# Supplementary material for: Enterococcus faecalis alters antibiotic susceptibility in Pseudomonas aeruginosa mixed-species biofilms
Source: J Bacteriol. 2026 Apr 30;208(5):e00548-25. doi: 10.1128/jb.00548-25 (PMC13192264; doi:10.1128/jb.00548-25)
Supplement: Table S2 — Differentially expressed genes (DEGs) from RNA-seq datasets. [file jb.00548-25-s0004.xlsx]

## Sheet: Summary
Contrast	Total Protein Genes in Genome	Significant Upregulated	Significant Downregulated	Significant Upregulated (log2FC >1)	Significant Downregulated (log2FC <-1)	Total Genes (>1, <-1)
Ef_mixedIR_vs_singleIR	2498	23	35	1	5	6
Ef_singleIR_vs_singleIRp	2498	471	469	112	83	195
Ef_mixedIRp_vs_singleIRp	2498	1109	1069	773	642	1415
Pa_mixedIR_vs_singleIR	5572	1936	2358	1677	2138	3815
Pa_singleIR_vs_singleIRp	5572	1349	1413	453	341	794
Pa_mixedIRp_vs_singleIRp	5572	908	575	346	33	379
Condition	Base Medium	Additive	Final 22D (mM)
IR (Iron-restricted)	TSB + 10 mM glucose	2,2′-dipyridyl (22D)	3 mM
IRp (Iron-replete)	TSB + 10 mM glucose	NA	0 mM

## Sheet: Ef_mixedIR_vs_singleIR
Locus Tag	Gene	Log2FC	FDR
OG1RF_RS05510		-0.33248	0.0493696
OG1RF_RS02840		0.395336	0.0470983
OG1RF_RS07785	lacD	0.42333	0.0464663
OG1RF_RS09915		-0.332924	0.045854
OG1RF_RS12435		-0.334688	0.0402491
OG1RF_RS07780		0.479701	0.0312276
OG1RF_RS09140	iolB	0.802651	0.0280034
OG1RF_RS07885		-0.786946	0.0254464
OG1RF_RS00745	thiD	-0.396155	0.0239426
OG1RF_RS02800		-0.578508	0.022656
OG1RF_RS07865		-0.50954	0.022656
OG1RF_RS08260		0.548947	0.0223317
OG1RF_RS00590		0.406853	0.0205828
OG1RF_RS07805		0.696913	0.0205828
OG1RF_RS07890		-0.644583	0.018691
OG1RF_RS10755	ahpC	-0.503908	0.0165178
OG1RF_RS06220		-0.535698	0.0162966
OG1RF_RS10460		0.628117	0.0119576
OG1RF_RS09125	iolG	0.57319	0.0109597
OG1RF_RS07790		0.477385	0.0100924
OG1RF_RS07775		0.459434	0.00912011
OG1RF_RS00460		1.03714	0.00745346
OG1RF_RS09120	iolE	0.59806	0.00699176
OG1RF_RS08940	tadA	0.457681	0.00682399
OG1RF_RS04575		0.433166	0.0048869
OG1RF_RS07820		-0.455794	0.00402583
OG1RF_RS04890	celB	0.565757	0.00398636
OG1RF_RS09145	iolD	0.609955	0.00166013
OG1RF_RS05205		-0.577295	0.00155763
OG1RF_RS10820	nrdD	-0.440087	0.00155763
OG1RF_RS04525		0.772676	0.00155763
OG1RF_RS05460		-0.585364	0.00134238
OG1RF_RS04515		0.800061	0.00134238
OG1RF_RS07800		0.834022	0.00134238
OG1RF_RS10590		0.425264	0.00106695
OG1RF_RS04520		0.808152	0.000929578
OG1RF_RS03425		-0.741816	0.000773478
OG1RF_RS11515		-0.716086	0.000755249
OG1RF_RS07870	adhP	-0.61882	0.000752885
OG1RF_RS10750		-0.530469	0.000712296
OG1RF_RS12885		-0.61881	0.000457198
OG1RF_RS06865	pflB	-1.11072	0.000426822
OG1RF_RS04880		0.660481	0.000265039
OG1RF_RS07810		-0.643885	0.000217
OG1RF_RS07895		-0.803657	0.000107435
OG1RF_RS05200		-0.622436	6.37891e-05
OG1RF_RS12795		-0.496657	5.92915e-05
OG1RF_RS12890		-0.726315	1.74634e-05
OG1RF_RS06860	pflA	-1.07345	1.47443e-05
OG1RF_RS01990	tyrP	-1.14953	1.37381e-05
OG1RF_RS07815		-0.607407	1.37381e-05
OG1RF_RS07535	liaX	-0.60405	2.27877e-06
OG1RF_RS11520		-0.769206	2.27002e-06
OG1RF_RS07875		-0.808222	1.33595e-06
OG1RF_RS02795		-0.710648	7.83675e-07
OG1RF_RS07880		-0.82089	7.33142e-07
OG1RF_RS01985	tdc	-1.14937	2.29526e-07
OG1RF_RS05700		-1.10795	2.29526e-07
OG1RF_RS10735		-0.334825	0.0509528
OG1RF_RS00015	dnaA	-0.275885	0.0512652
OG1RF_RS10450		0.300587	0.0534258
OG1RF_RS08580	mnmA	-0.635468	0.0608723
OG1RF_RS05495		-0.343431	0.0608723
OG1RF_RS05490		-0.33145	0.0608723
OG1RF_RS00330		0.521288	0.0608723
OG1RF_RS05500		-0.365989	0.0640468
OG1RF_RS00470	sdaAA	1.00953	0.0640468
OG1RF_RS05450		-0.38248	0.0641012
OG1RF_RS07945		-1.17479	0.067011
OG1RF_RS07935	larB	-1.34513	0.0695561
OG1RF_RS01980	tyrS	-0.584404	0.0723775
OG1RF_RS05505		-0.330122	0.0723775
OG1RF_RS04885		0.718171	0.0723775
OG1RF_RS08630		0.64311	0.0731436
OG1RF_RS11510		-0.379238	0.0735238
OG1RF_RS05470		-0.352669	0.0758354
OG1RF_RS08570		-0.408339	0.0784087
OG1RF_RS09230		0.293256	0.0793177
OG1RF_RS04510		0.747916	0.0805202
OG1RF_RS07930	larA	-1.27816	0.0887876
OG1RF_RS11345		-0.302236	0.0904561
OG1RF_RS00370		0.333695	0.0926472
OG1RF_RS01915		-0.520503	0.0969912
OG1RF_RS12280		-0.32862	0.0969912
OG1RF_RS00475	serS	0.778362	0.0969912
OG1RF_RS07950		-0.901928	0.0998084
OG1RF_RS01030		0.254206	0.101161
OG1RF_RS05515		-0.301354	0.101357
OG1RF_RS08275		-0.271379	0.101357
OG1RF_RS11290		0.285838	0.104032
OG1RF_RS07760		0.317161	0.104032
OG1RF_RS09115		0.450668	0.104032
OG1RF_RS12625		0.846193	0.104032
OG1RF_RS09135		0.521254	0.104265
OG1RF_RS06580		0.309677	0.105495
OG1RF_RS05480		-0.324257	0.106846
OG1RF_RS06465		0.338224	0.106846
OG1RF_RS02750	erfC	0.290066	0.109177
OG1RF_RS08265		-0.247834	0.110285
OG1RF_RS12880		-0.275323	0.112371
OG1RF_RS02605		-0.468079	0.115534
OG1RF_RS03235		-0.378206	0.124505
OG1RF_RS01005	mfd	-0.287969	0.125233
OG1RF_RS12670		0.467199	0.126634
OG1RF_RS01455		0.405918	0.127044
OG1RF_RS06620	aroF	-0.422855	0.127371
OG1RF_RS08280		-0.256518	0.127371
OG1RF_RS07395		0.252475	0.127371
OG1RF_RS12565	lrgB	0.302467	0.127371
OG1RF_RS00355		0.378994	0.127371
OG1RF_RS00465	sdaAB	0.972326	0.127371
OG1RF_RS08270		-0.257848	0.134471
OG1RF_RS09875		0.432322	0.134471
OG1RF_RS06160		0.766431	0.140253
OG1RF_RS10825	nrdG	-0.347039	0.140495
OG1RF_RS02545		-0.297657	0.140495
OG1RF_RS01810		-0.253702	0.140495
OG1RF_RS00515		0.271595	0.140495
OG1RF_RS08605		0.314388	0.140495
OG1RF_RS07765		0.438569	0.140495
OG1RF_RS02640		0.513724	0.140495
OG1RF_RS08720	nifJ	-0.23839	0.141056
OG1RF_RS09260		-0.333585	0.142305
OG1RF_RS12005	lepB	0.329158	0.143652
OG1RF_RS09150	iolC	0.608388	0.144403
OG1RF_RS11575		0.469159	0.145823
OG1RF_RS12305		-0.607793	0.155301
OG1RF_RS10565		-0.290181	0.159458
OG1RF_RS07730		0.258863	0.159458
OG1RF_RS08215		0.439028	0.159458
OG1RF_RS12295		-0.366949	0.167772
OG1RF_RS08920		0.298265	0.168108
OG1RF_RS12160	recG	-0.283996	0.169456
OG1RF_RS12290		-0.456301	0.171252
OG1RF_RS02585		-0.2962	0.171252
OG1RF_RS07940	larC	-1.17937	0.172601
OG1RF_RS08610		0.341433	0.176775
OG1RF_RS02570		-0.344535	0.185638
OG1RF_RS06870	parC	-0.270284	0.185638
OG1RF_RS00350	amaP	0.260613	0.185638
OG1RF_RS07260		0.248093	0.189016
OG1RF_RS12420		-0.473419	0.189619
OG1RF_RS06525		0.241937	0.19291
OG1RF_RS00345		0.270136	0.19291
OG1RF_RS06250	nrdI	-0.453433	0.197305
OG1RF_RS04475		0.36668	0.197305
OG1RF_RS03250	tgt	0.26721	0.202204
OG1RF_RS09110		0.430336	0.202204
OG1RF_RS12310		-0.569766	0.204006
OG1RF_RS00490		0.404005	0.204801
OG1RF_RS09955		-0.669363	0.205794
OG1RF_RS12300		-0.482301	0.205794
OG1RF_RS12995	guaB	-0.25292	0.205794
OG1RF_RS08525	cydC	-0.249494	0.205794
OG1RF_RS01025		0.216218	0.205794
OG1RF_RS07755		0.381038	0.205794
OG1RF_RS07795		0.418697	0.205794
OG1RF_RS12085		0.634808	0.205794
OG1RF_RS01835		-0.250204	0.209597
OG1RF_RS05755		0.410565	0.213087
OG1RF_RS05555		-0.38357	0.22128
OG1RF_RS00625		-0.256639	0.22128
OG1RF_RS12000		0.398255	0.22128
OG1RF_RS07900		-0.316041	0.221847
OG1RF_RS11665	allC	0.27427	0.228844
OG1RF_RS07750		0.341434	0.230324
OG1RF_RS07145		-0.567034	0.231465
OG1RF_RS01330		0.254372	0.231465
OG1RF_RS10800	dltA	-0.256007	0.231769
OG1RF_RS08530	cydD	-0.230029	0.231769
OG1RF_RS00500	argF	0.333459	0.232662
OG1RF_RS05190		-0.538562	0.232901
OG1RF_RS08565		-0.487965	0.23506
OG1RF_RS06625	aroB	-0.326856	0.23506
OG1RF_RS08500		0.228107	0.23506
OG1RF_RS12285	uxuA	-0.345656	0.239465
OG1RF_RS11585		0.69078	0.241491
OG1RF_RS01995	nhaC	-0.426304	0.243632
OG1RF_RS10795	dltB	-0.252345	0.243632
OG1RF_RS07330	pyrE	0.465399	0.243632
OG1RF_RS05550		-0.456813	0.243861
OG1RF_RS13155		0.272371	0.246862
OG1RF_RS04685		0.385748	0.246862
OG1RF_RS11560		0.549409	0.246862
OG1RF_RS02815		-0.685949	0.248316
OG1RF_RS10785	dltD	-0.234983	0.248316
OG1RF_RS07340		0.520014	0.248316
OG1RF_RS10105		-0.451544	0.249135
OG1RF_RS09860		-0.273726	0.249135
OG1RF_RS01805		-0.213052	0.249135
OG1RF_RS08285		-0.212714	0.249135
OG1RF_RS08830		-0.207725	0.249135
OG1RF_RS12445	mutS	-0.203555	0.249135
OG1RF_RS02610		0.480778	0.249135
OG1RF_RS05185		-0.548029	0.249741
OG1RF_RS07825		-0.303968	0.257241
OG1RF_RS09365	sufC	-0.214531	0.257241
OG1RF_RS00995		0.227288	0.257241
OG1RF_RS11405		0.290987	0.257241
OG1RF_RS05265		-0.332605	0.258829
OG1RF_RS04555	ebpB	-0.296854	0.262995
OG1RF_RS05215		-0.637343	0.265575
OG1RF_RS07905	larE	-0.848799	0.269088
OG1RF_RS04550	ebpA	-0.295252	0.269088
OG1RF_RS01815	menD	-0.209997	0.269088
OG1RF_RS00595		0.240119	0.270247
OG1RF_RS08855		-0.327955	0.273481
OG1RF_RS01395		0.458309	0.273481
OG1RF_RS10465		0.210833	0.279397
OG1RF_RS06835		0.340756	0.279397
OG1RF_RS05945		0.21916	0.282663
OG1RF_RS04690		0.329061	0.28925
OG1RF_RS12275		0.263066	0.289257
OG1RF_RS03825		0.240629	0.290505
OG1RF_RS01820	menH	-0.229001	0.292325
OG1RF_RS04780		0.237985	0.293485
OG1RF_RS10445		0.234996	0.301768
OG1RF_RS04560	ebpC	-0.256559	0.302694
OG1RF_RS06260		-0.197984	0.303926
OG1RF_RS04380		-0.355652	0.308483
OG1RF_RS01765		-0.653413	0.30867
OG1RF_RS12440	mutL	-0.193892	0.30867
OG1RF_RS07130		0.349332	0.30867
OG1RF_RS10830	dinB	0.216276	0.308702
OG1RF_RS12615		0.75133	0.311652
OG1RF_RS05570	mgtA	-0.329667	0.311955
OG1RF_RS07560	pstC	0.22154	0.317657
OG1RF_RS02100		0.234241	0.317657
OG1RF_RS01920		-0.313571	0.321367
OG1RF_RS05445		-0.326721	0.32349
OG1RF_RS05475		-0.25223	0.32349
OG1RF_RS11785		0.479595	0.32349
OG1RF_RS00250		0.256504	0.323998
OG1RF_RS02140		0.197683	0.326889
OG1RF_RS11410	radC	0.393802	0.330119
OG1RF_RS02705		-0.368829	0.3329
OG1RF_RS09845		-0.21796	0.3329
OG1RF_RS08475	comGA	0.665567	0.3329
OG1RF_RS10020	dpaL	-0.402913	0.334972
OG1RF_RS12320	gnd	-0.519044	0.335354
OG1RF_RS01660		-0.494671	0.335354
OG1RF_RS07910		-0.476056	0.335354
OG1RF_RS10510	elrA	-0.412023	0.335354
OG1RF_RS06630	aroC	-0.312044	0.335354
OG1RF_RS06265		-0.224431	0.335354
OG1RF_RS03325	opp1F	-0.192404	0.335354
OG1RF_RS06575		0.213062	0.335354
OG1RF_RS11865	agaV	-0.706637	0.337074
OG1RF_RS06640	aroA	-0.305412	0.337074
OG1RF_RS12770		-0.26999	0.337074
OG1RF_RS00690		-0.224557	0.337074
OG1RF_RS08600		0.231188	0.337074
OG1RF_RS04965		0.288456	0.337074
OG1RF_RS09130		0.415084	0.337074
OG1RF_RS02775		0.506965	0.337074
OG1RF_RS12665		-0.22313	0.339667
OG1RF_RS07960		-0.702194	0.343907
OG1RF_RS12315		-0.528021	0.343907
OG1RF_RS06270		-0.26085	0.343907
OG1RF_RS04460	galT	-0.260349	0.343907
OG1RF_RS12235	def	-0.22063	0.343907
OG1RF_RS01010		-0.218692	0.343907
OG1RF_RS01825	menC	-0.214042	0.343907
OG1RF_RS08400	prmA	0.216894	0.343907
OG1RF_RS07700	purE	0.225044	0.343907
OG1RF_RS07735		0.228222	0.343907
OG1RF_RS05870		0.260621	0.343907
OG1RF_RS12630		0.265739	0.343907
OG1RF_RS04825		0.353182	0.343907
OG1RF_RS04750		0.418207	0.343907
OG1RF_RS08130	rihC	0.491274	0.343907
OG1RF_RS01775		0.716767	0.343907
OG1RF_RS00620		-0.299765	0.344544
OG1RF_RS04350		-0.276774	0.344544
OG1RF_RS13100		0.264983	0.344544
OG1RF_RS05485		-0.288905	0.345442
OG1RF_RS07335	pyrF	0.445245	0.34828
OG1RF_RS06055	alaS	-0.199959	0.350783
OG1RF_RS03135		0.195142	0.350783
OG1RF_RS03100		0.187716	0.354
OG1RF_RS00935		0.242054	0.354
OG1RF_RS12870		0.459042	0.355228
OG1RF_RS00495	arcA	0.318567	0.356272
OG1RF_RS11735		0.354826	0.356272
OG1RF_RS02430		-0.34535	0.363401
OG1RF_RS03710		-0.24731	0.364297
OG1RF_RS04040	gndA	0.213754	0.371289
OG1RF_RS02825		-0.354599	0.371967
OG1RF_RS08375	hisS	-0.24909	0.371967
OG1RF_RS07965		-0.858446	0.372547
OG1RF_RS02375		-0.662465	0.375164
OG1RF_RS03240		-0.227101	0.375164
OG1RF_RS01655		-0.550125	0.379353
OG1RF_RS07920	cbiM	-0.340535	0.379353
OG1RF_RS06570		0.180015	0.379353
OG1RF_RS00290		0.298993	0.379353
OG1RF_RS10110		-0.440499	0.380052
OG1RF_RS05465		-0.331624	0.380052
OG1RF_RS10920		-0.324288	0.380052
OG1RF_RS01210		-0.309954	0.380052
OG1RF_RS00615	deoC	-0.245936	0.380052
OG1RF_RS07835	gelE	-0.219804	0.380052
OG1RF_RS00360		0.235537	0.380052
OG1RF_RS07350	carB	0.43159	0.380052
OG1RF_RS04735		-0.855639	0.385332
OG1RF_RS05695		-0.319262	0.385332
OG1RF_RS03310	opp1B	-0.184744	0.385332
OG1RF_RS00425		0.194157	0.385332
OG1RF_RS02005		0.253782	0.385332
OG1RF_RS03300	opp1A	0.265109	0.385332
OG1RF_RS13165		0.273473	0.385332
OG1RF_RS02845		0.303018	0.385332
OG1RF_RS09180		0.502956	0.385332
OG1RF_RS02305		0.479795	0.389841
OG1RF_RS07265		0.307773	0.395514
OG1RF_RS08485	rlmN	-0.319014	0.396089
OG1RF_RS10270	groES	0.251305	0.400123
OG1RF_RS00945		-0.488748	0.401063
OG1RF_RS09865		-0.405251	0.401063
OG1RF_RS00555		-0.349834	0.401063
OG1RF_RS11445		-0.339938	0.401063
OG1RF_RS02065		0.228932	0.401063
OG1RF_RS07345		0.439157	0.402196
OG1RF_RS07915		-0.440934	0.403132
OG1RF_RS06020		0.186923	0.405599
OG1RF_RS04255		-0.25365	0.406912
OG1RF_RS08255		0.446453	0.408668
OG1RF_RS01450		0.470508	0.408668
OG1RF_RS00505	arcC	0.295618	0.412316
OG1RF_RS00510		0.262489	0.413085
OG1RF_RS06335		0.468486	0.416589
OG1RF_RS07355		0.555711	0.418332
OG1RF_RS07140		-0.393915	0.420467
OG1RF_RS04480		0.244809	0.420912
OG1RF_RS11435		-0.191046	0.423062
OG1RF_RS06615	aroE	-0.290899	0.423937
OG1RF_RS10150		-0.197292	0.431872
OG1RF_RS06820		0.237827	0.431872
OG1RF_RS04410		0.412328	0.431872
OG1RF_RS06290		-0.190803	0.440166
OG1RF_RS03140		-0.188609	0.440166
OG1RF_RS01365		-0.408718	0.440914
OG1RF_RS07540	phoU	0.162698	0.440965
OG1RF_RS00965		-0.281696	0.441033
OG1RF_RS05180		-0.231439	0.44377
OG1RF_RS02310		0.376266	0.44377
OG1RF_RS06925		0.992134	0.44377
OG1RF_RS06275		-0.184061	0.444702
OG1RF_RS09395		0.224154	0.45161
OG1RF_RS08955		0.233249	0.45161
OG1RF_RS01215		-0.282157	0.451879
OG1RF_RS08985		0.321439	0.451879
OG1RF_RS10680		0.329426	0.451879
OG1RF_RS01400		0.480549	0.451879
OG1RF_RS07365		0.53064	0.451879
OG1RF_RS02895		0.214394	0.453756
OG1RF_RS03320	opp1D	-0.171209	0.453898
OG1RF_RS08160	glpO	-0.416185	0.454884
OG1RF_RS06285		-0.162035	0.454884
OG1RF_RS05690		0.215106	0.454884
OG1RF_RS04665		0.218554	0.454884
OG1RF_RS02395		0.414517	0.454884
OG1RF_RS07360		0.539967	0.454884
OG1RF_RS00635		-0.278653	0.45533
OG1RF_RS09355		-0.168597	0.45533
OG1RF_RS11900		0.211614	0.45533
OG1RF_RS11705		0.224967	0.45533
OG1RF_RS09775		0.256274	0.45533
OG1RF_RS06935	eutC	0.520475	0.45533
OG1RF_RS06330		0.169992	0.456587
OG1RF_RS09820		0.325554	0.456587
OG1RF_RS12135	opp2B	0.390829	0.457277
OG1RF_RS12605	rpsN	0.65929	0.461835
OG1RF_RS00445		-0.429228	0.465028
OG1RF_RS02770		0.352592	0.465028
OG1RF_RS12470		0.170764	0.47147
OG1RF_RS09200		-0.298533	0.471626
OG1RF_RS09205		-0.289238	0.471626
OG1RF_RS07830	sprE	-0.186371	0.471626
OG1RF_RS12220		-0.172928	0.471626
OG1RF_RS05950	dhaM	0.167045	0.471626
OG1RF_RS04790		0.222394	0.471626
OG1RF_RS05545		0.286197	0.471626
OG1RF_RS12145	opp2D	0.330344	0.471626
OG1RF_RS02300	pfkB	0.443195	0.471626
OG1RF_RS12025		-0.234938	0.471747
OG1RF_RS05735	essC	0.287144	0.473931
OG1RF_RS05625		-0.172222	0.47555
OG1RF_RS03315	opp1C	-0.160986	0.47555
OG1RF_RS02575		-0.235848	0.483418
OG1RF_RS07705		-0.175466	0.484088
OG1RF_RS10155	atpD	-0.166058	0.484088
OG1RF_RS07180		0.275593	0.484088
OG1RF_RS11840		-0.174256	0.486381
OG1RF_RS12080	gshAB	0.163083	0.486381
OG1RF_RS02200		0.199152	0.486645
OG1RF_RS10965		0.314273	0.486645
OG1RF_RS11185	fabK	-0.224964	0.491426
OG1RF_RS00535		0.294117	0.491426
OG1RF_RS00020	dnaN	-0.154457	0.493008
OG1RF_RS12600		0.302999	0.493008
OG1RF_RS07150		-0.402755	0.498594
OG1RF_RS09505		-0.260577	0.498594
OG1RF_RS09360	sufD	-0.154504	0.500118
OG1RF_RS00630		-0.239764	0.500357
OG1RF_RS01935	nrdI	-0.200568	0.500827
OG1RF_RS06840	cls	0.316149	0.502033
OG1RF_RS11330		0.206184	0.502054
OG1RF_RS03465		0.19624	0.50686
OG1RF_RS04180		-0.6719	0.511121
OG1RF_RS04230		-0.50134	0.511121
OG1RF_RS02830		-0.454638	0.511121
OG1RF_RS12845	gor	0.157131	0.511121
OG1RF_RS03730		0.162413	0.511121
OG1RF_RS12095		0.27113	0.511121
OG1RF_RS03305		-0.201817	0.511926
OG1RF_RS00080		0.203513	0.512138
OG1RF_RS05630		0.240305	0.512138
OG1RF_RS07680	purQ	0.186355	0.520202
OG1RF_RS04355		-0.269083	0.520526
OG1RF_RS13160		0.207762	0.523752
OG1RF_RS01870	murQ	0.325272	0.527024
OG1RF_RS09345	sufB	-0.154355	0.529829
OG1RF_RS03530	bopD	0.174218	0.529829
OG1RF_RS07165		0.225352	0.529829
OG1RF_RS03195		0.201249	0.5329
OG1RF_RS06460		-0.35296	0.532923
OG1RF_RS00550		0.174819	0.533475
OG1RF_RS04455	galE	-0.296522	0.534097
OG1RF_RS00455		-0.187765	0.535601
OG1RF_RS07990		-0.411972	0.536568
OG1RF_RS04645		-0.2753	0.536568
OG1RF_RS11890		-0.205508	0.536568
OG1RF_RS11050	thrS	-0.155789	0.536568
OG1RF_RS12240	priA	-0.153301	0.536568
OG1RF_RS11400		0.171102	0.536568
OG1RF_RS07685	purS	0.196359	0.536568
OG1RF_RS08335		0.201447	0.536568
OG1RF_RS07370		0.530845	0.539875
OG1RF_RS02580		-0.239187	0.540997
OG1RF_RS07270	ffh	0.148356	0.544219
OG1RF_RS13115		0.161015	0.546289
OG1RF_RS03910		0.22135	0.546289
OG1RF_RS07035		-0.180426	0.547657
OG1RF_RS07955		-0.593864	0.54817
OG1RF_RS10790	dltC	-0.26047	0.54817
OG1RF_RS06295		-0.222095	0.54817
OG1RF_RS11175	fabG	-0.204901	0.54817
OG1RF_RS12230	fmt	-0.192189	0.54817
OG1RF_RS06010		-0.188182	0.54817
OG1RF_RS12165		0.155618	0.54817
OG1RF_RS12675		0.198524	0.54817
OG1RF_RS13335		-0.526542	0.55037
OG1RF_RS10250		-0.308905	0.55037
OG1RF_RS03520		-0.226536	0.55037
OG1RF_RS07380		0.171501	0.55037
OG1RF_RS04415		0.347028	0.55037
OG1RF_RS01555		-0.203398	0.550421
OG1RF_RS00480		-0.202844	0.550421
OG1RF_RS07530		-0.200462	0.550421
OG1RF_RS01930	nrdE	-0.172262	0.550421
OG1RF_RS07300		-0.163779	0.550421
OG1RF_RS08595		0.155787	0.550421
OG1RF_RS08415		0.165677	0.550421
OG1RF_RS07575	ftsE	0.191176	0.550421
OG1RF_RS05540		0.269279	0.550421
OG1RF_RS00605		-0.208598	0.552082
OG1RF_RS03265	adhE	-0.287131	0.553218
OG1RF_RS09965	selD	-0.355311	0.554379
OG1RF_RS01950	feoB	-0.250313	0.555944
OG1RF_RS05955	dhaK	0.161406	0.555944
OG1RF_RS07375	pyrR	0.508797	0.555944
OG1RF_RS01480		-0.18187	0.556586
OG1RF_RS11415		0.14417	0.556586
OG1RF_RS11940		0.158024	0.556586
OG1RF_RS13150		0.170084	0.556586
OG1RF_RS08430		0.208052	0.556586
OG1RF_RS05290		0.222678	0.556586
OG1RF_RS05965		0.244379	0.556586
OG1RF_RS02400		0.410737	0.556586
OG1RF_RS12125	opp2A	0.421796	0.556586
OG1RF_RS10745		-0.248787	0.556685
OG1RF_RS08775		-0.14755	0.556685
OG1RF_RS10335		-0.143216	0.556685
OG1RF_RS09470		0.186929	0.556685
OG1RF_RS00365		0.172526	0.562964
OG1RF_RS02135		0.173796	0.562964
OG1RF_RS02660		0.301038	0.562964
OG1RF_RS11675		-0.279725	0.56428
OG1RF_RS04495	emeA	-0.224259	0.56428
OG1RF_RS11660	allE	0.209434	0.56428
OG1RF_RS02480		-0.22156	0.567483
OG1RF_RS04245		-0.220869	0.567483
OG1RF_RS02590		-0.216622	0.567483
OG1RF_RS00610		-0.205202	0.567483
OG1RF_RS03165	polA	0.148127	0.567483
OG1RF_RS08025	rplS	0.188277	0.567483
OG1RF_RS04250		-0.232234	0.572502
OG1RF_RS09160	lepA	0.13736	0.573259
OG1RF_RS00325	ygjK	0.226086	0.573259
OG1RF_RS03560	proC	-0.260155	0.573801
OG1RF_RS02890		-0.244519	0.577748
OG1RF_RS01840		0.184353	0.579274
OG1RF_RS01605		0.238299	0.581156
OG1RF_RS03400		-0.185621	0.583655
OG1RF_RS05960	dhaL	0.154578	0.583655
OG1RF_RS08395		0.156555	0.583655
OG1RF_RS11480		0.205751	0.585107
OG1RF_RS09300		-0.136728	0.587192
OG1RF_RS02755	erfD	0.171408	0.587402
OG1RF_RS08155		-0.326907	0.594806
OG1RF_RS10025	hydA	-0.296272	0.594806
OG1RF_RS11850	agaW	0.559285	0.594806
OG1RF_RS12140	opp2F	0.347168	0.59593
OG1RF_RS10490	elrE	-0.491277	0.599015
OG1RF_RS08370	aspS	-0.157094	0.603914
OG1RF_RS01665		-0.397164	0.604485
OG1RF_RS08165	glpK	-0.322346	0.604485
OG1RF_RS00640		-0.283493	0.604485
OG1RF_RS03660		-0.27401	0.604485
OG1RF_RS01945		-0.244887	0.604485
OG1RF_RS11165	accB	-0.215011	0.604485
OG1RF_RS11610		-0.205323	0.604485
OG1RF_RS06300		-0.17704	0.604485
OG1RF_RS02675		-0.169021	0.604485
OG1RF_RS00955		0.158748	0.604485
OG1RF_RS11750	sstT	0.165575	0.604485
OG1RF_RS10535		0.195381	0.604485
OG1RF_RS04755	cbpB	0.225708	0.604485
OG1RF_RS11040	rpmG	0.275236	0.604485
OG1RF_RS12130	opp2C	0.363729	0.604485
OG1RF_RS03060	lepB	0.451678	0.604485
OG1RF_RS08015		0.572717	0.604485
OG1RF_RS02810	leuS	-0.24818	0.604949
OG1RF_RS11300		0.140621	0.604949
OG1RF_RS10760		0.195703	0.604949
OG1RF_RS06875	parE	-0.152286	0.606099
OG1RF_RS06185	trxA	0.20846	0.606099
OG1RF_RS01590	nhaC	-0.352668	0.608146
OG1RF_RS00910		-0.273329	0.608146
OG1RF_RS08365		-0.196707	0.608146
OG1RF_RS10175	atpF	-0.174194	0.608146
OG1RF_RS03930	mprF	0.137096	0.608146
OG1RF_RS07390		0.140884	0.608146
OG1RF_RS02410		0.158672	0.608146
OG1RF_RS12385		0.161223	0.608146
OG1RF_RS10280		0.16486	0.608146
OG1RF_RS03485		0.213567	0.608146
OG1RF_RS01465		0.253375	0.608146
OG1RF_RS13130	citE	0.15344	0.608299
OG1RF_RS02320	bph	0.164645	0.608299
OG1RF_RS08340	gap	0.210315	0.608299
OG1RF_RS01745	rhaB	-0.455603	0.610657
OG1RF_RS10000		-0.406393	0.610657
OG1RF_RS02980		-0.239491	0.610657
OG1RF_RS04450		-0.202196	0.610657
OG1RF_RS09190	purK	-0.165818	0.610657
OG1RF_RS12800		-0.141918	0.610657
OG1RF_RS04260		-0.140771	0.610657
OG1RF_RS12550		0.128356	0.610657
OG1RF_RS06880		0.151629	0.610657
OG1RF_RS08330	tpiA	0.19609	0.610657
OG1RF_RS12050		-0.288765	0.61215
OG1RF_RS02505	arcC	0.501375	0.613468
OG1RF_RS09025		0.159136	0.619502
OG1RF_RS04590		-0.289887	0.619892
OG1RF_RS08860		-0.177785	0.619892
OG1RF_RS04430		0.171007	0.619892
OG1RF_RS01375		0.17689	0.619892
OG1RF_RS06845		0.185511	0.619892
OG1RF_RS02315	lacD	0.273246	0.619892
OG1RF_RS01880		0.286719	0.619892
OG1RF_RS08980		0.312	0.619892
OG1RF_RS01790		0.409503	0.619892
OG1RF_RS03330		-0.153804	0.620386
OG1RF_RS01690		-0.236504	0.620487
OG1RF_RS10220		0.150731	0.620487
OG1RF_RS02560		0.18484	0.620487
OG1RF_RS12015		-0.192088	0.622259
OG1RF_RS02920	udk	-0.21254	0.62611
OG1RF_RS07695	purK	0.147438	0.62611
OG1RF_RS01580		-0.182116	0.628022
OG1RF_RS06520		0.26089	0.628022
OG1RF_RS08765		-0.169681	0.629442
OG1RF_RS02525		-0.156703	0.630256
OG1RF_RS11545		0.137024	0.636137
OG1RF_RS07115		0.188596	0.636137
OG1RF_RS07410		0.26197	0.636137
OG1RF_RS03460	mgsA	0.175922	0.637172
OG1RF_RS11845		-0.381256	0.638883
OG1RF_RS01850		0.424416	0.638883
OG1RF_RS00715		-0.156016	0.641102
OG1RF_RS07385	lspA	0.172736	0.641894
OG1RF_RS07725		-0.136454	0.64227
OG1RF_RS06950		-0.278915	0.644743
OG1RF_RS12060		-0.208398	0.644743
OG1RF_RS09185	purB	-0.143126	0.644743
OG1RF_RS10160		-0.135075	0.644743
OG1RF_RS00680	deoD	0.14158	0.644743
OG1RF_RS11090		0.160968	0.644743
OG1RF_RS06415		0.179425	0.644743
OG1RF_RS01470		0.196132	0.644743
OG1RF_RS03950		0.202268	0.644743
OG1RF_RS13920		0.297741	0.644743
OG1RF_RS06755		-0.293552	0.645583
OG1RF_RS11020		-0.146124	0.646552
OG1RF_RS04240		-0.355604	0.64958
OG1RF_RS06850		-0.154102	0.656025
OG1RF_RS11500		-0.151878	0.656025
OG1RF_RS05585	grpE	-0.151102	0.656025
OG1RF_RS06170	zapA	-0.143175	0.656025
OG1RF_RS00430		0.123309	0.656025
OG1RF_RS00670	deoB	0.13852	0.656025
OG1RF_RS11790		0.188133	0.656025
OG1RF_RS04420		0.281027	0.656025
OG1RF_RS08355		-0.207247	0.658311
OG1RF_RS11815		0.146424	0.659207
OG1RF_RS05740		0.559824	0.659207
OG1RF_RS02000		0.137578	0.660895
OG1RF_RS03225		0.167162	0.661007
OG1RF_RS11635		-0.36562	0.662166
OG1RF_RS10320		-0.463226	0.66281
OG1RF_RS00645		-0.275756	0.66281
OG1RF_RS12045		-0.272881	0.66281
OG1RF_RS01615		-0.22879	0.66281
OG1RF_RS12410		-0.21188	0.66281
OG1RF_RS04640		-0.210039	0.66281
OG1RF_RS09785		-0.199003	0.66281
OG1RF_RS11765		-0.196588	0.66281
OG1RF_RS06225	abc-f	-0.175743	0.66281
OG1RF_RS08890		-0.175731	0.66281
OG1RF_RS01405		-0.159817	0.66281
OG1RF_RS06180		-0.128887	0.66281
OG1RF_RS08825		-0.120557	0.66281
OG1RF_RS02240		0.126054	0.66281
OG1RF_RS02090		0.165316	0.66281
OG1RF_RS07770		0.193753	0.66281
OG1RF_RS07635		0.203944	0.66281
OG1RF_RS06795		0.214509	0.66281
OG1RF_RS12035	pepT	0.324994	0.66281
OG1RF_RS12645		0.35826	0.66281
OG1RF_RS06905	eutD	0.697962	0.66281
OG1RF_RS00245		-0.553962	0.663711
OG1RF_RS09935		-0.257493	0.663711
OG1RF_RS06635		-0.207548	0.663711
OG1RF_RS05365		-0.199722	0.663711
OG1RF_RS08360		-0.160592	0.663711
OG1RF_RS12895		-0.154627	0.663711
OG1RF_RS03015	murF	-0.154021	0.663711
OG1RF_RS08680		-0.135656	0.663711
OG1RF_RS01630		0.143343	0.663711
OG1RF_RS02490	ptcA	0.442715	0.663711
OG1RF_RS09565		-0.186109	0.665702
OG1RF_RS02615		0.363971	0.666002
OG1RF_RS04470		-0.279504	0.668169
OG1RF_RS08715	cdaA	0.125578	0.668169
OG1RF_RS11310		0.136273	0.668169
OG1RF_RS01900		0.166116	0.668169
OG1RF_RS06825		0.264445	0.668169
OG1RF_RS03350		0.284011	0.668169
OG1RF_RS12370		0.51701	0.668169
OG1RF_RS12610	rpmG	0.721536	0.668169
OG1RF_RS12590		0.373806	0.668438
OG1RF_RS04370		-0.139295	0.668967
OG1RF_RS10165	atpA	-0.128708	0.668967
OG1RF_RS07305		-0.334809	0.671653
OG1RF_RS12920		-0.159122	0.672033
OG1RF_RS01875		0.227304	0.672033
OG1RF_RS12415	pgmB	-0.229072	0.672264
OG1RF_RS07995		-0.223817	0.672264
OG1RF_RS09700		-0.219231	0.672264
OG1RF_RS03110		0.130044	0.672264
OG1RF_RS08975	treP	-0.346498	0.673696
OG1RF_RS04725		-0.43879	0.673989
OG1RF_RS12910		-0.403915	0.673989
OG1RF_RS04340		-0.25018	0.673989
OG1RF_RS00415		-0.21506	0.673989
OG1RF_RS01000	pth	-0.197531	0.673989
OG1RF_RS11490	rbsD	-0.191481	0.673989
OG1RF_RS08005		-0.174968	0.673989
OG1RF_RS01940		-0.169568	0.673989
OG1RF_RS03230		-0.152813	0.673989
OG1RF_RS12695		0.128029	0.673989
OG1RF_RS10870	tmk	0.133011	0.673989
OG1RF_RS05305		0.147947	0.673989
OG1RF_RS01740		-0.312006	0.677361
OG1RF_RS08290		-0.153441	0.677361
OG1RF_RS06455	obgE	0.176419	0.677361
OG1RF_RS12175		0.250007	0.677361
OG1RF_RS07310		-0.315263	0.677382
OG1RF_RS09485		-0.123562	0.677382
OG1RF_RS08045		0.165329	0.677382
OG1RF_RS05765		0.30275	0.677382
OG1RF_RS05845		0.365824	0.677382
OG1RF_RS11915		0.126782	0.677828
OG1RF_RS08865	rfbD	-0.133652	0.683112
OG1RF_RS09950	yqeC	-0.224408	0.684937
OG1RF_RS03515	tsaE	-0.164337	0.684937
OG1RF_RS10170	atpH	-0.131216	0.684937
OG1RF_RS08660		0.321224	0.684937
OG1RF_RS13940		0.673333	0.684937
OG1RF_RS07840	fsrC	-0.159634	0.685222
OG1RF_RS04785		0.219812	0.686875
OG1RF_RS10675		0.305805	0.686875
OG1RF_RS11315		0.11182	0.688023
OG1RF_RS05745		0.626292	0.690493
OG1RF_RS01675		-0.221833	0.691616
OG1RF_RS00145		-0.19979	0.691616
OG1RF_RS09620		-0.18452	0.691616
OG1RF_RS07195		-0.162353	0.691616
OG1RF_RS04045		0.146285	0.691616
OG1RF_RS07015	hslV	0.152172	0.691616
OG1RF_RS05130	budA	0.160095	0.691616
OG1RF_RS07045		0.181415	0.691616
OG1RF_RS11085		0.203294	0.691616
OG1RF_RS12585		0.31853	0.691616
OG1RF_RS13895		0.322796	0.691616
OG1RF_RS00235	rlmB	-0.121489	0.693843
OG1RF_RS12215	ireK	-0.119491	0.693843
OG1RF_RS07000		0.118017	0.693843
OG1RF_RS09015		0.145111	0.693843
OG1RF_RS08220		0.149527	0.693843
OG1RF_RS11975		0.206593	0.693843
OG1RF_RS08410		0.139324	0.694517
OG1RF_RS08835		-0.128094	0.698304
OG1RF_RS03945		0.159806	0.698304
OG1RF_RS00875	rpmJ	0.432011	0.698304
OG1RF_RS01360		-0.129676	0.700273
OG1RF_RS03385		0.152325	0.700273
OG1RF_RS08780	tagD	-0.15261	0.704384
OG1RF_RS02900		0.161803	0.704384
OG1RF_RS12040		0.214712	0.704384
OG1RF_RS06645		-0.244004	0.705604
OG1RF_RS05865		0.138419	0.705604
OG1RF_RS12430	msrB	0.14062	0.705604
OG1RF_RS00140		0.476319	0.705604
OG1RF_RS09415	glyS	-0.168737	0.707572
OG1RF_RS06725		0.118428	0.711448
OG1RF_RS09080		-0.192599	0.712346
OG1RF_RS00190	proB	-0.1439	0.712346
OG1RF_RS03365		-0.138246	0.712346
OG1RF_RS06540		-0.138003	0.712346
OG1RF_RS02450	gatC	-0.131937	0.712346
OG1RF_RS02645	rapZ	0.114974	0.712346
OG1RF_RS07570	ftsX	0.130446	0.712346
OG1RF_RS06420		0.131947	0.712346
OG1RF_RS03680	nusB	0.137135	0.712346
OG1RF_RS03290		0.167291	0.712346
OG1RF_RS03390		0.482594	0.712346
OG1RF_RS03675		0.114559	0.713105
OG1RF_RS03345	rplT	0.17538	0.713105
OG1RF_RS01460		0.192668	0.713105
OG1RF_RS03575		0.217036	0.717488
OG1RF_RS09420	glyQ	-0.154976	0.718321
OG1RF_RS03115		0.110465	0.718321
OG1RF_RS10485		-0.253169	0.719276
OG1RF_RS11945	mreD	0.168283	0.719276
OG1RF_RS12780		0.338967	0.719276
OG1RF_RS05285		0.128357	0.722707
OG1RF_RS01355		0.182717	0.722707
OG1RF_RS11150	accD	-0.18367	0.724263
OG1RF_RS09895		-0.156725	0.724263
OG1RF_RS08540		-0.128983	0.724263
OG1RF_RS10125		0.107993	0.724263
OG1RF_RS01925	nrdF	-0.135095	0.724914
OG1RF_RS00940	brnQ	-0.20231	0.726706
OG1RF_RS02680		0.143872	0.726706
OG1RF_RS03690	xseA	-0.113665	0.726773
OG1RF_RS06975		-0.287072	0.728122
OG1RF_RS11440	tpx	0.140205	0.728122
OG1RF_RS10285		0.203571	0.728122
OG1RF_RS06090		0.312592	0.728122
OG1RF_RS07275		0.16997	0.728364
OG1RF_RS10960	galE	-0.120855	0.729092
OG1RF_RS07555	pstA	0.131757	0.729092
OG1RF_RS04320		-0.107877	0.729843
OG1RF_RS12650		0.272234	0.732458
OG1RF_RS11605		-0.390022	0.733288
OG1RF_RS06965		-0.256068	0.733288
OG1RF_RS12805		-0.244262	0.733288
OG1RF_RS06650	pheA	-0.23678	0.733288
OG1RF_RS06955		-0.229957	0.733288
OG1RF_RS05195		-0.189158	0.733288
OG1RF_RS06790		-0.161093	0.733288
OG1RF_RS08895		-0.1605	0.733288
OG1RF_RS11170	fabF	-0.159011	0.733288
OG1RF_RS03000		-0.153782	0.733288
OG1RF_RS09490		-0.14136	0.733288
OG1RF_RS01435		-0.140324	0.733288
OG1RF_RS03845		-0.133176	0.733288
OG1RF_RS09050	trpS	-0.128342	0.733288
OG1RF_RS03810	ileS	-0.124488	0.733288
OG1RF_RS10185	atpB	-0.1105	0.733288
OG1RF_RS02455	gatA	-0.110325	0.733288
OG1RF_RS08820		-0.105552	0.733288
OG1RF_RS09655		-0.10554	0.733288
OG1RF_RS08840		-0.104584	0.733288
OG1RF_RS02335		0.105743	0.733288
OG1RF_RS07690		0.124557	0.733288
OG1RF_RS08035	rimM	0.127954	0.733288
OG1RF_RS03220		0.136105	0.733288
OG1RF_RS01045	ftsH	0.136328	0.733288
OG1RF_RS07550	pstB	0.143808	0.733288
OG1RF_RS00545		0.158717	0.733288
OG1RF_RS08120		0.243659	0.733288
OG1RF_RS06150	modB	0.347765	0.733288
OG1RF_RS02710		0.423765	0.733288
OG1RF_RS10470	spxA	0.147845	0.736231
OG1RF_RS02285		-0.120236	0.738234
OG1RF_RS07925		-0.265646	0.740185
OG1RF_RS04800	yidA	0.104304	0.740185
OG1RF_RS10610	rlmD	0.156985	0.740185
OG1RF_RS05080	ruvX	0.107408	0.744947
OG1RF_RS09020		0.128395	0.744947
OG1RF_RS00905		-0.204012	0.746209
OG1RF_RS07855		-0.13139	0.746209
OG1RF_RS00150	mprF	0.11612	0.746209
OG1RF_RS10585		0.145245	0.746209
OG1RF_RS11715		0.138622	0.748571
OG1RF_RS12055		-0.237488	0.748831
OG1RF_RS06550	cmk	-0.142468	0.751116
OG1RF_RS03535		-0.136403	0.751116
OG1RF_RS06245		0.189794	0.751116
OG1RF_RS02925		-0.220367	0.752924
OG1RF_RS02330		-0.125511	0.752924
OG1RF_RS01975	cls	-0.12088	0.752924
OG1RF_RS02460	gatB	-0.102599	0.752924
OG1RF_RS07565		0.141221	0.752924
OG1RF_RS05750		0.549173	0.752924
OG1RF_RS12335		-0.140652	0.754009
OG1RF_RS09975	mocA	-0.186568	0.755525
OG1RF_RS02685		0.149574	0.755525
OG1RF_RS08785		-0.120182	0.757256
OG1RF_RS07500	galU	-0.0971191	0.757256
OG1RF_RS11420		0.0999305	0.757256
OG1RF_RS07495		0.141079	0.757256
OG1RF_RS04680		0.177142	0.757256
OG1RF_RS09730	argS	-0.135941	0.75818
OG1RF_RS06585		0.136753	0.75818
OG1RF_RS10505	elrB	0.617305	0.75818
OG1RF_RS09900	prmC	-0.130955	0.759484
OG1RF_RS09995		-0.126789	0.759484
OG1RF_RS00770		-0.188946	0.759961
OG1RF_RS01575		-0.161463	0.760298
OG1RF_RS08930		-0.131295	0.760298
OG1RF_RS00125		-0.177259	0.761952
OG1RF_RS07845		-0.121823	0.762041
OG1RF_RS06015		0.117284	0.762823
OG1RF_RS04865	nth	0.115993	0.766672
OG1RF_RS13125	citF	0.119405	0.766939
OG1RF_RS11830		0.126031	0.766939
OG1RF_RS09400		0.179237	0.766939
OG1RF_RS11215	bgsB	-0.132748	0.767063
OG1RF_RS12495		0.12533	0.767063
OG1RF_RS04235		0.649494	0.767063
OG1RF_RS09075		-0.273169	0.77026
OG1RF_RS11460		0.297751	0.77026
OG1RF_RS04145		-0.361764	0.770439
OG1RF_RS05560		-0.182344	0.770439
OG1RF_RS06195		-0.217389	0.774398
OG1RF_RS11160	fabZ	-0.17007	0.774398
OG1RF_RS04390		-0.155562	0.774398
OG1RF_RS11180	fabD	-0.150875	0.774398
OG1RF_RS08245		-0.127015	0.774398
OG1RF_RS00225	cysS	-0.114404	0.774398
OG1RF_RS00750		-0.108401	0.774398
OG1RF_RS09890	glyA	0.102033	0.774398
OG1RF_RS12340	pgsA	0.12119	0.774398
OG1RF_RS09790		0.128223	0.774398
OG1RF_RS03570		0.167868	0.774398
OG1RF_RS10305		0.569957	0.774398
OG1RF_RS11695		-0.260604	0.774941
OG1RF_RS10180	atpE	-0.116376	0.774941
OG1RF_RS05800		-0.490685	0.775414
OG1RF_RS08770		-0.134918	0.775414
OG1RF_RS10865		0.130415	0.775414
OG1RF_RS12725		0.139834	0.775414
OG1RF_RS11910		0.16474	0.775414
OG1RF_RS04610		0.369634	0.775414
OG1RF_RS06730	cysK	0.108381	0.775858
OG1RF_RS13120	citX	0.11789	0.775858
OG1RF_RS09835		0.151471	0.778025
OG1RF_RS05565		-0.144025	0.782013
OG1RF_RS12715	rpoC	-0.124057	0.782013
OG1RF_RS08200		-0.115048	0.782013
OG1RF_RS01235		0.124626	0.782013
OG1RF_RS11255		0.158027	0.782013
OG1RF_RS08115		0.175249	0.782013
OG1RF_RS02960		0.231654	0.782013
OG1RF_RS02265		-0.144937	0.783368
OG1RF_RS03840		0.106479	0.785027
OG1RF_RS12655		0.128099	0.785582
OG1RF_RS11350	liaF	-0.155983	0.787122
OG1RF_RS04225		-0.21836	0.787397
OG1RF_RS11375		0.175353	0.78804
OG1RF_RS03695		-0.14036	0.788433
OG1RF_RS04740		-0.284671	0.788514
OG1RF_RS08995		-0.225563	0.788514
OG1RF_RS02425		0.174067	0.788514
OG1RF_RS05860	camE	0.219317	0.788514
OG1RF_RS02940		-0.355496	0.78859
OG1RF_RS01220		-0.140114	0.789188
OG1RF_RS13930		-0.177611	0.790468
OG1RF_RS10455	pepF	0.0955349	0.790468
OG1RF_RS08555		0.163883	0.790468
OG1RF_RS07985		-0.21104	0.791004
OG1RF_RS00385		-0.158097	0.791004
OG1RF_RS06200		-0.141018	0.791004
OG1RF_RS03715	recN	-0.124373	0.791004
OG1RF_RS08490		-0.109857	0.791004
OG1RF_RS02465		-0.0917574	0.791004
OG1RF_RS03105		0.0939266	0.791004
OG1RF_RS03450		0.0970935	0.791004
OG1RF_RS10390		0.0987729	0.791004
OG1RF_RS06350		0.136969	0.791004
OG1RF_RS01245		0.137293	0.791004
OG1RF_RS04695		0.152983	0.791004
OG1RF_RS00270		0.320301	0.791004
OG1RF_RS09375	pyrH	0.128777	0.791127
OG1RF_RS06145	modA	-0.212694	0.791783
OG1RF_RS05780		0.238629	0.791783
OG1RF_RS12225	rsmB	-0.112547	0.79227
OG1RF_RS06945	eutA	-0.310998	0.793037
OG1RF_RS02975		-0.303971	0.793037
OG1RF_RS10725	murB	-0.113015	0.793037
OG1RF_RS10475	trpS	-0.105419	0.793037
OG1RF_RS11030		0.0904286	0.793037
OG1RF_RS03090		0.0929141	0.793037
OG1RF_RS08040		0.150608	0.793037
OG1RF_RS03095		0.15383	0.793037
OG1RF_RS13170		0.204956	0.793495
OG1RF_RS11015		-0.113523	0.794063
OG1RF_RS11730		0.165982	0.794063
OG1RF_RS12065		0.114112	0.794698
OG1RF_RS08405		0.124515	0.794698
OG1RF_RS06940		-0.310134	0.794804
OG1RF_RS02990		-0.188166	0.794804
OG1RF_RS12820	folP	-0.107075	0.795944
OG1RF_RS00565		0.163934	0.795944
OG1RF_RS04010		0.168343	0.795944
OG1RF_RS10540		-0.130611	0.798731
OG1RF_RS02765		-0.111638	0.799364
OG1RF_RS05360		-0.185262	0.800859
OG1RF_RS03980	aspD	-0.121823	0.800859
OG1RF_RS07200		0.0952682	0.800859
OG1RF_RS02120		0.13821	0.800859
OG1RF_RS01910		0.154982	0.800859
OG1RF_RS04300		0.290586	0.800859
OG1RF_RS05145		-0.222871	0.801483
OG1RF_RS07430		0.177929	0.802164
OG1RF_RS09945	yqeB	-0.173629	0.804597
OG1RF_RS03665		0.0979221	0.804597
OG1RF_RS06610		0.0982538	0.804597
OG1RF_RS00675		0.098484	0.804597
OG1RF_RS01340		0.0993657	0.804597
OG1RF_RS07585	secA	0.102849	0.804597
OG1RF_RS01425		-0.125235	0.805823
OG1RF_RS02040		-0.196808	0.806382
OG1RF_RS12855		-0.1159	0.806382
OG1RF_RS09500		-0.109743	0.806382
OG1RF_RS09645		0.103426	0.806382
OG1RF_RS07100		0.106264	0.806382
OG1RF_RS05275		0.142094	0.806382
OG1RF_RS02035		0.148769	0.806382
OG1RF_RS07615		0.153127	0.806382
OG1RF_RS04660	addA	-0.0889942	0.807653
OG1RF_RS02235		-0.119096	0.807926
OG1RF_RS10385		-0.115181	0.807926
OG1RF_RS04540		0.100773	0.807926
OG1RF_RS11550		0.204524	0.807926
OG1RF_RS08125	dcuC	0.218939	0.807926
OG1RF_RS06760		0.116454	0.80906
OG1RF_RS04580	entV	-0.108132	0.809193
OG1RF_RS02555		-0.267382	0.812086
OG1RF_RS04290		-0.195987	0.812086
OG1RF_RS11365		-0.119561	0.812086
OG1RF_RS09635	coaD	-0.114882	0.812086
OG1RF_RS04465		-0.111504	0.812086
OG1RF_RS09910		-0.104534	0.812086
OG1RF_RS03800		-0.0874247	0.812086
OG1RF_RS09600		0.0837257	0.812086
OG1RF_RS04805		0.08382	0.812086
OG1RF_RS00705		0.0916547	0.812086
OG1RF_RS09520	guaC	0.107478	0.812086
OG1RF_RS11780	gst	0.110131	0.812086
OG1RF_RS07445		0.110619	0.812086
OG1RF_RS06030		0.125582	0.812086
OG1RF_RS08090		0.151495	0.812086
OG1RF_RS07400		0.188137	0.812086
OG1RF_RS04435		0.204472	0.812086
OG1RF_RS00540		0.231168	0.812086
OG1RF_RS04150		0.315277	0.812086
OG1RF_RS05025		-0.23526	0.81301
OG1RF_RS10690		-0.166036	0.814105
OG1RF_RS10080		0.107032	0.814105
OG1RF_RS00135	malX	0.224879	0.814706
OG1RF_RS13030	rsmG	-0.135994	0.815182
OG1RF_RS03280	mvaD	-0.115198	0.817363
OG1RF_RS06325	lysA	0.111982	0.817892
OG1RF_RS10705	secE	0.140295	0.817892
OG1RF_RS11425		0.114255	0.818169
OG1RF_RS06000		0.12028	0.818169
OG1RF_RS03495		0.140785	0.818169
OG1RF_RS10980		0.148486	0.818169
OG1RF_RS07220	recJ	0.0825898	0.823103
OG1RF_RS05250		-0.274211	0.823383
OG1RF_RS01385		0.483714	0.823383
OG1RF_RS11870		-0.368017	0.824127
OG1RF_RS06780		-0.20726	0.824127
OG1RF_RS01695		-0.121964	0.824127
OG1RF_RS06800		-0.111054	0.824127
OG1RF_RS09175	clpB	-0.0971787	0.824127
OG1RF_RS09265		-0.087072	0.824127
OG1RF_RS06695	dfr	0.110767	0.824127
OG1RF_RS11475		-0.206019	0.825309
OG1RF_RS02355		0.100388	0.825309
OG1RF_RS04875		0.0937392	0.827598
OG1RF_RS04215		-0.393903	0.828768
OG1RF_RS03925		0.108165	0.828768
OG1RF_RS01610		-0.142313	0.82878
OG1RF_RS06815		0.108882	0.82878
OG1RF_RS09675	recQ	-0.108778	0.830598
OG1RF_RS02250		-0.0833073	0.83121
OG1RF_RS05335		0.0975907	0.83121
OG1RF_RS12030		-0.138609	0.832676
OG1RF_RS10970		0.0864196	0.832676
OG1RF_RS05175		0.0965066	0.833589
OG1RF_RS09960	yedF	-0.217519	0.835996
OG1RF_RS05645		-0.138981	0.835996
OG1RF_RS07125		0.157062	0.835996
OG1RF_RS05235		-0.38926	0.836395
OG1RF_RS01520		-0.191572	0.836395
OG1RF_RS04360		-0.157921	0.836395
OG1RF_RS05650		-0.144801	0.836395
OG1RF_RS12090		-0.143133	0.836395
OG1RF_RS01475		-0.125995	0.836395
OG1RF_RS09245		-0.0963026	0.836395
OG1RF_RS03770		-0.0956015	0.836395
OG1RF_RS07490		0.0911026	0.836395
OG1RF_RS01335		0.0998294	0.836395
OG1RF_RS05075	ireB	0.101059	0.836395
OG1RF_RS01230		0.111252	0.836395
OG1RF_RS13135	citD	0.116024	0.836395
OG1RF_RS02670	clpP	0.116495	0.836395
OG1RF_RS05910		0.119116	0.836395
OG1RF_RS06710		0.13076	0.836395
OG1RF_RS01290		0.131295	0.836395
OG1RF_RS07050	ylqF	0.137597	0.836395
OG1RF_RS05915	mgtA	0.141617	0.836395
OG1RF_RS08195		0.188282	0.836395
OG1RF_RS08100		0.203445	0.836395
OG1RF_RS11155		-0.144005	0.839153
OG1RF_RS08110	clpX	0.118364	0.839153
OG1RF_RS00305	ruvA	0.145163	0.839153
OG1RF_RS05850	trxB	-0.149197	0.839342
OG1RF_RS11270		0.33435	0.839342
OG1RF_RS05820		-0.408122	0.840147
OG1RF_RS03870		-0.206354	0.840147
OG1RF_RS06480		-0.190038	0.840147
OG1RF_RS09085		-0.161423	0.840147
OG1RF_RS00790	rpsC	-0.137857	0.840147
OG1RF_RS11620		-0.134919	0.840147
OG1RF_RS07620		-0.113019	0.840147
OG1RF_RS11080		-0.105967	0.840147
OG1RF_RS02510		-0.102234	0.840147
OG1RF_RS03395		-0.101658	0.840147
OG1RF_RS10400		-0.0961619	0.840147
OG1RF_RS12155	plsX	-0.0900924	0.840147
OG1RF_RS12380		0.0809341	0.840147
OG1RF_RS08705	glmM	0.0841155	0.840147
OG1RF_RS09880		0.0999532	0.840147
OG1RF_RS07135		0.101263	0.840147
OG1RF_RS08325	eno	0.105529	0.840147
OG1RF_RS10225		0.115789	0.840147
OG1RF_RS10230		0.116894	0.840147
OG1RF_RS10975		0.118553	0.840147
OG1RF_RS12810		0.124738	0.840147
OG1RF_RS01325	genR	0.125236	0.840147
OG1RF_RS12360		0.134944	0.840147
OG1RF_RS04595	ace	0.140131	0.840147
OG1RF_RS10095		0.194716	0.840147
OG1RF_RS09555	murQ	0.299043	0.840147
OG1RF_RS13955		-0.470011	0.840497
OG1RF_RS11380	efrB	-0.128776	0.840497
OG1RF_RS06450	gap	0.0851194	0.840497
OG1RF_RS11275		0.102473	0.840497
OG1RF_RS05380	rnhC	0.127829	0.840497
OG1RF_RS12195	rpmB	0.161215	0.840497
OG1RF_RS05100		0.246498	0.840497
OG1RF_RS10300		0.44732	0.840497
OG1RF_RS09630		-0.089516	0.841667
OG1RF_RS05245		-0.199005	0.842608
OG1RF_RS10845	rsmI	-0.096632	0.843763
OG1RF_RS06110	fdhF	-0.152871	0.84455
OG1RF_RS09495	proC	-0.133758	0.84455
OG1RF_RS06810		0.125828	0.845014
OG1RF_RS03545		-0.141765	0.845165
OG1RF_RS08885		-0.125747	0.845165
OG1RF_RS07970		-0.295886	0.845219
OG1RF_RS00220	cysE	-0.112751	0.845219
OG1RF_RS03475		-0.0851525	0.845219
OG1RF_RS03150		0.0790167	0.845219
OG1RF_RS12475		-0.183165	0.847596
OG1RF_RS07315		-0.151925	0.847596
OG1RF_RS08495		-0.0947917	0.847596
OG1RF_RS10740		-0.0934776	0.847596
OG1RF_RS09350		-0.0903298	0.847596
OG1RF_RS09445		0.105966	0.847596
OG1RF_RS11205		0.109084	0.847596
OG1RF_RS11640		0.113206	0.847596
OG1RF_RS12850		0.142584	0.847596
OG1RF_RS02030		0.158802	0.847596
OG1RF_RS06495		-0.0889789	0.850518
OG1RF_RS12720	rpoB	-0.0963366	0.850589
OG1RF_RS06190	uvrC	-0.0965848	0.852646
OG1RF_RS08240		0.0883552	0.852646
OG1RF_RS01865		0.148432	0.852646
OG1RF_RS11710		0.106634	0.852651
OG1RF_RS11335		-0.0856397	0.853964
OG1RF_RS02020		0.164389	0.854129
OG1RF_RS03600		0.536144	0.859646
OG1RF_RS04545		-0.168803	0.85971
OG1RF_RS08225		-0.233111	0.859879
OG1RF_RS07155		-0.176891	0.860964
OG1RF_RS11925		-0.166103	0.860964
OG1RF_RS08655		-0.0973575	0.860964
OG1RF_RS10720		-0.0956699	0.860964
OG1RF_RS01410		-0.0956274	0.860964
OG1RF_RS05090		-0.0951511	0.860964
OG1RF_RS09235	asnS	-0.0798958	0.860964
OG1RF_RS09250		-0.0740969	0.860964
OG1RF_RS13140	citC	0.0838252	0.860964
OG1RF_RS02665		0.0868424	0.860964
OG1RF_RS12530		0.0886753	0.860964
OG1RF_RS06560	der	0.0983791	0.860964
OG1RF_RS09370	frr	0.103276	0.860964
OG1RF_RS10050		0.112761	0.860964
OG1RF_RS05015		0.134562	0.860964
OG1RF_RS02420	pfkB	0.139141	0.860964
OG1RF_RS09465		0.252964	0.860964
OG1RF_RS10990		-0.107921	0.86214
OG1RF_RS10120		-0.0980853	0.86214
OG1RF_RS05985		0.124331	0.86214
OG1RF_RS08915		0.131521	0.86214
OG1RF_RS07060		-0.155794	0.862923
OG1RF_RS12825		-0.10756	0.863282
OG1RF_RS11220	bgsA	-0.0935308	0.863282
OG1RF_RS10515	elrR	-0.089112	0.863282
OG1RF_RS03360		-0.0889622	0.863282
OG1RF_RS07675	purL	0.112838	0.863282
OG1RF_RS08615		0.130659	0.863282
OG1RF_RS04635		-0.122996	0.865117
OG1RF_RS00265		0.270263	0.865117
OG1RF_RS11200		-0.153204	0.865984
OG1RF_RS02160		-0.0973899	0.866036
OG1RF_RS02230		0.0976142	0.866036
OG1RF_RS08480		-0.139292	0.866687
OG1RF_RS05590	dnaK	-0.0808118	0.867122
OG1RF_RS12680		-0.0752753	0.867334
OG1RF_RS03375		-0.165699	0.867449
OG1RF_RS06770		-0.153182	0.867449
OG1RF_RS04345		-0.145072	0.867449
OG1RF_RS06280		-0.135019	0.867449
OG1RF_RS08295		-0.133244	0.867449
OG1RF_RS10010	ygeW	-0.128503	0.867449
OG1RF_RS12835	folK	-0.110764	0.867449
OG1RF_RS01560		-0.105123	0.867449
OG1RF_RS11025		-0.103454	0.867449
OG1RF_RS10415		-0.0955376	0.867449
OG1RF_RS12640		-0.0929634	0.867449
OG1RF_RS09605	holA	-0.0905419	0.867449
OG1RF_RS02215	argR	-0.0901677	0.867449
OG1RF_RS12815		-0.0869156	0.867449
OG1RF_RS12790		-0.0826632	0.867449
OG1RF_RS11295		0.079928	0.867449
OG1RF_RS10665	sdaAB	0.0832353	0.867449
OG1RF_RS02010		0.087713	0.867449
OG1RF_RS03085		0.093907	0.867449
OG1RF_RS06445		0.102408	0.867449
OG1RF_RS00600	add	0.102688	0.867449
OG1RF_RS02205		0.10289	0.867449
OG1RF_RS01650		0.102945	0.867449
OG1RF_RS13070		0.16574	0.867449
OG1RF_RS01855		0.294163	0.867449
OG1RF_RS00100		-0.427482	0.86963
OG1RF_RS12540		0.0920318	0.870407
OG1RF_RS00085		0.102264	0.871563
OG1RF_RS05995		0.39617	0.871934
OG1RF_RS12510		-0.165284	0.873344
OG1RF_RS05255		-0.147864	0.873344
OG1RF_RS00060		-0.103448	0.873344
OG1RF_RS03030	acpS	-0.0964266	0.873344
OG1RF_RS03650	rpmA	0.0837526	0.873344
OG1RF_RS08640		0.157925	0.873344
OG1RF_RS02080		0.107802	0.873618
OG1RF_RS04745		-0.179352	0.874452
OG1RF_RS00200	radA	0.0695465	0.874452
OG1RF_RS01295	efp	0.0717536	0.874452
OG1RF_RS12465	recA	0.0819292	0.874452
OG1RF_RS10915		0.184624	0.874452
OG1RF_RS12595		0.184866	0.874452
OG1RF_RS11055		0.215432	0.874452
OG1RF_RS06390		0.352937	0.874452
OG1RF_RS03865		0.430247	0.874452
OG1RF_RS03405		-0.154466	0.875393
OG1RF_RS00440		-0.133236	0.875393
OG1RF_RS08145		-0.0925635	0.875393
OG1RF_RS08060		0.0739669	0.875393
OG1RF_RS00575		0.126713	0.875393
OG1RF_RS04615		0.129092	0.876545
OG1RF_RS10115		-0.203339	0.877782
OG1RF_RS02260		-0.0865834	0.877782
OG1RF_RS07505		-0.0680843	0.877782
OG1RF_RS05125	alsS	0.11107	0.877782
OG1RF_RS01380		0.134517	0.877782
OG1RF_RS08150		-0.15385	0.879313
OG1RF_RS03175	coaE	-0.08312	0.879313
OG1RF_RS05165		0.0775674	0.879313
OG1RF_RS07625		0.171137	0.879588
OG1RF_RS05575	hemW	-0.110172	0.879729
OG1RF_RS01700		-0.191463	0.879871
OG1RF_RS02855		-0.122363	0.879871
OG1RF_RS11430		-0.11253	0.879871
OG1RF_RS11005		-0.10715	0.879871
OG1RF_RS08550		-0.106835	0.879871
OG1RF_RS00185		-0.0968099	0.879871
OG1RF_RS06205		-0.0941094	0.879871
OG1RF_RS00700		-0.0927936	0.879871
OG1RF_RS09745	rimI	-0.0839925	0.879871
OG1RF_RS07225		-0.0810792	0.879871
OG1RF_RS08760		-0.0750545	0.879871
OG1RF_RS09305	rseP	-0.0688333	0.879871
OG1RF_RS04015	dnaE	-0.0667715	0.879871
OG1RF_RS01370		0.0732951	0.879871
OG1RF_RS05030	yycF	0.0739346	0.879871
OG1RF_RS10670	sdaAA	0.0815206	0.879871
OG1RF_RS10550		0.0883953	0.879871
OG1RF_RS11970	def	0.090263	0.879871
OG1RF_RS07255		0.090412	0.879871
OG1RF_RS02340		0.093999	0.879871
OG1RF_RS10215	secG	0.112621	0.879871
OG1RF_RS11965	rpsO	0.113397	0.879871
OG1RF_RS07025	trmFO	0.116068	0.879871
OG1RF_RS00685		0.12052	0.879871
OG1RF_RS11010		0.122676	0.879871
OG1RF_RS08925		0.135704	0.879871
OG1RF_RS06970		0.178047	0.879871
OG1RF_RS00260		0.289659	0.879871
OG1RF_RS06900		0.35375	0.879871
OG1RF_RS10090		0.136785	0.881827
OG1RF_RS06910		-0.357849	0.882439
OG1RF_RS01955		-0.264867	0.882439
OG1RF_RS04315		-0.18976	0.882439
OG1RF_RS05110		-0.130425	0.882439
OG1RF_RS00970		-0.10267	0.882439
OG1RF_RS10245		-0.0952732	0.882439
OG1RF_RS10240		-0.069794	0.882439
OG1RF_RS07175		-0.0676192	0.882439
OG1RF_RS08900		0.0658336	0.882439
OG1RF_RS12170		0.0756741	0.882439
OG1RF_RS07545	pstB	0.0778936	0.882439
OG1RF_RS02360		0.0865514	0.882439
OG1RF_RS06345		0.110873	0.882439
OG1RF_RS05140		0.139473	0.882439
OG1RF_RS08635		0.180161	0.882439
OG1RF_RS10375	coaC	0.0814145	0.884001
OG1RF_RS11880		-0.154771	0.886145
OG1RF_RS06005		-0.174339	0.886818
OG1RF_RS10710	rpmG	-0.253936	0.888174
OG1RF_RS03125	queA	0.0891641	0.888626
OG1RF_RS03145		-0.254612	0.88985
OG1RF_RS05395	rimP	0.075181	0.88985
OG1RF_RS09170		0.0809323	0.88985
OG1RF_RS08520		0.0995002	0.88985
OG1RF_RS11725	fdrA	0.171957	0.88985
OG1RF_RS11320		0.0626514	0.890935
OG1RF_RS01795		-0.13836	0.891227
OG1RF_RS01015		-0.123165	0.891227
OG1RF_RS00960		0.0777878	0.892833
OG1RF_RS04945		0.113054	0.892833
OG1RF_RS06685		-0.0667173	0.893617
OG1RF_RS04990		0.0743903	0.893617
OG1RF_RS02045		-0.1422	0.894356
OG1RF_RS10085		0.121899	0.894356
OG1RF_RS05225		-0.381847	0.894361
OG1RF_RS08170		-0.0786828	0.895576
OG1RF_RS05345		-0.0756896	0.895576
OG1RF_RS07005	codY	0.0739585	0.895576
OG1RF_RS09920		0.0776293	0.896836
OG1RF_RS01720		-0.262449	0.897096
OG1RF_RS02500	aguA	-0.186403	0.897096
OG1RF_RS10015		-0.110566	0.897096
OG1RF_RS05435		-0.0928942	0.897096
OG1RF_RS01225		-0.0840797	0.897096
OG1RF_RS01350		-0.0716891	0.897096
OG1RF_RS07510	lgt	-0.0699297	0.897096
OG1RF_RS11360	mltG	-0.0630455	0.897096
OG1RF_RS09405	yidC	0.0641394	0.897096
OG1RF_RS11305		0.0650861	0.897096
OG1RF_RS08075		0.0712144	0.897096
OG1RF_RS09450		0.0767438	0.897096
OG1RF_RS09430	era	0.0770203	0.897096
OG1RF_RS04760	dapD	0.0802303	0.897096
OG1RF_RS03835		0.0803585	0.897096
OG1RF_RS03815	zwf	0.0847651	0.897096
OG1RF_RS09380	tsf	0.0869563	0.897096
OG1RF_RS03580		0.0908983	0.897096
OG1RF_RS11755		0.0965472	0.897096
OG1RF_RS04375		0.101168	0.897096
OG1RF_RS03995		0.115838	0.897096
OG1RF_RS03670		0.120674	0.897096
OG1RF_RS06530		0.122707	0.897096
OG1RF_RS02415		0.127907	0.897096
OG1RF_RS00850	rpmD	0.14221	0.897096
OG1RF_RS02130		0.176479	0.897096
OG1RF_RS06890	eutH	0.188898	0.897096
OG1RF_RS11565		0.21733	0.897096
OG1RF_RS09285		0.267477	0.897096
OG1RF_RS05720		0.328827	0.897096
OG1RF_RS04650	lepB	0.122263	0.898155
OG1RF_RS02935		-0.16664	0.898836
OG1RF_RS03745	ftsL	-0.082398	0.898836
OG1RF_RS03380		0.13434	0.898836
OG1RF_RS07420	aroD	0.0712586	0.898867
OG1RF_RS07215		0.0750738	0.898867
OG1RF_RS08080		0.0792555	0.898867
OG1RF_RS06025		0.0819548	0.898867
OG1RF_RS03205		0.0838949	0.898867
OG1RF_RS09440	ybeY	0.108011	0.898867
OG1RF_RS05115		0.109288	0.898867
OG1RF_RS02910		0.111136	0.898867
OG1RF_RS10255		0.154999	0.898867
OG1RF_RS01390		0.336407	0.898867
OG1RF_RS00110		-0.368926	0.899375
OG1RF_RS06855		-0.0658943	0.901482
OG1RF_RS00090		-0.197883	0.901686
OG1RF_RS12990	serS	-0.160999	0.901686
OG1RF_RS03440	rnmV	-0.0954234	0.901686
OG1RF_RS03735	mraZ	-0.0676041	0.901686
OG1RF_RS02155		-0.0635186	0.901686
OG1RF_RS09780		0.0787734	0.901686
OG1RF_RS07185	msrA	0.0791524	0.901686
OG1RF_RS00130		0.121049	0.901686
OG1RF_RS04715		0.133598	0.901686
OG1RF_RS10600	mutY	-0.0755234	0.902804
OG1RF_RS09090		-0.140646	0.903155
OG1RF_RS07020	xerC	0.0712647	0.903155
OG1RF_RS12395		0.119248	0.903155
OG1RF_RS03585		-0.298746	0.903427
OG1RF_RS10700	nusG	-0.0699997	0.904704
OG1RF_RS06230		0.132437	0.90501
OG1RF_RS08065		-0.05867	0.905086
OG1RF_RS05520	truB	0.0948672	0.905086
OG1RF_RS13945		-0.176124	0.905177
OG1RF_RS05610		-0.0760732	0.905177
OG1RF_RS11370	wecB	0.0724923	0.905177
OG1RF_RS05815		0.189761	0.905177
OG1RF_RS00105		-0.360025	0.907272
OG1RF_RS09095		-0.226094	0.907272
OG1RF_RS06750		-0.162885	0.907272
OG1RF_RS06380		-0.160623	0.907272
OG1RF_RS02595		-0.116479	0.907272
OG1RF_RS03005		-0.097447	0.907272
OG1RF_RS10815		-0.0756719	0.907272
OG1RF_RS07295		-0.069251	0.907272
OG1RF_RS04670	pheS	-0.0687475	0.907272
OG1RF_RS03785		-0.062484	0.907272
OG1RF_RS10365		0.0587461	0.907272
OG1RF_RS12210	rsgA	0.0640244	0.907272
OG1RF_RS07010	hslU	0.0648153	0.907272
OG1RF_RS12425		0.0659053	0.907272
OG1RF_RS10315		0.0738474	0.907272
OG1RF_RS03935		0.0745027	0.907272
OG1RF_RS08070	murC	0.076813	0.907272
OG1RF_RS02780		0.0784015	0.907272
OG1RF_RS11740		0.0803303	0.907272
OG1RF_RS05050		0.0811005	0.907272
OG1RF_RS06670		0.083939	0.907272
OG1RF_RS08545		0.0872113	0.907272
OG1RF_RS01305		0.0872695	0.907272
OG1RF_RS12100		0.0907428	0.907272
OG1RF_RS02095		0.0974589	0.907272
OG1RF_RS02565		0.102364	0.907272
OG1RF_RS11630		0.111514	0.907272
OG1RF_RS03855		0.120419	0.907272
OG1RF_RS11980		0.130427	0.907272
OG1RF_RS00870	infA	0.131789	0.907272
OG1RF_RS09985		-0.0975634	0.908067
OG1RF_RS06255		-0.084079	0.908067
OG1RF_RS13025		-0.075346	0.908067
OG1RF_RS08880	rfbA	-0.0605402	0.908067
OG1RF_RS01585	pcp	-0.0878276	0.908235
OG1RF_RS12390	mscL	-0.0699029	0.908418
OG1RF_RS09480	thrC	-0.0604261	0.909025
OG1RF_RS10695		0.0839704	0.909148
OG1RF_RS00915		0.0625543	0.910373
OG1RF_RS09535		0.0881063	0.910373
OG1RF_RS09550		0.175127	0.910373
OG1RF_RS08230	yeiL	-0.0847712	0.913715
OG1RF_RS10525		-0.0558339	0.913715
OG1RF_RS10035	ssnA	-0.195381	0.915497
OG1RF_RS08085		0.0667746	0.915497
OG1RF_RS07860		-0.0828292	0.915971
OG1RF_RS09680	typA	0.155295	0.916112
OG1RF_RS07460	tyrS	0.0596127	0.916252
OG1RF_RS01800	menB	0.0725715	0.916252
OG1RF_RS00285		0.135486	0.916252
OG1RF_RS00095		-0.318887	0.916379
OG1RF_RS05615		-0.0807781	0.916379
OG1RF_RS03955		0.0573071	0.916379
OG1RF_RS12685	rpsI	0.0982173	0.916379
OG1RF_RS04730		-0.199814	0.917494
OG1RF_RS01845		0.123046	0.917542
OG1RF_RS06385		-0.257478	0.918127
OG1RF_RS05230		-0.27707	0.919955
OG1RF_RS00115		-0.218205	0.919955
OG1RF_RS10430		-0.0737859	0.919955
OG1RF_RS02435	pcrA	-0.066047	0.919955
OG1RF_RS02380		0.056974	0.919955
OG1RF_RS01550		0.0661939	0.919955
OG1RF_RS05635		0.0673028	0.919955
OG1RF_RS01270	fabF	0.0696377	0.919955
OG1RF_RS04830		0.0720514	0.919955
OG1RF_RS10945		0.0830714	0.919955
OG1RF_RS11070	vanR	0.0908036	0.919955
OG1RF_RS10885	tenA	0.0926344	0.919955
OG1RF_RS00055	rpsR	0.0995723	0.919955
OG1RF_RS00655		0.124693	0.919955
OG1RF_RS05730	essB	0.129387	0.919955
OG1RF_RS10620	ebgA	-0.135446	0.923294
OG1RF_RS12735		-0.131325	0.923294
OG1RF_RS10410	trmL	-0.0933878	0.923294
OG1RF_RS08695		-0.0888617	0.923294
OG1RF_RS13215		-0.0864841	0.923294
OG1RF_RS11805		-0.0539643	0.923294
OG1RF_RS11810		0.0621128	0.923294
OG1RF_RS03490		0.072689	0.923294
OG1RF_RS05530		0.0763634	0.923294
OG1RF_RS07240		0.0996417	0.923294
OG1RF_RS01260		0.111679	0.923294
OG1RF_RS04365		-0.221105	0.924469
OG1RF_RS05880		-0.167221	0.924469
OG1RF_RS03990		-0.0844716	0.924469
OG1RF_RS11385	efrA	-0.0831608	0.924469
OG1RF_RS09930	gltA	-0.0816162	0.924469
OG1RF_RS09850		-0.0781937	0.924469
OG1RF_RS09425	recO	-0.0736694	0.924469
OG1RF_RS06500	xerD	-0.0642264	0.924469
OG1RF_RS02720	rpoN	-0.0629018	0.924469
OG1RF_RS12500		0.057146	0.924469
OG1RF_RS12730		0.0614405	0.924469
OG1RF_RS08935		0.103573	0.924469
OG1RF_RS08185		0.105146	0.924469
OG1RF_RS09010		0.112373	0.924469
OG1RF_RS03045		0.187607	0.924469
OG1RF_RS03200		0.0729588	0.925327
OG1RF_RS02885		0.177841	0.925327
OG1RF_RS09940		-0.142371	0.925615
OG1RF_RS08690		-0.102623	0.925615
OG1RF_RS11105		-0.0795859	0.925615
OG1RF_RS00180		-0.0699319	0.925615
OG1RF_RS06745		0.0703248	0.925615
OG1RF_RS12875		0.130569	0.925615
OG1RF_RS09005		-0.117795	0.925816
OG1RF_RS11140		-0.0716236	0.925816
OG1RF_RS12190		-0.187297	0.926044
OG1RF_RS08700		-0.0933989	0.926044
OG1RF_RS12785	menA	-0.0622759	0.926044
OG1RF_RS06070	pepT	0.0538451	0.926044
OG1RF_RS07480	ccpA	0.153403	0.926044
OG1RF_RS11535		0.199998	0.926044
OG1RF_RS09275		-0.176054	0.926157
OG1RF_RS07065		-0.108176	0.926157
OG1RF_RS07235	rnz	-0.0574723	0.926157
OG1RF_RS05705		0.0617927	0.926157
OG1RF_RS00075		0.0895203	0.926157
OG1RF_RS07160		0.34733	0.926157
OG1RF_RS07105		-0.0866377	0.928
OG1RF_RS03040		-0.0602501	0.928
OG1RF_RS10195	smpB	-0.0600711	0.928
OG1RF_RS12375		0.0655811	0.928
OG1RF_RS02835		-0.173053	0.929435
OG1RF_RS05875		-0.161851	0.929435
OG1RF_RS07980	lacA	-0.131055	0.929435
OG1RF_RS12400		-0.111376	0.929435
OG1RF_RS11680		-0.104985	0.929435
OG1RF_RS06360		-0.103682	0.929435
OG1RF_RS01780		-0.0916158	0.929435
OG1RF_RS05060		-0.0832443	0.929435
OG1RF_RS05340		-0.0764712	0.929435
OG1RF_RS02050		-0.0728022	0.929435
OG1RF_RS00275	purR	-0.0659529	0.929435
OG1RF_RS04940	rho	-0.0656193	0.929435
OG1RF_RS08750		-0.0648801	0.929435
OG1RF_RS07170	lepB	-0.0634899	0.929435
OG1RF_RS09855		-0.063176	0.929435
OG1RF_RS06990		-0.0624663	0.929435
OG1RF_RS00720	rpiA	-0.0612506	0.929435
OG1RF_RS09765		-0.0529915	0.929435
OG1RF_RS07515	hprK	-0.0517777	0.929435
OG1RF_RS07030	topA	-0.0501254	0.929435
OG1RF_RS03255	yajC	0.0533068	0.929435
OG1RF_RS09540		0.059847	0.929435
OG1RF_RS01640		0.0607377	0.929435
OG1RF_RS06510	scpB	0.0629781	0.929435
OG1RF_RS10995		0.0683239	0.929435
OG1RF_RS02405	tig	0.0737469	0.929435
OG1RF_RS11130	yhbY	0.0800853	0.929435
OG1RF_RS04485		0.0819677	0.929435
OG1RF_RS12690	rplM	0.0831177	0.929435
OG1RF_RS08345		0.0853576	0.929435
OG1RF_RS00280	glmU	0.0865224	0.929435
OG1RF_RS05375		0.0904786	0.929435
OG1RF_RS08310		0.0922258	0.929435
OG1RF_RS00175		0.0952281	0.929435
OG1RF_RS10055		0.0999349	0.929435
OG1RF_RS00315		0.103359	0.929435
OG1RF_RS10890		0.111097	0.929435
OG1RF_RS04205		0.111794	0.929435
OG1RF_RS06155		0.115218	0.929435
OG1RF_RS09270		0.127572	0.929435
OG1RF_RS09575		0.140035	0.929435
OG1RF_RS00665		0.14581	0.929435
OG1RF_RS06960		0.153169	0.929435
OG1RF_RS10275		0.216037	0.929435
OG1RF_RS12705		0.0578593	0.929505
OG1RF_RS06605		-0.0631728	0.930309
OG1RF_RS09065		0.23491	0.930654
OG1RF_RS02070		-0.122748	0.930847
OG1RF_RS06705	lexA	0.0686055	0.931494
OG1RF_RS10075		-0.0755692	0.931831
OG1RF_RS01490		-0.0638174	0.931831
OG1RF_RS01515	arcC	-0.206567	0.932705
OG1RF_RS00400		-0.292509	0.932708
OG1RF_RS01430	ezrA	-0.0519162	0.932796
OG1RF_RS03185		-0.0496987	0.932964
OG1RF_RS03830	sfsA	-0.0802126	0.933301
OG1RF_RS01620		-0.0960222	0.935056
OG1RF_RS10635		0.10157	0.936346
OG1RF_RS00170		0.0915524	0.937389
OG1RF_RS08845		-0.0595514	0.938761
OG1RF_RS07600		0.100616	0.938761
OG1RF_RS12110		-0.0620311	0.939209
OG1RF_RS03885		-0.213119	0.93998
OG1RF_RS05670		-0.167712	0.93998
OG1RF_RS11540		-0.101304	0.93998
OG1RF_RS10395		-0.058644	0.93998
OG1RF_RS09685		0.0557668	0.93998
OG1RF_RS02150		0.0576976	0.93998
OG1RF_RS11825	pepA	0.0583619	0.93998
OG1RF_RS02790		0.0652346	0.93998
OG1RF_RS05835		0.13167	0.93998
OG1RF_RS05220		-0.293531	0.940634
OG1RF_RS02390		-0.164484	0.940634
OG1RF_RS05240		-0.126243	0.940634
OG1RF_RS12250	gmk	-0.0729011	0.940634
OG1RF_RS08055		-0.0653825	0.940634
OG1RF_RS03260		-0.0621676	0.940634
OG1RF_RS10570		-0.0561607	0.940634
OG1RF_RS10440		-0.0545313	0.940634
OG1RF_RS08910	map	0.0582686	0.940634
OG1RF_RS01255		0.0752956	0.940634
OG1RF_RS06210		0.0798773	0.940634
OG1RF_RS12520		0.082679	0.940634
OG1RF_RS06075		0.0885349	0.940634
OG1RF_RS04775		0.0982399	0.940634
OG1RF_RS11720		0.26289	0.940634
OG1RF_RS06920		-0.144569	0.940884
OG1RF_RS05715	esaA	-0.109851	0.940884
OG1RF_RS10205		-0.0587899	0.940884
OG1RF_RS11095		0.10451	0.940884
OG1RF_RS03620		-0.0781901	0.941153
OG1RF_RS09165		0.0474384	0.941153
OG1RF_RS00420	fss1	-0.0790955	0.94203
OG1RF_RS05600	dnaJ	0.0504845	0.94203
OG1RF_RS08590		0.0613146	0.94203
OG1RF_RS03860		-0.294816	0.942341
OG1RF_RS01510		-0.198123	0.942341
OG1RF_RS07975	lacB	-0.113816	0.942341
OG1RF_RS12355		-0.106292	0.942341
OG1RF_RS01565		-0.0764764	0.942341
OG1RF_RS12560		-0.0578092	0.942341
OG1RF_RS04910		-0.0574504	0.942341
OG1RF_RS04810		-0.0536943	0.942341
OG1RF_RS12740		-0.0529636	0.942341
OG1RF_RS08210		0.050713	0.942341
OG1RF_RS05000		0.0520599	0.942341
OG1RF_RS00990		0.0582154	0.942341
OG1RF_RS01035	tilS	0.0605825	0.942341
OG1RF_RS10345		0.0659787	0.942341
OG1RF_RS12365		0.107172	0.942341
OG1RF_RS12620		0.313583	0.942341
OG1RF_RS11125		0.0736666	0.942462
OG1RF_RS03605		-0.20936	0.942874
OG1RF_RS06665		-0.11805	0.942874
OG1RF_RS12570	lrgA	-0.116607	0.942874
OG1RF_RS10660	lsa(A)	-0.109712	0.942874
OG1RF_RS03245		-0.104652	0.942874
OG1RF_RS09980	xdh	-0.0737014	0.942874
OG1RF_RS04980		-0.0439283	0.942874
OG1RF_RS11265		0.0487339	0.942874
OG1RF_RS00930	truA	0.0501941	0.942874
OG1RF_RS05280		0.0672203	0.942874
OG1RF_RS09475	thrB	-0.0497495	0.944317
OG1RF_RS06425	dnaG	-0.0568182	0.945671
OG1RF_RS01905	nagB	-0.0652808	0.945714
OG1RF_RS02725		-0.0544961	0.94642
OG1RF_RS10330		-0.215992	0.947849
OG1RF_RS08180		-0.10258	0.947849
OG1RF_RS10615		-0.0721454	0.947849
OG1RF_RS09970	sclA	-0.0683358	0.947849
OG1RF_RS09570		-0.0607836	0.947849
OG1RF_RS08810		-0.0599629	0.947849
OG1RF_RS05120		-0.0508619	0.947849
OG1RF_RS10520		-0.0435003	0.947849
OG1RF_RS01440		0.0734491	0.947849
OG1RF_RS13080		0.082016	0.947849
OG1RF_RS07645		0.0894107	0.947849
OG1RF_RS08735		0.107041	0.947849
OG1RF_RS02345		0.111049	0.947849
OG1RF_RS00300		0.132756	0.947849
OG1RF_RS03525		-0.147362	0.948835
OG1RF_RS09310		-0.106991	0.948835
OG1RF_RS11145		-0.0858643	0.948835
OG1RF_RS05055		-0.0841416	0.948835
OG1RF_RS00985		-0.0502403	0.948835
OG1RF_RS09755		-0.0434254	0.948835
OG1RF_RS12535		0.0551493	0.948835
OG1RF_RS06980		0.0672114	0.948835
OG1RF_RS02025		0.131744	0.948835
OG1RF_RS06565		0.0562634	0.949461
OG1RF_RS11590		-0.148561	0.950424
OG1RF_RS00650		-0.0939975	0.950424
OG1RF_RS05325		-0.0768352	0.950424
OG1RF_RS08870	rfbB	-0.0414299	0.950424
OG1RF_RS13055		0.123393	0.950424
OG1RF_RS08455		-0.272946	0.951351
OG1RF_RS12350		-0.112054	0.951351
OG1RF_RS10860	holB	0.0410169	0.951351
OG1RF_RS13745		0.0567421	0.951351
OG1RF_RS12270		0.075076	0.952024
OG1RF_RS12180		0.0935979	0.952024
OG1RF_RS07250	rpsP	0.100261	0.952666
OG1RF_RS02740		-0.0479109	0.952778
OG1RF_RS04850		0.0472938	0.952778
OG1RF_RS07850	fsrA	-0.0668487	0.9528
OG1RF_RS09610		-0.0550393	0.9528
OG1RF_RS12115	smc	-0.0467796	0.9528
OG1RF_RS10235	nadE	-0.0460988	0.9528
OG1RF_RS08135		0.0487612	0.9528
OG1RF_RS08435		0.0524698	0.9528
OG1RF_RS00980		0.0538521	0.9528
OG1RF_RS03210		0.0539692	0.9528
OG1RF_RS02125		0.0695177	0.9528
OG1RF_RS10625		0.116321	0.9528
OG1RF_RS06885		-0.186089	0.954845
OG1RF_RS02860		-0.155042	0.954845
OG1RF_RS02600		-0.135037	0.954845
OG1RF_RS02955		-0.125167	0.954845
OG1RF_RS13065		-0.0945401	0.954845
OG1RF_RS02865		-0.0929826	0.954845
OG1RF_RS12840	folB	-0.0739715	0.954845
OG1RF_RS11555		-0.0683435	0.954845
OG1RF_RS07190		-0.0672651	0.954845
OG1RF_RS11930		-0.0635751	0.954845
OG1RF_RS10310		-0.0599943	0.954845
OG1RF_RS13000		-0.0522071	0.954845
OG1RF_RS12635		-0.0491953	0.954845
OG1RF_RS02290	trmB	-0.0477799	0.954845
OG1RF_RS01060	lysS	-0.0422139	0.954845
OG1RF_RS03685		-0.041277	0.954845
OG1RF_RS05640	nagA	-0.0397406	0.954845
OG1RF_RS06065		0.0451014	0.954845
OG1RF_RS01890		0.0458621	0.954845
OG1RF_RS10775		0.0487067	0.954845
OG1RF_RS11655		0.0509689	0.954845
OG1RF_RS02785		0.0530062	0.954845
OG1RF_RS01050	hslO	0.0540495	0.954845
OG1RF_RS00195		0.0544913	0.954845
OG1RF_RS07415	ybaK	0.0573906	0.954845
OG1RF_RS00740	tuf	0.0603794	0.954845
OG1RF_RS09390		0.0624037	0.954845
OG1RF_RS12260		0.065552	0.954845
OG1RF_RS04795		0.0713727	0.954845
OG1RF_RS05990		0.0738163	0.954845
OG1RF_RS04505		0.0758145	0.954845
OG1RF_RS10900		0.103075	0.954845
OG1RF_RS04440		0.127614	0.954845
OG1RF_RS13015		0.130459	0.954845
OG1RF_RS02695		0.146687	0.954845
OG1RF_RS02185	cas2	0.190296	0.954845
OG1RF_RS05660		-0.0394854	0.955143
OG1RF_RS12860		-0.0683701	0.956179
OG1RF_RS00380		0.0807149	0.956179
OG1RF_RS06470		-0.110526	0.956358
OG1RF_RS04210		-0.105284	0.956358
OG1RF_RS03355		-0.0663591	0.956358
OG1RF_RS03010		-0.0435044	0.956358
OG1RF_RS02060		0.0537147	0.956358
OG1RF_RS04765		0.0548152	0.956358
OG1RF_RS09990		0.127064	0.956358
OG1RF_RS09220		0.13205	0.956358
OG1RF_RS06315		-0.128067	0.957215
OG1RF_RS12915		-0.11572	0.957215
OG1RF_RS09000		-0.082247	0.957215
OG1RF_RS00335		-0.0595175	0.957215
OG1RF_RS00710	gpmA	-0.0543944	0.957215
OG1RF_RS10985		0.03785	0.957215
OG1RF_RS00580	guaA	0.0523253	0.957215
OG1RF_RS05885		0.0533772	0.957215
OG1RF_RS00045	rpsF	0.0673105	0.957215
OG1RF_RS12745		0.0693152	0.957215
OG1RF_RS06830		0.0730862	0.957215
OG1RF_RS00730	rpsG	0.0845005	0.957215
OG1RF_RS06085		-0.13995	0.957513
OG1RF_RS03550		-0.127032	0.957513
OG1RF_RS08010	yqeK	-0.107075	0.957513
OG1RF_RS10495	elrD	-0.10484	0.957513
OG1RF_RS09070		-0.09603	0.957513
OG1RF_RS05775		-0.094076	0.957513
OG1RF_RS12865		-0.0673068	0.957513
OG1RF_RS11000		-0.0663276	0.957513
OG1RF_RS12555		-0.0553538	0.957513
OG1RF_RS05370		-0.0524177	0.957513
OG1RF_RS11340		-0.0485803	0.957513
OG1RF_RS00855	rplO	-0.0485636	0.957513
OG1RF_RS07745		-0.047466	0.957513
OG1RF_RS12105	ftsY	-0.0467177	0.957513
OG1RF_RS05580	hrcA	-0.0429439	0.957513
OG1RF_RS03765	murG	-0.0404667	0.957513
OG1RF_RS05415	infB	-0.0375362	0.957513
OG1RF_RS04675	pheT	-0.0370034	0.957513
OG1RF_RS04050		-0.035981	0.957513
OG1RF_RS06715	tkt	0.0431512	0.957513
OG1RF_RS08905		0.0473781	0.957513
OG1RF_RS00975		0.0475826	0.957513
OG1RF_RS09795		0.0491777	0.957513
OG1RF_RS00120		0.0495999	0.957513
OG1RF_RS01055	dusB	0.0514284	0.957513
OG1RF_RS03370		0.0524757	0.957513
OG1RF_RS07405		0.0528676	0.957513
OG1RF_RS09800		0.0548346	0.957513
OG1RF_RS07290		0.0566181	0.957513
OG1RF_RS06555	rpsA	0.057569	0.957513
OG1RF_RS06740		0.0615987	0.957513
OG1RF_RS08850		0.0620016	0.957513
OG1RF_RS11690		0.0678338	0.957513
OG1RF_RS07425		0.0679704	0.957513
OG1RF_RS13075		0.0730929	0.957513
OG1RF_RS10555	macP	0.0757239	0.957513
OG1RF_RS09045		0.0819578	0.957513
OG1RF_RS09040		0.0910779	0.957513
OG1RF_RS06490		0.0942183	0.957513
OG1RF_RS06310		0.120738	0.957513
OG1RF_RS09705		0.205104	0.957513
OG1RF_RS10325		-0.161841	0.957921
OG1RF_RS00775	rplB	-0.062771	0.957921
OG1RF_RS03070		-0.0606541	0.957921
OG1RF_RS02870		-0.0452043	0.957921
OG1RF_RS11045		-0.0411043	0.957921
OG1RF_RS08140		-0.0403586	0.957921
OG1RF_RS10060		-0.0378193	0.957921
OG1RF_RS03510	pta	-0.0376599	0.957921
OG1RF_RS03080		-0.0375939	0.957921
OG1RF_RS05005		-0.0366069	0.957921
OG1RF_RS03035	alr	-0.0346431	0.957921
OG1RF_RS02730	metK	0.0364971	0.957921
OG1RF_RS05135		0.0429926	0.957921
OG1RF_RS13005		0.0449899	0.957921
OG1RF_RS02145		0.0462059	0.957921
OG1RF_RS12480		0.0615932	0.957921
OG1RF_RS09590	rpsT	0.0629399	0.957921
OG1RF_RS07320		0.0640058	0.957921
OG1RF_RS04030		0.0655139	0.957921
OG1RF_RS07665	purM	0.0694664	0.957921
OG1RF_RS04025	pyk	0.0825282	0.957921
OG1RF_RS09515		0.0889654	0.957921
OG1RF_RS00780	rpsS	0.0917117	0.957921
OG1RF_RS07475		0.128539	0.957921
OG1RF_RS07470		-0.0728616	0.95801
OG1RF_RS06690		0.0402051	0.959697
OG1RF_RS02105		0.0488861	0.959697
OG1RF_RS00390		-0.130139	0.961107
OG1RF_RS06100		-0.120519	0.961107
OG1RF_RS04960		-0.112367	0.961107
OG1RF_RS09560		-0.0962651	0.961107
OG1RF_RS05770		-0.0890046	0.961107
OG1RF_RS01710	kduI	-0.0889182	0.961107
OG1RF_RS08510		-0.0835441	0.961107
OG1RF_RS10145		-0.0777841	0.961107
OG1RF_RS09060		-0.0775937	0.961107
OG1RF_RS00525		-0.0684517	0.961107
OG1RF_RS02540		-0.0607235	0.961107
OG1RF_RS01680		-0.0585841	0.961107
OG1RF_RS12905		-0.0556103	0.961107
OG1RF_RS04295		-0.0553012	0.961107
OG1RF_RS10360		-0.0543276	0.961107
OG1RF_RS06375	nagE	-0.0499527	0.961107
OG1RF_RS08505		-0.0487592	0.961107
OG1RF_RS03760	murD	-0.0452195	0.961107
OG1RF_RS08095	yidD	-0.0428032	0.961107
OG1RF_RS03480		-0.042227	0.961107
OG1RF_RS04935		-0.0416715	0.961107
OG1RF_RS03435		-0.0415408	0.961107
OG1RF_RS09735	tsaD	-0.0411944	0.961107
OG1RF_RS10955		-0.0396998	0.961107
OG1RF_RS01415		-0.0394666	0.961107
OG1RF_RS11450	thiI	-0.0393622	0.961107
OG1RF_RS09640	rsmD	-0.0393263	0.961107
OG1RF_RS08710		-0.0385371	0.961107
OG1RF_RS06595	dapB	-0.0383732	0.961107
OG1RF_RS00240		-0.0379179	0.961107
OG1RF_RS05160		-0.0372011	0.961107
OG1RF_RS02635	uvrA	-0.0356707	0.961107
OG1RF_RS03750		-0.034669	0.961107
OG1RF_RS13010	ychF	-0.0339308	0.961107
OG1RF_RS02440	ligA	0.0314408	0.961107
OG1RF_RS02115		0.031573	0.961107
OG1RF_RS11100		0.0319051	0.961107
OG1RF_RS04855		0.0344544	0.961107
OG1RF_RS07205		0.0348239	0.961107
OG1RF_RS03740	rsmH	0.0355197	0.961107
OG1RF_RS05355		0.0355205	0.961107
OG1RF_RS02385	ptsP	0.0357274	0.961107
OG1RF_RS12985		0.0357612	0.961107
OG1RF_RS06545		0.0365995	0.961107
OG1RF_RS13915		0.0375462	0.961107
OG1RF_RS10765		0.0375731	0.961107
OG1RF_RS11595		0.0384422	0.961107
OG1RF_RS12980		0.0388757	0.961107
OG1RF_RS07525		0.0390596	0.961107
OG1RF_RS12205	rpe	0.0401361	0.961107
OG1RF_RS11120	yqeK	0.0404014	0.961107
OG1RF_RS04920		0.0416498	0.961107
OG1RF_RS03445	rsmA	0.043249	0.961107
OG1RF_RS01040	hpt	0.0455423	0.961107
OG1RF_RS07740		0.0458518	0.961107
OG1RF_RS08235		0.0480265	0.961107
OG1RF_RS09525		0.0483521	0.961107
OG1RF_RS11485		0.0484824	0.961107
OG1RF_RS11210		0.0485038	0.961107
OG1RF_RS12505		0.0487358	0.961107
OG1RF_RS05330		0.0494376	0.961107
OG1RF_RS09670		0.0508412	0.961107
OG1RF_RS03940		0.0508916	0.961107
OG1RF_RS03160		0.0529888	0.961107
OG1RF_RS12450		0.0532634	0.961107
OG1RF_RS11990	rpsD	0.0537954	0.961107
OG1RF_RS01635		0.0542321	0.961107
OG1RF_RS03155		0.0547187	0.961107
OG1RF_RS03335	infC	0.0548037	0.961107
OG1RF_RS11670	allB	0.0549359	0.961107
OG1RF_RS02915		0.0575491	0.961107
OG1RF_RS09435		0.0581103	0.961107
OG1RF_RS00050	ssb	0.0585915	0.961107
OG1RF_RS09695		0.0589195	0.961107
OG1RF_RS08625		0.0598749	0.961107
OG1RF_RS07670	purF	0.0600142	0.961107
OG1RF_RS11960	pnp	0.0617968	0.961107
OG1RF_RS00735	fusA	0.0668263	0.961107
OG1RF_RS03985		0.0685964	0.961107
OG1RF_RS07285		0.0695929	0.961107
OG1RF_RS02985		0.0698336	0.961107
OG1RF_RS01250		0.0757679	0.961107
OG1RF_RS07090	buk	0.0762189	0.961107
OG1RF_RS05830		0.106501	0.961107
OG1RF_RS00800	rpmC	0.115174	0.961107
OG1RF_RS08460	comGD	0.15854	0.961107
OG1RF_RS11530		0.167088	0.961107
OG1RF_RS12020		0.169273	0.961107
OG1RF_RS07110		0.197676	0.961107
OG1RF_RS09295		-0.124917	0.961694
OG1RF_RS03895		-0.0928459	0.961694
OG1RF_RS07595		-0.0793099	0.961694
OG1RF_RS10030	ygfK	-0.0715393	0.961694
OG1RF_RS00825		-0.0659688	0.961694
OG1RF_RS10595		-0.0633652	0.961694
OG1RF_RS02905		-0.0581916	0.961694
OG1RF_RS05320		-0.0569512	0.961694
OG1RF_RS00835	rplF	-0.0568802	0.961694
OG1RF_RS11195		-0.054504	0.961694
OG1RF_RS10005	arcC	-0.0543271	0.961694
OG1RF_RS06405	alsE	-0.0528804	0.961694
OG1RF_RS00765	rplD	-0.0484118	0.961694
OG1RF_RS05405		-0.0473706	0.961694
OG1RF_RS00785	rplV	-0.0472916	0.961694
OG1RF_RS06675		-0.0460625	0.961694
OG1RF_RS01685		-0.0405338	0.961694
OG1RF_RS03700		-0.0366346	0.961694
OG1RF_RS03790		-0.0352032	0.961694
OG1RF_RS04005		-0.0345395	0.961694
OG1RF_RS09885	upp	0.0302218	0.961694
OG1RF_RS00040	gyrA	0.0309415	0.961694
OG1RF_RS00025	yaaA	0.0333885	0.961694
OG1RF_RS13180	jag	0.0337	0.961694
OG1RF_RS03725		0.0338609	0.961694
OG1RF_RS05655		0.0339458	0.961694
OG1RF_RS10370	coaB	0.0352038	0.961694
OG1RF_RS09385	rpsB	0.0366725	0.961694
OG1RF_RS05925		0.0381214	0.961694
OG1RF_RS10640	rplL	0.0401407	0.961694
OG1RF_RS08190		0.042749	0.961694
OG1RF_RS08320	dcm	0.0430127	0.961694
OG1RF_RS08050		0.0433213	0.961694
OG1RF_RS05020		0.0440659	0.961694
OG1RF_RS04035	rpmF	0.0443054	0.961694
OG1RF_RS04925		0.0452194	0.961694
OG1RF_RS09720		0.0452621	0.961694
OG1RF_RS08665		0.0457767	0.961694
OG1RF_RS02085		0.0465389	0.961694
OG1RF_RS01315	genA	0.0479998	0.961694
OG1RF_RS10040		0.0492286	0.961694
OG1RF_RS13390		0.0525034	0.961694
OG1RF_RS00410		0.0558723	0.961694
OG1RF_RS07095	ptb	0.0585385	0.961694
OG1RF_RS05675		0.0590179	0.961694
OG1RF_RS13050		0.0601506	0.961694
OG1RF_RS07075		0.0605823	0.961694
OG1RF_RS11470		0.0607269	0.961694
OG1RF_RS11615		0.061446	0.961694
OG1RF_RS05895		0.067444	0.961694
OG1RF_RS01530		0.0745812	0.961694
OG1RF_RS05940		0.0786292	0.961694
OG1RF_RS03020		0.0809227	0.961694
OG1RF_RS05825		0.0833724	0.961694
OG1RF_RS02170		0.0849397	0.961694
OG1RF_RS11580		0.08982	0.961694
OG1RF_RS11625		0.0944306	0.961694
OG1RF_RS09585		0.108402	0.961694
OG1RF_RS04220		0.124065	0.961694
OG1RF_RS13885		0.200314	0.961694
OG1RF_RS07435		-0.0357674	0.963136
OG1RF_RS03120		0.0383168	0.963136
OG1RF_RS11685	sylA	0.0472668	0.963136
OG1RF_RS06050		-0.0373168	0.964444
OG1RF_RS03645		-0.0441737	0.964734
OG1RF_RS03275		0.0318557	0.964883
OG1RF_RS00755	rpsJ	0.0595892	0.964883
OG1RF_RS04535		-0.0436975	0.965143
OG1RF_RS10355		-0.0355538	0.965178
OG1RF_RS00205		-0.0270576	0.965178
OG1RF_RS10580		0.0310912	0.965178
OG1RF_RS01540		-0.094906	0.966939
OG1RF_RS01525	allD	-0.0765052	0.966939
OG1RF_RS11650		-0.0686292	0.966939
OG1RF_RS11875		-0.0505263	0.966939
OG1RF_RS09035		-0.0439379	0.966939
OG1RF_RS02620		-0.0413125	0.966939
OG1RF_RS09100		-0.0349301	0.966939
OG1RF_RS11800	rlmH	-0.0306552	0.966939
OG1RF_RS12200		-0.0299597	0.966939
OG1RF_RS04655		0.0257711	0.966939
OG1RF_RS10425	mgtE	0.0269873	0.966939
OG1RF_RS12150	acpP	0.0340187	0.966939
OG1RF_RS01600		0.0410663	0.966939
OG1RF_RS07280		0.0421485	0.966939
OG1RF_RS11935		0.0449113	0.966939
OG1RF_RS12710		0.0782712	0.966939
OG1RF_RS01895	dapF	0.030508	0.967192
OG1RF_RS01830		-0.0556935	0.968117
OG1RF_RS03285	mvk	-0.0310484	0.968117
OG1RF_RS03775	ftsA	0.027633	0.968631
OG1RF_RS02275		-0.0300029	0.968737
OG1RF_RS01645		-0.0302642	0.970129
OG1RF_RS04820	rpoE	0.0308604	0.970129
OG1RF_RS11770		0.0603892	0.970129
OG1RF_RS13110		0.0301006	0.971633
OG1RF_RS00295		-0.148682	0.971723
OG1RF_RS01725		-0.12012	0.971723
OG1RF_RS05710		-0.10739	0.971723
OG1RF_RS10935		-0.0871542	0.971723
OG1RF_RS00890		-0.0356427	0.971723
OG1RF_RS12900		-0.0347028	0.971723
OG1RF_RS03170	mutM	-0.0283366	0.971723
OG1RF_RS03410		-0.0274705	0.971723
OG1RF_RS02255		0.0284968	0.971723
OG1RF_RS10435		0.0336817	0.971723
OG1RF_RS10685		0.0440361	0.971723
OG1RF_RS05295		0.035131	0.972154
OG1RF_RS00405		-0.130497	0.972225
OG1RF_RS03890		-0.108277	0.972225
OG1RF_RS06215		-0.0763958	0.972225
OG1RF_RS08560		-0.0527024	0.972225
OG1RF_RS07520		-0.0442915	0.972225
OG1RF_RS00830	rpsH	-0.0411579	0.972225
OG1RF_RS01240		-0.0371898	0.972225
OG1RF_RS05390		-0.0352582	0.972225
OG1RF_RS07715		-0.0343628	0.972225
OG1RF_RS11260		-0.0342282	0.972225
OG1RF_RS07630		-0.0330009	0.972225
OG1RF_RS08385	dtd	-0.0305417	0.972225
OG1RF_RS04995		-0.0294296	0.972225
OG1RF_RS03505		-0.0288622	0.972225
OG1RF_RS09650		-0.0281804	0.972225
OG1RF_RS09240		-0.0244008	0.972225
OG1RF_RS05170		0.0244567	0.972225
OG1RF_RS00215	gltX	0.026164	0.972225
OG1RF_RS09225		0.0268711	0.972225
OG1RF_RS04770		0.0294005	0.972225
[truncated: 456 more rows]

## Sheet: Ef_singleIR_vs_singleIRp
Locus Tag	Gene	Log2FC	FDR
OG1RF_RS01350		5.55404	0
OG1RF_RS12060		6.98911	0
OG1RF_RS12695		-3.32559	9.11327e-270
OG1RF_RS12055		7.16251	9.73668e-236
OG1RF_RS12045		6.94965	6.65113e-200
OG1RF_RS12050		7.17559	1.66524e-188
OG1RF_RS12625		6.90707	1.02828e-142
OG1RF_RS01345		4.84069	3.53173e-138
OG1RF_RS10230		-2.6166	3.9382e-138
OG1RF_RS04635		-2.34533	1.53868e-129
OG1RF_RS12615		6.82016	5.49807e-122
OG1RF_RS01950	feoB	2.64007	3.3039e-113
OG1RF_RS04030		2.23691	1.69168e-78
OG1RF_RS10315		-1.93686	9.94631e-76
OG1RF_RS12005	lepB	-1.93669	6.43079e-73
OG1RF_RS04640		-2.19914	5.49095e-68
OG1RF_RS12000		-2.39848	6.71761e-68
OG1RF_RS01355		4.51839	8.54653e-68
OG1RF_RS00370		-1.608	3.84736e-66
OG1RF_RS00350	amaP	-1.45051	2.70879e-64
OG1RF_RS03450		1.4548	2.17617e-61
OG1RF_RS00360		-1.69717	4.92712e-58
OG1RF_RS10755	ahpC	-1.86442	6.80562e-58
OG1RF_RS00270		4.20134	5.35229e-54
OG1RF_RS12605	rpsN	7.7695	1.02218e-53
OG1RF_RS10465		-1.21276	1.09619e-53
OG1RF_RS00685		2.36834	1.26682e-53
OG1RF_RS04515		-2.46988	1.37145e-51
OG1RF_RS10750		-1.82818	4.37104e-51
OG1RF_RS10970		-1.10224	1.09101e-47
OG1RF_RS00265		4.1924	1.57553e-47
OG1RF_RS06865	pflB	-3.14035	3.10695e-47
OG1RF_RS00365		-1.51488	1.5874e-46
OG1RF_RS06160		-3.93766	2.5097e-46
OG1RF_RS00355		-1.63142	1.85331e-44
OG1RF_RS10975		-1.58818	3.94104e-44
OG1RF_RS01395		-2.31921	1.27873e-43
OG1RF_RS01945		2.69842	7.95685e-43
OG1RF_RS00260		4.31828	9.00361e-43
OG1RF_RS07260		-1.07134	9.72434e-43
OG1RF_RS02610		-2.47594	3.43535e-42
OG1RF_RS07055		-1.68802	2.50657e-41
OG1RF_RS04510		-2.69105	3.68477e-41
OG1RF_RS02135		-1.37834	1.93422e-40
OG1RF_RS04645		-1.95453	1.42564e-39
OG1RF_RS07810		1.60918	1.76119e-38
OG1RF_RS04520		-2.39261	1.86294e-38
OG1RF_RS10460		-1.72661	1.86569e-38
OG1RF_RS07210		2.307	4.32571e-38
OG1RF_RS12170		-1.19829	4.6011e-38
OG1RF_RS04525		-2.16907	1.25196e-36
OG1RF_RS07730		-1.03911	1.89191e-35
OG1RF_RS05510		1.47085	5.66876e-35
OG1RF_RS12655		1.40414	2.52427e-34
OG1RF_RS12660		1.51606	3.43548e-34
OG1RF_RS00695		1.33963	9.82319e-34
OG1RF_RS06575		-1.08496	9.36976e-33
OG1RF_RS00590		-1.28047	1.10665e-32
OG1RF_RS05505		1.34395	1.71755e-32
OG1RF_RS05470		1.44462	2.87569e-32
OG1RF_RS05700		-2.18158	9.90122e-32
OG1RF_RS10885	tenA	-1.56738	1.3935e-31
OG1RF_RS06860	pflA	-3.19685	5.42287e-31
OG1RF_RS04400		1.32479	1.28714e-30
OG1RF_RS04395		1.39974	1.40753e-30
OG1RF_RS05475		1.3468	1.6472e-30
OG1RF_RS07815		1.48163	3.77939e-30
OG1RF_RS01400		-2.39466	4.40265e-30
OG1RF_RS05490		1.22614	5.47698e-30
OG1RF_RS02585		1.35478	6.50721e-30
OG1RF_RS07880		1.67184	5.16722e-29
OG1RF_RS05500		1.3583	3.08773e-28
OG1RF_RS12795		-1.19775	3.15213e-28
OG1RF_RS07875		1.63002	3.5185e-28
OG1RF_RS05515		1.42338	1.76119e-27
OG1RF_RS10105		1.58052	2.16266e-27
OG1RF_RS05115		-1.25738	8.08229e-27
OG1RF_RS05480		1.3963	1.79636e-26
OG1RF_RS05495		1.274	9.85462e-26
OG1RF_RS00700		1.40345	1.17569e-24
OG1RF_RS12670		-2.40241	1.19917e-24
OG1RF_RS07070		-1.38405	5.3815e-24
OG1RF_RS06580		-1.13025	2.25775e-23
OG1RF_RS10110		1.6198	2.47311e-23
OG1RF_RS09465		2.48931	2.55557e-22
OG1RF_RS09800		-1.04141	3.37634e-22
OG1RF_RS08600		1.2056	4.96086e-22
OG1RF_RS00345		-1.01009	5.46394e-22
OG1RF_RS07890		1.26392	6.1943e-22
OG1RF_RS01980	tyrS	-1.22144	9.19954e-21
OG1RF_RS10820	nrdD	-1.06391	2.80311e-20
OG1RF_RS00690		1.48138	4.27238e-20
OG1RF_RS08605		1.33567	4.28331e-20
OG1RF_RS02575		1.5747	1.03347e-19
OG1RF_RS07075		-1.27094	1.39797e-19
OG1RF_RS08155		1.12626	1.87147e-19
OG1RF_RS10825	nrdG	-1.06783	3.32263e-19
OG1RF_RS11790		-1.27589	5.47028e-18
OG1RF_RS07885		1.64128	5.47028e-18
OG1RF_RS02020		-1.72855	2.05958e-17
OG1RF_RS04480		-1.20061	2.99623e-17
OG1RF_RS06520		-1.40075	3.99856e-17
OG1RF_RS08940	tadA	-1.04113	4.41646e-17
OG1RF_RS10890		-1.51149	1.12016e-16
OG1RF_RS09780		-1.10283	2.77117e-16
OG1RF_RS07865		1.12953	4.38148e-16
OG1RF_RS08160	glpO	1.2187	6.50728e-16
OG1RF_RS12610	rpmG	8.40103	1.03489e-15
OG1RF_RS00490		-1.71012	1.54689e-15
OG1RF_RS05570	mgtA	1.60636	2.39081e-15
OG1RF_RS05460		1.60863	4.61655e-15
OG1RF_RS10895		-1.43572	5.65983e-15
OG1RF_RS07080		-1.18674	9.89259e-15
OG1RF_RS08610		1.18904	1.17773e-14
OG1RF_RS11445		-1.36726	5.52488e-14
OG1RF_RS05485		1.20141	6.27644e-14
OG1RF_RS07800		-1.22451	6.63808e-14
OG1RF_RS05445		1.3216	1.63765e-13
OG1RF_RS05555		1.80656	2.24855e-13
OG1RF_RS02305		-1.58094	2.89461e-13
OG1RF_RS08165	glpK	1.142	3.05433e-13
OG1RF_RS09145	iolD	1.78163	9.23981e-13
OG1RF_RS02590		1.26993	1.3254e-12
OG1RF_RS01555		-1.05863	1.46197e-12
OG1RF_RS10900		-1.51937	2.23507e-12
OG1RF_RS05550		1.93549	3.7169e-12
OG1RF_RS02570		1.35475	4.557e-12
OG1RF_RS07345		-1.01248	5.36756e-12
OG1RF_RS07870	adhP	1.23533	1.55966e-11
OG1RF_RS02310		-1.6647	1.79083e-11
OG1RF_RS10595		1.80736	2.11072e-11
OG1RF_RS09125	iolG	1.5119	2.43913e-11
OG1RF_RS02580		1.3247	2.88043e-11
OG1RF_RS09150	iolC	2.42549	3.41302e-11
OG1RF_RS05940		1.37759	4.8325e-11
OG1RF_RS09130		2.23378	6.69358e-11
OG1RF_RS02660		-1.12513	8.27058e-11
OG1RF_RS05450		1.07498	1.53595e-10
OG1RF_RS07340		-1.00077	3.6581e-10
OG1RF_RS02030		-1.13128	2.0781e-09
OG1RF_RS12650		1.11105	5.51754e-09
OG1RF_RS10115		1.19541	7.13065e-09
OG1RF_RS09120	iolE	1.51443	7.89791e-09
OG1RF_RS10930	thiE	-1.30076	8.03956e-09
OG1RF_RS02605		1.44428	1.09907e-08
OG1RF_RS09135		1.46887	1.1872e-08
OG1RF_RS07895		1.32767	1.62729e-08
OG1RF_RS04490		-1.02831	2.08272e-08
OG1RF_RS00330		-1.0723	7.71671e-08
OG1RF_RS10925	thiD	-1.30318	1.31918e-07
OG1RF_RS07955		1.69196	1.39471e-07
OG1RF_RS12780		-1.71182	1.85338e-07
OG1RF_RS10940	thiW	-1.19931	3.81634e-07
OG1RF_RS08635		2.22658	5.10946e-07
OG1RF_RS02615		-1.50572	6.18153e-07
OG1RF_RS05465		1.24251	8.62807e-07
OG1RF_RS02315	lacD	-1.42507	1.31489e-06
OG1RF_RS01970		-1.03101	1.38358e-06
OG1RF_RS01300		1.24627	1.48318e-06
OG1RF_RS08640		2.13103	1.98282e-06
OG1RF_RS02300	pfkB	-1.27804	2.30775e-06
OG1RF_RS05265		1.21611	2.34823e-06
OG1RF_RS07965		1.97069	8.1244e-06
OG1RF_RS10935		-1.09949	1.78397e-05
OG1RF_RS07940	larC	2.64164	1.90605e-05
OG1RF_RS07945	larD	2.57007	2.00216e-05
OG1RF_RS07935	larB	2.66194	2.3713e-05
OG1RF_RS02695		-1.70118	2.89217e-05
OG1RF_RS13815		-1.10125	4.07774e-05
OG1RF_RS09115		1.05364	4.12626e-05
OG1RF_RS07930	larA	2.68203	5.37468e-05
OG1RF_RS07950		1.46117	8.37883e-05
OG1RF_RS00555		1.21891	0.000157258
OG1RF_RS03425		1.05378	0.000200194
OG1RF_RS09140	iolB	1.52077	0.000212335
OG1RF_RS01915		1.14823	0.000213833
OG1RF_RS07910		1.11596	0.000730652
OG1RF_RS07905	larE	1.52502	0.000886206
OG1RF_RS07915		1.05108	0.00226182
OG1RF_RS02815		1.77025	0.00391084
OG1RF_RS08630		1.20657	0.00400859
OG1RF_RS12185		1.08172	0.00454438
OG1RF_RS07960		1.28329	0.00475527
OG1RF_RS09065		1.62673	0.00548963
OG1RF_RS07925		1.01702	0.00758336
OG1RF_RS09075		1.11519	0.00851983
OG1RF_RS04725		1.53656	0.0105731
OG1RF_RS06100		1.29272	0.0125856
OG1RF_RS06095		1.32875	0.0127702
OG1RF_RS09040		1.03775	0.0175512
OG1RF_RS02490	ptcA	-1.00336	0.0281863
OG1RF_RS05770		1.5594	0.0319664
OG1RF_RS13335		1.11546	0.0348199
OG1RF_RS00660		1.02501	0.0365919
OG1RF_RS03525		1.15597	0.0451159
OG1RF_RS04655		0.905965	3.19636e-32
OG1RF_RS00595		-0.962501	2.25368e-29
OG1RF_RS09345	sufB	0.86984	4.30097e-29
OG1RF_RS02000		-0.938218	8.10557e-29
OG1RF_RS06570		-0.947682	1.93969e-28
OG1RF_RS04660	addA	0.832573	1.3963e-26
OG1RF_RS09175	clpB	-0.837809	4.66919e-25
OG1RF_RS11030		-0.909165	1.07178e-24
OG1RF_RS09355		0.824375	2.66307e-24
OG1RF_RS12165		-0.802018	6.72406e-24
OG1RF_RS09360	sufD	0.780246	3.70313e-23
OG1RF_RS09365	sufC	0.80515	3.90869e-22
OG1RF_RS08430		-0.968903	1.07368e-21
OG1RF_RS07165		-0.969065	1.1443e-21
OG1RF_RS07735		-0.934972	5.67834e-21
OG1RF_RS05945		-0.748618	1.37512e-18
OG1RF_RS11415		-0.651667	1.01277e-17
OG1RF_RS11420		-0.656992	1.34333e-17
OG1RF_RS05960	dhaL	-0.713349	1.83512e-17
OG1RF_RS06705	lexA	0.918376	3.08679e-17
OG1RF_RS11100		-0.696626	9.38348e-17
OG1RF_RS09230		-0.635201	1.84735e-16
OG1RF_RS04540		-0.659784	2.16662e-16
OG1RF_RS05955	dhaK	-0.676663	6.50728e-16
OG1RF_RS00425		-0.690711	7.98343e-16
OG1RF_RS06070	pepT	-0.656996	8.76875e-16
OG1RF_RS11600		-0.736869	1.19296e-15
OG1RF_RS03150		-0.624292	1.7768e-15
OG1RF_RS02335		-0.646745	1.92504e-15
OG1RF_RS06010		0.722803	7.24131e-15
OG1RF_RS11195		0.904635	1.4445e-14
OG1RF_RS06000		-0.837237	1.60784e-14
OG1RF_RS02645	rapZ	-0.649455	3.22146e-14
OG1RF_RS06880		-0.60565	5.52488e-14
OG1RF_RS12265		-0.73187	5.88339e-14
OG1RF_RS00705		-0.598466	6.53976e-14
OG1RF_RS02005		-0.894631	1.08064e-13
OG1RF_RS00750		0.626759	1.66125e-13
OG1RF_RS03250	tgt	-0.793416	3.06736e-13
OG1RF_RS07135		-0.701956	3.13427e-13
OG1RF_RS07220	recJ	-0.575626	3.97069e-13
OG1RF_RS07330	pyrE	-0.969208	1.75795e-12
OG1RF_RS11280		0.923994	3.31961e-12
OG1RF_RS01640		0.984194	3.67183e-12
OG1RF_RS04780		-0.629344	4.22065e-12
OG1RF_RS02840		-0.840052	4.27906e-12
OG1RF_RS04040	gndA	-0.552586	4.75703e-12
OG1RF_RS04485		-0.937687	7.62351e-12
OG1RF_RS11355	greA	-0.703436	9.12174e-12
OG1RF_RS11805		-0.515427	1.86901e-11
OG1RF_RS00990		-0.677417	1.98519e-11
OG1RF_RS12565	lrgB	0.617241	2.64519e-11
OG1RF_RS05950	dhaM	-0.615594	3.07882e-11
OG1RF_RS07085	lpdA	-0.974965	4.19853e-11
OG1RF_RS06525		-0.535596	4.37124e-11
OG1RF_RS09350		0.694068	4.8325e-11
OG1RF_RS13110		0.924269	5.22852e-11
OG1RF_RS01030		-0.607768	6.37471e-11
OG1RF_RS05355		-0.518805	7.75864e-11
OG1RF_RS01210		0.7125	7.75864e-11
OG1RF_RS12725		-0.80005	8.83766e-11
OG1RF_RS07205		0.646881	1.10907e-10
OG1RF_RS01835		-0.843779	1.30848e-10
OG1RF_RS12665		0.793744	1.38452e-10
OG1RF_RS13100		-0.954842	2.27398e-10
OG1RF_RS03165	polA	-0.586782	2.64947e-10
OG1RF_RS00550		-0.718295	2.6796e-10
OG1RF_RS01025		-0.599701	2.78107e-10
OG1RF_RS02730	metK	0.505436	2.88027e-10
OG1RF_RS08955		-0.70561	3.87681e-10
OG1RF_RS00955		-0.648739	4.14122e-10
OG1RF_RS08140		-0.580275	4.66946e-10
OG1RF_RS07335	pyrF	-0.926925	8.90545e-10
OG1RF_RS09160	lepA	-0.516089	9.00186e-10
OG1RF_RS03300	opp1A	-0.584067	1.03293e-09
OG1RF_RS09485		0.525535	1.06623e-09
OG1RF_RS01360		0.762617	1.4775e-09
OG1RF_RS02010		-0.653555	1.89709e-09
OG1RF_RS02140		-0.517929	1.96775e-09
OG1RF_RS07095	ptb	-0.966469	2.2232e-09
OG1RF_RS07805		-0.944964	2.73597e-09
OG1RF_RS01270	fabF	-0.574556	2.82591e-09
OG1RF_RS10225		-0.585018	2.86347e-09
OG1RF_RS02650		-0.523957	2.91149e-09
OG1RF_RS01630		0.933824	3.49561e-09
OG1RF_RS11520		0.573223	3.82835e-09
OG1RF_RS02845		-0.784032	4.87262e-09
OG1RF_RS09395		-0.79554	7.56513e-09
OG1RF_RS09405	yidC	-0.46631	8.90507e-09
OG1RF_RS07090	buk	-0.910443	9.29234e-09
OG1RF_RS07510	lgt	0.559767	1.09407e-08
OG1RF_RS09375	pyrH	-0.508349	1.26143e-08
OG1RF_RS13150		0.617182	1.33681e-08
OG1RF_RS12730		-0.890277	1.46793e-08
OG1RF_RS03840		-0.481881	1.56724e-08
OG1RF_RS02655	whiA	-0.537077	1.56983e-08
OG1RF_RS13115		0.513068	2.07639e-08
OG1RF_RS00625		0.514807	2.11145e-08
OG1RF_RS04575		0.758241	2.38907e-08
OG1RF_RS09370	frr	-0.491981	2.70948e-08
OG1RF_RS01045	ftsH	-0.552919	3.11676e-08
OG1RF_RS09530	guaD	0.677989	3.46576e-08
OG1RF_RS01840		-0.566014	3.53236e-08
OG1RF_RS03445	rsmA	-0.503298	3.53236e-08
OG1RF_RS00085		-0.534524	3.58375e-08
OG1RF_RS05130	budA	-0.663078	4.88704e-08
OG1RF_RS07215		-0.617826	5.28199e-08
OG1RF_RS08615		0.846243	5.84911e-08
OG1RF_RS10830	dinB	-0.543081	6.60996e-08
OG1RF_RS07115		-0.639338	6.63594e-08
OG1RF_RS07065		-0.749326	6.85289e-08
OG1RF_RS01645		0.722451	7.01816e-08
OG1RF_RS01615		0.794561	8.16955e-08
OG1RF_RS09765		0.481617	1.11122e-07
OG1RF_RS07515	hprK	0.470235	1.14856e-07
OG1RF_RS00120		-0.519462	1.3054e-07
OG1RF_RS01215		0.641115	1.43476e-07
OG1RF_RS08085		-0.545074	1.43818e-07
OG1RF_RS02625		-0.592109	1.56293e-07
OG1RF_RS03135		-0.414952	1.58521e-07
OG1RF_RS13140	citC	0.535202	1.62004e-07
OG1RF_RS11510		0.465526	1.76134e-07
OG1RF_RS09810		-0.67502	1.78667e-07
OG1RF_RS08540		-0.474306	1.91162e-07
OG1RF_RS00015	dnaA	0.4329	2.08063e-07
OG1RF_RS00235	rlmB	-0.477049	2.11842e-07
OG1RF_RS01375		-0.642021	2.62603e-07
OG1RF_RS04840		-0.800951	2.68438e-07
OG1RF_RS00535		-0.715484	2.71304e-07
OG1RF_RS03195		-0.608199	3.27632e-07
OG1RF_RS10060		-0.440337	3.38888e-07
OG1RF_RS11830		-0.559205	3.7704e-07
OG1RF_RS04495	emeA	0.581364	4.09702e-07
OG1RF_RS00935		-0.660401	4.69286e-07
OG1RF_RS07300		0.524184	5.05284e-07
OG1RF_RS01330		-0.604092	5.30539e-07
OG1RF_RS11515		0.870568	6.084e-07
OG1RF_RS07535	liaX	0.685084	6.10378e-07
OG1RF_RS02750	erfC	-0.598077	6.44436e-07
OG1RF_RS00325	ygjK	-0.564709	6.70449e-07
OG1RF_RS06225	abc-f	0.951141	6.78551e-07
OG1RF_RS05120		-0.557346	8.16591e-07
OG1RF_RS08985		-0.733601	8.69976e-07
OG1RF_RS09925	nifJ	-0.696918	9.4007e-07
OG1RF_RS07350	carB	-0.800277	9.48309e-07
OG1RF_RS13105	citG	0.616184	9.57643e-07
OG1RF_RS05280		-0.661289	1.03409e-06
OG1RF_RS12580		-0.691936	1.10228e-06
OG1RF_RS09010		0.667079	1.38255e-06
OG1RF_RS10880	recR	-0.70242	1.60755e-06
OG1RF_RS01225		0.818884	1.83054e-06
OG1RF_RS02100		-0.554493	1.88619e-06
OG1RF_RS10735		0.543137	1.90612e-06
OG1RF_RS10445		-0.43862	1.9321e-06
OG1RF_RS06030		-0.556981	1.98282e-06
OG1RF_RS09490		0.687073	1.98282e-06
OG1RF_RS05695		-0.9086	2.16237e-06
OG1RF_RS10550		-0.53945	2.19922e-06
OG1RF_RS07590	raiA	-0.717004	2.21405e-06
OG1RF_RS12475		-0.845956	2.28914e-06
OG1RF_RS04425		0.720694	2.30775e-06
OG1RF_RS09525		0.642676	2.54008e-06
OG1RF_RS03385		-0.520876	2.82853e-06
OG1RF_RS02405	tig	-0.471854	2.82853e-06
OG1RF_RS05640	nagA	0.423686	2.98156e-06
OG1RF_RS07175		0.434101	3.55946e-06
OG1RF_RS07060		-0.719749	3.6709e-06
OG1RF_RS10765		0.438872	3.81571e-06
OG1RF_RS09480	thrC	0.421859	3.95844e-06
OG1RF_RS10775		0.424981	4.37295e-06
OG1RF_RS07785	lacD	-0.681539	4.529e-06
OG1RF_RS09380	tsf	-0.471393	4.85174e-06
OG1RF_RS06870	parC	0.476081	4.86447e-06
OG1RF_RS02355		-0.559509	5.1601e-06
OG1RF_RS07170	lepB	0.545949	5.62993e-06
OG1RF_RS07270	ffh	-0.362941	5.94821e-06
OG1RF_RS00485		-0.566307	5.97949e-06
OG1RF_RS00715		0.561734	6.0521e-06
OG1RF_RS10085		0.640465	6.15416e-06
OG1RF_RS03280	mvaD	-0.588519	6.17826e-06
OG1RF_RS03270	fni	-0.584787	6.29801e-06
OG1RF_RS07780		-0.705508	6.54264e-06
OG1RF_RS03275		-0.486923	6.89854e-06
OG1RF_RS09665		0.427705	6.95039e-06
OG1RF_RS10870	tmk	-0.397805	7.40452e-06
OG1RF_RS12755		-0.933349	8.02211e-06
OG1RF_RS05860	camE	-0.7529	8.61564e-06
OG1RF_RS12885		-0.480675	9.07029e-06
OG1RF_RS05965		-0.740116	9.6284e-06
OG1RF_RS00215	gltX	-0.379837	9.95208e-06
OG1RF_RS06110	fdhF	0.919583	1.04764e-05
OG1RF_RS10080		-0.488876	1.05492e-05
OG1RF_RS00255	ispE	0.683662	1.07008e-05
OG1RF_RS11200		0.630585	1.08322e-05
OG1RF_RS01380		-0.803602	1.0915e-05
OG1RF_RS04985	dapA	0.376063	1.1104e-05
OG1RF_RS11970	def	0.52068	1.22036e-05
OG1RF_RS08080		-0.432171	1.88242e-05
OG1RF_RS08245		0.497107	2.01504e-05
OG1RF_RS03485		-0.508613	2.0377e-05
OG1RF_RS02540		-0.559376	2.3028e-05
OG1RF_RS04760	dapD	0.487916	2.32811e-05
OG1RF_RS01275	fabZ	-0.476494	2.5545e-05
OG1RF_RS07295		0.453904	2.64543e-05
OG1RF_RS00495	arcA	-0.482654	2.67194e-05
OG1RF_RS11825	pepA	-0.383082	2.76892e-05
OG1RF_RS11910		-0.657419	3.13019e-05
OG1RF_RS10770		0.383762	3.13019e-05
OG1RF_RS08975	treP	0.748342	3.15408e-05
OG1RF_RS06190	uvrC	0.498908	3.32877e-05
OG1RF_RS03835		-0.427418	3.40088e-05
OG1RF_RS12500		-0.38457	3.61664e-05
OG1RF_RS10090		0.684533	3.68012e-05
OG1RF_RS06620	aroF	0.744825	3.73913e-05
OG1RF_RS00960		-0.408387	3.9909e-05
OG1RF_RS06840	cls	-0.718783	4.52329e-05
OG1RF_RS13125	citF	0.427952	5.21766e-05
OG1RF_RS10120		0.508486	5.28001e-05
OG1RF_RS11975		-0.526959	5.29355e-05
OG1RF_RS05300	efbA	0.349642	5.29355e-05
OG1RF_RS12360		-0.748888	5.4133e-05
OG1RF_RS01580		0.446528	5.98768e-05
OG1RF_RS13060		0.810614	5.99958e-05
OG1RF_RS05055		0.761595	6.22061e-05
OG1RF_RS08485	rlmN	-0.709275	6.38274e-05
OG1RF_RS09400		-0.776457	6.49718e-05
OG1RF_RS06550	cmk	-0.420726	6.68989e-05
OG1RF_RS07355		-0.883329	6.92013e-05
OG1RF_RS11290		-0.399782	7.20874e-05
OG1RF_RS00745	thiD	0.4641	7.26062e-05
OG1RF_RS00430		-0.362911	7.7374e-05
OG1RF_RS02560		-0.613174	7.96145e-05
OG1RF_RS01605		-0.510146	7.98833e-05
OG1RF_RS11300		-0.348308	8.14674e-05
OG1RF_RS10220		-0.472664	8.20705e-05
OG1RF_RS03980	aspD	0.467293	8.67292e-05
OG1RF_RS05345		0.414208	9.81736e-05
OG1RF_RS08720	nifJ	-0.373252	0.000104174
OG1RF_RS11655		-0.413505	0.000105145
OG1RF_RS11890		0.655757	0.000114877
OG1RF_RS00645		0.574241	0.000118668
OG1RF_RS05195		-0.715361	0.000120101
OG1RF_RS12155	plsX	-0.362828	0.000120101
OG1RF_RS09165		-0.344362	0.000120847
OG1RF_RS11745		0.613156	0.000122778
OG1RF_RS05350		-0.455313	0.000123706
OG1RF_RS00160		-0.409627	0.000125681
OG1RF_RS09260		0.368025	0.000127275
OG1RF_RS10065		-0.385381	0.000132817
OG1RF_RS11815		-0.383801	0.000134582
OG1RF_RS08275		0.332147	0.000137662
OG1RF_RS11370	wecB	-0.400966	0.00013805
OG1RF_RS05275		-0.476707	0.000139159
OG1RF_RS11485		0.647352	0.000139458
OG1RF_RS02620		-0.525361	0.000145869
OG1RF_RS05090		0.469825	0.000150497
OG1RF_RS01320	genB	-0.650236	0.000153436
OG1RF_RS07360		-0.878307	0.000177479
OG1RF_RS01205		0.601441	0.000177479
OG1RF_RS09930	gltA	-0.641078	0.000188093
OG1RF_RS01610		0.547786	0.000190272
OG1RF_RS07395		-0.335118	0.000190474
OG1RF_RS07585	secA	-0.32538	0.000208972
OG1RF_RS06235	gdhA	0.344884	0.000208972
OG1RF_RS07420	aroD	-0.448562	0.000220699
OG1RF_RS00500	argF	-0.419101	0.000223626
OG1RF_RS12535		-0.461671	0.000224053
OG1RF_RS12575		-0.584267	0.000246257
OG1RF_RS10380		0.510694	0.000248838
OG1RF_RS09730	argS	-0.422666	0.000252164
OG1RF_RS08920		-0.454425	0.000252248
OG1RF_RS02320	bph	0.537133	0.000252794
OG1RF_RS05735	essC	0.85066	0.000282336
OG1RF_RS03455	ugpC	0.722347	0.000292368
OG1RF_RS11490	rbsD	0.809474	0.000312879
OG1RF_RS00130		-0.682565	0.000314937
OG1RF_RS12540		-0.486311	0.000314937
OG1RF_RS04980		0.295334	0.00034088
OG1RF_RS07445		-0.436687	0.000341062
OG1RF_RS08980		-0.763505	0.000342735
OG1RF_RS08280		0.303497	0.00034619
OG1RF_RS04500		0.585049	0.000348004
OG1RF_RS13120	citX	0.590306	0.000348452
OG1RF_RS04920		0.48524	0.000348671
OG1RF_RS07920	cbiM	0.922491	0.0003929
OG1RF_RS09475	thrB	0.370745	0.000395309
OG1RF_RS03285	mvk	-0.483078	0.000417495
OG1RF_RS09980	xdh	-0.466393	0.000418876
OG1RF_RS09020		0.332474	0.000439345
OG1RF_RS00320		-0.500176	0.000443814
OG1RF_RS09005		0.563518	0.000449796
OG1RF_RS05125	alsS	-0.480267	0.000460961
OG1RF_RS02130		-0.676119	0.000462505
OG1RF_RS08500		-0.360778	0.000474858
OG1RF_RS02795		0.585972	0.000489935
OG1RF_RS10535		-0.571781	0.00049274
OG1RF_RS02480		0.640425	0.000525812
OG1RF_RS06185	trxA	-0.41145	0.000542624
OG1RF_RS01315	genA	-0.557908	0.000545033
OG1RF_RS12995	guaB	0.340612	0.000545282
OG1RF_RS11610		0.658468	0.00058223
OG1RF_RS08435		-0.368634	0.000593165
OG1RF_RS02850		-0.590556	0.000602234
OG1RF_RS13075		0.79403	0.000615593
OG1RF_RS05180		0.58347	0.000623066
OG1RF_RS12465	recA	0.338935	0.00062763
OG1RF_RS08270		0.303914	0.000633918
OG1RF_RS04450		0.482047	0.000659797
OG1RF_RS11275		-0.363809	0.000667182
OG1RF_RS12530		-0.445132	0.000683058
OG1RF_RS00610		0.423478	0.00068495
OG1RF_RS09110		0.801584	0.000704315
OG1RF_RS11925		0.825564	0.000704315
OG1RF_RS08390		0.280836	0.000756776
OG1RF_RS10370	coaB	0.384331	0.000758528
OG1RF_RS07455		-0.392593	0.000762078
OG1RF_RS09390		-0.637721	0.000767345
OG1RF_RS00250		0.41302	0.00079061
OG1RF_RS01600		0.624583	0.000825106
OG1RF_RS04890	celB	0.797049	0.000884692
OG1RF_RS12205	rpe	-0.3989	0.000902597
OG1RF_RS05855		-0.360867	0.000925737
OG1RF_RS06425	dnaG	0.331769	0.000963715
OG1RF_RS03830	sfsA	0.655385	0.000974033
OG1RF_RS02340		-0.394393	0.000980199
OG1RF_RS06500	xerD	0.429371	0.00098608
OG1RF_RS13070		0.809876	0.00098608
OG1RF_RS07320		0.506463	0.000991327
OG1RF_RS13180	jag	-0.34219	0.000992492
OG1RF_RS11915		-0.292428	0.000999474
OG1RF_RS12305		0.561498	0.0010285
OG1RF_RS03955		-0.310675	0.00102984
OG1RF_RS12240	priA	0.299531	0.00115481
OG1RF_RS00615	deoC	0.456608	0.00117153
OG1RF_RS09225		-0.313526	0.00118661
OG1RF_RS08420		0.545472	0.00122036
OG1RF_RS05035	walK	0.323805	0.00122961
OG1RF_RS02360		-0.444042	0.00125531
OG1RF_RS06790		0.455553	0.00127844
OG1RF_RS02960		-0.881342	0.00130946
OG1RF_RS00605		0.416752	0.00131306
OG1RF_RS01220		0.595309	0.00132475
OG1RF_RS07365		-0.77875	0.00137894
OG1RF_RS04225		0.638527	0.00144759
OG1RF_RS09265		0.28963	0.00147779
OG1RF_RS12095		-0.455627	0.00149356
OG1RF_RS13065		0.836391	0.00151042
OG1RF_RS13035		-0.287845	0.00154112
OG1RF_RS01790		-0.839968	0.00156111
OG1RF_RS12550		-0.256274	0.00157679
OG1RF_RS04560	ebpC	-0.325718	0.00158185
OG1RF_RS02785		-0.371283	0.00158509
OG1RF_RS11715		-0.534735	0.00161398
OG1RF_RS06800		0.458655	0.00161398
OG1RF_RS09675	recQ	0.395667	0.00163384
OG1RF_RS03190	dnaI	0.277727	0.00166299
OG1RF_RS02365		-0.335864	0.00179683
OG1RF_RS11675		0.819619	0.00182454
OG1RF_RS05045		0.333867	0.00185804
OG1RF_RS02025		-0.948397	0.00189063
OG1RF_RS10125		0.278536	0.00189646
OG1RF_RS05755		0.594757	0.00191906
OG1RF_RS03435		-0.352669	0.00195001
OG1RF_RS00240		-0.383605	0.00195985
OG1RF_RS11315		-0.273384	0.00195985
OG1RF_RS07020	xerC	0.32836	0.00197501
OG1RF_RS11905	thiT	0.367922	0.00199461
OG1RF_RS10565		0.40041	0.00200523
OG1RF_RS05060		0.56082	0.00200523
OG1RF_RS06725		0.2676	0.00205482
OG1RF_RS04380		0.746318	0.00207022
OG1RF_RS05360		0.658848	0.0020819
OG1RF_RS12160	recG	-0.376454	0.00209914
OG1RF_RS03185		0.261872	0.0021532
OG1RF_RS13165		0.446246	0.0021532
OG1RF_RS09915		-0.34267	0.00216347
OG1RF_RS10375	coaC	0.38526	0.00217226
OG1RF_RS12270		-0.832236	0.00220437
OG1RF_RS12400		0.973556	0.00220437
OG1RF_RS02410		-0.389946	0.00221557
OG1RF_RS10845	rsmI	0.372554	0.00229872
OG1RF_RS07835	gelE	0.301277	0.00237403
OG1RF_RS11785		-0.761972	0.00241697
OG1RF_RS09685		-0.315506	0.00243383
OG1RF_RS06450	gap	-0.269709	0.00243383
OG1RF_RS06065		-0.312048	0.00244697
OG1RF_RS04765		0.397163	0.00245041
OG1RF_RS13050		0.634022	0.00245852
OG1RF_RS04435		-0.715203	0.00249454
OG1RF_RS02240		-0.279106	0.00251791
OG1RF_RS01635		0.811107	0.00252625
OG1RF_RS05690		-0.52311	0.00255008
OG1RF_RS01870	murQ	-0.585109	0.00262233
OG1RF_RS11320		-0.281277	0.002698
OG1RF_RS09770		0.344479	0.00274604
OG1RF_RS06615	aroE	0.523458	0.00283014
OG1RF_RS08700		0.401816	0.0028503
OG1RF_RS09785		0.586913	0.00290208
OG1RF_RS07450		-0.392901	0.0030204
OG1RF_RS06105		0.78072	0.00304095
OG1RF_RS06055	alaS	-0.282472	0.00314809
OG1RF_RS01920		0.540892	0.00321359
OG1RF_RS03520		0.539282	0.00322513
OG1RF_RS07375	pyrR	-0.951594	0.0032869
OG1RF_RS04455	galE	0.620239	0.0032872
OG1RF_RS12900		-0.389656	0.00333038
OG1RF_RS06630	aroC	0.454403	0.00339576
OG1RF_RS02930		-0.63824	0.00343525
OG1RF_RS02125		0.418078	0.00352094
OG1RF_RS07900		0.609687	0.00352094
OG1RF_RS02250		0.261058	0.00354522
OG1RF_RS10780		0.359249	0.00361528
OG1RF_RS07310		0.621327	0.00363553
OG1RF_RS12890		-0.372927	0.00379361
OG1RF_RS04880		0.712634	0.00383884
OG1RF_RS10700	nusG	-0.304133	0.00385803
OG1RF_RS09080		0.572429	0.00390491
OG1RF_RS03155		-0.575681	0.00391372
OG1RF_RS12705		-0.294806	0.00391372
OG1RF_RS01575		0.432382	0.00391372
OG1RF_RS09000		0.451156	0.00394774
OG1RF_RS09505		0.536927	0.0039814
OG1RF_RS08110	clpX	-0.336357	0.00401258
OG1RF_RS02545		0.343445	0.00402358
OG1RF_RS10965		-0.505747	0.00405348
OG1RF_RS11900		0.391233	0.00430055
OG1RF_RS12800		-0.289177	0.00432847
OG1RF_RS01250		0.660101	0.00432847
OG1RF_RS10365		0.278655	0.0043495
OG1RF_RS09935		-0.613605	0.0044249
OG1RF_RS03725		-0.330348	0.00445976
OG1RF_RS07830	sprE	0.26511	0.00446395
OG1RF_RS12865		0.669301	0.00447289
OG1RF_RS12390	mscL	-0.257135	0.00449094
OG1RF_RS00635		0.405848	0.00463333
OG1RF_RS03085		0.491353	0.00467664
OG1RF_RS12635		0.344535	0.00472215
OG1RF_RS07690		0.476287	0.00473697
OG1RF_RS05625		0.282944	0.00476576
OG1RF_RS12365		-0.809019	0.00483104
OG1RF_RS00720	rpiA	0.372726	0.00485965
OG1RF_RS00530		0.544423	0.00489119
OG1RF_RS08595		-0.243596	0.00492883
OG1RF_RS10450		-0.299254	0.00500747
OG1RF_RS09760		0.241034	0.00501338
OG1RF_RS12980		-0.351772	0.00510398
OG1RF_RS09385	rpsB	-0.277532	0.00516403
OG1RF_RS10615		0.312089	0.0051865
OG1RF_RS03440	rnmV	-0.380548	0.00527728
OG1RF_RS07405		0.566893	0.00531817
OG1RF_RS11350	liaF	-0.419886	0.00544951
OG1RF_RS12680		-0.280969	0.00544951
OG1RF_RS01280		0.248425	0.00550915
OG1RF_RS12715	rpoC	0.268749	0.00551865
OG1RF_RS06080		-0.357183	0.00557148
OG1RF_RS00640		0.450839	0.00565182
OG1RF_RS05005		0.265777	0.00594874
OG1RF_RS02235		0.347473	0.00595331
OG1RF_RS05185		-0.70319	0.00609157
OG1RF_RS07705		0.321096	0.00609769
OG1RF_RS02595		0.873768	0.00622659
OG1RF_RS02680		-0.395209	0.00638232
OG1RF_RS00585	coaA	0.336451	0.00638232
OG1RF_RS05880		0.612054	0.00648523
OG1RF_RS08535	cydB	-0.284914	0.00664632
OG1RF_RS06950		0.552724	0.00671553
OG1RF_RS05040		0.247679	0.00672121
OG1RF_RS09630		0.311853	0.00672597
OG1RF_RS03825		-0.397117	0.00675509
OG1RF_RS12645		0.752022	0.00686536
OG1RF_RS09655		0.24064	0.00688525
OG1RF_RS07540	phoU	-0.237899	0.00690836
OG1RF_RS10475	trpS	0.278379	0.00703008
OG1RF_RS07370		-0.816451	0.00703059
OG1RF_RS08505		0.355428	0.00708159
OG1RF_RS03475		0.276757	0.00708706
OG1RF_RS04825		-0.345638	0.00710277
OG1RF_RS03220		-0.314227	0.00716253
OG1RF_RS09635	coaD	0.458163	0.00720567
OG1RF_RS06730	cysK	-0.25823	0.00729563
OG1RF_RS08655		0.326597	0.0073316
OG1RF_RS07995		0.553821	0.00736617
OG1RF_RS04505		0.888895	0.0073779
OG1RF_RS09775		-0.544178	0.00739191
OG1RF_RS09650		0.373405	0.00744642
OG1RF_RS04475		-0.555438	0.00784841
OG1RF_RS06825		-0.624295	0.00815665
OG1RF_RS13135	citD	0.420246	0.00815665
OG1RF_RS06845		-0.416851	0.00828088
OG1RF_RS12990	serS	-0.557373	0.00831719
OG1RF_RS08560		-0.685373	0.0084708
OG1RF_RS03490		-0.364683	0.00851983
OG1RF_RS06035		-0.275314	0.00856893
OG1RF_RS13130	citE	0.405285	0.00868779
OG1RF_RS07105		0.615069	0.00868962
OG1RF_RS00415		0.710297	0.00868962
OG1RF_RS02145		-0.321377	0.00882973
OG1RF_RS03430		-0.332318	0.00887248
OG1RF_RS11620		0.52941	0.00887248
OG1RF_RS03125	queA	0.298594	0.00891392
OG1RF_RS02780		-0.331664	0.00898432
OG1RF_RS11990	rpsD	-0.320354	0.00905396
OG1RF_RS06330		-0.24734	0.00930747
OG1RF_RS02755	erfD	-0.314167	0.00945306
OG1RF_RS00540		-0.50821	0.00965836
OG1RF_RS13080		0.572621	0.00971402
OG1RF_RS01710	kduI	0.850176	0.00973152
OG1RF_RS05875		0.587494	0.00988609
OG1RF_RS05365		0.534896	0.0098978
OG1RF_RS01370		0.240052	0.0100308
OG1RF_RS02200		-0.398626	0.0100775
OG1RF_RS00975		-0.289035	0.0101643
OG1RF_RS11595		-0.347058	0.0102071
OG1RF_RS00445		-0.856084	0.0102798
OG1RF_RS12630		0.37307	0.0103935
OG1RF_RS12700		-0.316285	0.0105318
OG1RF_RS10795	dltB	0.345757	0.010552
OG1RF_RS07695	purK	0.395603	0.0105985
OG1RF_RS02820		0.822774	0.0106578
OG1RF_RS03100		-0.219022	0.0108569
OG1RF_RS01520		0.417464	0.0109474
OG1RF_RS00020	dnaN	0.265035	0.0110186
OG1RF_RS04430		-0.279352	0.0112089
OG1RF_RS01880		-0.568284	0.0112767
OG1RF_RS04695		-0.45247	0.0116568
OG1RF_RS03365		0.342459	0.0119223
OG1RF_RS05565		0.537059	0.0121319
OG1RF_RS12770		0.554275	0.0121319
OG1RF_RS07820		0.398658	0.0122458
OG1RF_RS08285		0.243234	0.0123219
OG1RF_RS08365		0.339295	0.012466
OG1RF_RS07860		-0.357566	0.0127059
OG1RF_RS00410		0.749692	0.0127914
OG1RF_RS09535		-0.303024	0.0128257
OG1RF_RS03915	ppdK	0.384174	0.0130738
OG1RF_RS12460	rny	-0.223657	0.0131049
OG1RF_RS01595		0.560011	0.0132073
OG1RF_RS07700	purE	0.398181	0.0136568
OG1RF_RS02395		-0.631968	0.0138215
OG1RF_RS04595	ace	-0.541237	0.0141432
OG1RF_RS11190		-0.395207	0.0142159
OG1RF_RS10075		-0.386161	0.0142265
OG1RF_RS11375		-0.460422	0.0142562
OG1RF_RS11640		0.486251	0.014682
OG1RF_RS04875		0.246224	0.0146906
OG1RF_RS10740		0.412267	0.0147811
OG1RF_RS03290		-0.380281	0.0149414
OG1RF_RS06505		0.349596	0.0149414
OG1RF_RS10050		-0.302917	0.0150166
OG1RF_RS02855		-0.555028	0.0152135
OG1RF_RS00230		-0.450081	0.0152877
OG1RF_RS05015		-0.531212	0.0153733
OG1RF_RS02105		-0.442876	0.0154648
OG1RF_RS02915		-0.510869	0.0160011
OG1RF_RS02565		-0.368307	0.0160011
OG1RF_RS06640	aroA	0.353948	0.0160011
OG1RF_RS06115		0.510467	0.0164487
OG1RF_RS07660	purN	0.500183	0.0169232
OG1RF_RS05850	trxB	0.462635	0.0169886
OG1RF_RS12080	gshAB	-0.216654	0.0171008
OG1RF_RS07130		-0.509447	0.017177
OG1RF_RS03245		-0.637643	0.017225
OG1RF_RS08220		-0.260775	0.0172549
OG1RF_RS03680	nusB	-0.248823	0.0174872
OG1RF_RS10310		-0.321982	0.0175202
OG1RF_RS07305		0.469582	0.017604
OG1RF_RS03550		0.665183	0.017604
OG1RF_RS12470		-0.237688	0.0179087
OG1RF_RS02380		-0.197726	0.0179087
OG1RF_RS10305		-0.966443	0.0180767
OG1RF_RS04460	galT	0.299548	0.0180818
OG1RF_RS03675		-0.265821	0.0191405
OG1RF_RS05420	rbfA	-0.248334	0.0192457
OG1RF_RS11055		-0.856538	0.0192555
OG1RF_RS11750	sstT	0.331675	0.0192555
OG1RF_RS12210	rsgA	-0.223873	0.0194583
OG1RF_RS08840		0.225382	0.0198771
OG1RF_RS10610	rlmD	-0.351593	0.019956
OG1RF_RS06735		-0.20856	0.0202837
OG1RF_RS07155		0.701255	0.0202837
OG1RF_RS04960		0.685085	0.0203512
OG1RF_RS10500	elrC	-0.954364	0.0207707
OG1RF_RS10485		-0.506957	0.0208783
OG1RF_RS07505		0.205305	0.0211192
OG1RF_RS12525		-0.342394	0.021307
OG1RF_RS05225		0.983109	0.021307
OG1RF_RS01515	arcC	0.87665	0.0216098
OG1RF_RS02790		-0.353427	0.0218672
OG1RF_RS07325		0.500798	0.0222793
OG1RF_RS07635		-0.360994	0.0226599
OG1RF_RS12845	gor	-0.19256	0.0227609
OG1RF_RS08965		0.385876	0.0227609
OG1RF_RS04385		0.482839	0.0228616
OG1RF_RS02740		0.241237	0.0228837
OG1RF_RS00280	glmU	-0.325846	0.0230302
OG1RF_RS01245		0.389682	0.0232103
OG1RF_RS05375		-0.375883	0.0232481
OG1RF_RS05885		0.249352	0.0235326
OG1RF_RS02325		-0.309634	0.0235497
OG1RF_RS10395		0.343048	0.02398
OG1RF_RS00980		-0.319001	0.0240102
OG1RF_RS03230		-0.341708	0.0245729
OG1RF_RS04685		-0.468989	0.0247822
OG1RF_RS11470		0.775128	0.0248026
OG1RF_RS10300		-0.935568	0.0248762
OG1RF_RS09805		-0.392334	0.0249672
OG1RF_RS04010		-0.488945	0.0251436
OG1RF_RS08125	dcuC	0.611703	0.0255713
OG1RF_RS06765		0.684445	0.026476
OG1RF_RS07240		-0.413881	0.0269685
OG1RF_RS04870		0.307156	0.027227
OG1RF_RS08005		0.458649	0.0273146
OG1RF_RS06220		0.497381	0.027415
OG1RF_RS07000		0.212872	0.0274991
OG1RF_RS02060		0.287288	0.0274991
OG1RF_RS01295	efp	-0.226221	0.0275248
OG1RF_RS05590	dnaK	-0.211781	0.0275248
OG1RF_RS03515	tsaE	0.346405	0.027635
OG1RF_RS01735		0.831424	0.027644
OG1RF_RS10705	secE	0.638661	0.0276842
OG1RF_RS12310		0.372662	0.0277627
OG1RF_RS09975	mocA	-0.418065	0.0278985
OG1RF_RS08695		0.312445	0.0280002
OG1RF_RS07825		0.368646	0.0280897
OG1RF_RS00545		-0.467375	0.0284902
OG1RF_RS08240		0.219503	0.0287308
OG1RF_RS07745		0.281641	0.0287308
OG1RF_RS05030	yycF	0.263585	0.0288661
OG1RF_RS10400		-0.20946	0.0294184
OG1RF_RS10525		-0.271516	0.0294308
OG1RF_RS07605		0.450102	0.0295573
OG1RF_RS09070		0.920972	0.029726
OG1RF_RS10280		-0.254471	0.0297898
OG1RF_RS07035		0.359063	0.0301499
OG1RF_RS07010	hslU	0.196739	0.0305381
OG1RF_RS00650		0.839865	0.0306113
OG1RF_RS09820		-0.37187	0.0309976
OG1RF_RS06230		0.418791	0.0309976
OG1RF_RS00620		0.386903	0.0311566
OG1RF_RS11575		-0.544207	0.0314993
OG1RF_RS03405		0.473782	0.0317006
OG1RF_RS09500		-0.235003	0.0317412
OG1RF_RS12315		0.400326	0.0318082
OG1RF_RS08830		0.187331	0.0319431
OG1RF_RS07675	purL	0.404146	0.0323037
OG1RF_RS08325	eno	-0.202252	0.0323957
OG1RF_RS05970		0.292327	0.0325613
OG1RF_RS02205		-0.338372	0.0328381
OG1RF_RS07400		0.541372	0.0330056
OG1RF_RS01005	mfd	0.193298	0.0332364
OG1RF_RS07680	purQ	0.388199	0.0332364
OG1RF_RS02245		0.229499	0.0332909
OG1RF_RS07710		0.335871	0.0333417
OG1RF_RS05050		0.254279	0.0339227
OG1RF_RS08195		0.672674	0.0340361
OG1RF_RS07150		0.5515	0.0340754
OG1RF_RS05650		0.379026	0.034214
OG1RF_RS06430	rpoD	0.224907	0.0344291
OG1RF_RS02065		-0.311101	0.0349859
OG1RF_RS06975		0.940422	0.0349859
OG1RF_RS07990		0.993085	0.0349859
OG1RF_RS03200		-0.279947	0.035002
OG1RF_RS01975	cls	-0.252985	0.0354513
OG1RF_RS02895		-0.323391	0.0355577
OG1RF_RS10405		-0.326038	0.0355732
OG1RF_RS05435		0.475781	0.0359346
OG1RF_RS07650	purD	0.44983	0.0360229
OG1RF_RS01365		0.719113	0.0360418
OG1RF_RS01010		0.230184	0.0362396
OG1RF_RS00275	purR	0.257168	0.0368427
OG1RF_RS06995	plsY	-0.337364	0.0370822
OG1RF_RS11705		-0.347146	0.0374754
OG1RF_RS07425		0.32586	0.0380357
OG1RF_RS03510	pta	-0.188002	0.0383304
OG1RF_RS08255		-0.74942	0.0385235
OG1RF_RS08135		-0.245618	0.0385235
OG1RF_RS08260		-0.562187	0.0387381
OG1RF_RS02435	pcrA	0.210186	0.0389129
OG1RF_RS08775		0.221611	0.0389388
OG1RF_RS13195	rpmH	0.501072	0.0390982
OG1RF_RS08490		0.24007	0.0392207
OG1RF_RS00965		0.224102	0.0392739
OG1RF_RS05150		0.301058	0.0392739
OG1RF_RS01875		-0.49022	0.0392943
OG1RF_RS07685	purS	0.534104	0.0392964
OG1RF_RS02040		0.610062	0.0392964
OG1RF_RS01940		-0.316919	0.0394005
OG1RF_RS07200		-0.18593	0.0400456
OG1RF_RS11085		-0.463146	0.0407831
OG1RF_RS00225	cysS	-0.234006	0.0409035
OG1RF_RS06420		-0.197267	0.0409502
OG1RF_RS12420		0.519833	0.0417078
OG1RF_RS13160		0.365629	0.0417618
OG1RF_RS10290		-0.217049	0.0418077
OG1RF_RS10425	mgtE	-0.209156	0.0420158
OG1RF_RS07775		-0.289006	0.0420634
OG1RF_RS12325		0.431653	0.0420634
OG1RF_RS04025	pyk	-0.32488	0.0421214
OG1RF_RS07005	codY	0.241619	0.0421789
OG1RF_RS04405		0.340931	0.0422741
OG1RF_RS12435		0.261815	0.0425804
OG1RF_RS06740		-0.313419	0.0427236
OG1RF_RS03800		0.189162	0.0428891
OG1RF_RS05160		0.246538	0.0430103
OG1RF_RS01435		0.265781	0.0430103
OG1RF_RS03360		0.285773	0.0431158
OG1RF_RS02600		0.887809	0.0431326
OG1RF_RS12375		-0.211413	0.0434416
OG1RF_RS01240		0.47109	0.0434416
OG1RF_RS10865		-0.256221	0.0442413
OG1RF_RS08875	rfbC	-0.229312	0.044279
OG1RF_RS10985		-0.173851	0.0443996
OG1RF_RS00220	cysE	-0.327533	0.0444635
OG1RF_RS07380		-0.209218	0.0445596
OG1RF_RS09250		0.178145	0.0445596
OG1RF_RS06635		0.287087	0.0445596
OG1RF_RS06145	modA	0.515591	0.0446108
OG1RF_RS06090		0.942163	0.0446108
OG1RF_RS03180	nrdR	0.191425	0.0447497
OG1RF_RS12085		-0.818837	0.0447903
OG1RF_RS03115		-0.181809	0.0447903
OG1RF_RS07145		0.55833	0.0449487
OG1RF_RS12720	rpoB	0.199833	0.0451159
OG1RF_RS03395		-0.22425	0.0451766
OG1RF_RS08810		0.306829	0.0451838
OG1RF_RS13290	fdrA	0.843301	0.0452693
OG1RF_RS08000		-0.298329	0.0454736
OG1RF_RS02535		0.248165	0.0465964
OG1RF_RS03105		-0.186207	0.0466941
OG1RF_RS07665	purM	0.431772	0.0469042
OG1RF_RS02330		0.238235	0.047341
OG1RF_RS05155		0.295555	0.0474042
OG1RF_RS03855		0.430535	0.0475611
OG1RF_RS04545		-0.479009	0.0478648
OG1RF_RS09510		0.270834	0.0479234
OG1RF_RS06625	aroB	0.32599	0.0483374
OG1RF_RS05645		0.350144	0.0484027
OG1RF_RS11310		-0.238102	0.0484598
OG1RF_RS00940	brnQ	0.287034	0.0489034
OG1RF_RS12820	folP	0.279283	0.0491859
OG1RF_RS07670	purF	0.413498	0.0492901
OG1RF_RS12340	pgsA	-0.286421	0.0493384
OG1RF_RS12690	rplM	-0.25484	0.0497499
OG1RF_RS06155		-0.537365	0.0498955
OG1RF_RS01810		0.210973	0.0498955
OG1RF_RS09085		0.491427	0.0507699
OG1RF_RS06445		-0.241307	0.0512529
OG1RF_RS00150	mprF	-0.19782	0.0521242
OG1RF_RS04600		0.588517	0.0522298
OG1RF_RS11340		-0.303687	0.0525477
OG1RF_RS05600	dnaJ	-0.212513	0.0525477
OG1RF_RS09190	purK	0.225107	0.0526599
OG1RF_RS03065		0.294803	0.0536968
OG1RF_RS06755		0.458559	0.0536968
OG1RF_RS07045		-0.273173	0.0538249
OG1RF_RS10955		0.20791	0.0539887
OG1RF_RS01480		0.338393	0.0541963
OG1RF_RS10520		-0.191269	0.0546798
OG1RF_RS03805	divIVA	-0.175743	0.0549482
OG1RF_RS02805		0.199392	0.0550445
OG1RF_RS05025		0.440492	0.0552249
OG1RF_RS08660		-0.648835	0.0568157
OG1RF_RS12835	folK	0.393811	0.0575382
OG1RF_RS09700		0.511294	0.0575382
OG1RF_RS00310	ruvB	0.259214	0.0576885
OG1RF_RS01060	lysS	0.183693	0.0578115
OG1RF_RS07125		-0.406361	0.0580458
OG1RF_RS11735		-0.452471	0.0584345
OG1RF_RS00080		-0.227567	0.0591574
OG1RF_RS12250	gmk	0.261225	0.0591574
OG1RF_RS09205		0.27871	0.0595348
OG1RF_RS02890		0.471309	0.0595348
OG1RF_RS11015		0.223629	0.0605734
OG1RF_RS02090		0.298133	0.0608783
OG1RF_RS03255	yajC	-0.178568	0.0617906
OG1RF_RS09215		-0.193859	0.0621835
OG1RF_RS08765		0.198999	0.0625484
OG1RF_RS08415		-0.195204	0.0628291
OG1RF_RS07530		0.28166	0.0629473
OG1RF_RS08685	glmS	0.488586	0.0633366
OG1RF_RS03745	ftsL	0.2433	0.0646717
OG1RF_RS02150		-0.239174	0.0646806
OG1RF_RS01700		0.727447	0.0649234
OG1RF_RS12640		0.247407	0.0649281
OG1RF_RS02415		0.276258	0.0649281
OG1RF_RS01440		-0.339512	0.0649358
OG1RF_RS05330		0.281739	0.0649358
OG1RF_RS08590		0.237283	0.0649512
OG1RF_RS01255		0.281793	0.0652164
OG1RF_RS04995		0.238541	0.0661879
OG1RF_RS07565		-0.241743	0.0662412
OG1RF_RS01510		0.716633	0.0662412
OG1RF_RS03265	adhE	-0.391152	0.0669574
OG1RF_RS03930	mprF	-0.213732	0.0669574
OG1RF_RS09640	rsmD	0.272464	0.0669574
OG1RF_RS03885		0.610649	0.0669715
OG1RF_RS01425		-0.299481	0.0672504
OG1RF_RS06075		-0.473717	0.0673553
OG1RF_RS00450		-0.470826	0.0674561
OG1RF_RS10010	ygeW	-0.429864	0.0678589
OG1RF_RS08795		0.210471	0.0679789
OG1RF_RS07435		0.333698	0.0679789
OG1RF_RS07470		0.561374	0.0679789
OG1RF_RS01745	rhaB	1.08273	0.0679789
OG1RF_RS08175		-0.208327	0.068479
OG1RF_RS06795		-0.32695	0.0693681
OG1RF_RS08470	comGB	0.977571	0.0704397
OG1RF_RS04690		-0.312846	0.0708313
OG1RF_RS09560		0.664456	0.0708769
OG1RF_RS01415		-0.250523	0.0709207
OG1RF_RS03110		-0.208185	0.0709207
OG1RF_RS06990		0.261989	0.0709213
OG1RF_RS06360		0.57653	0.0709213
OG1RF_RS07275		-0.319579	0.0716512
OG1RF_RS05190		-0.733743	0.0718825
OG1RF_RS06655		-0.231464	0.0718825
OG1RF_RS10410	trmL	0.354828	0.0718825
OG1RF_RS13090	mnmE	-0.276713	0.0723509
OG1RF_RS08265		0.16691	0.0723509
OG1RF_RS09860		0.311789	0.0726381
OG1RF_RS10745		0.403341	0.0726381
OG1RF_RS12370		-1.06925	0.0739923
OG1RF_RS12120	rnc	-0.215109	0.0739923
OG1RF_RS10855		0.181925	0.0739923
OG1RF_RS08850		-0.373823	0.0740599
OG1RF_RS07655	purH	0.410719	0.075321
OG1RF_RS01445		-0.34145	0.0760099
OG1RF_RS13085	mnmG	-0.224854	0.0760253
OG1RF_RS09095		1.02282	0.0760253
OG1RF_RS12985		-0.226199	0.0765276
OG1RF_RS01620		0.486066	0.0771611
OG1RF_RS11495	rbsK	0.426122	0.0778217
OG1RF_RS10905		0.392859	0.0789812
OG1RF_RS09660		0.159292	0.0790088
OG1RF_RS08625		0.366941	0.0790088
OG1RF_RS10035	ssnA	0.680366	0.0796684
OG1RF_RS10205		0.203328	0.0799817
OG1RF_RS13055		0.653618	0.080045
OG1RF_RS11045		0.184851	0.0800915
OG1RF_RS06440		0.180185	0.0807973
OG1RF_RS04775		-0.442947	0.0808813
OG1RF_RS05305		-0.185225	0.082361
OG1RF_RS11305		-0.167077	0.0825664
OG1RF_RS08755		0.190749	0.0825664
OG1RF_RS12260		-0.261403	0.0831727
OG1RF_RS12455		0.164809	0.0841964
OG1RF_RS11585		-0.81443	0.0846543
OG1RF_RS04370		0.196506	0.0850796
OG1RF_RS12815		-0.225267	0.0854709
OG1RF_RS04360		0.351383	0.086573
OG1RF_RS00515		0.167245	0.0871421
OG1RF_RS06680		0.223244	0.0872419
OG1RF_RS11020		0.216466	0.0874203
OG1RF_RS07485		0.251323	0.0876112
OG1RF_RS08200		0.235109	0.0877294
OG1RF_RS05245		0.388174	0.0877294
OG1RF_RS08185		-0.479557	0.0880448
OG1RF_RS04680		-0.327444	0.0885563
OG1RF_RS08835		0.175696	0.0885563
OG1RF_RS06675		0.294802	0.0885563
OG1RF_RS09200		0.294249	0.0890188
OG1RF_RS06555	rpsA	-0.211815	0.0891395
OG1RF_RS02670	clpP	-0.239972	0.0895307
OG1RF_RS09690		-0.330159	0.09007
OG1RF_RS13395		0.240664	0.0907324
OG1RF_RS04325		0.175155	0.090904
OG1RF_RS03050		0.657122	0.0920202
OG1RF_RS04865	nth	-0.216187	0.0923348
OG1RF_RS07855		-0.305688	0.092453
OG1RF_RS10840		0.275594	0.092453
OG1RF_RS08040		0.214936	0.0926389
OG1RF_RS06335		-0.652814	0.0931783
OG1RF_RS08190		0.320486	0.0939378
OG1RF_RS11725	fdrA	-0.482419	0.0947332
OG1RF_RS06375	nagE	0.196094	0.0947332
OG1RF_RS03000		-0.218099	0.0955493
OG1RF_RS10530		-0.247228	0.0960413
OG1RF_RS06835		-0.290753	0.0963192
OG1RF_RS09170		-0.220781	0.0963192
OG1RF_RS09520	guaC	0.209625	0.0965377
OG1RF_RS12745		-0.311055	0.0977632
OG1RF_RS08995		0.360645	0.0977966
OG1RF_RS09985		-0.30849	0.0984519
OG1RF_RS01775		-0.956477	0.0987933
OG1RF_RS00740	tuf	-0.194605	0.0990083
OG1RF_RS00200	radA	-0.145561	0.0990083
OG1RF_RS04550	ebpA	-0.227711	0.0993134
OG1RF_RS12905		-0.314809	0.0997291
OG1RF_RS08320	dcm	0.23549	0.10002
OG1RF_RS03090		-0.158331	0.100728
OG1RF_RS06565		-0.218541	0.100955
OG1RF_RS07390		-0.157264	0.104476
OG1RF_RS06345		-0.32957	0.105344
OG1RF_RS03310	opp1B	0.17499	0.105638
OG1RF_RS08225		0.751854	0.105783
OG1RF_RS03460	mgsA	-0.224337	0.105887
OG1RF_RS10950	dnaX	0.149743	0.106554
OG1RF_RS05560		0.454257	0.106554
OG1RF_RS11730		-0.364048	0.108884
OG1RF_RS03935		-0.246463	0.109102
OG1RF_RS04245		0.290773	0.109102
OG1RF_RS09670		0.262453	0.109628
OG1RF_RS01485		0.29671	0.110276
OG1RF_RS04315		0.796564	0.111081
OG1RF_RS01650		-0.305478	0.111105
OG1RF_RS04900		-0.248192	0.111105
OG1RF_RS06180		0.174848	0.111105
OG1RF_RS05065		0.29423	0.111105
OG1RF_RS06060		-0.208007	0.11143
OG1RF_RS00670	deoB	-0.157676	0.111674
OG1RF_RS12440	mutL	0.188349	0.112815
OG1RF_RS01455		-0.37975	0.113057
OG1RF_RS03810	ileS	-0.148505	0.113096
OG1RF_RS06320		0.74667	0.114219
OG1RF_RS07790		-0.252371	0.114541
OG1RF_RS00675		-0.173071	0.114846
OG1RF_RS01465		0.28639	0.11498
OG1RF_RS10620	ebgA	0.364646	0.11498
OG1RF_RS01850		-0.648623	0.11728
OG1RF_RS02510		0.207798	0.11728
OG1RF_RS10785	dltD	0.202281	0.117911
OG1RF_RS03535		0.263354	0.118435
OG1RF_RS11845		0.900402	0.118435
OG1RF_RS05080	ruvX	-0.164212	0.119166
OG1RF_RS00655		0.551842	0.119166
OG1RF_RS10095		0.380825	0.120185
OG1RF_RS11935		-0.336309	0.120226
OG1RF_RS10655	rplK	-0.245253	0.120699
OG1RF_RS11500		0.254039	0.120699
OG1RF_RS07025	trmFO	0.224206	0.121416
OG1RF_RS06985		0.276316	0.122304
OG1RF_RS10140	murA	-0.197985	0.122392
OG1RF_RS00110		0.631069	0.122695
OG1RF_RS04815		-0.229869	0.122737
OG1RF_RS04555	ebpB	-0.193823	0.122737
OG1RF_RS03305		0.24891	0.122737
OG1RF_RS01410		-0.220383	0.124298
OG1RF_RS11105		0.224274	0.124618
OG1RF_RS07500	galU	0.135684	0.124862
OG1RF_RS05415	infB	-0.153829	0.12584
OG1RF_RS06645		0.288572	0.125898
OG1RF_RS13930		-0.446643	0.12635
OG1RF_RS08900		0.159291	0.126875
OG1RF_RS01830		-0.398171	0.127507
OG1RF_RS11095		-0.335451	0.127507
OG1RF_RS01900		-0.184116	0.127507
OG1RF_RS12200		-0.187807	0.127569
OG1RF_RS08820		0.152105	0.127996
OG1RF_RS07040	dprA	0.937083	0.128744
OG1RF_RS07560	pstC	-0.164028	0.12903
OG1RF_RS07580	prfB	-0.179105	0.129733
OG1RF_RS06435		0.155847	0.129733
OG1RF_RS03175	coaE	0.22004	0.129859
OG1RF_RS12335		0.289909	0.130976
OG1RF_RS09210		-0.17591	0.131146
OG1RF_RS04190		0.266954	0.1317
OG1RF_RS10150		0.141608	0.132089
OG1RF_RS08180		-0.386536	0.132853
OG1RF_RS05430		0.26365	0.132853
OG1RF_RS00560		0.54109	0.135213
OG1RF_RS08045		-0.261524	0.135583
OG1RF_RS08400	prmA	-0.187976	0.136599
OG1RF_RS02055		0.561047	0.136631
OG1RF_RS13030	rsmG	0.215782	0.137081
OG1RF_RS07290		0.18902	0.137399
OG1RF_RS11295		-0.168871	0.137495
OG1RF_RS01405		-0.234306	0.13779
OG1RF_RS12300		0.299898	0.13953
OG1RF_RS03755	mraY	0.161721	0.140807
OG1RF_RS02700		-0.204284	0.14216
OG1RF_RS12545		-0.311882	0.14238
OG1RF_RS08725		0.214611	0.142398
OG1RF_RS09855		-0.233005	0.142612
OG1RF_RS12495		-0.172589	0.143447
OG1RF_RS06850		0.188001	0.143447
OG1RF_RS12830	folE	0.305033	0.143447
OG1RF_RS08210		-0.167718	0.143537
OG1RF_RS12880		-0.174752	0.144192
OG1RF_RS00300		0.775392	0.144653
OG1RF_RS07795		-0.268789	0.144761
OG1RF_RS00830	rpsH	0.204343	0.144761
OG1RF_RS08770		0.215475	0.145175
OG1RF_RS02470	rlmD	-0.238856	0.145481
OG1RF_RS08355		0.276344	0.147638
OG1RF_RS08690		0.338561	0.147932
OG1RF_RS05715	esaA	0.52547	0.148769
OG1RF_RS04590		0.543783	0.148769
OG1RF_RS12235	def	0.204023	0.149484
OG1RF_RS09790		-0.202932	0.153115
OG1RF_RS09235	asnS	-0.13346	0.153115
OG1RF_RS04705	rph	0.138805	0.153115
OG1RF_RS03470		0.153444	0.153115
OG1RF_RS00030	recF	0.153862	0.153115
OG1RF_RS06315		0.441487	0.153115
OG1RF_RS01755	rhaD	1.05933	0.153115
OG1RF_RS02385	ptsP	-0.135121	0.153802
OG1RF_RS01705		0.519684	0.154227
OG1RF_RS09415	glyS	-0.198753	0.155656
OG1RF_RS01865		-0.373634	0.156437
OG1RF_RS13215		-0.275126	0.157091
OG1RF_RS11505		0.256938	0.157708
OG1RF_RS11690		-0.290153	0.158433
OG1RF_RS02455	gatA	0.137383	0.159655
OG1RF_RS00945		0.697204	0.15978
OG1RF_RS12710		0.865726	0.159842
OG1RF_RS09445		-0.161641	0.160092
OG1RF_RS10355		-0.219783	0.16068
OG1RF_RS08360		0.193117	0.161447
OG1RF_RS11695		-0.349261	0.161888
OG1RF_RS12135	opp2B	-0.330648	0.161888
OG1RF_RS11665	allC	-0.214797	0.161888
OG1RF_RS02460	gatB	0.132263	0.161888
OG1RF_RS05000		0.164067	0.161888
OG1RF_RS09750	tsaB	0.206185	0.162015
OG1RF_RS08785		0.171122	0.162016
OG1RF_RS12090		0.216316	0.162383
OG1RF_RS06670		0.238513	0.162712
OG1RF_RS03655	psiE	-0.20171	0.1633
OG1RF_RS02110		0.262159	0.163571
OG1RF_RS12520		-0.257752	0.163687
OG1RF_RS11135	yqeH	-0.212634	0.163687
OG1RF_RS11820		-0.194035	0.16459
OG1RF_RS12285	uxuA	-0.199367	0.164739
OG1RF_RS03530	bopD	-0.160578	0.165022
OG1RF_RS06415		-0.325342	0.165046
OG1RF_RS05635		0.275071	0.165697
OG1RF_RS05200		-0.217884	0.166763
OG1RF_RS09540		-0.163971	0.166763
OG1RF_RS06140		0.490939	0.166763
OG1RF_RS10515	elrR	-0.191943	0.168169
OG1RF_RS11025		-0.259707	0.1689
OG1RF_RS10020	dpaL	0.433115	0.16913
OG1RF_RS05380	rnhC	-0.242759	0.170315
OG1RF_RS09545		-0.177265	0.170502
OG1RF_RS04045		-0.16418	0.170574
OG1RF_RS10480		0.169353	0.17106
OG1RF_RS06980		0.270342	0.171267
OG1RF_RS04240		0.793896	0.171267
OG1RF_RS11115		-0.202899	0.172578
OG1RF_RS00835	rplF	0.18979	0.172578
OG1RF_RS09610		0.239219	0.174022
OG1RF_RS09035		0.304865	0.174204
OG1RF_RS04940	rho	-0.150923	0.175436
OG1RF_RS10800	dltA	0.193239	0.175764
OG1RF_RS06215		-0.420136	0.177363
OG1RF_RS02920	udk	0.29152	0.177855
OG1RF_RS00105		0.586436	0.177855
OG1RF_RS08345		0.153875	0.178004
OG1RF_RS03370		-0.243841	0.178974
OG1RF_RS11920		0.130366	0.178974
OG1RF_RS02665		-0.12491	0.17964
OG1RF_RS12410		0.209504	0.180793
OG1RF_RS09880		0.239247	0.181082
OG1RF_RS10245		0.245024	0.181297
OG1RF_RS06660		0.130342	0.182014
OG1RF_RS12415	pgmB	0.258145	0.182944
OG1RF_RS10720		0.170303	0.183169
OG1RF_RS00905		0.267952	0.184375
OG1RF_RS10910		-0.333987	0.185077
OG1RF_RS00520		0.268068	0.186613
OG1RF_RS09845		0.188349	0.187874
OG1RF_RS04820	rpoE	0.149779	0.189227
OG1RF_RS11985		-0.351262	0.190425
OG1RF_RS11940		0.136822	0.190425
OG1RF_RS08510		-0.296284	0.191605
OG1RF_RS10025	hydA	0.411344	0.19193
OG1RF_RS05705		-0.177289	0.194548
OG1RF_RS07550	pstB	-0.14023	0.194548
OG1RF_RS07765		-0.25049	0.195406
OG1RF_RS06170	zapA	0.166317	0.195852
OG1RF_RS08385	dtd	0.160527	0.196336
OG1RF_RS02465		0.115761	0.196497
OG1RF_RS06310		0.542783	0.197093
OG1RF_RS00335		-0.26372	0.197172
OG1RF_RS11270		-0.751899	0.197711
OG1RF_RS09285		-0.739853	0.197711
OG1RF_RS00065	rplI	-0.237182	0.198147
OG1RF_RS10730		-0.198703	0.199386
OG1RF_RS06025		0.153824	0.199398
OG1RF_RS00090		0.336364	0.199398
OG1RF_RS06465		0.174684	0.199878
OG1RF_RS05575	hemW	0.2216	0.199878
OG1RF_RS01675		0.388489	0.199878
OG1RF_RS00665		0.694755	0.202679
OG1RF_RS08790		0.140618	0.203569
OG1RF_RS05525	ribF	0.192974	0.203569
OG1RF_RS04625		0.51256	0.203569
OG1RF_RS05220		0.671252	0.203569
OG1RF_RS07715		0.260137	0.204221
OG1RF_RS03870		0.42532	0.204221
OG1RF_RS09185	purB	0.148361	0.204352
OG1RF_RS03685		0.136708	0.204702
OG1RF_RS09050	trpS	-0.174603	0.2055
OG1RF_RS00380		-0.496547	0.206934
OG1RF_RS11540		-0.381333	0.206934
OG1RF_RS00575		-0.247788	0.206934
OG1RF_RS06695	dfr	-0.201637	0.206934
OG1RF_RS01890		-0.130136	0.206934
OG1RF_RS10455	pepF	-0.124251	0.206934
OG1RF_RS00035	gyrB	0.1164	0.206934
OG1RF_RS03735	mraZ	0.139221	0.206934
OG1RF_RS04350		0.192052	0.206934
OG1RF_RS03875		0.410603	0.206934
OG1RF_RS00385		-0.249716	0.207839
OG1RF_RS05205		-0.266091	0.207988
OG1RF_RS04585		-0.220927	0.207988
OG1RF_RS08070	murC	-0.150997	0.207988
OG1RF_RS13005		-0.145745	0.207988
OG1RF_RS09620		0.242972	0.207988
OG1RF_RS10255		-0.453275	0.210449
OG1RF_RS01720		0.781805	0.210449
OG1RF_RS10695		-0.210172	0.212777
OG1RF_RS11205		-0.170335	0.212777
OG1RF_RS09025		0.140722	0.212884
OG1RF_RS02725		0.185666	0.214565
OG1RF_RS11710		-0.18239	0.214981
OG1RF_RS09450		-0.13911	0.214981
OG1RF_RS03715	recN	0.146078	0.215625
OG1RF_RS02400		-0.411583	0.216773
OG1RF_RS05785		0.428764	0.217031
OG1RF_RS04845	gpsB	-0.179005	0.217249
OG1RF_RS12125	opp2A	-0.385942	0.217761
OG1RF_RS01660		0.283906	0.217982
OG1RF_RS01985	tdc	-0.433072	0.218839
OG1RF_RS09645		0.152666	0.220137
OG1RF_RS05835		-0.52262	0.220229
OG1RF_RS08330	tpiA	-0.159669	0.22086
OG1RF_RS08370	aspS	-0.128847	0.221975
OG1RF_RS07525		0.185431	0.222135
OG1RF_RS00580	guaA	-0.162257	0.223599
OG1RF_RS10030	ygfK	0.314503	0.225887
OG1RF_RS12230	fmt	0.153667	0.226473
OG1RF_RS11125		-0.192651	0.226543
OG1RF_RS07760		-0.197948	0.227036
OG1RF_RS02550		0.192589	0.227955
OG1RF_RS03315	opp1C	0.110428	0.229059
OG1RF_RS07230		-0.119404	0.229852
OG1RF_RS08395		-0.159329	0.230549
OG1RF_RS11465		-0.143772	0.230736
OG1RF_RS06265		0.211348	0.230736
OG1RF_RS10650	rplA	-0.173896	0.230857
OG1RF_RS02165	pepV	-0.122142	0.231688
OG1RF_RS10960	galE	0.155213	0.232715
OG1RF_RS08335		-0.140806	0.23314
OG1RF_RS05260		0.208133	0.233227
OG1RF_RS05070		0.208374	0.233513
OG1RF_RS00925		0.151471	0.234149
OG1RF_RS06530		0.37054	0.235413
OG1RF_RS09330		0.257818	0.235894
OG1RF_RS04895		0.586792	0.235894
OG1RF_RS03730		-0.133142	0.236507
OG1RF_RS08880	rfbA	-0.116134	0.236527
OG1RF_RS01505		0.479981	0.23657
OG1RF_RS08315		0.136155	0.237229
OG1RF_RS06455	obgE	-0.160348	0.237254
OG1RF_RS12100		-0.222032	0.237642
OG1RF_RS08120		0.474744	0.237642
OG1RF_RS00855	rplO	0.203538	0.237748
OG1RF_RS01690		0.38751	0.237915
OG1RF_RS12115	smc	-0.120911	0.237936
OG1RF_RS08910	map	-0.142749	0.237938
OG1RF_RS12140	opp2F	-0.358109	0.238727
OG1RF_RS10540		0.215964	0.239555
OG1RF_RS10015		-0.407474	0.243369
OG1RF_RS01265	fabI	-0.198509	0.243637
OG1RF_RS03480		0.173015	0.244029
OG1RF_RS12910		0.55314	0.244029
OG1RF_RS08065		0.11258	0.244481
OG1RF_RS03880		0.391625	0.244481
OG1RF_RS08705	glmM	-0.116232	0.245176
OG1RF_RS00510		0.132519	0.245407
OG1RF_RS06955		0.344401	0.246666
OG1RF_RS06515		0.156267	0.247186
OG1RF_RS04905		-0.21492	0.249756
OG1RF_RS04000		0.171429	0.250341
OG1RF_RS04750		-0.40847	0.250653
OG1RF_RS06150	modB	-0.387671	0.251428
OG1RF_RS12395		0.300543	0.251677
OG1RF_RS04295		0.349118	0.251716
OG1RF_RS04915		0.149065	0.252013
OG1RF_RS09090		0.294405	0.252337
OG1RF_RS00630		0.161412	0.253348
OG1RF_RS07480	ccpA	-0.268167	0.254505
OG1RF_RS11980		-0.255554	0.254505
OG1RF_RS10665	sdaAB	0.159884	0.254505
OG1RF_RS02350		-0.280213	0.256108
OG1RF_RS08520		-0.17924	0.256108
OG1RF_RS10240		0.116132	0.256108
OG1RF_RS04050		0.125312	0.256108
OG1RF_RS06510	scpB	0.193965	0.256108
OG1RF_RS10660	lsa(A)	0.298449	0.256108
OG1RF_RS09955		0.574639	0.256108
OG1RF_RS11720		-0.637734	0.256165
OG1RF_RS01655		0.328631	0.256165
OG1RF_RS05235		0.580444	0.257041
OG1RF_RS01795		0.344863	0.258143
OG1RF_RS00290		-0.260039	0.25984
OG1RF_RS10330		0.444783	0.25984
OG1RF_RS00100		0.526248	0.259854
OG1RF_RS13945		0.296013	0.260959
OG1RF_RS11625		-0.479971	0.261411
OG1RF_RS12145	opp2D	-0.24659	0.261894
OG1RF_RS02800		0.365608	0.262039
OG1RF_RS12065		-0.168892	0.262209
OG1RF_RS12560		-0.182091	0.262874
OG1RF_RS12225	rsmB	0.118997	0.263131
OG1RF_RS11780	gst	-0.16592	0.263246
OG1RF_RS03765	murG	-0.125542	0.263246
OG1RF_RS11220	bgsA	0.149892	0.263707
OG1RF_RS12030		-0.225639	0.263968
OG1RF_RS06685		0.114594	0.264008
OG1RF_RS00860	secY	0.157524	0.265972
OG1RF_RS04990		0.110649	0.266225
OG1RF_RS03020		0.24967	0.266494
OG1RF_RS08035	rimM	-0.131469	0.267297
OG1RF_RS07520		0.206382	0.267297
OG1RF_RS06050		0.195014	0.267782
OG1RF_RS03690	xseA	0.106119	0.267855
OG1RF_RS08905		0.146537	0.267936
OG1RF_RS06805		0.222928	0.268745
OG1RF_RS11680		0.283845	0.270146
OG1RF_RS11265		-0.142647	0.270906
OG1RF_RS07845		-0.117541	0.271382
OG1RF_RS11215	bgsB	0.127836	0.271386
OG1RF_RS06325	lysA	0.142392	0.273112
OG1RF_RS10430		0.159837	0.274403
OG1RF_RS07415	ybaK	-0.161493	0.275737
OG1RF_RS12105	ftsY	-0.132561	0.275737
OG1RF_RS01740		0.262888	0.275737
OG1RF_RS12035	pepT	-0.480044	0.275838
OG1RF_RS09430	era	-0.1393	0.277548
OG1RF_RS04885		0.52738	0.277721
OG1RF_RS08090		-0.164181	0.277895
OG1RF_RS01820	menH	0.174046	0.278138
OG1RF_RS00460		-0.417926	0.278537
OG1RF_RS03295		-0.166916	0.278537
OG1RF_RS03205		-0.149915	0.278537
OG1RF_RS11155		-0.156129	0.278777
OG1RF_RS09995		-0.183822	0.279925
OG1RF_RS08580	mnmA	0.313221	0.28066
OG1RF_RS01035	tilS	-0.129341	0.281635
OG1RF_RS10215	secG	0.250634	0.282511
OG1RF_RS03945		0.193612	0.284098
OG1RF_RS03575		-0.302388	0.287165
OG1RF_RS07430		0.205162	0.287209
OG1RF_RS06125	moaA	0.355267	0.288041
OG1RF_RS11685	sylA	-0.293045	0.288325
OG1RF_RS08340	gap	-0.122644	0.288325
OG1RF_RS12785	menA	-0.161559	0.291199
OG1RF_RS07850	fsrA	0.18283	0.292085
OG1RF_RS01860		-0.317512	0.292702
OG1RF_RS12685	rpsI	-0.11843	0.292702
OG1RF_RS13155		0.163269	0.292702
OG1RF_RS01235		0.191101	0.292702
OG1RF_RS09325		0.200635	0.292702
OG1RF_RS11895		0.288612	0.292702
OG1RF_RS10320		0.36606	0.292702
OG1RF_RS03615		0.545265	0.292702
OG1RF_RS12445	mutS	0.101991	0.293004
OG1RF_RS12765		0.188792	0.293327
OG1RF_RS02900		-0.162664	0.295367
OG1RF_RS07195		0.173564	0.295367
OG1RF_RS04530		-0.269943	0.296271
OG1RF_RS12490		0.25046	0.296571
OG1RF_RS05410		-0.206584	0.297381
OG1RF_RS02080		-0.198737	0.297381
OG1RF_RS01800	menB	-0.140125	0.297381
OG1RF_RS08215		-0.293569	0.298476
OG1RF_RS08170		-0.13635	0.298476
OG1RF_RS09905	prfA	-0.115501	0.299827
OG1RF_RS00825		0.182006	0.299827
OG1RF_RS08550		0.1336	0.300292
OG1RF_RS03225		-0.185186	0.300807
OG1RF_RS10180	atpE	0.149696	0.302572
OG1RF_RS01895	dapF	0.128795	0.302831
OG1RF_RS05995		0.428106	0.304625
OG1RF_RS04945		-0.189247	0.30579
OG1RF_RS02095		-0.258036	0.306764
OG1RF_RS11170	fabF	-0.13485	0.308152
OG1RF_RS03140		-0.131932	0.308152
OG1RF_RS11160	fabZ	-0.138623	0.30834
OG1RF_RS10325		0.367993	0.308429
OG1RF_RS11050	thrS	-0.110835	0.308804
OG1RF_RS10285		-0.174517	0.309064
OG1RF_RS09940		-0.411674	0.311193
OG1RF_RS06970		-0.403251	0.31224
OG1RF_RS07575	ftsE	-0.111613	0.31224
OG1RF_RS09270		-0.374366	0.312395
OG1RF_RS02230		0.177087	0.312395
OG1RF_RS07600		0.374085	0.313562
OG1RF_RS00755	rpsJ	-0.17074	0.314108
OG1RF_RS11435		-0.104069	0.314108
OG1RF_RS03845		0.114432	0.314108
OG1RF_RS11615		0.36987	0.315941
OG1RF_RS05400	nusA	-0.110634	0.319574
OG1RF_RS03580		0.193852	0.321027
OG1RF_RS03240		-0.160538	0.323371
OG1RF_RS04260		0.106569	0.323371
OG1RF_RS02720	rpoN	0.136353	0.323371
OG1RF_RS12790		-0.137627	0.324558
OG1RF_RS12875		0.386062	0.324864
OG1RF_RS09970	sclA	-0.249663	0.325084
OG1RF_RS01855		-0.487871	0.327238
OG1RF_RS09990		-0.418667	0.327238
OG1RF_RS11180	fabD	-0.133812	0.331045
OG1RF_RS00305	ruvA	0.178769	0.332567
OG1RF_RS12215	ireK	0.0931271	0.332875
OG1RF_RS03320	opp1D	0.091295	0.333661
OG1RF_RS04810		0.126745	0.333661
OG1RF_RS05075	ireB	-0.17428	0.335065
OG1RF_RS05340		-0.205304	0.335362
OG1RF_RS10470	spxA	-0.138076	0.335469
OG1RF_RS04580	entV	-0.113194	0.338941
OG1RF_RS09725		0.212187	0.340193
OG1RF_RS09600		-0.111023	0.341547
OG1RF_RS03235		-0.191857	0.341789
OG1RF_RS04935		-0.1281	0.341789
OG1RF_RS09245		0.109866	0.342708
OG1RF_RS00790	rpsC	0.158326	0.342708
OG1RF_RS11650		-0.408529	0.343594
OG1RF_RS05145		-0.329046	0.343594
OG1RF_RS11440	tpx	-0.12246	0.344025
OG1RF_RS10350		-0.173135	0.346358
OG1RF_RS08375	hisS	-0.129048	0.346848
OG1RF_RS00970		-0.147959	0.348853
OG1RF_RS11945	mreD	-0.182625	0.349621
OG1RF_RS00600	add	-0.174928	0.350993
OG1RF_RS00820	rplE	0.141024	0.350993
OG1RF_RS08735		-0.219553	0.351222
OG1RF_RS05285		0.153241	0.351222
OG1RF_RS01000	pth	0.188168	0.351732
OG1RF_RS01805		0.11618	0.353332
OG1RF_RS05870		-0.183289	0.354263
OG1RF_RS10055		-0.178364	0.354833
OG1RF_RS09515		-0.312713	0.357042
OG1RF_RS11450	thiI	0.125736	0.357042
OG1RF_RS02865		0.246048	0.357042
OG1RF_RS10815		-0.139272	0.357642
OG1RF_RS12180		-0.263755	0.357669
OG1RF_RS12740		-0.115232	0.357669
OG1RF_RS03925		-0.131413	0.359198
OG1RF_RS00125		-0.238188	0.36001
OG1RF_RS03695		0.178212	0.36001
OG1RF_RS07050	ylqF	-0.140492	0.360505
OG1RF_RS13015		-0.369735	0.361039
OG1RF_RS08895		0.159773	0.361039
OG1RF_RS02440	ligA	-0.0909286	0.361891
OG1RF_RS11885		0.155778	0.363873
OG1RF_RS00140		-0.547477	0.36788
OG1RF_RS09315		0.474444	0.368562
OG1RF_RS01305		-0.127897	0.368704
OG1RF_RS11660	allE	-0.173261	0.370095
OG1RF_RS02925		0.383484	0.370948
OG1RF_RS10130		0.120986	0.371047
OG1RF_RS06260		0.0909675	0.371899
OG1RF_RS09825		-0.142239	0.373465
OG1RF_RS05110		-0.198837	0.374921
OG1RF_RS12150	acpP	-0.161603	0.37591
OG1RF_RS03465		-0.144804	0.376767
OG1RF_RS05325		-0.258537	0.377066
OG1RF_RS11760	truA	-0.163152	0.377548
OG1RF_RS08865	rfbD	-0.112184	0.37774
OG1RF_RS03760	murD	0.11888	0.379359
OG1RF_RS07140		0.243637	0.380204
OG1RF_RS10200	rnr	0.0958591	0.380468
OG1RF_RS10510	elrA	0.314373	0.382136
OG1RF_RS10440		0.132584	0.385323
OG1RF_RS03965		-0.222669	0.387746
OG1RF_RS03410		0.104459	0.38817
OG1RF_RS04150		-0.495611	0.388488
OG1RF_RS00730	rpsG	-0.150366	0.388576
OG1RF_RS13915		0.112919	0.388576
OG1RF_RS01905	nagB	0.157514	0.388753
OG1RF_RS11405		-0.136852	0.389021
OG1RF_RS03985		0.286867	0.389546
OG1RF_RS11140		-0.13354	0.390145
OG1RF_RS09735	tsaD	0.131196	0.390145
OG1RF_RS06650	pheA	0.189808	0.390145
OG1RF_RS02520	pnuC	-0.180882	0.39042
OG1RF_RS08915		-0.155506	0.391785
OG1RF_RS11880		0.354483	0.391785
OG1RF_RS00095		0.388036	0.391785
OG1RF_RS06355		0.486911	0.392655
OG1RF_RS08235		0.145206	0.392725
OG1RF_RS00985		0.0923049	0.394777
OG1RF_RS04835	recU	0.130522	0.39493
OG1RF_RS10710	rpmG	0.393044	0.395035
OG1RF_RS03040		0.114562	0.396265
OG1RF_RS09960	yedF	-0.281735	0.396329
OG1RF_RS00045	rpsF	-0.101654	0.396856
OG1RF_RS08675		0.175341	0.396856
OG1RF_RS08935		-0.176127	0.397001
OG1RF_RS01535		-0.175062	0.397912
OG1RF_RS11380	efrB	0.136835	0.398234
OG1RF_RS09280		-0.228837	0.39869
OG1RF_RS06940		0.502817	0.39869
OG1RF_RS10645	rplJ	-0.0935814	0.399237
OG1RF_RS00680	deoD	-0.0827327	0.400024
OG1RF_RS06830		-0.163482	0.401284
OG1RF_RS00815	rplX	0.131152	0.401284
OG1RF_RS03785		0.0870961	0.402398
OG1RF_RS00800	rpmC	-0.199851	0.403025
OG1RF_RS05020		-0.182796	0.404211
OG1RF_RS02270		-0.132375	0.404283
OG1RF_RS07015	hslV	0.137777	0.404283
OG1RF_RS03620		0.21891	0.404664
OG1RF_RS09920		0.114146	0.406018
OG1RF_RS06015		0.0984676	0.407409
OG1RF_RS12805		0.273084	0.407425
OG1RF_RS05370		0.122447	0.409388
OG1RF_RS11365		-0.138345	0.41043
OG1RF_RS05320		-0.235653	0.410509
OG1RF_RS03350		-0.288373	0.415276
OG1RF_RS02450	gatC	0.108788	0.415956
OG1RF_RS06600		0.0929157	0.417689
OG1RF_RS08050		0.108778	0.419012
OG1RF_RS01470		0.124252	0.419012
OG1RF_RS10260		-0.35503	0.421028
OG1RF_RS11145		-0.146341	0.425367
OG1RF_RS03335	infC	0.108848	0.425367
OG1RF_RS09455		0.140822	0.425367
OG1RF_RS09310		0.283651	0.426055
OG1RF_RS06490		0.198436	0.426869
OG1RF_RS02075		-0.249515	0.427869
OG1RF_RS00525		0.224499	0.427869
OG1RF_RS11840		-0.0826984	0.429028
OG1RF_RS03920		0.132691	0.429028
OG1RF_RS01780		0.142153	0.43172
OG1RF_RS05395	rimP	-0.124039	0.431948
OG1RF_RS06595	dapB	0.118972	0.432463
OG1RF_RS11590		0.330725	0.43254
OG1RF_RS13025		0.121108	0.432829
OG1RF_RS05530		0.140799	0.433765
OG1RF_RS10715	cbpA	0.122514	0.436985
OG1RF_RS12320	gnd	0.165942	0.437224
OG1RF_RS06770		0.262769	0.43774
OG1RF_RS08845		0.123376	0.439176
OG1RF_RS00475	serS	-0.266949	0.43931
OG1RF_RS03215		-0.100112	0.43931
OG1RF_RS13000		0.135804	0.43931
OG1RF_RS00760	rplC	-0.121824	0.439476
OG1RF_RS11430		0.164873	0.439476
OG1RF_RS10070	manA	0.086199	0.440477
OG1RF_RS01475		0.136814	0.440477
OG1RF_RS11425		-0.120312	0.440486
OG1RF_RS01910		-0.146606	0.440506
OG1RF_RS04675	pheT	0.0913967	0.44095
OG1RF_RS04670	pheS	0.094912	0.441147
OG1RF_RS05900		0.169063	0.441981
OG1RF_RS04465		0.105873	0.444373
OG1RF_RS01815	menD	0.105943	0.445319
OG1RF_RS04720	ulaG	0.270926	0.445501
OG1RF_RS11765		0.123569	0.445843
OG1RF_RS08290		0.101912	0.447715
OG1RF_RS02185	cas2	-0.416865	0.447867
OG1RF_RS10580		-0.0961666	0.447867
OG1RF_RS03970		-0.263185	0.449639
OG1RF_RS03710		0.136854	0.450433
OG1RF_RS06040		-0.10394	0.453852
OG1RF_RS05905		0.18974	0.453852
OG1RF_RS13920		-0.278552	0.456509
OG1RF_RS09305	rseP	0.0913684	0.456509
OG1RF_RS05545		-0.197024	0.457147
OG1RF_RS05985		-0.142512	0.457204
OG1RF_RS02085		0.138802	0.457204
OG1RF_RS00455		0.119119	0.458462
OG1RF_RS00055	rpsR	-0.11886	0.458726
OG1RF_RS10640	rplL	-0.0938341	0.45938
OG1RF_RS09875		0.147105	0.45938
OG1RF_RS04275		0.324689	0.460719
OG1RF_RS11965	rpsO	-0.114238	0.462918
OG1RF_RS09440	ybeY	-0.126401	0.463103
OG1RF_RS02955		-0.396028	0.46511
OG1RF_RS03505		-0.135159	0.46511
OG1RF_RS11330		-0.124826	0.465431
OG1RF_RS11460		-0.410225	0.465462
OG1RF_RS00735	fusA	-0.123175	0.465462
OG1RF_RS03030	acpS	-0.11245	0.465462
OG1RF_RS09470		0.0968326	0.465462
OG1RF_RS05250		0.216695	0.465462
OG1RF_RS12245	rpoZ	-0.106245	0.469371
OG1RF_RS01825	menC	0.10658	0.469371
OG1RF_RS02215	argR	0.114968	0.471704
OG1RF_RS00420	fss1	0.165897	0.473313
OG1RF_RS10005	arcC	-0.201494	0.473927
OG1RF_RS04745		0.291979	0.473927
OG1RF_RS10725	murB	-0.104294	0.474369
OG1RF_RS10605	recX	0.131791	0.474798
OG1RF_RS09550		0.22151	0.475405
OG1RF_RS05240		0.196843	0.476378
OG1RF_RS10590		0.0787458	0.476569
OG1RF_RS06195		0.31745	0.477408
OG1RF_RS08100		-0.275279	0.477472
OG1RF_RS04375		0.20353	0.477796
OG1RF_RS00025	yaaA	0.126566	0.48008
OG1RF_RS02265		-0.136734	0.480233
OG1RF_RS03390		-0.43308	0.481648
OG1RF_RS01325	genR	0.156088	0.481795
OG1RF_RS09420	glyQ	-0.117651	0.483051
OG1RF_RS06045		-0.0727304	0.483051
OG1RF_RS09680	typA	-0.157149	0.48556
OG1RF_RS01420		-0.0973939	0.48556
OG1RF_RS08825		0.0676323	0.48556
OG1RF_RS08295		0.130532	0.487898
OG1RF_RS04255		0.127776	0.48829
OG1RF_RS00995		-0.0731603	0.488871
OG1RF_RS06710		0.167895	0.48988
OG1RF_RS05290		-0.117824	0.49095
OG1RF_RS00810	rplN	0.115378	0.492374
OG1RF_RS00170		-0.208596	0.493697
OG1RF_RS04800	yidA	-0.0671671	0.493697
OG1RF_RS11040	rpmG	0.164282	0.493697
OG1RF_RS03005		-0.175595	0.494265
OG1RF_RS04975		-0.0790999	0.494606
OG1RF_RS10850		0.0932937	0.495024
OG1RF_RS10980		-0.147254	0.495428
OG1RF_RS12515		-0.0931394	0.49563
OG1RF_RS06275		0.0829694	0.500204
OG1RF_RS06780		-0.280114	0.500485
OG1RF_RS06540		0.103086	0.500543
OG1RF_RS10340		0.120588	0.500543
OG1RF_RS02500	aguA	0.368098	0.500543
OG1RF_RS08990		-0.165417	0.500683
OG1RF_RS12280		-0.120876	0.50188
OG1RF_RS08885		0.136153	0.50188
OG1RF_RS12130	opp2C	-0.193525	0.501993
OG1RF_RS02710		0.227928	0.502558
OG1RF_RS04415		0.290066	0.504667
OG1RF_RS08970		-0.0893868	0.50615
OG1RF_RS01530		-0.195436	0.508005
OG1RF_RS12775		-0.0970524	0.508005
OG1RF_RS09300		-0.0710408	0.508005
OG1RF_RS00060		0.0923012	0.508005
OG1RF_RS13390		0.137762	0.508005
OG1RF_RS11930		0.154363	0.5084
OG1RF_RS12825		0.153365	0.509156
OG1RF_RS02685		-0.147563	0.509407
OG1RF_RS10295		-0.0950626	0.51156
OG1RF_RS04715		-0.18429	0.513032
OG1RF_RS05865		-0.0790544	0.513032
OG1RF_RS10100		0.12644	0.513298
OG1RF_RS00440		0.228208	0.517243
OG1RF_RS12380		0.0678289	0.51764
OG1RF_RS06120	moaC	0.254892	0.52287
OG1RF_RS01540		-0.216638	0.523989
OG1RF_RS02225		0.256879	0.525289
OG1RF_RS04035	rpmF	0.117008	0.5272
OG1RF_RS02830		-0.282288	0.528277
OG1RF_RS04605		-0.146173	0.528874
OG1RF_RS03790		-0.0695415	0.528874
OG1RF_RS09850		0.0882029	0.53029
OG1RF_RS00115		0.219829	0.530933
OG1RF_RS13170		0.171196	0.531207
OG1RF_RS00875	rpmJ	-0.289064	0.532439
OG1RF_RS13875		-0.163598	0.532706
OG1RF_RS09720		0.175036	0.534054
OG1RF_RS01230		0.111838	0.534464
OG1RF_RS07625		-0.271071	0.53601
OG1RF_RS12425		-0.067409	0.53601
OG1RF_RS12220		0.0737686	0.53601
OG1RF_RS08890		0.111993	0.53601
OG1RF_RS01665		0.176702	0.53601
OG1RF_RS06395		0.408163	0.53601
OG1RF_RS07645		0.260467	0.536773
OG1RF_RS11175	fabG	-0.0785697	0.537653
OG1RF_RS07980	lacA	-0.270365	0.537735
OG1RF_RS02770		0.228431	0.537735
OG1RF_RS02295		0.26948	0.540383
OG1RF_RS12895		0.0972169	0.540542
OG1RF_RS04535		0.158189	0.541216
OG1RF_RS02975		0.384904	0.541619
OG1RF_RS08780	tagD	0.127626	0.542326
OG1RF_RS08855		-0.131472	0.542455
OG1RF_RS12590		-0.209544	0.544624
OG1RF_RS01015		-0.218832	0.544973
OG1RF_RS11110		0.0886238	0.544973
OG1RF_RS09565		0.0971197	0.544973
OG1RF_RS04615		0.164293	0.544973
OG1RF_RS12450		-0.134358	0.545093
OG1RF_RS08480		0.127114	0.545093
OG1RF_RS04855		-0.0719075	0.546283
OG1RF_RS06480		0.283275	0.546517
OG1RF_RS03670		0.149157	0.548265
OG1RF_RS11000		-0.126975	0.5484
OG1RF_RS11755		0.13247	0.5484
OG1RF_RS07495		0.0686982	0.548993
OG1RF_RS04445	galM	-0.160915	0.549887
OG1RF_RS00565		-0.154754	0.550528
OG1RF_RS09830		-0.0920269	0.550657
OG1RF_RS10860	holB	-0.0596839	0.550657
OG1RF_RS00770		0.115394	0.551299
OG1RF_RS02825		-0.180311	0.551609
OG1RF_RS09605	holA	-0.101584	0.551609
OG1RF_RS02630	uvrB	0.0818247	0.551609
OG1RF_RS03555		0.163047	0.551899
OG1RF_RS04710		0.100614	0.552082
OG1RF_RS10915		-0.256999	0.552243
OG1RF_RS08495		0.0977866	0.552243
OG1RF_RS11670	allB	0.159866	0.552243
OG1RF_RS06495		0.0826489	0.552267
OG1RF_RS00885	rpsK	-0.0732593	0.553747
OG1RF_RS02285		0.0805847	0.554533
OG1RF_RS03325	opp1F	0.0638808	0.55506
OG1RF_RS12915		0.26328	0.555234
OG1RF_RS08525	cydC	0.0794218	0.555506
OG1RF_RS09570		0.0869833	0.556126
OG1RF_RS10585		-0.102905	0.556201
OG1RF_RS05845		-0.34365	0.556326
OG1RF_RS05010		0.0893442	0.55697
OG1RF_RS02045		0.209019	0.558414
OG1RF_RS08515		-0.0946407	0.559347
OG1RF_RS12920		-0.110522	0.559688
OG1RF_RS03010		-0.0658186	0.560767
OG1RF_RS09965	selD	0.181061	0.560767
OG1RF_RS02345		-0.272909	0.561494
OG1RF_RS05585	grpE	-0.0781308	0.561576
OG1RF_RS10040		0.108177	0.561881
OG1RF_RS04345		0.110537	0.562149
OG1RF_RS04850		-0.0807381	0.562422
OG1RF_RS02220		0.193908	0.562422
OG1RF_RS09590	rpsT	0.121367	0.564393
OG1RF_RS02420	pfkB	0.101289	0.566042
OG1RF_RS07620		0.134646	0.566265
OG1RF_RS11475		0.278023	0.56659
OG1RF_RS07740		0.0946257	0.566896
OG1RF_RS05390		0.110509	0.566896
OG1RF_RS00135	malX	-0.24017	0.567558
OG1RF_RS09945	yqeB	-0.179868	0.567558
OG1RF_RS12810		-0.136091	0.567558
OG1RF_RS09895		-0.0915377	0.567711
OG1RF_RS05780		0.268471	0.567711
OG1RF_RS06240		-0.0570933	0.569149
OG1RF_RS06200		0.0785111	0.569307
OG1RF_RS03645		-0.0729591	0.570421
OG1RF_RS03750		0.0723367	0.571167
OG1RF_RS12175		-0.199904	0.571658
OG1RF_RS11130	yhbY	-0.105989	0.571658
OG1RF_RS10920		-0.128519	0.572781
OG1RF_RS00840	rplR	0.0991176	0.572781
OG1RF_RS12040		-0.187493	0.574241
OG1RF_RS09950	yqeC	0.216023	0.574241
OG1RF_RS11210		-0.0907084	0.575138
OG1RF_RS11165	accB	-0.0749817	0.576275
OG1RF_RS12595		-0.182785	0.576887
OG1RF_RS00870	infA	-0.10188	0.576887
OG1RF_RS07460	tyrS	-0.0683688	0.576887
OG1RF_RS06945	eutA	0.331875	0.577505
OG1RF_RS05660		0.0612333	0.580083
OG1RF_RS01590	nhaC	0.138799	0.580083
OG1RF_RS13745		0.122696	0.580211
OG1RF_RS03960		-0.277816	0.58198
OG1RF_RS07250	rpsP	-0.113784	0.582654
OG1RF_RS05215		0.26263	0.582654
OG1RF_RS02775		0.294237	0.583162
OG1RF_RS06610		-0.063535	0.584494
OG1RF_RS06245		0.13607	0.587252
OG1RF_RS12025		-0.118277	0.590973
OG1RF_RS03060	lepB	-0.319259	0.591703
OG1RF_RS05730	essB	0.290702	0.592551
OG1RF_RS11550		-0.16756	0.592789
OG1RF_RS08075		-0.0652714	0.592789
OG1RF_RS04700	racE	0.0731456	0.592789
OG1RF_RS11570		0.167027	0.592789
OG1RF_RS03075		0.13672	0.59377
OG1RF_RS11335		0.0737581	0.594137
OG1RF_RS08055		0.0884982	0.594137
OG1RF_RS00195		0.0930553	0.594137
OG1RF_RS00725	rpsL	-0.0913888	0.595113
OG1RF_RS06560	der	0.0678839	0.595113
OG1RF_RS06810		0.0916361	0.595667
OG1RF_RS10635		0.109854	0.59595
OG1RF_RS11385	efrA	0.0825439	0.59638
OG1RF_RS02275		-0.0684962	0.596395
OG1RF_RS12510		0.218079	0.597076
OG1RF_RS07385	lspA	-0.0984922	0.599437
OG1RF_RS05255		0.111266	0.603579
OG1RF_RS12275		-0.119052	0.604741
OG1RF_RS01310		0.0844281	0.608007
OG1RF_RS11185	fabK	-0.0732376	0.608738
OG1RF_RS12505		-0.109237	0.608843
OG1RF_RS01725		0.377939	0.609048
OG1RF_RS09795		-0.0774508	0.611258
OG1RF_RS13895		0.296454	0.612443
OG1RF_RS13460		0.0624771	0.613436
OG1RF_RS06280		0.113256	0.615032
OG1RF_RS11800	rlmH	-0.0747478	0.61601
OG1RF_RS03095		0.136521	0.616742
OG1RF_RS00175		-0.176242	0.616768
OG1RF_RS06085		0.290397	0.617417
OG1RF_RS03770		-0.065565	0.619238
OG1RF_RS12010		-0.0901042	0.62009
OG1RF_RS02290	trmB	-0.0905104	0.62155
OG1RF_RS10175	atpF	0.0510577	0.62168
OG1RF_RS10170	atpH	0.0566304	0.62168
OG1RF_RS11090		0.0624094	0.62168
OG1RF_RS02870		0.102527	0.62168
OG1RF_RS05270		0.107664	0.62168
OG1RF_RS03340	rpmI	0.113581	0.62168
OG1RF_RS02210		-0.0695143	0.623746
OG1RF_RS10390		0.0592779	0.623746
OG1RF_RS09885	upp	0.0532533	0.624741
OG1RF_RS06965		0.227078	0.625436
OG1RF_RS07640		0.116649	0.62579
OG1RF_RS09755		-0.0483284	0.627652
OG1RF_RS00785	rplV	0.0909709	0.628411
OG1RF_RS01290		-0.0939052	0.629095
OG1RF_RS04785		0.106583	0.629095
OG1RF_RS07615		0.117076	0.629758
OG1RF_RS10420	cutC	-0.0743861	0.632577
OG1RF_RS01560		0.0627755	0.633647
OG1RF_RS12110		-0.0644734	0.633894
OG1RF_RS01930	nrdE	-0.0543846	0.634195
OG1RF_RS02945		-0.297697	0.634705
OG1RF_RS06875	parE	0.0571995	0.634705
OG1RF_RS05630		0.111853	0.638172
OG1RF_RS11150	accD	-0.0729319	0.638241
OG1RF_RS08800		0.0616019	0.639527
OG1RF_RS02155		0.0536468	0.639734
OG1RF_RS04210		0.22679	0.64022
OG1RF_RS07265		0.122063	0.64133
OG1RF_RS08870	rfbB	-0.0476014	0.643486
OG1RF_RS08680		0.0582295	0.643704
OG1RF_RS08925		-0.095445	0.644503
OG1RF_RS06460		0.142904	0.645087
OG1RF_RS05105		-0.0936225	0.646466
OG1RF_RS07840	fsrC	-0.0525606	0.646466
OG1RF_RS10235	nadE	0.061019	0.647127
OG1RF_RS07770		0.0965966	0.648747
OG1RF_RS02735		0.062053	0.65369
OG1RF_RS11325		0.0623836	0.65369
OG1RF_RS10265	groL	0.0559002	0.654033
OG1RF_RS03815	zwf	-0.0550366	0.657299
OG1RF_RS06605		0.098486	0.657299
OG1RF_RS06750		0.196327	0.657299
OG1RF_RS08095	yidD	0.0873321	0.658851
OG1RF_RS01845		0.136588	0.660125
OG1RF_RS10670	sdaAA	0.060517	0.661346
OG1RF_RS09015		-0.0614063	0.6629
OG1RF_RS08350		0.0741328	0.6629
OG1RF_RS11065		0.0967459	0.6629
OG1RF_RS06405	alsE	0.121789	0.669819
OG1RF_RS09835		-0.121852	0.671605
OG1RF_RS02880		-0.221717	0.67362
OG1RF_RS06400		0.145581	0.673818
OG1RF_RS03400		0.0557466	0.674338
OG1RF_RS03120		0.087366	0.675882
OG1RF_RS06700	queG	0.0597543	0.678588
OG1RF_RS04015	dnaE	0.0484657	0.679668
OG1RF_RS04305		-0.0871629	0.679886
OG1RF_RS00920		0.0534564	0.679886
OG1RF_RS11645		0.183252	0.680162
OG1RF_RS03210		-0.0717601	0.681509
OG1RF_RS06920		0.253949	0.681645
OG1RF_RS09900	prmC	-0.0656512	0.681769
OG1RF_RS04005		0.0508614	0.681769
OG1RF_RS10160		0.0518803	0.682721
OG1RF_RS07120		0.205334	0.682721
OG1RF_RS05760		0.133859	0.682739
OG1RF_RS06370		0.104109	0.68324
OG1RF_RS07185	msrA	-0.069811	0.683795
OG1RF_RS11560		0.197556	0.683795
OG1RF_RS04440		-0.201184	0.686755
OG1RF_RS09155		-0.0874074	0.686755
OG1RF_RS02050		0.0896167	0.686755
OG1RF_RS03775	ftsA	-0.0433892	0.686853
OG1RF_RS04205		0.160968	0.68788
OG1RF_RS07280		-0.0850091	0.688903
OG1RF_RS05085		0.0552299	0.689757
OG1RF_RS13020		0.0566146	0.690256
OG1RF_RS03545		-0.092274	0.691822
OG1RF_RS00845	rpsE	0.0637596	0.691822
OG1RF_RS06130		0.194578	0.692534
OG1RF_RS02995		-0.116642	0.6931
OG1RF_RS01430	ezrA	0.0440482	0.694617
OG1RF_RS06005		0.163138	0.694617
OG1RF_RS10810		-0.0421154	0.696063
OG1RF_RS02390		0.167206	0.696063
OG1RF_RS07725		-0.045092	0.696657
OG1RF_RS07100		0.0583492	0.696657
OG1RF_RS02070		0.182825	0.697017
OG1RF_RS07985		0.124791	0.698964
OG1RF_RS05230		0.17855	0.699314
OG1RF_RS02530		0.127526	0.699957
OG1RF_RS09840		0.189158	0.699957
OG1RF_RS00915		-0.0473678	0.700332
OG1RF_RS04420		0.149114	0.700332
OG1RF_RS08530	cydD	-0.0516015	0.700384
OG1RF_RS09910		-0.0592649	0.70048
OG1RF_RS11360	mltG	-0.0410566	0.701025
OG1RF_RS09045		0.151084	0.701381
OG1RF_RS10790	dltC	0.128315	0.703786
OG1RF_RS04860		0.0578977	0.70584
OG1RF_RS03650	rpmA	0.0518977	0.70602
OG1RF_RS10995		-0.0541017	0.706187
OG1RF_RS01770		0.168697	0.706187
OG1RF_RS08665		-0.0660387	0.708425
OG1RF_RS04160		0.0793204	0.708775
OG1RF_RS09460	rpsU	0.0648837	0.709754
OG1RF_RS00910		0.0935703	0.709754
OG1RF_RS02640		-0.163004	0.71185
OG1RF_RS08715	cdaA	-0.0464915	0.71185
OG1RF_RS07030	topA	0.0409588	0.71185
OG1RF_RS10335		0.0407406	0.712187
OG1RF_RS02555		0.140112	0.712187
[truncated: 390 more rows]

## Sheet: Ef_mixedIRp_vs_singleIRp
Locus Tag	Gene	Log2FC	FDR
OG1RF_11782	iolE	10.1103	2.55651e-279
OG1RF_12469	rpmG	9.30787	1.84011e-60
OG1RF_12472	NA	9.22877	0
OG1RF_10004	recF	0.00840821	0.923807
OG1RF_10005	gyrB	0.084717	0.26058
OG1RF_10006	gyrA	0.134891	0.0956506
OG1RF_10794	NA	9.13439	1.57071e-189
OG1RF_11646	comGG	8.84491	4.66995e-51
OG1RF_11772	NA	8.55038	0
OG1RF_11105	essC	8.2236	0
OG1RF_10011	rplI	-0.0485668	0.656041
OG1RF_11946	NA	7.63135	0
OG1RF_11217	NA	7.58878	1.16909e-111
OG1RF_11344	NA	7.48469	0
OG1RF_10016	NA	-0.135202	0.095401
OG1RF_11339	NA	7.45233	9.59123e-192
OG1RF_11048	NA	7.29419	3.01595e-19
OG1RF_11116	NA	7.12279	1.18845e-49
OG1RF_12316	agaV	7.07796	7.5887e-164
OG1RF_12568	NA	7.04969	1.33741e-16
OG1RF_10057	NA	7.03295	0
OG1RF_11119	NA	6.98165	5.82661e-16
OG1RF_10340	NA	6.94701	0
OG1RF_10581	NA	6.85168	6.03649e-259
OG1RF_10435	bph	6.78113	0
OG1RF_10319	rhaB	6.73829	2.96322e-250
OG1RF_11961	ygfK	6.66077	0
OG1RF_12379	NA	6.64823	6.47965e-195
OG1RF_10059	NA	6.64208	6.15566e-279
OG1RF_10361	NA	6.59769	1.57034e-81
OG1RF_10510	NA	6.50067	0
OG1RF_11118	NA	6.46353	4.52643e-52
OG1RF_10320	rhaA	6.46315	1.49225e-215
OG1RF_10322	rhaM	6.39989	3.02412e-66
OG1RF_10038	NA	-0.127796	0.289671
OG1RF_11227	NA	6.36176	3.58293e-219
OG1RF_11900	NA	6.31096	0
OG1RF_10041	ispF	0.171357	0.0956506
OG1RF_11102	NA	6.29069	2.01722e-158
OG1RF_10043	cysE	0.199379	0.0624237
OG1RF_10627	adhE	6.27301	0
OG1RF_10045	NA	0.179777	0.188364
OG1RF_10046	rlmB	0.0956102	0.216085
OG1RF_10047	NA	0.150291	0.108592
OG1RF_11120	NA	6.20605	2.41377e-44
OG1RF_11338	NA	6.17292	5.01361e-108
OG1RF_10567	NA	6.15219	0
OG1RF_11340	NA	6.12811	4.36463e-234
OG1RF_11867	murQ	6.09462	0
OG1RF_11342	eutL	6.05287	9.44947e-78
OG1RF_11343	eutC	5.99259	3.46821e-214
OG1RF_10472	arcC	5.97005	1.82394e-172
OG1RF_11766	NA	5.95421	6.84253e-161
OG1RF_10491	NA	5.931	1.23973e-105
OG1RF_12352	NA	5.8842	0
OG1RF_10493	NA	5.88143	6.26145e-249
OG1RF_10802	NA	5.86741	3.7275e-104
OG1RF_10316	NA	5.86004	7.1553e-66
OG1RF_11337	eutD	5.85427	1.63283e-85
OG1RF_12525	NA	5.85039	0
OG1RF_12353	NA	5.77023	0
OG1RF_10026	malX	5.75057	0
OG1RF_10066	NA	-0.0132211	0.922419
OG1RF_11364	dprA	5.72813	6.56573e-88
OG1RF_11177	NA	5.72548	8.78093e-206
OG1RF_11336	NA	5.71793	2.63373e-54
OG1RF_12077	NA	5.68407	3.12581e-305
OG1RF_11345	eutA	5.57553	5.46284e-188
OG1RF_12317	NA	5.55175	5.32251e-66
OG1RF_12351	NA	5.52505	0
OG1RF_10075	NA	0.143328	0.620526
OG1RF_11175	NA	5.5026	3.73842e-106
OG1RF_10494	NA	5.49023	1.43706e-276
OG1RF_10702	NA	5.48659	7.64503e-17
OG1RF_10094	sdaAA	5.4597	0
OG1RF_11788	iolC	5.45224	2.30567e-171
OG1RF_11771	NA	5.44322	1.71448e-105
OG1RF_12354	NA	5.38771	0
OG1RF_11683	NA	5.38731	1.0712e-94
OG1RF_11652	comGA	5.38631	6.17477e-126
OG1RF_11563	NA	5.37912	1.70709e-75
OG1RF_10686	proC	5.3553	9.99653e-274
OG1RF_12524	NA	5.32561	1.99881e-259
OG1RF_10321	rhaD	5.31419	1.08774e-61
OG1RF_12279	allB	5.27946	0
OG1RF_10111	NA	5.27231	3.55005e-243
OG1RF_12523	NA	5.22212	0
OG1RF_10471	aguA	5.21087	3.73574e-161
OG1RF_12491	NA	5.20409	6.14269e-109
OG1RF_10813	NA	5.18837	5.19959e-21
OG1RF_11310	NA	5.18431	3.58217e-242
OG1RF_11341	NA	5.16367	1.49502e-63
OG1RF_12275	NA	5.16152	0
OG1RF_10563	NA	5.14735	0
OG1RF_10139	NA	5.13577	0
OG1RF_11479	NA	5.12764	2.37512e-254
OG1RF_11121	NA	5.1264	4.60886e-124
OG1RF_10312	kduI	5.09378	1.11877e-288
OG1RF_10113	NA	5.08693	1.21272e-283
OG1RF_12107	NA	5.07628	0
OG1RF_10107	NA	-0.0507083	0.563888
OG1RF_11598	NA	5.0608	1.57506e-261
OG1RF_11117	NA	5.0501	7.27214e-33
OG1RF_12272	NA	5.02395	4.465e-135
OG1RF_10908	NA	5.0202	9.99262e-199
OG1RF_11787	iolD	5.00622	4.40179e-264
OG1RF_10602	NA	5.00042	1.8469e-97
OG1RF_12053	elrC	4.95368	2.42461e-202
OG1RF_10088	NA	4.94435	0
OG1RF_10116	coaA	-0.0793549	0.377363
OG1RF_10279	NA	4.93969	9.36006e-64
OG1RF_10314	NA	4.93334	1.26991e-94
OG1RF_12313	agaW	4.91367	4.75035e-129
OG1RF_10027	NA	4.88196	2.75937e-73
OG1RF_10701	NA	4.87741	4.49444e-11
OG1RF_12240	NA	4.87611	5.21095e-167
OG1RF_12054	elrB	4.85122	2.72469e-41
OG1RF_11101	esaA	4.82996	3.7059e-164
OG1RF_10868	NA	4.81698	0
OG1RF_10547	NA	4.81122	2.60474e-78
OG1RF_10901	NA	4.8059	1.35745e-286
OG1RF_10803	NA	4.77503	5.76417e-50
OG1RF_10120	NA	4.764	2.33071e-200
OG1RF_10048	NA	4.76352	8.5639e-82
OG1RF_10311	NA	4.75736	3.32751e-186
OG1RF_12252	NA	4.74529	1.93982e-70
OG1RF_12300	NA	4.74368	2.41522e-32
OG1RF_10188	NA	4.69248	4.38884e-97
OG1RF_10084	fss1	4.66968	3.32275e-271
OG1RF_10792	mobT	4.64866	2.33414e-44
OG1RF_11800	NA	4.61899	0
OG1RF_10248	NA	4.60691	3.27223e-97
OG1RF_10800	NA	4.5138	6.70108e-143
OG1RF_10699	NA	4.50784	4.52694e-168
OG1RF_11820	NA	4.4862	5.77615e-174
OG1RF_12349	pepT	4.48239	1.2512e-166
OG1RF_10843	NA	4.47597	2.02728e-192
OG1RF_11335	NA	4.46363	5.99992e-13
OG1RF_11956	arcC	4.46015	9.62364e-278
OG1RF_10818	NA	4.45337	2.39783e-35
OG1RF_10093	sdaAB	4.40799	1.91116e-168
OG1RF_12533	NA	4.37701	3.51275e-129
OG1RF_10535	NA	4.36618	2.75302e-32
OG1RF_12094	rpmG	4.35066	5.58309e-105
OG1RF_11104	essB	4.35019	4.50418e-123
OG1RF_12051	elrE	4.3384	4.04409e-47
OG1RF_10249	NA	4.3349	1.05756e-51
OG1RF_10548	NA	4.33194	1.08769e-118
OG1RF_11896	NA	4.32321	1.45813e-178
OG1RF_12280	NA	4.30993	7.96072e-185
OG1RF_11176	NA	4.29389	3.82514e-48
OG1RF_10787	NA	4.29175	2.14883e-51
OG1RF_11923	NA	4.28474	8.75433e-145
OG1RF_11651	comGB	4.27763	6.00748e-50
OG1RF_10561	NA	4.27608	2.66737e-85
OG1RF_11769	NA	4.26973	0
OG1RF_11770	NA	4.26345	1.25723e-127
OG1RF_12251	NA	4.26332	7.36052e-26
OG1RF_12312	NA	4.25494	5.51159e-61
OG1RF_11684	NA	4.25318	3.51117e-40
OG1RF_11943	NA	4.24902	1.26172e-168
OG1RF_11767	NA	4.2339	2.52988e-151
OG1RF_10169	rpmD	0.317648	0.0981811
OG1RF_11174	NA	4.22351	2.30418e-76
OG1RF_10359	NA	4.22314	1.10099e-134
OG1RF_11334	eutH	4.21382	7.6036e-102
OG1RF_11682	NA	4.1956	1.97327e-69
OG1RF_10526	NA	4.18357	1.07031e-129
OG1RF_10261	NA	4.1757	1.51248e-76
OG1RF_11785	NA	4.17207	7.66144e-212
OG1RF_10544	NA	4.16429	2.75438e-155
OG1RF_10180	NA	0.12245	0.34824
OG1RF_10659	NA	4.15576	1.7912e-166
OG1RF_11773	NA	4.1293	1.06259e-66
OG1RF_10058	NA	4.12769	9.51884e-13
OG1RF_10538	NA	4.11456	9.18044e-147
OG1RF_11550	NA	4.07416	8.59813e-124
OG1RF_12055	elrA	4.07217	1.61696e-137
OG1RF_11173	NA	4.07097	1.63437e-59
OG1RF_11548	NA	4.06629	1.97475e-100
OG1RF_10336	NA	4.06193	3.44841e-262
OG1RF_11070	NA	4.05956	1.13727e-160
OG1RF_10841	NA	4.04291	6.07945e-146
OG1RF_10024	NA	4.04219	1.88778e-224
OG1RF_10078	NA	4.0332	1.41786e-12
OG1RF_12291	NA	4.03314	1.11051e-239
OG1RF_10112	NA	4.02631	1.99957e-107
OG1RF_10317	NA	4.02249	5.63937e-81
OG1RF_10198	NA	0.0215917	0.800208
OG1RF_10077	NA	4.01925	1.04129e-47
OG1RF_10997	NA	4.01623	6.80517e-251
OG1RF_12302	NA	4.00971	2.88073e-203
OG1RF_10470	NA	4.0064	1.98917e-78
OG1RF_10568	NA	3.97796	1.00743e-189
OG1RF_12422	NA	3.96884	1.87222e-110
OG1RF_12501	NA	3.96493	5.64449e-12
OG1RF_12133	NA	3.95708	3.69195e-111
OG1RF_10324	NA	3.95693	8.66233e-90
OG1RF_12500	NA	3.94764	4.69086e-300
OG1RF_10747	NA	3.92813	3.6986e-22
OG1RF_11252	NA	3.90858	1.04766e-82
OG1RF_11815	NA	3.90282	2.6177e-57
OG1RF_11898	NA	3.89412	6.89372e-201
OG1RF_11236	NA	3.87159	2.27146e-142
OG1RF_10380	NA	3.84739	3.00895e-88
OG1RF_11784	NA	3.84253	3.20227e-68
OG1RF_11503	NA	3.81302	2.96012e-44
OG1RF_11551	NA	3.79367	2.63863e-50
OG1RF_10998	NA	3.78256	7.75702e-125
OG1RF_11478	NA	3.7807	9.19681e-66
OG1RF_12496	NA	3.7778	8.71924e-99
OG1RF_12139	NA	3.77317	9.81144e-197
OG1RF_11178	fdhF	3.76431	1.01643e-229
OG1RF_12244	rbsK	3.72243	1.11584e-269
OG1RF_12239	NA	3.71435	2.48515e-81
OG1RF_11531	NA	3.7032	2.07725e-116
OG1RF_11786	iolB	3.69816	1.04679e-55
OG1RF_12378	NA	3.69442	4.49475e-53
OG1RF_12358	NA	3.68839	8.83927e-86
OG1RF_12261	NA	3.68283	3.98635e-84
OG1RF_10565	NA	3.6746	1.22014e-83
OG1RF_11959	dpaL	3.66903	1.99569e-128
OG1RF_10469	ptcA	3.66821	1.10443e-73
OG1RF_11960	hydA	3.61721	9.97291e-95
OG1RF_10236	genR	0.243102	0.108592
OG1RF_11002	NA	3.61563	8.86175e-64
OG1RF_12266	NA	3.61487	1.69062e-33
OG1RF_11199	NA	3.59642	7.40566e-243
OG1RF_10582	NA	3.5877	1.06096e-49
OG1RF_12502	NA	3.57939	1.07822e-206
OG1RF_10089	NA	3.57814	3.31716e-118
OG1RF_11350	NA	3.57541	2.15075e-89
OG1RF_10368	tyrP	3.57206	1.17756e-165
OG1RF_11333	NA	3.56485	4.55534e-41
OG1RF_10082	NA	3.54914	1.26346e-105
OG1RF_10999	NA	3.54679	7.55064e-259
OG1RF_10771	NA	3.52386	2.21619e-94
OG1RF_12292	NA	3.51909	2.04e-131
OG1RF_11868	NA	3.51591	2.39959e-106
OG1RF_10937	celB	3.5138	1.15353e-151
OG1RF_12242	NA	3.50808	2.82364e-276
OG1RF_10584	lepB	3.50584	3.63778e-48
OG1RF_12256	NA	3.4985	3.42507e-137
OG1RF_10369	nhaC	3.49517	5.54646e-195
OG1RF_10256	NA	-0.0714244	0.563888
OG1RF_12376	NA	3.49429	1.09169e-88
OG1RF_11218	NA	3.49221	8.86831e-61
OG1RF_12088	NA	3.48915	1.71831e-110
OG1RF_10531	NA	3.48686	1.16607e-277
OG1RF_12294	NA	3.46323	7.23167e-246
OG1RF_12318	NA	3.4489	1.59667e-110
OG1RF_12503	NA	3.4347	1.76361e-180
OG1RF_12274	NA	3.43322	1.25637e-54
OG1RF_10315	NA	3.42797	3.4174e-32
OG1RF_10267	NA	0.204715	0.0732001
OG1RF_10085	NA	3.4255	9.04777e-25
OG1RF_12243	rbsD	3.41875	5.27626e-124
OG1RF_10095	serS	3.41118	6.38166e-147
OG1RF_11389	NA	3.405	1.31859e-19
OG1RF_10272	NA	-0.213543	0.13442
OG1RF_12253	NA	3.40183	1.59674e-111
OG1RF_10532	NA	3.40084	1.18848e-172
OG1RF_10550	NA	3.39228	1.564e-110
OG1RF_10052	NA	3.38941	8.37655e-92
OG1RF_12062	NA	3.38811	1.76185e-113
OG1RF_10301	NA	3.3797	2.31022e-226
OG1RF_10539	NA	3.36939	3.00385e-32
OG1RF_10106	NA	3.34472	3.95105e-123
OG1RF_11228	NA	3.34226	3.36799e-60
OG1RF_12076	ebgA	3.33097	8.20998e-178
OG1RF_12263	NA	3.30945	2.00906e-146
OG1RF_10285	NA	-0.0501847	0.637858
OG1RF_10860	NA	3.28971	2.14757e-48
OG1RF_11866	NA	3.28835	7.35464e-169
OG1RF_10486	NA	3.28494	1.18873e-143
OG1RF_10289	NA	-0.031237	0.878413
OG1RF_10290	NA	0.157184	0.24798
OG1RF_10527	NA	3.28188	4.83783e-45
OG1RF_11821	NA	3.27416	9.9869e-30
OG1RF_10302	NA	3.27345	8.32697e-178
OG1RF_11681	NA	3.26662	8.34472e-186
OG1RF_11775	NA	3.26662	3.99549e-71
OG1RF_10303	NA	3.26139	1.72528e-211
OG1RF_11555	lacB	3.25741	6.93129e-90
OG1RF_10391	NA	3.225	5.62657e-196
OG1RF_12115	nrdD	3.22461	5.56694e-233
OG1RF_11649	comGD	3.22186	6.61084e-11
OG1RF_11973	NA	3.21243	4.5109e-126
OG1RF_11741	NA	3.20699	3.4602e-237
OG1RF_12071	NA	3.17874	2.53723e-123
OG1RF_10306	NA	0.0454851	0.801173
OG1RF_10806	NA	3.16092	6.89163e-12
OG1RF_11157	NA	3.15263	1.51084e-60
OG1RF_10309	NA	0.121916	0.364101
OG1RF_12558	NA	3.15199	5.34795e-235
OG1RF_11349	NA	3.15185	2.67399e-57
OG1RF_11948	selD	3.15013	2.34561e-100
OG1RF_11809	NA	3.14489	8.14754e-63
OG1RF_11237	alsE	3.14114	8.41109e-83
OG1RF_10216	NA	3.14076	1.30682e-130
OG1RF_11958	NA	3.13563	1.59774e-86
OG1RF_10296	NA	3.13351	1.12876e-194
OG1RF_10318	NA	0.0836281	0.647828
OG1RF_10569	NA	3.12541	1.34785e-57
OG1RF_10310	NA	3.11905	1.04285e-37
OG1RF_11318	NA	3.10702	1.30787e-66
OG1RF_12003	NA	3.10486	1.0917e-71
OG1RF_12319	NA	3.09354	5.64611e-44
OG1RF_10499	NA	3.07385	2.45714e-64
OG1RF_12290	fdrA	3.06976	1.79527e-120
OG1RF_11895	NA	3.06922	1.15072e-127
OG1RF_10378	NA	3.06594	6.07292e-56
OG1RF_12255	NA	3.06094	4.15435e-90
OG1RF_10331	NA	0.101521	0.213557
OG1RF_10623	NA	3.04652	2.19069e-80
OG1RF_12289	NA	3.03702	1.63108e-63
OG1RF_11384	NA	3.03101	5.38637e-185
OG1RF_12116	nrdG	3.02606	5.83037e-275
OG1RF_11584	dcuC	3.00896	6.92556e-80
OG1RF_12241	NA	2.99696	3.35092e-101
OG1RF_11223	NA	2.9918	1.0119e-55
OG1RF_10360	feoB	2.98795	2.21812e-266
OG1RF_11976	NA	2.98732	2.76816e-188
OG1RF_11521	NA	2.9792	6.65261e-126
OG1RF_10342	NA	0.109629	0.622432
OG1RF_10859	NA	2.96902	1.36843e-182
OG1RF_11109	NA	2.96134	7.86222e-139
OG1RF_11940	nifJ	2.95837	6.24429e-256
OG1RF_11962	ssnA	2.95803	1.37734e-65
OG1RF_10367	tdc	2.95563	1.06691e-53
OG1RF_12476	NA	2.95107	7.45635e-170
OG1RF_12087	NA	2.94753	2.07581e-34
OG1RF_12448	NA	2.9394	2.15739e-44
OG1RF_10492	NA	2.9368	8.71726e-41
OG1RF_10051	NA	2.92572	1.19948e-67
OG1RF_12480	NA	2.92484	1.22764e-239
OG1RF_10620	NA	2.91275	1.07466e-156
OG1RF_10545	NA	2.90586	1.6624e-99
OG1RF_10388	NA	2.90381	4.55893e-92
OG1RF_11385	NA	2.9022	1.66067e-88
OG1RF_10358	NA	-0.0366815	0.699734
OG1RF_10487	NA	2.89663	1.9923e-129
OG1RF_10905	NA	2.89501	2.38245e-80
OG1RF_10353	NA	2.88206	2.73204e-49
OG1RF_10904	NA	2.87169	2.73289e-11
OG1RF_10988	NA	2.86818	6.55451e-78
OG1RF_12086	sdaAA	2.86076	3.90137e-270
OG1RF_10557	NA	2.86032	2.8761e-39
OG1RF_11452	NA	2.85522	4.80086e-12
OG1RF_11554	NA	2.84389	3.55955e-10
OG1RF_11076	hrcA	2.83979	2.99831e-169
OG1RF_11234	NA	2.83758	3.33351e-18
OG1RF_11009	NA	2.83747	2.2255e-190
OG1RF_10372	NA	-0.102722	0.309541
OG1RF_12132	NA	2.83039	6.30302e-98
OG1RF_10374	NA	-0.0568591	0.739621
OG1RF_10375	NA	-0.151634	0.336246
OG1RF_12350	NA	2.82757	3.18156e-77
OG1RF_11100	NA	2.8267	4.74432e-27
OG1RF_11233	NA	2.82265	1.81188e-13
OG1RF_10379	NA	-0.0361015	0.801173
OG1RF_10949	NA	2.81376	5.91581e-23
OG1RF_11808	NA	2.80294	6.08665e-229
OG1RF_11312	NA	2.77658	4.49992e-48
OG1RF_10053	NA	2.77642	1.02729e-74
OG1RF_12257	NA	2.77527	2.08544e-27
OG1RF_10549	NA	2.76063	1.92002e-22
OG1RF_11813	NA	2.75967	1.06104e-20
OG1RF_10387	NA	-0.0714177	0.580515
OG1RF_11464	liaX	2.75252	1.06318e-143
OG1RF_11235	NA	2.74856	4.22463e-20
OG1RF_10801	NA	2.74756	2.09372e-29
OG1RF_10962	NA	2.74357	1.70739e-92
OG1RF_11972	NA	2.74152	8.73889e-142
OG1RF_10393	NA	0.33449	0.0617754
OG1RF_10508	NA	2.73709	2.03232e-125
OG1RF_10395	NA	-0.142317	0.227632
OG1RF_10131	NA	2.69847	6.43935e-17
OG1RF_12200	NA	2.69643	2.05364e-202
OG1RF_11201	abc-f	2.69431	2.47299e-66
OG1RF_10399	NA	-0.00206391	0.981728
OG1RF_10400	NA	0.0157805	0.832751
OG1RF_12236	NA	2.68762	6.63987e-30
OG1RF_10907	NA	2.68552	5.80108e-24
OG1RF_10788	NA	2.68292	5.31228e-20
OG1RF_10405	cas1	-0.041155	0.785749
OG1RF_10814	NA	2.67049	1.14111e-29
OG1RF_10669	NA	2.66463	1.62163e-230
OG1RF_10410	NA	0.0597286	0.636534
OG1RF_10411	NA	0.0173542	0.869559
OG1RF_10313	NA	2.64926	4.08647e-54
OG1RF_10882	NA	2.64909	4.05136e-84
OG1RF_10244	NA	2.64431	5.12518e-30
OG1RF_11074	mgtA	2.63964	2.58775e-82
OG1RF_12267	NA	2.6394	2.57567e-83
OG1RF_10416	NA	2.62392	2.3622e-151
OG1RF_10130	NA	2.61315	9.96474e-102
OG1RF_10822	NA	2.61118	8.97058e-15
OG1RF_10694	NA	2.60937	6.93077e-11
OG1RF_12328	NA	2.60382	5.38634e-55
OG1RF_10098	NA	2.59268	4.38399e-126
OG1RF_10476	NA	2.59173	9.78799e-53
OG1RF_10698	NA	2.58908	9.90242e-16
OG1RF_10377	NA	2.58353	4.4738e-37
OG1RF_10092	NA	2.5792	1.24918e-87
OG1RF_10428	NA	-0.171791	0.0817089
OG1RF_10429	trmB	-0.0574096	0.628737
OG1RF_10383	NA	2.57797	9.49359e-27
OG1RF_12198	NA	2.57521	1.42913e-17
OG1RF_10196	NA	2.56745	5.73908e-190
OG1RF_12338	NA	2.56411	4.86243e-38
OG1RF_10807	NA	2.55774	2.76148e-11
OG1RF_11200	NA	2.55673	8.65755e-99
OG1RF_11944	yqeB	2.55305	2.6567e-55
OG1RF_10354	NA	2.54952	2.29431e-147
OG1RF_12089	NA	2.54529	2.19301e-55
OG1RF_10963	NA	2.52678	2.82361e-124
OG1RF_10440	NA	0.33322	0.31755
OG1RF_11947	yedF	2.52548	8.61564e-41
OG1RF_10979	NA	2.51599	1.2148e-78
OG1RF_10352	NA	2.51446	1.34336e-117
OG1RF_10685	NA	2.50514	3.23186e-110
OG1RF_10474	pnuC	2.5015	4.14963e-150
OG1RF_11545	larA	2.5011	8.4071e-38
OG1RF_10076	NA	2.49682	2.09534e-88
OG1RF_12507	menA	2.4835	1.6358e-154
OG1RF_10341	NA	2.47841	1.28228e-31
OG1RF_10220	NA	2.47311	1.9347e-76
OG1RF_11583	NA	2.47152	1.01778e-17
OG1RF_10454	NA	-0.107425	0.200724
OG1RF_10455	pfkB	-0.0562244	0.507065
OG1RF_10217	NA	2.46913	1.46747e-60
OG1RF_10457	NA	-0.00209777	0.983806
OG1RF_10458	pcrA	-0.0174212	0.832328
OG1RF_11399	NA	2.46818	7.23841e-52
OG1RF_10269	NA	2.46737	2.44813e-136
OG1RF_11225	NA	2.46038	1.23741e-110
OG1RF_12269	NA	2.45673	1.18158e-65
OG1RF_10644	NA	2.44517	3.76077e-32
OG1RF_10935	NA	2.43874	1.48155e-59
OG1RF_10467	NA	-0.204009	0.31111
OG1RF_11123	NA	2.42156	1.129e-15
OG1RF_12235	NA	2.40307	4.36701e-50
OG1RF_11451	NA	2.388	5.6088e-33
OG1RF_10903	ulaG	2.38797	4.18328e-43
OG1RF_10684	NA	2.38053	3.32185e-129
OG1RF_12166	NA	2.36987	2.71989e-65
OG1RF_11585	rihC	2.35999	2.74795e-27
OG1RF_12410	pgsA	2.35627	1.01437e-134
OG1RF_12260	NA	2.35412	8.5157e-46
OG1RF_10035	NA	2.35186	2.65205e-73
OG1RF_11077	grpE	2.35096	9.66475e-130
OG1RF_11377	NA	2.34725	2.7852e-44
OG1RF_10840	NA	2.34548	1.58357e-109
OG1RF_10305	NA	2.342	2.86846e-34
OG1RF_11382	NA	2.3404	7.59795e-84
OG1RF_12343	NA	2.3397	3.09575e-114
OG1RF_11561	NA	2.33924	6.0472e-70
OG1RF_11461	NA	2.33461	4.19628e-61
OG1RF_10707	NA	2.33223	2.13146e-49
OG1RF_11114	NA	2.33054	5.30872e-17
OG1RF_12227	NA	2.32819	3.95929e-33
OG1RF_11949	sclA	2.31942	9.57423e-59
OG1RF_11941	gltA	2.31924	3.4836e-109
OG1RF_11262	NA	2.31588	5.38757e-40
OG1RF_10511	NA	2.3081	1.8434e-158
OG1RF_10339	NA	2.30747	2.93159e-53
OG1RF_10495	NA	-0.0217115	0.80278
OG1RF_10537	NA	2.30616	2.99028e-48
OG1RF_10415	NA	2.30556	3.06602e-83
OG1RF_11037	NA	2.30276	2.53364e-113
OG1RF_11220	NA	2.2995	6.55566e-83
OG1RF_11774	NA	2.28773	7.84959e-70
OG1RF_11781	NA	2.28566	1.87824e-57
OG1RF_10542	NA	2.28321	1.01498e-101
OG1RF_12284	NA	2.28055	5.15475e-117
OG1RF_11179	NA	2.27771	7.93081e-50
OG1RF_10589	NA	2.27404	1.8676e-92
OG1RF_11953	NA	2.27347	3.87126e-21
OG1RF_10430	NA	2.27285	3.46155e-31
OG1RF_10074	NA	2.26713	6.44178e-17
OG1RF_11185	NA	2.26678	1.24593e-61
OG1RF_11538	NA	2.25719	9.76526e-19
OG1RF_11558	NA	2.2564	6.56364e-15
OG1RF_10513	NA	-0.0835037	0.464827
OG1RF_10431	pfkB	2.24877	8.14328e-34
OG1RF_10898	NA	2.24806	6.30205e-81
OG1RF_10559	NA	2.24527	2.0525e-53
OG1RF_11603	NA	2.24347	4.46697e-16
OG1RF_11617	NA	2.23616	2.16807e-137
OG1RF_10129	NA	2.2345	1.41163e-21
OG1RF_11485	NA	2.22852	3.33809e-96
OG1RF_11518	NA	2.22828	9.76397e-96
OG1RF_10481	NA	2.22488	3.12343e-56
OG1RF_11126	NA	2.22485	2.14916e-15
OG1RF_12479	NA	2.22408	3.77073e-117
OG1RF_10896	NA	2.21263	2.48385e-58
OG1RF_11878	NA	2.21243	1.45734e-88
OG1RF_10288	nhaC	2.19984	2.99459e-107
OG1RF_10096	NA	2.17519	1.2839e-84
OG1RF_12506	NA	2.17473	1.60786e-38
OG1RF_11559	NA	2.17429	5.4592e-57
OG1RF_10571	NA	2.17342	5.36117e-40
OG1RF_12303	NA	2.17219	9.58273e-114
OG1RF_10536	NA	0.0946306	0.779064
OG1RF_12468	rpsN	2.17137	6.1549e-07
OG1RF_12052	elrD	2.17013	4.77798e-16
OG1RF_10475	NA	2.16716	1.38509e-134
OG1RF_10936	NA	2.16613	4.543e-11
OG1RF_10444	NA	2.16149	9.51174e-122
OG1RF_12458	NA	2.15616	1.94701e-108
OG1RF_11346	NA	2.15382	3.56258e-102
OG1RF_10836	NA	2.14757	2.46558e-56
OG1RF_11387	NA	2.14233	3.65407e-45
OG1RF_10546	NA	0.368976	0.0788199
OG1RF_10176	rpsK	2.14026	2.52325e-110
OG1RF_10033	NA	2.13977	7.16056e-33
OG1RF_12064	macP	2.13468	2.55347e-29
OG1RF_10138	NA	2.13241	9.46327e-102
OG1RF_10262	NA	2.12772	5.91361e-59
OG1RF_11052	NA	2.1236	2.66787e-41
OG1RF_10553	NA	-0.212588	0.0611878
OG1RF_12299	NA	2.12167	2.37884e-28
OG1RF_12539	NA	2.12128	2.73148e-67
OG1RF_12421	NA	2.10956	1.84777e-68
OG1RF_12298	NA	2.10632	7.6212e-107
OG1RF_11022	trpX	2.1023	3.21354e-37
OG1RF_11186	modA	2.09735	2.57642e-38
OG1RF_11556	lacA	2.09375	9.49805e-19
OG1RF_10300	NA	2.09261	9.2999e-88
OG1RF_12478	NA	2.08271	3.19035e-94
OG1RF_11764	NA	2.07964	3.06602e-83
OG1RF_10221	NA	2.07656	9.02798e-66
OG1RF_10564	NA	2.07379	2.64525e-27
OG1RF_12032	NA	2.06415	2.9657e-58
OG1RF_12570	NA	2.05515	4.50447e-104
OG1RF_11757	NA	2.05293	7.00954e-98
OG1RF_10878	ace	2.04941	1.72194e-49
OG1RF_12226	radC	2.0433	2.44481e-22
OG1RF_10520	NA	2.0386	1.20621e-51
OG1RF_11783	iolG	2.03664	2.31576e-27
OG1RF_10598	queA	2.03364	1.19294e-118
OG1RF_12447	NA	2.02929	1.01881e-51
OG1RF_11311	NA	2.02485	6.30623e-21
OG1RF_10238	NA	2.01503	6.12503e-118
OG1RF_10298	NA	2.01076	3.9117e-51
OG1RF_11078	dnaK	2.00561	8.345e-103
OG1RF_11410	NA	1.99703	3.35051e-35
OG1RF_11530	NA	1.98596	2.62636e-90
OG1RF_10299	NA	1.97913	5.17467e-101
OG1RF_11509	NA	1.97512	2.91938e-128
OG1RF_10588	NA	0.107562	0.17145
OG1RF_11073	NA	1.97476	1.1027e-34
OG1RF_11546	larB	1.96535	1.10105e-16
OG1RF_11443	NA	1.95166	1.43905e-96
OG1RF_11187	modB	1.93934	7.19692e-22
OG1RF_12403	NA	1.9378	4.22262e-114
OG1RF_10110	NA	1.92633	2.46032e-141
OG1RF_10090	NA	1.92327	6.55302e-49
OG1RF_10512	NA	1.92014	1.60929e-25
OG1RF_11189	NA	1.91085	5.61212e-66
OG1RF_10972	NA	1.90669	2.20477e-54
OG1RF_10260	NA	1.89798	1.78937e-80
OG1RF_11542	NA	1.89001	6.92224e-35
OG1RF_10292	NA	1.88882	2.9226e-75
OG1RF_12408	NA	1.8876	6.91382e-27
OG1RF_10941	NA	1.87973	6.47115e-94
OG1RF_10083	NA	1.8777	2.47568e-28
OG1RF_11942	NA	1.87729	2.87206e-40
OG1RF_10200	pth	1.87288	7.1958e-57
OG1RF_11351	NA	1.86849	3.64247e-08
OG1RF_11049	NA	1.86745	7.26616e-51
OG1RF_10451	NA	1.86389	3.90312e-80
OG1RF_11547	larC	1.86389	4.9872e-25
OG1RF_10612	NA	-0.0219141	0.825532
OG1RF_12529	NA	1.84856	2.69375e-89
OG1RF_11258	scpB	1.84438	2.72965e-59
OG1RF_12406	NA	1.84328	2.06002e-40
OG1RF_10835	NA	1.83087	4.76267e-21
OG1RF_12271	NA	1.82766	1.10188e-47
OG1RF_11709	NA	1.8217	1.03881e-35
OG1RF_12345	NA	1.81672	4.61811e-61
OG1RF_11004	NA	1.80781	1.88595e-30
OG1RF_11051	NA	1.80723	3.62641e-19
OG1RF_11756	NA	1.80361	1.49991e-31
OG1RF_10624	tgt	-0.142496	0.0972218
OG1RF_12477	NA	1.80214	3.47695e-70
OG1RF_11224	NA	1.80059	5.83557e-37
OG1RF_10137	NA	1.79548	9.45502e-38
OG1RF_11517	NA	1.79046	1.70822e-71
OG1RF_12282	sylA	1.79033	1.11537e-27
OG1RF_11857	NA	1.7853	3.99814e-52
OG1RF_11322	NA	1.77997	1.13716e-51
OG1RF_10632	NA	0.0369581	0.768197
OG1RF_12398	uxuA	1.77674	2.87357e-78
OG1RF_11388	NA	1.77055	9.70358e-16
OG1RF_11801	NA	1.77048	2.06521e-08
OG1RF_12262	NA	1.76672	2.36575e-09
OG1RF_10034	NA	1.76579	4.03255e-19
OG1RF_10648	NA	1.76077	8.02166e-51
OG1RF_10263	NA	1.75681	6.37638e-35
OG1RF_11323	NA	1.75128	4.37188e-64
OG1RF_12452	NA	1.75117	5.33284e-91
OG1RF_10909	NA	1.74646	3.22664e-16
OG1RF_11007	NA	1.74588	3.37449e-46
OG1RF_10273	NA	1.74571	1.39226e-58
OG1RF_11945	yqeC	1.74521	1.6269e-20
OG1RF_12233	NA	1.7401	3.2808e-67
OG1RF_11380	NA	1.73892	5.1922e-08
OG1RF_12007	groES	1.73624	1.27337e-54
OG1RF_11183	NA	1.73374	1.51429e-15
OG1RF_11557	NA	1.72972	2.70403e-23
OG1RF_10879	NA	1.72574	1.9881e-34
OG1RF_10652	NA	-0.0582248	0.857165
OG1RF_12321	NA	1.72571	1.12744e-33
OG1RF_12295	sstT	1.7239	7.78763e-45
OG1RF_11348	NA	1.72109	3.79489e-10
OG1RF_10656	NA	0.0510853	0.572405
OG1RF_12561	NA	1.72063	1.96287e-48
OG1RF_12005	NA	1.71894	1.53914e-10
OG1RF_12059	NA	1.71859	4.28482e-78
OG1RF_10661	NA	0.0874491	0.299749
OG1RF_10662	rnmV	-0.195904	0.0568569
OG1RF_12066	NA	1.71798	1.09871e-80
OG1RF_11250	NA	1.71707	8.98915e-09
OG1RF_11487	NA	1.71603	4.21832e-63
OG1RF_10666	mgsA	-0.0261085	0.812598
OG1RF_10667	NA	-0.173183	0.1736
OG1RF_11439	NA	1.71434	1.23418e-34
OG1RF_10119	add	1.71329	2.90775e-68
OG1RF_11283	aroC	1.7115	1.73739e-81
OG1RF_10432	NA	1.70312	1.58924e-30
OG1RF_10270	NA	1.70168	7.15443e-54
OG1RF_10673	NA	-0.00934344	0.92853
OG1RF_11229	NA	1.69577	1.89645e-12
OG1RF_11891	recQ	1.69491	3.78102e-75
OG1RF_10417	NA	1.68308	5.1329e-101
OG1RF_10677	tsaE	0.172052	0.161819
OG1RF_12428	NA	1.68159	4.5908e-16
OG1RF_10109	NA	1.6808	3.96694e-38
OG1RF_10202	NA	1.66478	3.7398e-82
OG1RF_12222	NA	1.65568	4.40694e-18
OG1RF_11087	NA	1.64945	2.97756e-48
OG1RF_10297	NA	1.6489	8.35705e-14
OG1RF_10645	NA	1.64865	8.23638e-30
OG1RF_12439	recA	1.64789	2.75843e-86
OG1RF_12061	NA	1.64548	4.84492e-49
OG1RF_12518	folB	1.64504	1.39795e-27
OG1RF_10689	NA	-0.302062	0.243627
OG1RF_10543	NA	1.62503	2.06514e-32
OG1RF_10376	NA	1.61754	1.15633e-21
OG1RF_11500	NA	1.60831	4.64612e-68
OG1RF_10621	NA	1.60111	5.11704e-50
OG1RF_11206	nrdI	1.59673	3.25932e-16
OG1RF_11514	NA	1.59667	6.20071e-60
OG1RF_12399	NA	1.59523	1.2923e-40
OG1RF_11502	NA	1.59497	1.87602e-34
OG1RF_12373	recG	1.58776	5.73327e-81
OG1RF_12058	NA	1.58227	1.63994e-48
OG1RF_10940	NA	1.58019	2.19735e-79
OG1RF_10433	NA	1.57993	8.97169e-13
OG1RF_10790	NA	1.57458	4.91847e-41
OG1RF_11202	NA	1.57438	1.24371e-68
OG1RF_11195	NA	1.57384	4.30311e-08
OG1RF_12205	NA	1.56446	1.80068e-75
OG1RF_10713	xseA	0.0249225	0.735758
OG1RF_11071	NA	1.55929	1.8283e-18
OG1RF_10025	NA	1.55624	5.34654e-35
OG1RF_10060	ruvA	1.55195	4.4864e-69
OG1RF_11794	NA	1.54599	8.06378e-06
OG1RF_10201	mfd	1.54242	1.30573e-87
OG1RF_10826	NA	1.54051	7.93064e-36
OG1RF_12278	allC	1.54031	2.71953e-49
OG1RF_12268	NA	1.53848	2.47828e-09
OG1RF_12416	NA	1.53681	2.4866e-05
OG1RF_11543	cbiM	1.52196	2.06995e-27
OG1RF_12556	mnmG	1.51616	5.43191e-67
OG1RF_12527	NA	1.50318	1.75978e-89
OG1RF_10726	murD	0.110768	0.177593
OG1RF_10842	NA	5.67418	2.52295189615142e-312
OG1RF_10181	NA	1.49825	3.80107e-56
OG1RF_11955	NA	1.49788	3.83573e-07
OG1RF_12515	NA	1.49649	9.92558e-34
OG1RF_11353	NA	1.48829	2.61924e-34
OG1RF_11595	NA	1.47846	1.49322e-27
OG1RF_10421	NA	1.46971	9.63129e-88
OG1RF_12281	NA	1.4647	2.39002e-17
OG1RF_10434	lacD	1.46291	1.10077e-18
OG1RF_10132	NA	1.45963	0.000208352
OG1RF_10449	NA	1.45829	1.41757e-18
OG1RF_10683	NA	1.45808	2.2641e-49
OG1RF_10036	NA	1.45713	1.4765e-71
OG1RF_10740	sfsA	-0.102535	0.598387
OG1RF_10951	NA	1.44589	1.33448e-52
OG1RF_10234	genA	1.44327	7.6348e-50
OG1RF_12505	NA	1.44307	8.79515e-66
OG1RF_11779	NA	1.44041	3.03136e-25
OG1RF_12311	NA	1.43715	8.43581e-81
OG1RF_12514	folP	1.42834	6.5458e-33
OG1RF_10767	NA	1.42548	1.04049e-23
OG1RF_11347	NA	1.42097	9.87505e-17
OG1RF_12508	NA	1.4189	2.44948e-45
OG1RF_12512	NA	1.40951	2.05159e-26
OG1RF_10258	NA	1.40534	3.01728e-46
OG1RF_11951	xdh	1.40533	3.07351e-69
OG1RF_10029	mprF	1.40371	3.19236e-73
OG1RF_10271	fdrA	1.40309	8.5347e-15
OG1RF_11671	NA	1.40276	1.41579e-08
OG1RF_12528	NA	1.40199	4.33732e-58
OG1RF_12229	NA	1.39764	5.22415e-56
OG1RF_12517	folK	1.39133	5.22781e-23
OG1RF_12405	gnd	1.38956	6.36473e-62
OG1RF_11008	NA	1.38774	4.46834e-21
OG1RF_10765	NA	-0.140201	0.0636457
OG1RF_10323	NA	1.38639	0.000160429
OG1RF_10384	NA	1.38543	2.00697e-11
OG1RF_10768	NA	-0.215812	0.184463
OG1RF_11050	NA	1.38532	7.58061e-35
OG1RF_11288	NA	1.38328	2.57916e-57
OG1RF_10650	NA	1.38196	3.05032e-21
OG1RF_10586	NA	1.37493	2.5303e-21
OG1RF_10681	NA	1.3633	9.75836e-35
OG1RF_11971	NA	1.36218	6.45525e-58
OG1RF_10194	NA	1.35711	6.94173e-54
OG1RF_10329	NA	1.3531	4.8535e-12
OG1RF_10777	dnaE	0.0943985	0.21862
OG1RF_10490	NA	1.35168	1.53476e-10
OG1RF_11072	NA	1.35071	7.07456e-17
OG1RF_10242	NA	1.35058	0.00102234
OG1RF_12402	NA	1.35017	1.07858e-47
OG1RF_10682	pgmB	1.34911	1.08981e-18
OG1RF_10942	NA	1.34626	9.80252e-37
OG1RF_11957	ygeW	1.34499	6.09026e-22
OG1RF_10441	NA	1.33965	8.97058e-15
OG1RF_10746	NA	1.33555	4.79717e-17
OG1RF_12520	NA	1.3263	7.5685e-15
OG1RF_11232	NA	1.32215	2.68499e-12
OG1RF_10978	NA	1.32181	3.33351e-18
OG1RF_11950	mocA	1.32163	5.09688e-21
OG1RF_10498	uvrA	1.31904	4.92999e-58
OG1RF_10097	NA	1.31689	4.08273e-54
OG1RF_11031	NA	1.31532	9.66781e-16
OG1RF_12467	NA	1.31211	3.89528e-16
OG1RF_12530	NA	1.31055	3.02744e-57
OG1RF_12531	NA	1.30929	1.04441e-46
OG1RF_10649	NA	1.30627	5.38283e-51
OG1RF_11501	NA	1.30474	1.13891e-30
OG1RF_11132	NA	1.30038	1.55472e-25
OG1RF_10136	NA	1.29616	1.39295e-26
OG1RF_12404	NA	1.29565	5.05918e-56
OG1RF_10293	NA	1.29004	2.93587e-36
OG1RF_11569	NA	1.28896	3.32184e-38
OG1RF_11127	NA	1.27886	0.000159068
OG1RF_11281	aroF	1.27643	6.77385e-31
OG1RF_10104	NA	1.27079	5.29648e-21
OG1RF_10143	rpiA	1.26878	4.42609e-36
OG1RF_11418	NA	1.26672	1.60237e-54
OG1RF_12442	NA	1.26359	4.35582e-10
OG1RF_10558	NA	1.261	2.72768e-45
OG1RF_10820	NA	0.0514496	0.717288
OG1RF_11886	NA	1.26	1.10772e-31
OG1RF_11301	NA	1.25955	4.32868e-22
OG1RF_11929	NA	1.25322	6.70881e-29
OG1RF_10944	NA	1.24969	1.71258e-25
OG1RF_12451	NA	1.24924	1.61204e-44
OG1RF_12245	NA	1.24644	2.93863e-32
OG1RF_10274	arcC	1.24482	5.99665e-15
OG1RF_12111	dltB	1.24472	7.70639e-38
OG1RF_12498	NA	1.2444	6.74868e-45
OG1RF_11467	pstB	1.24223	1.04048e-51
OG1RF_12413	NA	1.24172	3.91513e-07
OG1RF_11793	clpB	1.23824	9.86214e-38
OG1RF_10865	NA	1.2379	5.68896e-14
OG1RF_12555	NA	1.22951	1.79296e-26
OG1RF_11047	NA	1.2294	5.59787e-26
OG1RF_12436	NA	1.22145	1.64249e-18
OG1RF_10346	NA	1.21948	2.55189e-16
OG1RF_11875	NA	1.21433	6.79848e-21
OG1RF_10473	NA	1.21247	1.94516e-36
OG1RF_11416	NA	1.20821	3.14621e-42
OG1RF_10497	uvrB	1.20767	5.03699e-57
OG1RF_11287	pheA	1.20647	9.83052e-25
OG1RF_10489	NA	1.20576	2.93225e-13
OG1RF_10849	NA	0.078254	0.539645
OG1RF_12433	NA	1.20385	3.23061e-40
OG1RF_10851	galT	-0.0309635	0.741511
OG1RF_10852	NA	0.154133	0.0832233
OG1RF_11094	NA	1.2029	3.39156e-44
OG1RF_12499	NA	1.20266	1.41526e-33
OG1RF_11640	NA	1.19995	3.42695e-28
OG1RF_10240	NA	1.19046	9.49919e-07
OG1RF_11090	NA	1.18938	7.73752e-24
OG1RF_10858	emeA	0.139762	0.165331
OG1RF_12473	NA	1.18446	8.15177e-36
OG1RF_11131	NA	1.18092	4.68962e-39
OG1RF_12288	NA	1.17602	3.4297e-35
OG1RF_10385	NA	1.16998	4.08844e-24
OG1RF_10203	NA	1.16733	1.52631e-13
OG1RF_10604	NA	1.16512	1.04383e-14
OG1RF_10601	NA	1.16157	1.31899e-40
OG1RF_10866	NA	0.10407	0.618861
OG1RF_11093	NA	1.1515	5.73863e-40
OG1RF_11911	NA	1.14945	2.8512e-19
OG1RF_10585	NA	1.14873	8.8137e-32
OG1RF_12434	mutL	1.14805	3.49827e-44
OG1RF_12441	NA	1.14731	1.02572e-32
OG1RF_10872	srtC	0.10657	0.332641
OG1RF_10343	NA	1.14016	4.65954e-16
OG1RF_10389	NA	1.13895	6.84533e-34
OG1RF_10308	NA	1.13827	1.86393e-06
OG1RF_10877	NA	-0.215037	0.541998
OG1RF_12516	folE	1.13665	5.28778e-22
OG1RF_12006	groL	1.13581	1.51023e-39
OG1RF_10880	NA	-0.0256481	0.871621
OG1RF_11360	xerC	1.13113	4.03579e-41
OG1RF_11365	NA	1.13112	6.20868e-35
OG1RF_10570	NA	1.12582	2.54292e-06
OG1RF_10328	NA	1.12543	2.04103e-38
OG1RF_12453	NA	1.12374	3.57354e-34
OG1RF_12259	NA	1.11799	1.08424e-08
OG1RF_12168	NA	1.11739	5.87834e-28
OG1RF_12057	NA	1.11473	3.90465e-35
OG1RF_12401	NA	1.10726	1.3556e-22
OG1RF_12021	NA	1.10485	6.34341e-21
OG1RF_10528	NA	1.10244	2.24069e-33
OG1RF_10895	NA	0.125642	0.445185
OG1RF_10420	NA	1.10187	1.40044e-38
OG1RF_10897	NA	0.0626762	0.668604
OG1RF_11266	cmk	1.10101	5.77739e-41
OG1RF_10899	racE	-0.137822	0.104016
OG1RF_10362	NA	1.08885	5.4842e-13
OG1RF_11014	NA	1.08229	2.26442e-43
OG1RF_10902	NA	0.278707	0.0694309
OG1RF_10422	NA	1.08093	6.0711e-49
OG1RF_10450	NA	1.07074	2.4078e-23
OG1RF_12521	NA	1.06705	8.67163e-25
OG1RF_10890	NA	1.06645	1.64618e-44
OG1RF_11184	NA	1.06466	2.0529e-06
OG1RF_10863	NA	1.05749	6.91264e-33
OG1RF_10910	cbpB	-0.0319354	0.80278
OG1RF_11254	NA	1.05552	4.20018e-29
OG1RF_10912	NA	0.108409	0.274126
OG1RF_12522	NA	1.05533	3.02347e-12
OG1RF_11182	moaA	1.05365	3.2158e-13
OG1RF_12270	NA	1.04588	0.000625051
OG1RF_10916	NA	-0.215306	0.0752534
OG1RF_10805	NA	1.0439	0.00307624
OG1RF_12537	serS	1.04233	8.12118e-38
OG1RF_12569	NA	1.04164	1.07607e-31
OG1RF_12545	rsmG	1.03388	1.29506e-26
OG1RF_11924	NA	1.03367	1.99018e-24
OG1RF_12090	NA	1.03165	6.78077e-06
OG1RF_11035	rnhC	1.02997	7.63689e-21
OG1RF_10488	NA	1.02894	6.21363e-28
OG1RF_12397	NA	1.02801	8.36057e-19
OG1RF_10926	recU	-0.198989	0.0722777
OG1RF_11463	NA	1.02153	8.47871e-25
OG1RF_12114	NA	1.02093	1.75998e-32
OG1RF_10190	NA	1.0173	4.43036e-05
OG1RF_12456	NA	1.01165	9.74189e-37
OG1RF_11207	NA	1.01114	1.44211e-21
OG1RF_10719	NA	1.00954	4.47284e-26
OG1RF_10933	NA	-0.0330452	0.774213
OG1RF_12325	NA	1.00893	1.98636e-22
OG1RF_11512	NA	1.00831	6.41255e-19
OG1RF_11080	dnaJ	1.0023	2.02124e-38
OG1RF_12565	citE	1.00177	2.15767e-21
OG1RF_10862	NA	0.995229	2.0332e-18
OG1RF_10012	dnaB	0.993262	7.7089e-41
OG1RF_10401	NA	0.992234	1.4117e-18
OG1RF_10222	NA	0.990961	1.92726e-14
OG1RF_12099	NA	0.979596	2.08968e-20
OG1RF_12423	treR	0.978836	1.30959e-15
OG1RF_12230	NA	0.978652	5.13733e-12
OG1RF_11915	NA	0.974875	1.37605e-34
OG1RF_11706	NA	0.970338	7.49318e-30
OG1RF_10837	NA	0.966532	1.4001e-08
OG1RF_11136	NA	0.963102	8.62726e-18
OG1RF_10017	NA	0.962223	1.58628e-22
OG1RF_10516	NA	0.957792	1.68286e-23
OG1RF_12526	NA	0.957634	3.31988e-29
OG1RF_10619	NA	0.956609	5.08738e-18
OG1RF_10956	dapA	-0.0311193	0.701812
OG1RF_12138	thiW	0.955884	2.13784e-21
OG1RF_10958	NA	-0.124619	0.156983
OG1RF_10709	NA	0.955136	8.44304e-11
OG1RF_10243	NA	0.955119	4.69489e-17
OG1RF_11974	NA	0.952485	8.57686e-13
OG1RF_10864	NA	0.945782	4.01206e-18
OG1RF_10390	NA	0.94572	2.96992e-12
OG1RF_10284	NA	0.945709	8.04849e-21
OG1RF_11869	NA	0.940722	4.70538e-21
OG1RF_10966	walK	-0.111654	0.156093
OG1RF_12072	mutY	0.936655	3.40047e-27
OG1RF_10761	NA	0.936368	3.59908e-19
OG1RF_12490	NA	0.932614	3.97007e-31
OG1RF_10189	NA	0.928392	2.75094e-16
OG1RF_12417	NA	0.926022	1.32902e-38
OG1RF_10521	erfC	0.924634	1.73191e-24
OG1RF_12414	NA	0.922584	9.1598e-18
OG1RF_11376	NA	0.922498	4.13083e-23
OG1RF_10654	NA	0.921911	7.08026e-36
OG1RF_10028	NA	0.920848	1.48936e-06
OG1RF_10191	NA	0.918697	1.69467e-31
OG1RF_11276	NA	0.911431	5.20688e-05
OG1RF_10920	NA	0.910509	1.23982e-33
OG1RF_10219	NA	0.908145	1.04677e-09
OG1RF_10982	NA	-0.196706	0.243717
OG1RF_10229	NA	0.908108	4.03489e-14
OG1RF_10628	fni	0.899039	8.88268e-23
OG1RF_12264	NA	0.896392	2.25853e-17
OG1RF_10195	NA	0.890785	2.67048e-32
OG1RF_12572	NA	0.882175	2.93462e-19
OG1RF_12361	NA	0.881556	9.25718e-13
OG1RF_11969	NA	0.87778	1.2051e-19
OG1RF_12073	recX	0.871041	9.72038e-17
OG1RF_11462	NA	0.870396	1.37749e-16
OG1RF_10482	NA	0.867613	4.46037e-14
OG1RF_10861	NA	0.866749	5.60854e-12
OG1RF_10591	NA	0.860786	3.31572e-06
OG1RF_11884	rsmD	0.860649	3.17138e-15
OG1RF_11510	NA	0.860607	2.79193e-08
OG1RF_12097	murB	0.860559	2.11635e-20
OG1RF_11513	NA	0.857659	6.66785e-09
OG1RF_11046	NA	0.853698	1.50752e-08
OG1RF_11745	NA	0.851687	1.14136e-15
OG1RF_10215	NA	0.847631	9.98102e-21
OG1RF_10394	NA	0.846489	3.79761e-20
OG1RF_11003	NA	-0.0181395	0.922419
OG1RF_12283	NA	0.84575	2.83136e-07
OG1RF_11012	NA	0.845363	1.81877e-05
OG1RF_11006	NA	-0.443863	0.122
OG1RF_11188	NA	0.843899	1.23999e-07
OG1RF_11935	prfA	0.838726	2.63209e-23
OG1RF_10063	NA	0.838567	2.74095e-13
OG1RF_12536	NA	0.832402	4.88996e-23
OG1RF_10062	NA	0.829625	9.47647e-06
OG1RF_10853	NA	0.828723	0.0104371
OG1RF_12450	NA	0.814496	2.69257e-14
OG1RF_10275	NA	0.813779	1.14265e-12
OG1RF_11015	NA	-0.0678571	0.467563
OG1RF_11511	NA	0.81239	3.62683e-14
OG1RF_12067	NA	0.812043	3.24561e-23
OG1RF_11672	NA	0.811064	2.50469e-08
OG1RF_11110	NA	0.809743	0.000151656
OG1RF_12566	citD	0.808975	8.39747e-10
OG1RF_10105	NA	0.803529	0.000160429
OG1RF_11001	NA	0.803007	1.33793e-08
OG1RF_11859	NA	0.799213	0.00131453
OG1RF_12126	recR	0.798112	8.17654e-13
OG1RF_11026	NA	0.0230853	0.817623
OG1RF_11934	prmC	0.79389	3.52287e-18
OG1RF_11028	NA	-0.155372	0.0854859
OG1RF_11029	NA	0.0773096	0.371405
OG1RF_11030	NA	0.0422826	0.577009
OG1RF_10675	NA	0.793812	9.73165e-16
OG1RF_11838	NA	0.791511	0.0320253
OG1RF_10854	NA	0.791404	1.78521e-06
OG1RF_12056	elrR	0.790602	5.4675e-22
OG1RF_11214	NA	0.788643	1.16022e-26
OG1RF_10844	NA	0.786903	8.636e-10
OG1RF_11872	NA	0.784637	4.12196e-12
OG1RF_12557	mnmE	0.777579	1.74569e-22
OG1RF_12151	NA	0.776911	2.61995e-09
OG1RF_10762	NA	0.775531	2.21779e-06
OG1RF_10970	NA	0.773377	2.16932e-07
OG1RF_11010	NA	0.768131	3.01595e-19
OG1RF_12218	NA	0.767679	4.23947e-13
OG1RF_10065	NA	0.76582	3.88565e-07
OG1RF_12170	NA	0.765687	2.50482e-17
OG1RF_12018	NA	0.765524	4.35904e-19
OG1RF_10050	ispE	0.76078	8.68421e-18
OG1RF_12310	NA	0.760438	1.21641e-18
OG1RF_12277	allE	0.758035	1.62416e-09
OG1RF_10247	NA	0.75443	6.85919e-16
OG1RF_10218	NA	0.753673	9.38147e-10
OG1RF_12112	dltA	0.75338	2.1191e-13
OG1RF_10414	NA	0.748905	2.00752e-16
OG1RF_10235	genB	0.747091	7.01985e-09
OG1RF_11058	NA	0.145239	0.0771169
OG1RF_12014	NA	0.74545	6.31547e-09
OG1RF_11060	NA	0.0435556	0.60146
OG1RF_10971	NA	0.744162	3.73647e-07
OG1RF_12246	NA	0.735278	2.64068e-11
OG1RF_11041	NA	0.731456	2.89443e-07
OG1RF_11064	truB	-0.201574	0.0801175
OG1RF_10442	NA	0.727362	9.88168e-17
OG1RF_11208	NA	0.724553	7.91725e-17
OG1RF_12489	NA	0.718126	4.8534e-16
OG1RF_11068	NA	0.0971826	0.668025
OG1RF_11442	NA	0.716804	5.47945e-14
OG1RF_12017	NA	0.714212	6.59397e-09
OG1RF_11776	NA	0.713489	2.36786e-06
OG1RF_11480	NA	0.708237	0.000287524
OG1RF_11570	NA	0.706519	1.49937e-12
OG1RF_10255	NA	0.706249	1.75103e-16
OG1RF_11075	hemW	-0.0164961	0.892308
OG1RF_10022	NA	0.701338	2.47658e-13
OG1RF_10241	NA	0.698857	2.24221e-13
OG1RF_12560	citG	0.69362	8.636e-10
OG1RF_12513	NA	0.693191	8.57174e-15
OG1RF_12347	NA	0.69212	5.08759e-08
OG1RF_11657	NA	0.68839	1.71683e-11
OG1RF_10239	NA	0.687032	1.22525e-15
OG1RF_10789	NA	0.684585	3.88565e-07
OG1RF_11137	NA	0.678128	1.95064e-14
OG1RF_10766	NA	0.677605	4.39169e-08
OG1RF_10373	NA	0.672265	2.55041e-07
OG1RF_11588	NA	0.672145	1.60222e-10
OG1RF_10884	NA	0.671792	0.0403091
OG1RF_12085	sdaAB	0.670435	2.57653e-12
OG1RF_11597	NA	0.66832	5.33052e-06
OG1RF_12134	NA	0.664473	4.9628e-06
OG1RF_10529	NA	0.66307	8.40325e-16
OG1RF_11095	NA	-0.341416	0.155748
OG1RF_11145	NA	0.661141	1.04857e-09
OG1RF_12435	mutS	0.657397	2.16528e-18
OG1RF_11634	NA	0.654904	0.015216
OG1RF_10294	NA	0.654524	0.00074225
OG1RF_11280	aroE	0.65323	7.28576e-07
OG1RF_11441	aroD	0.65014	6.40345e-12
OG1RF_11069	NA	0.649383	0.000792189
OG1RF_12309	pepA	0.647836	1.76777e-14
OG1RF_12084	lsa(A)	0.644837	1.75461e-11
OG1RF_10653	NA	0.64257	2.34794e-15
OG1RF_10246	NA	0.64154	1.61972e-10
OG1RF_12322	NA	0.639463	8.19127e-05
OG1RF_12160	NA	0.636547	0.0189112
OG1RF_10207	tilS	0.634483	1.56661e-13
OG1RF_10468	NA	0.62877	1.98999e-05
OG1RF_12546	NA	0.625857	2.35889e-17
OG1RF_11705	NA	0.622479	5.66919e-08
OG1RF_10597	NA	0.620338	2.61317e-06
OG1RF_10334	menH	0.62024	1.47903e-12
OG1RF_11125	NA	-0.210374	0.573613
OG1RF_11841	recO	0.619172	8.24204e-06
OG1RF_11873	NA	0.617716	1.47268e-11
OG1RF_10758	NA	0.617401	3.96779e-10
OG1RF_12162	NA	0.616834	5.71385e-08
OG1RF_12329	NA	0.615632	7.0629e-05
OG1RF_10981	NA	0.614949	3.25523e-08
OG1RF_12019	NA	0.612755	1.79413e-09
OG1RF_10769	ndk	0.60668	1.14397e-06
OG1RF_12117	dinB	0.600775	4.83233e-15
OG1RF_12372	plsX	0.594629	7.83182e-16
OG1RF_10214	NA	0.593607	2.70393e-13
OG1RF_11133	NA	0.592671	7.67048e-12
OG1RF_11139	NA	0.303428	0.0668623
OG1RF_11319	NA	0.591896	1.42192e-07
OG1RF_10514	rpoN	0.58835	7.52026e-09
OG1RF_11034	NA	0.585553	2.06858e-09
OG1RF_12004	NA	0.585475	0.0350377
OG1RF_10678	NA	0.578614	1.52554e-05
OG1RF_11401	recJ	0.576934	1.04346e-10
OG1RF_12578	rpmH	0.573997	0.0180811
OG1RF_10522	erfD	0.573007	4.78531e-09
OG1RF_11198	NA	0.570252	3.21112e-06
OG1RF_12337	NA	0.570174	2.76548e-12
OG1RF_10061	ruvB	0.567042	2.94522e-10
OG1RF_10307	NA	0.560248	3.35211e-07
OG1RF_11152	NA	0.117741	0.135589
OG1RF_10357	nrdI	0.56023	2.8135e-08
OG1RF_10356	nrdE	0.556309	1.38257e-12
OG1RF_11414	NA	0.55279	2.72767e-09
OG1RF_12445	NA	0.551707	1.19489e-11
OG1RF_10753	NA	0.548439	2.47556e-06
OG1RF_10199	NA	0.546443	6.02138e-10
OG1RF_10770	aspD	0.544745	4.53147e-12
OG1RF_11952	NA	0.542754	0.000216931
OG1RF_10575	murF	0.542621	4.18262e-09
OG1RF_12534	NA	0.540932	4.13587e-05
OG1RF_11704	miaA	0.540457	6.00751e-08
OG1RF_11680	NA	0.540309	2.49185e-05
OG1RF_12041	NA	0.537591	2.65762e-07
OG1RF_11213	NA	0.535465	2.6324e-10
OG1RF_11212	NA	0.531884	0.000138669
OG1RF_12511	NA	0.529862	0.0316018
OG1RF_11533	adhP	0.527678	0.000220977
OG1RF_12265	NA	0.527221	4.543e-11
OG1RF_11171	NA	-0.126969	0.571524
OG1RF_10921	NA	0.524981	1.15332e-06
OG1RF_12163	vanR	0.52288	0.00234658
OG1RF_11522	NA	0.522317	4.36721e-05
OG1RF_12419	NA	0.521531	5.25439e-12
OG1RF_10265	NA	0.521076	2.46851e-06
OG1RF_11025	NA	0.518936	5.11918e-05
OG1RF_10505	clpP	0.515522	1.23344e-09
OG1RF_10848	galM	0.514253	3.77292e-06
OG1RF_11181	moaC	0.0849667	0.737632
OG1RF_12400	NA	0.511499	1.40701e-06
OG1RF_11209	NA	0.509639	4.00715e-05
OG1RF_11913	NA	0.504134	0.0099602
OG1RF_12425	NA	0.49479	3.70903e-10
OG1RF_10932	nth	0.493154	1.25503e-07
OG1RF_10687	NA	0.490705	0.000110497
OG1RF_11516	lacD	0.488839	4.77409e-06
OG1RF_10345	NA	0.486037	0.000642693
OG1RF_10642	rpmI	0.485461	0.00016658
OG1RF_12449	NA	0.482448	2.51078e-09
OG1RF_10518	NA	0.478381	5.4745e-09
OG1RF_10037	proB	0.477792	0.000141797
OG1RF_10386	NA	0.473627	0.000723571
OG1RF_11641	NA	0.47258	2.1878e-09
OG1RF_10108	NA	0.472075	6.44627e-09
OG1RF_12293	NA	0.467539	7.11665e-07
OG1RF_11211	NA	0.467518	2.31546e-06
OG1RF_11210	NA	0.467179	2.49662e-06
OG1RF_10010	NA	0.466891	4.59179e-09
OG1RF_10819	NA	0.466416	0.0391532
OG1RF_12297	truA	0.465284	1.0697e-05
OG1RF_12437	NA	0.464745	4.08258e-10
OG1RF_10436	NA	0.461627	1.16791e-07
OG1RF_11536	NA	0.452813	0.0321385
OG1RF_12074	rlmD	0.45188	1.45817e-06
OG1RF_12212	NA	0.447557	1.56216e-06
OG1RF_12383	rsgA	0.446237	1.59655e-09
OG1RF_12426	pgmB	0.442494	6.52238e-05
OG1RF_11922	NA	0.442065	0.0122905
OG1RF_11024	NA	0.440796	0.00497026
OG1RF_11059	NA	0.43858	6.10759e-07
OG1RF_11057	NA	0.433866	0.000563202
OG1RF_10631	mvk	0.42962	5.59494e-05
OG1RF_10590	NA	0.429036	1.76547e-09
OG1RF_10259	NA	0.425438	0.00159091
OG1RF_12367	opp2C	0.424669	4.25195e-05
OG1RF_12013	NA	0.423322	0.000106684
OG1RF_11219	NA	-0.0320386	0.766799
OG1RF_10337	NA	0.422112	1.48708e-05
OG1RF_10630	mvaD	0.421023	2.0516e-05
OG1RF_10351	nagB	0.419723	0.000138854
OG1RF_12216	NA	0.417259	0.000978033
OG1RF_10335	menC	0.414779	1.92274e-07
OG1RF_10594	NA	0.410518	1.51305e-06
OG1RF_10413	argR	0.409593	0.00135342
OG1RF_12387	fmt	0.40948	2.0516e-05
OG1RF_10946	NA	0.405125	3.80065e-06
OG1RF_12411	NA	0.40491	0.0405397
OG1RF_10149	NA	0.40389	6.24946e-08
OG1RF_11954	NA	0.401842	0.000485944
OG1RF_11964	NA	0.401049	4.74512e-08
OG1RF_12320	NA	0.400593	0.0027546
OG1RF_11215	NA	0.400101	0.000606339
OG1RF_10184	NA	0.399346	1.74247e-05
OG1RF_12146	NA	0.398222	0.0129479
OG1RF_10277	NA	0.395844	0.00248613
OG1RF_11239	NA	0.275597	0.0770669
OG1RF_10276	allD	0.395025	0.000676093
OG1RF_10764	NA	0.391276	0.00515477
OG1RF_12323	NA	0.39069	3.53444e-05
OG1RF_10044	cysS	0.387098	1.70315e-06
OG1RF_12109	dltD	0.38708	2.4349e-05
OG1RF_12374	NA	0.387048	7.63867e-06
OG1RF_12355	NA	0.385234	0.000766758
OG1RF_11247	obgE	-0.129091	0.0807066
OG1RF_11248	NA	-0.100893	0.697933
OG1RF_10412	NA	0.381354	2.65501e-05
OG1RF_10054	purR	0.380555	4.11148e-07
OG1RF_12541	ychF	0.375749	6.82515e-07
OG1RF_11253	NA	-0.140837	0.125277
OG1RF_10003	yaaA	0.375592	0.00275621
OG1RF_10996	NA	0.375072	0.0158124
OG1RF_11256	xerD	0.204725	0.0652898
OG1RF_10660	NA	0.374456	3.30342e-05
OG1RF_12547	NA	0.372744	3.31228e-06
OG1RF_11259	NA	0.0315431	0.781234
OG1RF_11381	NA	0.37247	0.0148865
OG1RF_11835	NA	0.367823	0.000252942
OG1RF_10014	NA	0.365123	2.36874e-05
OG1RF_11263	NA	0.143051	0.22822
OG1RF_11264	NA	0.190774	0.0739538
OG1RF_10253	NA	0.364468	0.000331535
OG1RF_11314	NA	0.364324	0.000798753
OG1RF_10947	rho	0.362202	1.51518e-05
OG1RF_10332	NA	0.358765	8.03243e-06
OG1RF_12459	NA	0.35862	0.000255268
OG1RF_12165	NA	0.349339	0.0125758
OG1RF_10763	NA	0.347515	0.0050786
OG1RF_11062	NA	0.342111	0.0002194
OG1RF_10333	menD	0.340332	6.83652e-06
OG1RF_12024	NA	0.337756	0.00179456
OG1RF_12155	NA	0.33329	0.0120729
OG1RF_12027	coaB	0.33295	0.00156861
OG1RF_12389	priA	0.328464	7.99839e-06
OG1RF_12120	rsmI	0.328143	0.000471233
OG1RF_12037	cutC	0.325172	0.00132295
OG1RF_10031	NA	0.32293	5.37271e-05
OG1RF_11282	aroB	-0.162899	0.237115
OG1RF_12036	NA	0.32287	0.020065
OG1RF_10616	NA	0.320781	0.000156166
OG1RF_10278	NA	0.316728	0.00144849
OG1RF_10760	mprF	0.315398	4.4215e-05
OG1RF_11653	NA	0.315273	0.002885
OG1RF_11515	NA	0.313493	0.0151915
OG1RF_10254	NA	0.313175	0.00223784
OG1RF_11975	NA	0.310121	0.00669778
OG1RF_11005	NA	0.30714	0.00156323
OG1RF_11292	NA	-0.294019	0.0726987
OG1RF_10629	NA	0.306803	0.000157991
OG1RF_10344	murQ	0.305523	0.00836821
OG1RF_11285	aroA	0.301991	0.000744109
OG1RF_11138	NA	0.297668	0.0010768
OG1RF_10404	cas9	0.291977	0.0101072
OG1RF_12463	NA	0.286411	0.000244092
OG1RF_11914	NA	0.286266	0.00129535
OG1RF_10347	NA	0.283468	0.0182216
OG1RF_10931	NA	0.282876	0.0024291
OG1RF_11216	NA	0.276288	0.0254699
OG1RF_10040	NA	0.276002	0.0014523
OG1RF_12034	NA	0.275974	0.0270031
OG1RF_11889	NA	0.266521	0.000664391
OG1RF_11858	NA	0.264265	0.0266479
OG1RF_11307	NA	0.317718	0.221106
OG1RF_11308	NA	-0.131279	0.380064
OG1RF_11309	NA	-0.199288	0.103237
OG1RF_10266	NA	0.263282	0.00110811
OG1RF_12466	NA	0.258971	0.0336024
OG1RF_10891	addA	0.254365	0.00124039
OG1RF_11140	mgtA	0.252109	0.00138913
OG1RF_10211	dusB	0.249367	0.000933587
OG1RF_12567	citC	0.248227	0.00405369
OG1RF_10055	glmU	0.242772	0.00162396
OG1RF_11011	NA	0.239757	0.0285078
OG1RF_10780	NA	0.237809	0.00778209
OG1RF_12544	NA	0.234284	0.0160241
OG1RF_12324	thiT	0.233739	0.0240028
OG1RF_11699	nifJ	0.231458	0.00444438
OG1RF_12039	NA	0.229795	0.0157591
OG1RF_12167	NA	0.2284	0.00352609
OG1RF_10984	NA	0.222993	0.0110049
OG1RF_12554	NA	0.22145	0.0390426
OG1RF_12098	NA	0.206177	0.0343311
OG1RF_12012	NA	0.205758	0.0495907
OG1RF_12574	NA	0.200223	0.0378698
OG1RF_10439	NA	0.197671	0.0144833
OG1RF_10668	NA	0.182145	0.0328055
OG1RF_10663	rsmA	0.180676	0.0299517
OG1RF_11243	NA	0.174192	0.0190802
OG1RF_12193	bgsA	0.171883	0.0496048
OG1RF_10355	nrdF	0.160686	0.0373736
OG1RF_10674	NA	-0.173707	0.0279342
OG1RF_12173	yqeK	-0.182673	0.0479164
OG1RF_11903	tsaD	-0.184494	0.0266479
OG1RF_12171	NA	-0.186958	0.0465309
OG1RF_11714	NA	-0.187163	0.0278503
OG1RF_11194	uvrC	-0.191205	0.0398214
OG1RF_10206	NA	-0.194129	0.0240028
OG1RF_10121	NA	-0.195236	0.0106751
OG1RF_11667	NA	-0.197468	0.0449862
OG1RF_10959	NA	-0.197809	0.0330418
OG1RF_11796	purK	-0.200177	0.01705
OG1RF_11298	lexA	-0.203371	0.0241002
OG1RF_11161	NA	-0.203994	0.0120429
OG1RF_11420	NA	-0.204887	0.0349389
OG1RF_11888	NA	-0.205421	0.0370646
OG1RF_11056	NA	-0.206333	0.0176893
OG1RF_10759	NA	-0.209437	0.026339
OG1RF_11352	NA	0.160771	0.286687
OG1RF_11909	NA	-0.214752	0.00942916
OG1RF_11354	NA	-0.199918	0.118724
OG1RF_12386	rsmB	-0.225622	0.00258567
OG1RF_12224	NA	-0.231936	0.00438444
OG1RF_10049	NA	-0.236008	0.0174319
OG1RF_11885	NA	-0.242987	0.0152669
OG1RF_12363	NA	-0.244562	0.00836821
OG1RF_10086	NA	-0.245395	0.00116713
OG1RF_10182	NA	-0.245482	0.00427927
OG1RF_11362	topA	-0.0340305	0.669366
OG1RF_12375	NA	-0.246702	0.00285197
OG1RF_12454	NA	-0.247844	0.0151915
OG1RF_11707	NA	-0.248058	0.00481833
OG1RF_10680	bopD	-0.252098	0.00677863
OG1RF_11055	NA	-0.253166	0.0152499
OG1RF_12068	NA	-0.254288	0.00302849
OG1RF_11799	NA	-0.257609	0.00370504
OG1RF_11284	NA	-0.261325	0.0131482
OG1RF_11291	NA	-0.500911	0.000542907
OG1RF_11539	NA	-0.268709	0.0455314
OG1RF_11249	NA	-0.269873	0.00491391
OG1RF_10929	NA	-0.273406	0.00131638
OG1RF_10187	brnQ	-0.273902	0.00189452
OG1RF_10064	ygjK	-0.274583	0.00168293
OG1RF_12538	guaB	-0.274998	0.000408837
OG1RF_12475	NA	-0.277315	0.00479081
OG1RF_10519	NA	-0.277942	0.00152692
OG1RF_10291	NA	-0.280239	0.00153171
OG1RF_10555	NA	-0.286237	0.0466665
OG1RF_11054	NA	-0.286376	0.000332861
OG1RF_11921	NA	-0.292516	0.000686349
OG1RF_11000	NA	-0.292889	0.00615431
OG1RF_11811	NA	-0.294454	0.000179793
OG1RF_12392	NA	-0.296491	0.000176388
OG1RF_12177	NA	-0.300742	0.00814956
OG1RF_12113	NA	-0.302762	9.2824e-05
OG1RF_11668	NA	-0.304106	6.88295e-05
OG1RF_11871	NA	-0.305295	0.00699466
OG1RF_11980	NA	-0.310302	0.000355521
OG1RF_10477	NA	-0.315955	0.003009
OG1RF_11700	NA	-0.318388	0.00160814
OG1RF_10973	NA	-0.318415	0.0371402
OG1RF_10232	NA	-0.323182	0.000972689
OG1RF_11357	codY	-0.323765	0.000379633
OG1RF_10459	ligA	-0.3247	1.80636e-05
OG1RF_11400	NA	0.0787046	0.467241
OG1RF_12221	efrA	-0.325454	5.35403e-05
OG1RF_11908	NA	-0.325568	1.57047e-05
OG1RF_10286	NA	-0.331358	0.00032819
OG1RF_10672	NA	-0.334515	0.00475638
OG1RF_11099	NA	-0.335306	0.000404538
OG1RF_10039	radA	-0.336572	8.22122e-06
OG1RF_10556	udk	-0.339771	0.0253837
OG1RF_11408	NA	-0.0487302	0.707264
OG1RF_11778	NA	-0.341008	0.000172935
OG1RF_10911	dapD	-0.344603	0.000322328
OG1RF_12494	NA	-0.344614	0.000362108
OG1RF_11863	NA	-0.346703	0.000294505
OG1RF_11413	NA	-0.237698	0.145703
OG1RF_11520	NA	-0.347027	0.0115726
OG1RF_10739	NA	-0.350309	0.000698923
OG1RF_12307	NA	-0.350547	1.82921e-05
OG1RF_10001	dnaA	-0.352464	6.53117e-06
OG1RF_10925	NA	-0.353002	9.93447e-06
OG1RF_11419	NA	0.261378	0.086175
OG1RF_12334	pnp	-0.353846	5.20149e-06
OG1RF_11061	NA	-0.354438	4.50855e-06
OG1RF_11422	NA	0.0595908	0.540801
OG1RF_12287	NA	-0.360899	0.000242006
OG1RF_12104	NA	-0.362272	2.85172e-05
OG1RF_11734	rfbA	-0.362943	5.59004e-06
OG1RF_11573	murC	-0.368561	4.12674e-07
OG1RF_10824	NA	-0.36867	1.21086e-05
OG1RF_11748	NA	-0.3707	4.16271e-05
OG1RF_11150	NA	-0.373206	0.000534403
OG1RF_11728	NA	-0.380312	0.0405448
OG1RF_12176	yqeH	-0.38123	1.80639e-05
OG1RF_11134	NA	-0.38352	2.83349e-05
OG1RF_12357	gshAB	-0.388736	2.1006e-06
OG1RF_11434	lspA	0.197995	0.216736
OG1RF_10210	hslO	-0.388747	2.75824e-07
OG1RF_11084	NA	-0.389426	0.000656756
OG1RF_11315	NA	-0.394369	4.86109e-05
OG1RF_10124	NA	-0.395409	2.04445e-07
OG1RF_11737	NA	-0.396457	0.000891512
OG1RF_10282	NA	-0.397174	0.00022793
OG1RF_10913	NA	-0.404171	4.29777e-05
OG1RF_10665	ugpC	-0.406912	3.90495e-05
OG1RF_11042	NA	-0.408507	0.00923511
OG1RF_12465	NA	-0.408573	0.00192717
OG1RF_11810	NA	-0.417172	1.00807e-05
OG1RF_12199	NA	-0.420041	1.51803e-07
OG1RF_10587	NA	-0.421012	0.0148998
OG1RF_10607	mutM	-0.421107	1.39038e-05
OG1RF_12370	opp2D	-0.426127	3.4807e-06
OG1RF_12364	smc	-0.427373	1.30531e-08
OG1RF_10955	NA	-0.431205	6.88201e-07
OG1RF_10670	NA	-0.431946	0.000606651
OG1RF_10209	ftsH	-0.432235	4.59175e-07
OG1RF_11594	NA	-0.434179	2.61603e-06
OG1RF_10142	NA	-0.437211	0.000259941
OG1RF_12359	NA	-0.437815	3.00279e-05
OG1RF_12175	yhbY	-0.438995	0.0017229
OG1RF_11359	hslV	-0.439159	0.000220503
OG1RF_10714	NA	-0.439296	0.00649408
OG1RF_11358	hslU	-0.445907	7.91364e-08
OG1RF_12215	mltG	-0.446036	3.34685e-09
OG1RF_11296	dfr	-0.446041	0.000127715
OG1RF_11656	NA	-0.44941	6.82372e-06
OG1RF_11963	NA	-0.451268	2.94332e-06
OG1RF_12197	NA	-0.453132	2.94883e-06
OG1RF_11694	NA	-0.45341	2.4569e-07
OG1RF_12385	NA	-0.456469	5.82863e-07
OG1RF_10183	NA	-0.456876	1.29771e-07
OG1RF_11638	prmA	-0.461732	4.65168e-06
OG1RF_10894	pheT	-0.462003	1.01696e-08
OG1RF_11970	NA	-0.462323	1.11108e-05
OG1RF_12384	ireK	-0.462663	1.66383e-09
OG1RF_10205	NA	-0.463504	1.06496e-09
OG1RF_11190	zapA	-0.463806	1.26694e-05
OG1RF_11255	NA	-0.464787	2.47485e-05
OG1RF_12575	jag	-0.465084	3.40877e-10
OG1RF_10530	NA	-0.476604	2.46934e-05
OG1RF_11481	NA	-0.0818431	0.362418
OG1RF_11482	NA	-0.268609	0.168362
OG1RF_11823	NA	-0.47727	9.64107e-05
OG1RF_11851	thrB	-0.483738	8.45684e-08
OG1RF_10424	NA	-0.483791	8.47664e-06
OG1RF_11257	NA	-0.485713	0.000320598
OG1RF_10465	rlmD	-0.487468	1.79994e-08
OG1RF_10900	rph	-0.488313	1.02632e-10
OG1RF_11893	NA	-0.489281	6.24751e-08
OG1RF_11804	NA	-0.489941	2.62502e-11
OG1RF_10114	NA	-0.492101	0.00086853
OG1RF_12125	tmk	-0.493743	1.25167e-06
OG1RF_11939	NA	-0.493976	1.53776e-07
OG1RF_12331	NA	-0.49622	1.04677e-09
OG1RF_12091	NA	-0.496421	0.000346105
OG1RF_11496	purS	-0.11108	0.41565
OG1RF_11877	holA	-0.502858	1.50001e-05
OG1RF_10437	NA	-0.497029	4.72209e-08
OG1RF_10252	NA	-0.498569	7.53728e-06
OG1RF_11486	NA	-0.503045	5.53495e-06
OG1RF_10573	NA	-0.503112	0.000147301
OG1RF_10133	deoB	-0.505682	1.79237e-09
OG1RF_11904	rimI	-0.5098	9.65342e-05
OG1RF_10614	NA	-0.515673	1.51616e-08
OG1RF_11993	smpB	-0.51846	9.16143e-05
OG1RF_11474	prfB	-0.521226	5.36135e-12
OG1RF_11507	NA	-0.0436889	0.707045
OG1RF_11066	NA	-0.522635	9.89821e-05
OG1RF_10850	galE	-0.523108	0.00116692
OG1RF_12078	NA	-0.526899	0.000173829
OG1RF_11996	secG	-0.53015	0.00509378
OG1RF_12102	NA	-0.531057	1.57693e-09
OG1RF_10741	NA	-0.531603	2.82793e-11
OG1RF_11907	NA	-0.531888	4.2054e-14
OG1RF_11192	NA	-0.532546	2.76011e-12
OG1RF_11965	NA	-0.532824	7.24956e-08
OG1RF_12124	NA	-0.53349	1.9846e-09
OG1RF_11371	NA	-3.94486	3.44414399844441e-315
OG1RF_11519	NA	-0.137473	0.271547
OG1RF_11740	map	-0.536182	8.04097e-12
OG1RF_10438	NA	-0.536211	3.06796e-10
OG1RF_12220	efrB	-0.538233	4.84227e-10
OG1RF_11523	NA	0.163038	0.208184
OG1RF_11524	NA	0.149404	0.212473
OG1RF_11689	NA	-0.538698	1.45907e-07
OG1RF_11836	NA	-0.539404	0.00067724
OG1RF_11718	NA	-0.541816	5.07558e-10
OG1RF_11320	NA	-0.542611	2.81442e-07
OG1RF_12210	NA	-0.543061	7.53551e-08
OG1RF_11240	NA	-0.548175	2.98767e-11
OG1RF_12063	NA	-0.55173	9.04635e-11
OG1RF_11855	proC	-0.551998	1.74281e-10
OG1RF_11154	NA	-0.552643	9.16565e-11
OG1RF_11738	NA	-0.55301	2.9852e-09
OG1RF_12332	mreD	-0.554465	1.17109e-06
OG1RF_11231	nagE	-0.555526	8.75199e-12
OG1RF_11537	NA	-0.0888861	0.386665
OG1RF_10688	NA	-0.55681	0.0368046
OG1RF_12141	NA	-0.55862	7.02728e-11
OG1RF_10407	csn2	-0.558734	0.00210339
OG1RF_11790	lepA	-0.558995	1.02454e-13
OG1RF_12159	thrS	-0.559077	1.6916e-13
OG1RF_11739	NA	-0.561223	1.23952e-09
OG1RF_11544	NA	-0.228445	0.363229
OG1RF_11036	NA	-0.561598	7.45728e-12
OG1RF_12174	NA	-0.56245	2.74077e-06
OG1RF_11356	NA	-0.562517	1.37464e-10
OG1RF_10572	NA	-0.5647	5.93843e-10
OG1RF_11549	NA	0.0317609	0.911294
OG1RF_10456	NA	-0.565476	6.30577e-14
OG1RF_11326	NA	-0.567454	1.55894e-09
OG1RF_10855	NA	-0.567657	1.2593e-08
OG1RF_10599	NA	-0.57124	9.34549e-08
OG1RF_10965	yycF	-0.572199	1.00637e-06
OG1RF_12388	def	-0.572573	5.1069e-07
OG1RF_12232	tpx	-0.573266	2.61569e-11
OG1RF_10134	NA	-0.575688	3.92695e-13
OG1RF_11275	dapB	-0.576596	8.10586e-07
OG1RF_10943	NA	-0.587731	2.86215e-07
OG1RF_11166	NA	-0.588798	0.000197423
OG1RF_12108	NA	-0.58909	1.19305e-11
OG1RF_12330	NA	-0.589396	0.00718724
OG1RF_11609	NA	-0.589589	0.0149873
OG1RF_12474	NA	-0.591622	8.6658e-09
OG1RF_11226	NA	-0.592989	3.73417e-11
OG1RF_11393	NA	-0.593242	0.00307473
OG1RF_11919	NA	-0.593636	0.000278186
OG1RF_11593	NA	-0.595228	2.02122e-10
OG1RF_11273	NA	-0.600958	9.84478e-11
OG1RF_10250	NA	-0.601047	1.10115e-15
OG1RF_12577	rnpA	-0.603244	1.37729e-07
OG1RF_12079	NA	-0.603654	7.28688e-07
OG1RF_10608	coaE	-0.605701	2.76854e-06
OG1RF_10600	NA	-0.608574	1.10495e-13
OG1RF_10502	whiA	-0.610727	2.85973e-12
OG1RF_11508	NA	-0.611193	4.825e-10
OG1RF_11579	NA	0.240611	0.417035
OG1RF_12206	NA	-0.61164	5.74799e-13
OG1RF_11063	NA	-0.611766	3.39213e-12
OG1RF_10969	NA	-0.612291	1.77544e-12
OG1RF_11067	NA	-0.613393	0.0102577
OG1RF_12214	greA	-0.617809	1.81971e-10
OG1RF_10042	gltX	-0.620132	5.46108e-15
OG1RF_11586	NA	-0.0602358	0.540709
OG1RF_10808	NA	-0.62069	2.6171e-05
OG1RF_10809	NA	-0.625658	0.0104821
OG1RF_12011	NA	-0.626556	3.07103e-16
OG1RF_12092	nusG	-0.62729	9.61453e-13
OG1RF_12485	NA	-0.627817	8.65638e-16
OG1RF_10127	NA	-0.631402	1.99968e-15
OG1RF_10506	NA	-0.631563	9.5133e-11
OG1RF_10135	deoD	-0.631809	2.11628e-17
OG1RF_12228	NA	-0.633801	1.90458e-16
OG1RF_12369	opp2F	-0.635728	1.36274e-11
OG1RF_11995	NA	-0.636457	3.20698e-11
OG1RF_10593	NA	-0.638526	7.66643e-16
OG1RF_12438	rny	-0.640742	1.29308e-15
OG1RF_10503	NA	-0.646368	2.72525e-14
OG1RF_11601	NA	-0.409508	0.0511057
OG1RF_11391	lepB	-0.65048	9.8599e-08
OG1RF_12495	NA	-0.651123	5.30877e-08
OG1RF_11604	yeiL	0.157511	0.381345
OG1RF_10576	NA	-0.651586	2.37445e-13
OG1RF_11852	thrC	-0.652021	2.08987e-16
OG1RF_10185	truA	-0.653324	1.24057e-12
OG1RF_11608	NA	-0.492219	0.0893577
OG1RF_11277	NA	-0.654191	2.07133e-06
OG1RF_10832	NA	-0.654344	4.37177e-09
OG1RF_11659	NA	-0.655099	5.63703e-18
OG1RF_11724	NA	-0.655909	2.98643e-19
OG1RF_11639	NA	-0.657214	0.000290843
OG1RF_10364	cls	-0.659209	7.98056e-14
OG1RF_11691	NA	-0.666653	8.51213e-14
OG1RF_10618	NA	-0.667649	9.44101e-07
OG1RF_10464	NA	-0.668646	2.97168e-20
OG1RF_12394	NA	-0.669539	2.00141e-16
OG1RF_11032	NA	-0.673407	0.000522068
OG1RF_11696	glmM	-0.676739	3.00865e-17
OG1RF_12481	NA	-0.681553	5.37516e-08
OG1RF_12140	dnaX	-0.682989	1.97614e-21
OG1RF_10893	pheS	-0.684697	8.28301e-12
OG1RF_12038	mgtE	-0.685267	4.97892e-19
OG1RF_10731	NA	-0.686672	4.38037e-12
OG1RF_11839	glyS	-0.689914	2.60957e-18
OG1RF_11628	NA	-0.191806	0.0862519
OG1RF_12576	NA	-0.694887	5.10983e-15
OG1RF_10161	rplN	-0.695405	1.95172e-11
OG1RF_11294	NA	-0.69553	2.172e-13
OG1RF_10212	lysS	-0.698277	4.6659e-18
OG1RF_11633	hisS	0.0718718	0.51354
OG1RF_11158	NA	-0.700613	4.06648e-14
OG1RF_11643	NA	-0.701837	2.12179e-15
OG1RF_11396	NA	-0.703797	7.97917e-11
OG1RF_11637	NA	0.0901687	0.347522
OG1RF_11750	NA	-0.705318	7.96027e-14
OG1RF_10330	menB	-0.714678	3.98344e-21
OG1RF_11905	rimI	-0.714947	3.15638e-09
OG1RF_10501	NA	-0.721112	1.1453e-16
OG1RF_10804	NA	-0.721807	2.68774e-08
OG1RF_12060	NA	-0.722465	1.08281e-07
OG1RF_10208	hpt	-0.722697	7.80487e-17
OG1RF_11497	NA	-4.38599	3.2593510656147e-320
OG1RF_10237	NA	-0.723477	8.66123e-12
OG1RF_11290	NA	-0.723786	0.0336187
OG1RF_12123	holB	-0.72568	7.4118e-21
OG1RF_12217	wecB	-0.726169	6.32403e-16
OG1RF_11361	trmFO	-0.726256	2.25768e-15
OG1RF_11655	rlmN	0.212919	0.0726244
OG1RF_12202	NA	-0.727266	7.79837e-18
OG1RF_10606	polA	-0.730206	1.42054e-14
OG1RF_10178	rplQ	-0.730238	2.03728e-19
OG1RF_10287	pcp	-0.732435	7.0795e-15
OG1RF_10817	NA	-0.738637	0.0227212
OG1RF_11088	nagA	-0.740141	8.37086e-25
OG1RF_11221	lysA	-0.741818	5.28844e-17
OG1RF_12368	opp2B	-0.745657	1.18115e-13
OG1RF_10595	NA	-0.751229	3.0148e-20
OG1RF_11733	rfbC	-0.754729	4.7166e-18
OG1RF_10646	NA	-0.755075	1.78962e-09
OG1RF_12444	NA	-0.755353	8.25543e-05
OG1RF_11097	NA	-0.756424	3.97229e-06
OG1RF_10406	cas2	-0.759585	0.0255332
OG1RF_11670	NA	0.0369726	0.870523
OG1RF_10934	NA	-0.763065	2.5738e-18
OG1RF_12022	NA	-0.763202	4.25919e-08
OG1RF_10233	NA	-0.763295	1.68118e-16
OG1RF_10633	NA	-0.764854	1.51745e-09
OG1RF_10795	NA	-0.765165	4.58739e-09
OG1RF_10123	NA	-0.765381	8.75923e-10
OG1RF_10426	NA	-0.767696	2.62967e-15
OG1RF_11860	guaC	-0.77044	1.5674e-24
OG1RF_12304	rlmH	-0.772684	4.12958e-11
OG1RF_10967	NA	-0.772797	9.66253e-19
OG1RF_11901	NA	-0.773696	3.32666e-13
OG1RF_11470	NA	-0.774262	1.7751e-19
OG1RF_10737	zwf	-0.774905	2.10105e-23
OG1RF_10192	NA	-0.775233	6.48603e-19
OG1RF_10268	NA	-0.776356	1.84752e-07
OG1RF_11906	tsaB	-0.77779	1.85051e-08
OG1RF_10283	NA	-0.778155	2.64385e-18
OG1RF_11690	NA	-0.359645	0.0995081
OG1RF_12164	NA	-0.782111	3.41915e-22
OG1RF_11968	manA	-0.784196	1.90696e-21
OG1RF_11854	NA	-0.784316	1.77824e-07
OG1RF_12231	NA	-0.789305	1.63577e-24
OG1RF_12026	NA	-0.790018	2.85247e-19
OG1RF_12510	NA	-0.790046	5.20795e-20
OG1RF_11089	NA	-0.791383	9.07503e-06
OG1RF_10711	nusB	-0.792694	1.03344e-22
OG1RF_11662	NA	-0.795468	7.8262e-19
OG1RF_11411	ffh	-0.796292	5.29803e-29
OG1RF_11468	pstA	-0.799324	1.43349e-16
OG1RF_11925	NA	-0.802971	1.54892e-17
OG1RF_11703	hflX	0.124906	0.138421
OG1RF_10743	NA	-0.805344	1.9714e-22
OG1RF_11065	ribF	-0.807439	1.03582e-12
OG1RF_10592	NA	-0.808874	6.93026e-25
OG1RF_11981	NA	-0.809352	5.88882e-18
OG1RF_10418	NA	-0.810086	1.36679e-22
OG1RF_12147	NA	-0.811405	5.26959e-26
OG1RF_11540	larE	-0.812227	9.00239e-07
OG1RF_11842	era	-0.813332	8.61994e-27
OG1RF_11701	glnA	-0.815256	3.31085e-27
OG1RF_10500	rapZ	-0.818518	4.55541e-17
OG1RF_11731	rfbD	-0.822944	1.54039e-19
OG1RF_12326	NA	-0.823143	2.98899e-24
OG1RF_12440	NA	-0.82521	3.33256e-25
OG1RF_11404	rnz	-0.826341	1.98608e-23
OG1RF_10164	NA	-0.826554	2.23281e-09
OG1RF_11083	NA	-0.829577	8.52751e-30
OG1RF_10609	nrdR	-0.829798	5.85129e-20
OG1RF_11576	NA	-0.83097	1.91349e-18
OG1RF_11098	NA	-0.831322	4.62494e-17
OG1RF_10641	infC	-0.840601	8.98364e-23
OG1RF_10930	NA	-0.841733	6.34207e-23
OG1RF_10846	NA	-0.844899	7.00356e-09
OG1RF_11730	NA	-0.0998912	0.316231
OG1RF_11447	NA	-0.849546	1.26824e-19
OG1RF_11436	NA	-0.85169	5.76315e-31
OG1RF_11726	NA	-0.853591	9.05824e-24
OG1RF_11675	NA	-0.856338	2.06027e-21
OG1RF_11735	NA	-0.0435308	0.731569
OG1RF_11736	NA	-0.112809	0.326492
OG1RF_12009	NA	-0.857753	2.50896e-18
OG1RF_11732	rfbB	-0.85876	8.18259e-31
OG1RF_11819	rseP	-0.85893	6.39301e-17
OG1RF_11933	NA	-0.859528	5.05957e-13
OG1RF_11606	NA	-0.861926	2.17839e-24
OG1RF_11541	NA	-0.861967	0.000514174
OG1RF_10103	NA	-0.866114	1.39974e-23
OG1RF_11977	NA	-0.866681	2.95102e-19
OG1RF_12390	rpoZ	-0.867161	4.48839e-20
OG1RF_12553	NA	-0.867349	0.000136817
OG1RF_10671	NA	-0.86954	4.08689e-31
OG1RF_12069	NA	-0.878225	2.36035e-14
OG1RF_11725	NA	-0.882949	2.34978e-27
OG1RF_10605	NA	-0.883111	3.95232e-31
OG1RF_11751	NA	0.282061	0.128746
OG1RF_10828	NA	-0.88412	5.52886e-10
OG1RF_10722	rsmH	-0.88484	1.39212e-31
OG1RF_10128	NA	-0.885446	6.2083e-26
OG1RF_10398	NA	-0.887854	5.3307e-24
OG1RF_10960	NA	-0.889214	1.55692e-22
OG1RF_11864	NA	-0.891216	6.88049e-24
OG1RF_11297	queG	-0.892176	4.70435e-18
OG1RF_10611	dnaI	-0.892305	1.29889e-29
OG1RF_11760	NA	0.0797176	0.423242
OG1RF_12393	NA	-0.894892	2.54627e-25
OG1RF_12305	NA	-0.899585	1.45847e-31
OG1RF_12045	NA	-0.899797	3.42977e-14
OG1RF_11607	NA	-0.899798	4.76382e-27
OG1RF_11765	NA	0.0763838	0.685491
OG1RF_10922	NA	-0.902665	1.17563e-15
OG1RF_10690	NA	-0.90323	1.17576e-06
OG1RF_11768	trpS	-0.145129	0.124947
OG1RF_11622	dcm	-0.903986	6.00082e-35
OG1RF_11843	NA	-0.909696	8.59509e-16
OG1RF_12095	cbpA	-0.910187	1.84363e-22
OG1RF_11038	rimP	-0.911014	9.55402e-14
OG1RF_11758	NA	-0.911495	4.14251e-19
OG1RF_11013	NA	-0.914868	3.03831e-08
OG1RF_11698	cdaA	-0.920755	7.07774e-30
OG1RF_11642	NA	-0.92346	3.19936e-08
OG1RF_11746	tadA	-0.92608	9.70474e-15
OG1RF_11829	sufC	-0.928257	1.70251e-26
OG1RF_11780	NA	-0.0637062	0.799893
OG1RF_12207	NA	-0.929137	2.28215e-32
OG1RF_10724	NA	-0.934326	9.48752e-34
OG1RF_12048	trpS	-0.93844	3.19619e-24
OG1RF_11168	NA	-0.942457	3.21068e-26
OG1RF_12564	citF	-0.945338	1.42676e-28
OG1RF_11582	NA	-0.947218	5.72255e-23
OG1RF_10366	tyrS	-0.949759	2.21573e-23
OG1RF_11865	NA	-0.951966	8.42414e-17
OG1RF_11789	NA	-0.0607777	0.638955
OG1RF_10715	NA	-0.95384	3.57311e-21
OG1RF_10829	NA	-0.955201	2.22176e-07
OG1RF_12028	coaC	-0.956191	3.0785e-13
OG1RF_10251	NA	-0.958698	1.73121e-27
OG1RF_11438	NA	-0.959743	1.34323e-06
OG1RF_10754	NA	-0.959974	1.1371e-18
OG1RF_10080	NA	-0.960153	1.01095e-08
OG1RF_10730	ftsZ	-0.960684	5.03599e-25
OG1RF_12149	NA	-0.960808	4.98788e-20
OG1RF_10626	NA	-0.961783	7.73613e-13
OG1RF_11412	NA	-0.965817	1.13526e-10
OG1RF_10772	NA	-0.967156	1.0987e-25
OG1RF_12031	NA	-0.971364	2.5056e-26
OG1RF_10717	NA	-0.971775	8.05824e-10
OG1RF_12285	NA	-0.972324	2.86914e-21
OG1RF_10140	NA	-0.973661	1.67724e-30
OG1RF_12023	NA	-0.975551	5.28074e-12
OG1RF_10708	NA	-0.976037	1.53357e-32
OG1RF_10733	NA	-0.976864	5.14088e-16
OG1RF_11627	NA	-0.980096	2.60723e-21
OG1RF_11023	NA	-0.981884	2.51964e-06
OG1RF_10554	NA	-0.985777	6.07819e-19
OG1RF_11435	NA	-0.986688	1.27272e-31
OG1RF_11814	NA	-0.315101	0.0736583
OG1RF_10749	NA	-0.987099	0.00376134
OG1RF_11459	lgt	-0.987152	5.00399e-22
OG1RF_12122	NA	-0.988462	8.70091e-35
OG1RF_11317	NA	-0.989328	1.02048e-24
OG1RF_10655	NA	-0.989506	1.2099e-17
OG1RF_12486	rpsI	-0.990629	1.05555e-33
OG1RF_10091	NA	-0.99277	1.07133e-14
OG1RF_11747	NA	-0.995972	7.6676e-27
OG1RF_12209	NA	-0.995984	2.12672e-16
OG1RF_10115	guaA	-0.999982	2.43586e-29
OG1RF_10830	NA	-1.00015	1.04184e-09
OG1RF_11417	NA	-1.00271	3.14078e-24
OG1RF_12196	NA	-1.00403	1.22713e-10
OG1RF_10402	pepV	-1.00416	1.75333e-35
OG1RF_11636	NA	-1.00474	2.6524e-40
OG1RF_10651	NA	-1.01067	3.20357e-29
OG1RF_11834	NA	-0.0902231	0.541998
OG1RF_11894	NA	-1.01406	5.5751e-14
OG1RF_10485	NA	-1.01851	0.000460506
OG1RF_11846	NA	-1.01867	1.09248e-37
OG1RF_11169	NA	-1.01877	1.55634e-29
OG1RF_10823	NA	-1.0208	4.3764e-35
OG1RF_11840	glyQ	0.158632	0.100957
OG1RF_11697	NA	-1.0244	9.77231e-30
OG1RF_12153	NA	-1.02526	2.95213e-32
OG1RF_10257	ezrA	-1.02757	2.25363e-37
OG1RF_10811	NA	-1.02775	8.70746e-37
OG1RF_12571	NA	-1.02902	7.13414e-07
OG1RF_11164	NA	-1.02929	2.18058e-23
OG1RF_10827	NA	-1.03013	4.51143e-23
OG1RF_12493	rpoB	-1.03144	4.01931e-33
OG1RF_11849	NA	0.12769	0.49343
OG1RF_11850	NA	-0.112369	0.23338
OG1RF_11020	NA	-1.03199	2.51881e-31
OG1RF_11091	NA	-1.03775	1.4217e-25
OG1RF_11853	NA	-0.146994	0.0644365
OG1RF_11827	NA	-1.04238	5.60488e-41
OG1RF_10126	NA	-1.04451	3.14651e-42
OG1RF_10463	gatB	-1.04834	7.86791e-43
OG1RF_10647	NA	-1.04869	7.32764e-17
OG1RF_10173	infA	-1.0496	5.5182e-28
OG1RF_10989	NA	-1.05178	0.000393987
OG1RF_11369	NA	-1.05215	1.76008e-37
OG1RF_10738	NA	-1.05322	9.69507e-31
OG1RF_11230	NA	-1.05337	6.92509e-11
OG1RF_10756	NA	-1.05387	4.69221e-07
OG1RF_11415	NA	-1.05406	7.90432e-32
OG1RF_10643	rplT	-1.05487	9.38018e-38
OG1RF_11286	NA	-1.05499	2.18581e-10
OG1RF_10976	NA	-1.05541	2.57268e-27
OG1RF_11244	NA	-1.0615	4.23976e-35
OG1RF_11293	NA	-1.07279	1.2191e-36
OG1RF_11153	NA	-1.07332	2.09311e-35
OG1RF_12145	NA	-1.07381	5.9232e-33
OG1RF_11532	NA	-1.07698	4.98275e-10
OG1RF_10721	mraZ	-1.07791	5.19221e-34
OG1RF_11043	infB	-1.07822	2.28107e-34
OG1RF_11686	NA	-1.07852	1.43262e-21
OG1RF_10223	NA	-1.08035	1.81279e-29
OG1RF_12049	NA	-1.08045	3.14561e-32
OG1RF_10453	NA	-1.08083	3.72069e-27
OG1RF_11879	NA	0.172569	0.190073
OG1RF_11882	NA	-0.177804	0.0648567
OG1RF_12204	NA	-1.08459	5.05697e-44
OG1RF_11437	NA	-1.08466	1.13939e-08
OG1RF_11856	NA	-1.08597	8.06394e-43
OG1RF_11440	ybaK	-1.08638	1.80184e-20
OG1RF_11887	NA	-0.0919876	0.351983
OG1RF_11562	yqeK	-1.08791	0.00213876
OG1RF_10397	NA	-1.08801	1.98917e-39
OG1RF_11890	NA	0.200496	0.129424
OG1RF_12191	NA	-1.08876	4.85571e-37
OG1RF_11159	NA	-1.08924	1.10657e-25
OG1RF_11426	NA	-1.09032	8.44725e-37
OG1RF_12562	NA	-1.09215	2.05211e-35
OG1RF_10002	dnaN	-1.09229	7.28413e-32
OG1RF_11833	rpsB	-1.09404	2.13817e-41
OG1RF_11191	NA	-1.09422	3.93631e-23
OG1RF_10742	NA	-1.09499	7.35699e-48
OG1RF_11826	NA	-1.09602	2.01715e-21
OG1RF_11019	efbA	-1.09678	1.41898e-37
OG1RF_12276	NA	-1.09694	1.19102e-36
OG1RF_10610	NA	-1.09713	3.57581e-46
OG1RF_10381	NA	-1.0989	1.00389e-29
OG1RF_11167	alaS	-1.10038	1.29099e-42
OG1RF_10752	NA	-1.10059	4.10403e-32
OG1RF_10186	NA	-1.10094	1.90502e-21
OG1RF_11806	NA	-1.104	4.93142e-44
OG1RF_11910	NA	0.0722292	0.438345
OG1RF_11016	NA	-1.10466	1.10847e-12
OG1RF_10122	deoC	-1.10472	6.7826e-26
OG1RF_11818	NA	-1.10619	2.55354e-46
OG1RF_11918	NA	-1.10717	2.73994e-22
OG1RF_11151	NA	-1.10742	4.32449e-32
OG1RF_11711	NA	-1.10793	3.35623e-30
OG1RF_10155	rpsS	-1.10794	7.11591e-34
OG1RF_10118	NA	-1.10948	7.78598e-43
OG1RF_10615	NA	-1.11017	9.40306e-21
OG1RF_11920	NA	0.162566	0.185357
OG1RF_10957	NA	-1.1108	1.68634e-46
OG1RF_11268	der	-1.11181	3.30796e-36
OG1RF_10326	NA	-1.1137	1.39645e-50
OG1RF_10197	NA	-1.11469	8.29713e-42
OG1RF_11568	NA	-1.11568	1.85348e-14
OG1RF_11926	NA	-0.22156	0.0992104
OG1RF_11040	nusA	-1.11906	6.99417e-42
OG1RF_12201	NA	-1.12027	3.45642e-24
OG1RF_11477	raiA	-1.12279	2.14106e-25
OG1RF_11574	NA	-1.12317	6.35731e-37
OG1RF_11936	NA	-1.12741	3.37727e-19
OG1RF_11172	NA	-1.12909	6.92755e-22
OG1RF_12492	rpoC	-1.13288	5.27099e-41
OG1RF_10773	NA	-1.13604	4.7651e-05
OG1RF_11844	ybeY	-1.14103	5.80131e-23
OG1RF_11902	argS	-1.14282	3.61461e-36
OG1RF_11938	NA	-0.0635642	0.43043
OG1RF_11723	NA	-1.14504	3.18731e-45
OG1RF_10165	rpsH	-1.14576	2.23211e-27
OG1RF_11092	NA	-1.14743	2.60287e-41
OG1RF_10117	NA	-1.15007	9.48739e-34
OG1RF_11658	NA	-1.15294	3.94086e-38
OG1RF_10870	ebpB	-1.1533	4.09478e-25
OG1RF_11987	NA	-1.15835	1.10355e-29
OG1RF_10175	rpsM	-1.16052	4.4056e-39
OG1RF_11828	sufD	-1.16149	3.77874e-50
OG1RF_10478	NA	-1.16524	9.89399e-43
OG1RF_11822	NA	-1.1666	6.18812e-34
OG1RF_12509	NA	-1.16721	2.57595e-47
OG1RF_10732	NA	-1.16888	1.03953e-50
OG1RF_12431	NA	-1.16955	2.4744e-42
OG1RF_11128	trxB	-1.17547	3.67487e-40
OG1RF_10918	NA	-1.1768	5.41205e-14
OG1RF_11755	NA	-1.17697	1.20264e-19
OG1RF_11744	NA	-1.17701	1.05679e-37
OG1RF_12121	NA	-1.17793	2.28184e-29
OG1RF_11403	NA	-1.18145	9.83831e-44
OG1RF_10718	recN	-1.18474	4.39984e-35
OG1RF_11130	camE	-1.18605	6.29104e-17
OG1RF_11676	NA	-1.18836	4.94922e-53
OG1RF_11155	NA	-1.19142	8.46005e-21
OG1RF_11450	NA	-1.19368	1.51667e-55
OG1RF_12443	NA	-1.19381	5.0234e-11
OG1RF_10147	tuf	-1.20001	2.64808e-42
OG1RF_11802	NA	-1.20107	2.1826e-41
OG1RF_10778	pfkA	-1.20472	1.33794e-40
OG1RF_11892	typA	-1.20662	3.55775e-41
OG1RF_11445	NA	-1.21565	1.0608e-29
OG1RF_11366	ylqF	-1.21643	1.72669e-20
OG1RF_11742	NA	-1.2165	3.52345e-27
OG1RF_10534	leuS	-1.21657	3.25381e-50
OG1RF_11720	NA	-1.2185	3.33625e-17
OG1RF_10462	gatA	-1.21868	1.9143e-54
OG1RF_10552	NA	-1.21901	1.3014e-43
OG1RF_10158	rplP	-1.22053	6.18512e-29
OG1RF_10363	NA	-1.22102	4.43702e-13
OG1RF_11979	NA	-0.131665	0.141285
OG1RF_10734	NA	-1.22131	7.18662e-46
OG1RF_10729	ftsA	-1.22274	4.32055e-47
OG1RF_10392	NA	-1.22324	9.87426e-58
OG1RF_10056	NA	-1.2242	7.46257e-33
OG1RF_10634	opp1A	-1.2281	3.64398e-59
OG1RF_11529	fsrA	-1.23016	1.09739e-18
OG1RF_11845	NA	-1.23074	6.41354e-55
OG1RF_10948	NA	-1.23095	3.69138e-39
OG1RF_11033	NA	-1.23612	1.45124e-38
OG1RF_11807	NA	-1.23641	4.46514e-34
OG1RF_10703	rplU	-1.24153	1.28114e-51
OG1RF_11759	NA	-1.24194	2.23081e-31
OG1RF_12487	rplM	-1.24222	1.02692e-47
OG1RF_11082	NA	-1.24413	1.02471e-30
OG1RF_11994	rnr	-0.0498236	0.561383
OG1RF_11449	tyrS	-1.24743	4.05796e-46
OG1RF_10728	NA	-1.24965	5.68117e-39
OG1RF_10716	NA	-1.25257	7.65871e-40
OG1RF_10977	NA	-1.25258	3.7025e-33
OG1RF_11721	NA	-1.2536	5.38834e-38
OG1RF_11715	NA	-1.254	2.72974e-31
OG1RF_10579	alr	-1.25602	1.85197e-63
OG1RF_10580	NA	-1.25626	1.62681e-27
OG1RF_11504	NA	-1.25933	1.268e-46
OG1RF_11488	NA	-1.26257	0.000213233
OG1RF_11791	NA	-1.26279	2.96673e-52
OG1RF_10727	murG	-1.26349	1.02899e-44
OG1RF_10723	ftsL	-1.26495	1.25369e-27
OG1RF_11927	NA	-1.26531	2.77501e-12
OG1RF_12154	NA	-1.26589	1.41414e-39
OG1RF_12391	gmk	-1.27683	3.60698e-48
OG1RF_10160	rpsQ	-1.28368	2.22848e-36
OG1RF_11752	NA	-1.28621	7.87547e-37
OG1RF_10775	NA	-1.28652	8.22058e-48
OG1RF_11484	NA	-1.28797	0.00039944
OG1RF_10023	NA	-1.28964	3.56688e-33
OG1RF_10725	mraY	-1.29261	9.35717e-49
OG1RF_10168	rpsE	-1.29741	5.97974e-34
OG1RF_11710	NA	-1.29843	1.73722e-35
OG1RF_10170	rplO	-1.29853	6.19676e-31
OG1RF_12065	NA	-1.30351	5.14889e-38
OG1RF_12190	NA	-1.30843	9.8952e-33
OG1RF_11324	cls	-1.30944	1.24278e-55
OG1RF_11581	clpX	-1.31271	3.61831e-48
OG1RF_12025	NA	-0.324758	0.0747809
OG1RF_10427	NA	-1.31366	5.96175e-40
OG1RF_10924	NA	-1.31492	4.602e-52
OG1RF_10968	NA	-1.31564	1.53659e-37
OG1RF_12029	NA	0.212883	0.0715465
OG1RF_12030	NA	-0.121709	0.22465
OG1RF_11928	NA	-1.31686	1.26798e-07
OG1RF_10157	rpsC	-1.31938	3.91554e-34
OG1RF_12033	NA	0.0966368	0.189429
OG1RF_11162	NA	-1.32096	1.37383e-28
OG1RF_12366	opp2A	-1.32386	5.67486e-38
OG1RF_11917	NA	-1.32636	7.64272e-23
OG1RF_12002	NA	-1.33159	4.67705e-11
OG1RF_11331	parE	-1.33351	1.96769e-62
OG1RF_12360	NA	-1.33435	1.36693e-42
OG1RF_12040	NA	-0.267141	0.0628407
OG1RF_10625	yajC	-1.33532	1.13125e-54
OG1RF_11313	NA	-1.33649	4.94194e-45
OG1RF_12464	NA	-1.33814	1.08678e-38
OG1RF_10177	NA	-1.33851	9.31748e-44
OG1RF_10856	NA	-1.34061	1.32356e-35
OG1RF_12249	NA	-1.34211	1.56444e-35
OG1RF_11394	msrA	-1.34647	9.27649e-31
OG1RF_10496	NA	-1.34725	5.32695e-68
OG1RF_12080	rplL	-1.34765	6.89465e-47
OG1RF_11299	NA	-1.3532	3.03859e-08
OG1RF_11460	hprK	-1.36067	4.97571e-48
OG1RF_10919	yidA	-1.36295	6.97215e-69
OG1RF_11454	NA	-1.36367	1.6965e-68
OG1RF_10657	metG	-1.36412	6.17269e-61
OG1RF_11476	secA	-1.37116	1.50845e-53
OG1RF_10781	rpmF	-1.37132	7.03623e-27
OG1RF_10245	NA	-1.37137	6.30382e-61
OG1RF_10991	NA	-1.37224	1.26681e-40
OG1RF_11727	NA	-1.37297	1.61483e-22
OG1RF_11433	NA	-1.37381	9.34162e-67
OG1RF_12015	NA	-1.3744	9.64493e-40
OG1RF_11605	NA	-1.37759	2.35519e-27
OG1RF_10008	ssb	-1.37971	2.23251e-58
OG1RF_10154	rplB	-1.38471	1.55419e-42
OG1RF_12327	NA	-1.38733	4.39156e-47
OG1RF_11587	NA	-1.38757	1.12059e-55
OG1RF_11645	NA	-1.39339	2.0012e-50
OG1RF_11688	NA	-1.39604	0.000148546
OG1RF_10797	NA	-1.39745	2.55319e-39
OG1RF_11473	ftsE	-1.39776	7.69497e-71
OG1RF_11876	NA	-1.39901	5.32227e-55
OG1RF_10009	rpsR	-1.40158	5.13224e-50
OG1RF_11986	atpD	-1.40563	1.62437e-46
OG1RF_12335	rpsO	-1.41023	1.15584e-59
OG1RF_11575	NA	-1.41418	4.13792e-53
OG1RF_10712	NA	-1.41422	4.16842e-55
OG1RF_12142	galE	-1.41486	4.20258e-36
OG1RF_11355	plsY	-1.41649	2.43469e-24
OG1RF_12135	thiD	-1.41839	8.46727e-41
OG1RF_11316	NA	-1.41863	5.54318e-17
OG1RF_12044	pepF	-1.42302	5.06548e-63
OG1RF_11792	NA	-1.4242	1.96339e-38
OG1RF_11265	NA	-1.42974	3.84725e-46
OG1RF_11989	atpH	-1.43017	1.37971e-59
OG1RF_12223	NA	-1.43544	8.3551e-18
OG1RF_12083	rplK	-1.43838	3.75314e-63
OG1RF_11825	sufB	-1.44006	2.05207e-77
OG1RF_10167	rplR	-1.44146	5.51115e-41
OG1RF_11457	galU	-1.44151	5.56521e-79
OG1RF_10102	NA	-1.44376	9.88048e-70
OG1RF_10163	rplE	-1.44733	1.74537e-36
OG1RF_11991	atpE	-1.44752	2.42052e-35
OG1RF_10125	NA	-1.44781	2.19949e-76
OG1RF_11577	NA	-1.44795	7.4048e-50
OG1RF_10156	rplV	-1.45015	2.06637e-38
OG1RF_12096	NA	-0.0464071	0.636684
OG1RF_11632	aspS	-1.45241	5.70091e-77
OG1RF_11402	NA	-1.45574	1.61686e-38
OG1RF_12143	NA	-1.45618	1.02441e-15
OG1RF_12100	NA	0.183685	0.151379
OG1RF_12101	NA	-0.0793635	0.733196
OG1RF_10751	NA	-1.46316	1.31773e-17
OG1RF_11330	parC	-1.46475	3.40382e-64
OG1RF_11306	NA	-1.46717	1.45599e-19
OG1RF_10574	NA	-1.46804	1.3507e-75
OG1RF_10525	NA	-1.47545	4.67929e-41
OG1RF_11295	NA	-1.47708	2.25463e-46
OG1RF_11398	NA	-1.47977	7.50481e-37
OG1RF_10603	NA	-1.48083	8.33339e-77
OG1RF_12110	dltC	0.190796	0.399295
OG1RF_10533	NA	-1.48447	1.46816e-72
OG1RF_10230	efp	-1.48451	1.57925e-47
OG1RF_11261	NA	-1.48801	5.19265e-71
OG1RF_12225	NA	-1.48987	7.06829e-39
OG1RF_10974	ireB	-1.49038	3.5352e-48
OG1RF_11713	NA	-1.49573	1.86693e-54
OG1RF_11205	NA	-1.49696	2.58292e-12
OG1RF_12118	fetB	0.171897	0.140903
OG1RF_12119	NA	0.137247	0.29985
OG1RF_11458	NA	-1.49921	1.06244e-71
OG1RF_10172	NA	-1.50123	1.35562e-47
OG1RF_11635	dtd	-1.50727	1.87135e-48
OG1RF_11602	NA	-1.51431	8.5983e-63
OG1RF_11325	NA	-1.51484	1.07984e-29
[truncated: 429 more rows]

## Sheet: Pa_mixedIR_vs_singleIR
Locus Tag	Gene	Log2FC	FDR
PA0326		6.20426	1.14597e-111
PA0881		5.62887	7.26082e-111
PA1225		4.89405	1.87095e-98
PA2829		4.82926	5.31255e-98
PA2934	cif	5.0129	1.25173e-96
PA1782		5.2934	1.72246e-96
PA2474		5.12585	9.06475e-96
PA2498		5.97608	1.20708e-90
PA4148		5.51783	4.32052e-87
PA1291		4.38998	4.49677e-87
PA4169		4.85823	2.96368e-86
PA2422		5.88423	5.96207e-86
PA0879		4.18634	2.34697e-84
PA3133		4.82989	4.45237e-84
PA1537		4.33317	1.07267e-83
PA2211		6.54449	7.53545e-82
PA4096		6.1855	8.08151e-81
PA4981		3.6932	1.15795e-79
PA2336		5.1835	2.565e-78
PA5326		6.59043	1.71308e-77
PA2256	pvcC	4.59368	1.79774e-77
PA1424		4.398	1.84906e-77
PA0234		4.22502	2.4499e-76
PA0691		6.37227	4.08022e-76
PA1918		4.5248	1.43033e-75
PA2429		5.92241	1.50686e-75
PA3910	eddA	4.21451	3.29195e-75
PA3279	oprP	4.27227	3.83439e-75
PA0195.1	pntAB	6.26491	7.41875e-75
PA4335		3.96083	2.80291e-74
PA2182		4.9484	3.70045e-74
PA3358		4.11145	1.56147e-72
PA2212		4.75493	8.15077e-72
PA5284		3.94664	8.23895e-72
PA4900		4.70967	1.38476e-71
PA4859		5.90383	1.08837e-70
PA1649		4.73286	1.78646e-70
PA3421		5.12255	2.22239e-70
PA3892		4.08517	2.78405e-70
PA4898	opdK	4.87319	3.65184e-70
PA0154	pcaG	4.21241	2.78342e-69
PA0113		3.6009	4.14113e-69
PA4099		4.60076	4.629e-69
PA1270		4.84114	6.07899e-69
PA3119		3.714	7.93237e-69
PA2064	pcoB	4.44187	3.01515e-68
PA2325		4.87472	3.13409e-68
PA3776		4.41003	3.92435e-68
PA3571	mmsR	3.70014	7.36925e-67
PA0037	trpI	3.87578	7.97692e-67
PA1500		4.57516	1.63658e-66
PA0440		4.21908	1.9716e-66
PA3065		4.20589	6.14284e-66
PA1257		4.81528	8.78053e-66
PA1384	galE	4.19898	9.25123e-66
PA4288		3.77913	5.16143e-65
PA1233		4.58089	6.63507e-65
PA2029		3.96929	6.84762e-65
PA2157		3.88462	2.18822e-64
PA3967		3.32852	3.77903e-64
PA0222		4.75462	5.37317e-64
PA2441		3.95321	5.74479e-64
PA2085		4.89988	7.76161e-64
PA2432	bexR	3.51454	1.43443e-63
PA0092		4.07044	3.72247e-63
PA5351	rubA1	5.68287	5.2913e-63
PA2122		4.31811	3.01775e-62
PA2421		4.84127	1.18656e-61
PA4904	vanA	4.25712	1.72442e-61
PA1213		4.3333	2.43528e-61
PA0987		4.28106	1.19016e-60
PA0416	chpD	3.56006	1.56837e-60
PA2135		4.26243	1.56837e-60
PA3963a		4.83442	2.97379e-60
PA1873		4.02138	1.02125e-59
PA4635a		4.59254	1.03166e-59
PA0153	pcaH	4.49393	1.36064e-59
PA5183		3.79467	4.15219e-59
PA3750		5.65805	6.41012e-59
PA2892	atuG	5.75368	1.98923e-58
PA3036		4.0021	4.52383e-58
PA3542	alg44	4.1618	1.31455e-57
PA2888	atuC	3.92746	1.45545e-57
PA5327		3.91767	2.33706e-57
PA0806		3.98887	4.04239e-57
PA0790		4.05315	4.04239e-57
PA4799		3.85069	9.01892e-57
PA0803		3.33449	9.72423e-57
PA1240		4.9717	1.41362e-56
PA5535		3.2979	2.2894e-56
PA0543		3.1108	2.66358e-56
PA5399	dgcB	3.24602	3.13831e-56
PA2278	arsB	4.25691	3.90577e-56
PA1418		3.01863	4.82041e-56
PA3176	gltS	3.76961	5.68395e-56
PA2882		4.1438	8.1068e-56
PA3254		3.0911	4.15414e-55
PA3061	pelD	4.01414	1.51952e-54
PA3376		4.57522	1.922e-54
PA3022		-6.96489	2.02342e-54
PA4572	fklB	-8.5295	2.42784e-54
PA2415		3.49686	2.42784e-54
PA1916		4.12739	3.06451e-54
PA2575		-6.96917	3.31414e-54
PA0740	sdsA1	3.47751	4.6895e-54
PA2676		4.90011	5.11198e-54
PA2516	xylZ	4.79593	8.20546e-54
PA1739		3.92528	1.3165e-53
PA2881		4.05799	1.3165e-53
PA1646		3.31927	2.21497e-53
PA1508		4.43759	2.96629e-53
PA3441		-6.98749	3.07103e-53
PA4136		3.14995	3.10892e-53
PA4126		3.5829	3.92266e-53
PA1388		3.91976	4.20329e-53
PA2099		3.91566	4.61153e-53
PA3352		-6.96728	1.05376e-52
PA2269		4.18589	1.17592e-52
PA0321		3.5396	1.70931e-52
PA4303	tadZ	3.82825	2.0235e-52
PA5303		-11.5418	3.27531e-52
PA0279		4.80633	4.44335e-52
PA2191	exoY	3.35	5.10371e-52
PA2468	foxI	-8.17917	5.20134e-52
PA3561	fruK	-6.61079	5.25868e-52
PA3519		3.66414	6.39929e-52
PA5420	purU2	3.74665	6.39929e-52
PA2772		3.00956	8.85348e-52
PA4090		-6.12383	9.85576e-52
PA3101	xcpT	-8.07446	1.0561e-51
PA2261		-6.50015	1.0561e-51
PA2130	cupA3	3.42337	2.05403e-51
PA4850	prmA	-5.85627	2.63694e-51
PA1236		3.77884	2.89395e-51
PA3914	moeA1	3.88491	2.89395e-51
PA0499		3.64367	3.36624e-51
PA0451a		2.89596	5.25125e-51
PA4192		3.4785	7.45406e-51
PA2946		-8.34683	7.63093e-51
PA0845		4.20227	7.68636e-51
PA1379		3.86152	8.07151e-51
PA1290		4.28263	8.83618e-51
PA2291		-6.54039	1.72902e-50
PA3730		3.40228	2.22201e-50
PA2074		4.07061	5.32233e-50
PA1606		6.11995	7.40369e-50
PA0918		3.03298	7.9036e-50
PA2737		-7.22297	9.95942e-50
PA4616		3.0278	1.13403e-49
PA5080		-7.01709	1.13901e-49
PA2185	katN	3.47478	1.48309e-49
PA1502	gcl	4.24197	2.25789e-49
PA3630	gfnR	3.31125	2.43145e-49
PA3319	plcN	3.05412	2.74009e-49
PA2209		3.93316	3.01328e-49
PA1833		-7.25719	3.65989e-49
PA0539		3.53501	4.98601e-49
PA1854		2.87677	5.57891e-49
PA3761		3.19803	6.36732e-49
PA1226		3.20279	7.17983e-49
PA1159		-6.53772	7.98128e-49
PA0242		3.56858	8.47332e-49
PA0941		3.2682	1.16083e-48
PA5510		-6.51406	1.53763e-48
PA3783		3.33897	1.88137e-48
PA5384		5.15224	1.92553e-48
PA0693	exbB2	4.24895	2.95182e-48
PA1127		-11.2845	3.41552e-48
PA3741		3.33935	3.63235e-48
PA3302		-7.72329	4.39929e-48
PA4081	cupB6	3.50634	4.99245e-48
PA5541	pyrQ	3.00516	5.46954e-48
PA4287		4.0952	5.49052e-48
PA0398		-7.56236	8.07638e-48
PA1868	xqhA	4.02843	1.26434e-47
PA2633		-10.3409	1.35171e-47
PA1694	pscQ	3.62657	1.43689e-47
PA3665		2.90952	1.55228e-47
PA5348		-8.53745	2.18796e-47
PA1691	pscT	4.82637	2.39679e-47
PA3745	rpsP	-6.54953	2.70681e-47
PA2381		-8.73945	2.88399e-47
PA0581		-5.90431	3.47549e-47
PA1869		-10.3878	4.43278e-47
PA3070		-5.57269	9.29362e-47
PA4995		3.23851	1.03266e-46
PA3869		4.79626	1.45582e-46
PA4176	ppiC2	-5.99731	1.66281e-46
PA0450		2.91213	2.13578e-46
PA0593	pdxA	-6.27646	2.87465e-46
PA3515		3.49723	3.2429e-46
PA3015		3.0482	3.57118e-46
PA4702		-5.96475	4.85733e-46
PA3859		-6.06516	5.8229e-46
PA1440		-6.23716	6.65883e-46
PA0232	pcaC	3.70442	6.89096e-46
PA1102	fliG	-5.85724	8.12048e-46
PA1515	alc	3.84138	1.13901e-45
PA3904		-11.1033	1.393e-45
PA1899	phzA2	-7.3315	1.40431e-45
PA3767		-10.2699	2.66408e-45
PA1026		3.14798	3.3302e-45
PA4951	orn	-6.49576	3.61712e-45
PA2554		-7.27951	5.33946e-45
PA5200	amgR	-4.66925	5.70459e-45
PA2659		-5.87716	5.74958e-45
PA5176		-5.13762	5.85827e-45
PA1232		3.42375	7.07718e-45
PA2150		3.00524	8.58225e-45
PA5500	znuC	-6.32848	1.01707e-44
PA4867	ureB	3.63967	1.01928e-44
PA0446		-6.19733	1.05898e-44
PA3504		2.97507	1.10873e-44
PA1067		3.42569	1.27768e-44
PA2210		3.74395	1.3709e-44
PA0277		-6.79389	1.95809e-44
PA0607	rpe	-6.46921	3.56124e-44
PA2709	cysK	-6.33696	3.56503e-44
PA1144		4.35808	5.23051e-44
PA3092	fadH1	2.90883	5.52593e-44
PA0843	plcR	3.23171	5.88939e-44
PA2035		-4.80468	6.2282e-44
PA1593		3.24688	6.63103e-44
PA1459		-5.17816	9.11538e-44
PA2198		3.83712	9.53642e-44
PA0686		4.24459	9.96056e-44
PA1293		-5.23926	1.06007e-43
PA3893		2.86558	1.07556e-43
PA4492		-4.70549	1.47399e-43
PA2521	czcB	3.78087	1.54837e-43
PA2767		3.57574	1.56483e-43
PA2979	kdsB	-4.88911	1.89343e-43
PA2434		3.127	1.89343e-43
PA3429		3.15032	1.95309e-43
PA3548	algI	3.60402	2.01458e-43
PA1390		3.6768	3.04745e-43
PA0870	phhC	-6.22751	3.24157e-43
PA3393	nosD	3.50647	3.25222e-43
PA1534	recR	-5.83843	4.45722e-43
PA2701		4.11901	4.50605e-43
PA2006		3.55936	4.89876e-43
PA0182		3.7043	5.2551e-43
PA4905	vanB	5.69641	5.45591e-43
PA0728		3.99954	5.69573e-43
PA5311		3.30009	6.13478e-43
PA2548		3.81224	6.70635e-43
PA2752		5.06257	7.364e-43
PA1867	xphA	11.8908	8.49201e-43
PA2635		2.97096	9.55529e-43
PA2264		-6.28596	1.12699e-42
PA0118		3.82148	1.18874e-42
PA2835		3.65776	1.22709e-42
PA1690	pscU	3.6878	1.91333e-42
PA4063		3.50503	2.19949e-42
PA3163	cmk	-5.94537	2.20641e-42
PA4535		-5.44463	2.30222e-42
PA4920	nadE	-8.00493	2.74039e-42
PA1417		2.65751	3.23807e-42
PA0306a		-6.5556	3.50701e-42
PA2706		3.03558	4.47273e-42
PA1912	femI	-5.68297	5.41068e-42
PA3243	minC	-4.38011	5.48304e-42
PA0241		3.58667	5.64398e-42
PA1199		-5.00757	6.53758e-42
PA4960		-5.89062	8.94364e-42
PA5371		-5.07743	9.22773e-42
PA1491		2.93093	1.05357e-41
PA4166		4.01229	1.22049e-41
PA4833		-5.51697	1.23817e-41
PA1275	cobD	3.14799	1.86179e-41
PA4917		-5.62415	1.90611e-41
PA4934	rpsR	-6.89617	2.368e-41
PA4548		-4.19292	2.42813e-41
PA4916		-6.31574	2.83458e-41
PA3280	oprO	3.16331	2.85741e-41
PA5133		-4.78071	2.90609e-41
PA3621	fdxA	-5.37854	3.25385e-41
PA1136		2.73667	3.2823e-41
PA1259		3.48644	3.94886e-41
PA5330		-4.35214	4.22557e-41
PA5361	phoR	2.75689	4.63538e-41
PA4458		-6.74954	4.74135e-41
PA2893	atuH	2.76099	4.85392e-41
PA1925		5.40311	5.03297e-41
PA2891	atuF	2.86305	5.64947e-41
PA3363	amiR	-4.12003	5.8634e-41
PA4161	fepG	3.18223	1.02325e-40
PA3114	truA	-6.31335	1.40678e-40
PA0469		-5.04033	1.4985e-40
PA2784		3.95589	1.56385e-40
PA1645		2.79211	1.62917e-40
PA0556		3.01145	1.70198e-40
PA1284		2.60238	1.83703e-40
PA4865	ureA	4.51825	2.08973e-40
PA3899		-7.49314	2.16945e-40
PA1008	bcp	-4.90841	2.1769e-40
PA4680		5.14246	2.98675e-40
PA4737		3.20218	3.17679e-40
PA4125	hpcD	4.85098	3.44164e-40
PA3405	hasE	-4.1562	3.82681e-40
PA2756		-7.52701	4.71648e-40
PA2043		3.13464	5.34303e-40
PA0468		-6.10619	5.69768e-40
PA4137		3.13774	7.10945e-40
PA1672		2.6912	7.24459e-40
PA5175	cysQ	-4.68218	7.50052e-40
PA1814		-4.84584	9.45159e-40
PA1019	mucK	3.59003	9.92863e-40
PA1202		-6.50287	1.04718e-39
PA4971	aspP	-5.29419	1.12417e-39
PA4652		2.89668	1.26083e-39
PA2631		-5.2623	1.29169e-39
PA2703		3.55089	1.88665e-39
PA1674	folE2	-3.97557	2.06184e-39
PA0022		-6.87685	2.13092e-39
PA0197	tonB2	3.15511	2.32985e-39
PA3997	lipB	-4.39205	3.27012e-39
PA5067	hisE	-6.13551	3.29838e-39
PA3543	algK	3.77976	3.91098e-39
PA2678		3.30765	5.17825e-39
PA3161	himD	-5.37059	6.97533e-39
PA3263		-4.71131	7.33001e-39
PA5548		3.05395	7.75444e-39
PA5271		-10.1398	8.52874e-39
PA0665		-4.2744	9.79403e-39
PA2755	eco	-4.77588	1.13617e-38
PA4487		-5.39168	1.49388e-38
PA1638		4.26825	1.55269e-38
PA0875		2.75539	1.76008e-38
PA1845		2.65803	2.19376e-38
PA0033		3.9391	2.27542e-38
PA3886a		3.89545	2.29479e-38
PA3624	pcm	-4.2967	2.35016e-38
PA1221		2.59039	2.66487e-38
PA3791		-3.93776	2.75735e-38
PA2992		3.00776	3.8909e-38
PA0323		4.53229	4.15392e-38
PA2590		3.52277	5.24368e-38
PA3975	thiD	-4.40009	7.06192e-38
PA4055	ribC	-5.6622	7.10379e-38
PA4646	upp	-4.79224	7.36579e-38
PA0436		-4.84381	9.07384e-38
PA1053		-5.14849	9.49697e-38
PA3947	rocR	3.13829	1.01776e-37
PA2307		4.13858	1.01776e-37
PA0333		3.09591	1.02452e-37
PA2219	opdE	4.56006	1.07661e-37
PA0579	rpsU	-7.35521	1.32873e-37
PA3547	algL	3.65641	1.38407e-37
PA0900		-10.3646	1.5736e-37
PA0793		-4.69123	1.66852e-37
PA4302	tadA	2.63201	2.06886e-37
PA3059	pelF	2.73191	3.37522e-37
PA4069		-5.26031	3.48675e-37
PA2221		2.65348	3.84273e-37
PA5562	spoOJ	-5.71295	4.06266e-37
PA0785	azoR1	4.14727	7.74239e-37
PA0950		-10.0654	7.86644e-37
PA2562		-4.41614	8.24627e-37
PA0847		2.37807	8.2767e-37
PA0442		12.6579	8.64906e-37
PA4874		-4.19856	9.11371e-37
PA3766		2.31958	9.60941e-37
PA3391	nosR	4.05366	1.01225e-36
PA1680		5.38066	1.02635e-36
PA1535		2.49236	1.05077e-36
PA4650		2.95223	1.05077e-36
PA1982	exaA	3.12317	1.23727e-36
PA4400		-4.92019	1.29229e-36
PA1393	cysC	5.525	1.33562e-36
PA4493	roxR	-6.53177	1.36896e-36
PA0127		2.51214	1.9833e-36
PA3594		3.01424	2.21348e-36
PA3045		5.29379	2.30607e-36
PA0986		7.8909	2.33954e-36
PA3437	folM	-9.97728	2.36719e-36
PA5337	rpoZ	-5.13319	2.47956e-36
PA0381	thiG	-4.39817	2.54745e-36
PA1134		-3.68946	2.59747e-36
PA3809	fdx2	-4.42693	2.72185e-36
PA3852		-4.3194	2.83411e-36
PA4998		-5.85413	3.31051e-36
PA2622	cspD	-5.79166	3.35225e-36
PA5029		3.91203	3.83802e-36
PA5149		-4.20343	3.85164e-36
PA2497		3.24145	3.9596e-36
PA5143	hisB	-4.19033	4.06231e-36
PA1966		4.839	4.49182e-36
PA4052	nusB	-4.18548	5.8769e-36
PA4035		-6.76122	6.71414e-36
PA4475		-4.49143	6.95189e-36
PA0720		3.11168	1.13994e-35
PA0109		3.62585	1.14041e-35
PA3132		2.89213	1.42882e-35
PA3251		3.62874	1.64595e-35
PA0648		2.67977	1.80989e-35
PA0770	rnc	-4.98053	2.02656e-35
PA2955		2.5994	2.26017e-35
PA1449	flhB	2.94078	2.28318e-35
PA0145		2.42593	2.2836e-35
PA1819		-3.75593	2.95041e-35
PA1104	fliI	-4.5336	3.08449e-35
PA1138		3.26669	3.09407e-35
PA1749		-7.57003	3.24882e-35
PA1906		-5.35978	3.45625e-35
PA5302	dadX	-3.52899	4.22797e-35
PA0773	pdxJ	-4.53287	5.1479e-35
PA5245		-7.21196	8.73991e-35
PA3464		3.9294	8.97967e-35
PA5004		-4.35526	1.00217e-34
PA0965	ruvC	-6.04617	1.11108e-34
PA2073		3.51073	1.6785e-34
PA3193	glk	-5.5289	1.71166e-34
PA3113	trpF	-5.31413	2.06267e-34
PA4910		3.21324	2.22304e-34
PA3378		3.64507	2.33155e-34
PA1644		-5.3254	2.49012e-34
PA3006	psrA	-3.82669	2.49012e-34
PA3214		-5.79563	2.53993e-34
PA0701		3.55985	2.67364e-34
PA2189		4.28738	3.06044e-34
PA2075		3.44348	3.14691e-34
PA0857	bolA	-4.52248	3.22172e-34
PA0160		3.95963	3.79074e-34
PA4053	ribE	-4.34078	4.07087e-34
PA1634	kdpB	3.29755	4.13428e-34
PA5103		-3.8003	4.35652e-34
PA3976	thiE	2.37798	4.35652e-34
PA4491		-4.3436	4.40934e-34
PA3509		3.88728	4.45858e-34
PA0318		-4.08384	4.5825e-34
PA5032		5.55822	4.73985e-34
PA1475	ccmA	-9.86664	5.22093e-34
PA0744		-5.497	5.55335e-34
PA1570		2.66894	5.77343e-34
PA2915		-3.79708	8.67158e-34
PA1450		2.54074	1.12717e-33
PA4363	iciA	2.66426	1.14635e-33
PA1422	gbuR	2.33423	1.32516e-33
PA0565		2.35955	1.54167e-33
PA3939		-3.67956	1.62994e-33
PA4106		3.56013	1.68693e-33
PA5494		-6.62854	1.78079e-33
PA5563	soj	-5.8339	1.93777e-33
PA0471		-3.40627	1.98691e-33
PA2383		-3.42316	2.20562e-33
PA0882		3.0254	2.24115e-33
PA3433		4.0251	2.24924e-33
PA3368		3.28288	2.59774e-33
PA2549		3.02249	2.63065e-33
PA5335		-5.34444	2.83405e-33
PA0206		2.84798	3.09453e-33
PA4969	cpdA	-5.01383	3.21964e-33
PA1132		2.90324	3.41874e-33
PA4109	ampR	2.50759	3.47621e-33
PA1391		2.98725	4.28878e-33
PA3632		3.0056	4.38032e-33
PA0216		3.12226	4.38032e-33
PA4613	katB	2.39564	5.00053e-33
PA0490		2.93515	5.91386e-33
PA4825	mgtA	3.64096	6.08081e-33
PA3546	algX	4.94538	7.12825e-33
PA5012	waaF	-3.27172	7.72141e-33
PA1976	ercS'	2.42599	8.22262e-33
PA4012		-4.62664	9.09187e-33
PA2609		-4.30347	9.2602e-33
PA5109		-5.01721	1.06944e-32
PA4074		2.52621	1.19842e-32
PA3483		-4.92322	1.26927e-32
PA5300	cycB	-8.49868	1.65602e-32
PA1083	flgH	-4.47816	1.80168e-32
PA5124	ntrB	2.3983	2.06863e-32
PA3293		2.73315	2.2213e-32
PA5301		-3.95684	2.25635e-32
PA3404		-3.84654	2.29928e-32
PA2577		2.82729	2.29928e-32
PA4294		2.71343	2.30055e-32
PA2783		2.93633	2.34723e-32
PA5570	rpmH	-6.85281	2.87277e-32
PA3175		2.93242	3.10187e-32
PA4348		-6.70772	3.15941e-32
PA0726		3.54682	3.66441e-32
PA4780		-4.88807	3.71825e-32
PA2180		2.88634	3.71825e-32
PA2792		2.55373	4.01261e-32
PA0359		-6.46278	4.13532e-32
PA0854	fumC2	-4.19133	4.80157e-32
PA3521		3.29079	5.37637e-32
PA3514		4.58083	6.18636e-32
PA4516		-3.92704	6.2205e-32
PA3638		2.68547	6.30064e-32
PA3545	algG	2.72661	6.81592e-32
PA4767		-4.56435	7.35493e-32
PA3360		6.74227	7.35493e-32
PA2121		4.70867	9.00453e-32
PA0341	lgt	-3.94135	9.17171e-32
PA1312		2.41776	1.02595e-31
PA1488		3.11009	1.04266e-31
PA5057	phaD	-3.37854	1.10984e-31
PA4888	desB	2.40622	1.11476e-31
PA3063	pelB	3.00143	1.17499e-31
PA3074		2.71934	1.27033e-31
PA0324		2.76947	1.36949e-31
PA4806		3.08246	1.39318e-31
PA4534		-5.70113	1.49771e-31
PA3295		-4.08555	1.56372e-31
PA0505		-5.64643	1.57529e-31
PA2080	kynU	-3.74475	1.79061e-31
PA0664		-6.65922	1.79534e-31
PA2229		-6.58858	1.88397e-31
PA4079		-3.14292	1.97337e-31
PA3125		2.69746	2.1095e-31
PA2019		-3.40486	2.13237e-31
PA0784		-3.44938	2.13382e-31
PA3772		3.57296	2.20025e-31
PA2324		4.47911	2.29677e-31
PA0930		-3.9444	2.33803e-31
PA3248		2.32504	2.56325e-31
PA0769		-3.84183	2.6625e-31
PA1200		-3.49336	3.04662e-31
PA1950	rbsK	-4.65566	3.05904e-31
PA0410	pilI	-6.48547	3.06608e-31
PA1411		2.48421	3.35258e-31
PA0661		-6.44918	3.63451e-31
PA2747		-11.5555	3.65717e-31
PA4831		3.86283	3.94162e-31
PA0401		-3.96754	4.23534e-31
PA3008		-3.41775	4.25193e-31
PA4437		2.81844	5.77384e-31
PA5214	gcvH1	-4.28666	6.1454e-31
PA1322		2.3022	6.86966e-31
PA3328		-5.2937	7.743e-31
PA3347		-9.92109	8.46858e-31
PA4788		2.44769	8.52341e-31
PA0758		-3.86224	1.03538e-30
PA4841		-4.38455	1.03797e-30
PA4381		-6.54273	1.09471e-30
PA1442		-5.7241	1.10062e-30
PA2428		5.78119	1.12932e-30
PA2419		2.68692	1.13246e-30
PA0383		2.22856	1.15116e-30
PA0804		-3.98632	1.16381e-30
PA1192		-3.69606	1.17875e-30
PA4447	hisC1	-3.68031	1.32438e-30
PA2502		2.41389	1.33286e-30
PA3245	minE	-4.05491	1.43256e-30
PA0240		2.7314	1.53475e-30
PA0362	fdx1	2.44274	1.63522e-30
PA0492		-11.6673	1.63715e-30
PA0358		2.80284	1.66654e-30
PA2467	foxR	-3.39001	1.69709e-30
PA3702	wspR	-3.7354	2.055e-30
PA4896		-3.44715	2.13256e-30
PA0487		-9.54198	2.19141e-30
PA3431		-4.7197	2.27008e-30
PA0036	trpB	-5.17362	2.59417e-30
PA0692		3.35075	2.95987e-30
PA4847	accB	-5.50341	2.98018e-30
PA1023		3.67204	3.58483e-30
PA0403	pyrR	-5.56865	4.45586e-30
PA1386		3.39671	5.10769e-30
PA1566		4.06946	5.45046e-30
PA2154		2.74357	5.5144e-30
PA0564		3.74284	7.38329e-30
PA0597		-3.67366	7.39393e-30
PA2510	catR	2.77427	8.30641e-30
PA2287		-5.1506	1.00574e-29
PA1542		2.57398	1.00574e-29
PA5025	metY	-4.72142	1.04425e-29
PA2275		2.46846	1.20916e-29
PA3394	nosF	3.25396	1.22e-29
PA3084		-3.57104	1.29587e-29
PA2464		-6.53752	1.31393e-29
PA3605		2.09087	1.63018e-29
PA3324		3.50346	1.67946e-29
PA2535		2.69459	1.91439e-29
PA4123	hpcC	2.61383	2.01601e-29
PA4460		-4.53072	2.07091e-29
PA2288		-5.35699	2.3222e-29
PA0016	trkA	-3.21081	2.38151e-29
PA4773		2.23018	2.46325e-29
PA1617		-3.88972	2.55603e-29
PA3032	snr1	3.29756	2.55603e-29
PA3775		4.0023	2.56288e-29
PA0329		-3.32994	2.5934e-29
PA4042	xseB	2.2071	2.85772e-29
PA1300		-3.29495	3.02542e-29
PA3442		-5.60828	3.03532e-29
PA0019	def	-3.86113	3.53441e-29
PA0737		2.54818	3.74613e-29
PA3958		-3.84168	4.13014e-29
PA2574	alkB1	2.29903	4.5898e-29
PA1485		2.8975	4.68972e-29
PA0209		3.53196	5.30162e-29
PA1627		2.67321	5.47604e-29
PA0838		-3.1268	6.0553e-29
PA3937		-5.57446	6.16239e-29
PA1947	rbsA	3.77858	6.16239e-29
PA1093		-5.51452	7.05696e-29
PA4805		2.73367	7.63881e-29
PA4141		-9.83247	7.67835e-29
PA0891		-4.03531	8.22381e-29
PA4755	greA	-3.51765	9.12617e-29
PA0027		-3.3366	9.65109e-29
PA0255		2.51334	9.84746e-29
PA5553	atpC	-5.83412	1.00591e-28
PA0828		2.72947	1.14181e-28
PA1852		-5.89397	1.20538e-28
PA5151		2.92386	1.20538e-28
PA1763		2.39141	1.22919e-28
PA5236		-3.45917	1.46817e-28
PA4857		2.84921	1.4741e-28
PA4499		-4.94064	1.4913e-28
PA4322		-3.99111	1.50494e-28
PA2060		7.76911	1.53078e-28
PA1273	cobB	-6.695	1.56586e-28
PA0276		-3.18855	1.68754e-28
PA3719	armR	-9.57786	1.88382e-28
PA1806	fabI	-4.99216	1.88382e-28
PA1186		3.60844	1.92724e-28
PA4876	osmE	-5.00998	1.97652e-28
PA1464		-3.66001	2.08984e-28
PA1543	apt	-10.205	2.27027e-28
PA1292		-5.35855	2.31133e-28
PA2051		2.71249	2.39643e-28
PA1326	ilvA2	-4.86039	2.55825e-28
PA1733		-4.9879	2.58229e-28
PA5525		-3.82569	2.7023e-28
PA3031		-5.00467	2.70849e-28
PA3400		3.59335	2.97839e-28
PA0651	trpC	-3.23156	3.10986e-28
PA0507		2.04822	3.10986e-28
PA2964	pabC	-5.08008	3.57122e-28
PA1235		2.36245	3.64077e-28
PA1107		2.10762	3.71497e-28
PA0800		3.57213	3.89838e-28
PA3786		-5.44035	4.42213e-28
PA0951a		4.66966	4.70438e-28
PA5466		12.1293	4.8173e-28
PA2471		2.79989	4.84714e-28
PA5519		2.1365	4.85218e-28
PA3595		4.81771	6.04441e-28
PA1678		-3.34304	6.35692e-28
PA3520		-3.14818	6.44564e-28
PA2173		3.20742	7.94575e-28
PA2584	pgsA	-5.8456	8.28558e-28
PA1524	xdhA	2.2133	9.1062e-28
PA1521		2.26455	9.43773e-28
PA3199		-4.42298	9.56019e-28
PA4895		-6.7761	9.96057e-28
PA0578		-5.09479	1.05183e-27
PA4217	phzS	-5.06207	1.19124e-27
PA1345		2.23258	1.2909e-27
PA4197	bfiS	2.65079	1.43446e-27
PA4796		2.33872	1.52415e-27
PA3524	gloA1	-4.49693	1.5712e-27
PA0173		4.1436	1.65047e-27
PA3458		2.70102	1.67788e-27
PA2202		2.96433	1.82297e-27
PA2215		4.40886	1.9441e-27
PA4647	uraA	-3.22638	2.24642e-27
PA1112b		-3.98016	2.32872e-27
PA1572		-3.20772	2.75799e-27
PA1095		-3.185	2.98825e-27
PA3954		3.25982	3.145e-27
PA3858		-3.33348	3.41443e-27
PA4665	prfA	-4.03222	3.58121e-27
PA4816		2.2269	3.61928e-27
PA1474		-3.55216	4.16471e-27
PA1224		2.4079	4.17211e-27
PA3288		-5.33718	4.30934e-27
PA4684		-3.15259	4.38354e-27
PA2331		-5.85954	4.4549e-27
PA5411	gbcB	4.6657	4.4549e-27
PA3906		2.34191	4.78958e-27
PA5138		-6.35918	4.8054e-27
PA4585	rtcA	2.12283	4.83762e-27
PA1030		-3.72384	5.0758e-27
PA3170		-3.33003	5.0758e-27
PA4007	proA	-5.38929	5.25662e-27
PA2270		2.0877	5.28388e-27
PA4845	dipZ	-3.42695	5.44695e-27
PA0382	micA	-3.35477	5.47209e-27
PA2306	ambA	-3.65592	5.63138e-27
PA4391		2.37151	5.7089e-27
PA4321		-5.39354	5.83603e-27
PA4990		-9.45677	6.58971e-27
PA4832		3.00579	7.06385e-27
PA1547		2.56541	7.09793e-27
PA2475		2.62177	7.61687e-27
PA1205		-3.17197	7.64899e-27
PA1193		-4.72537	7.74632e-27
PA3599		-3.67895	8.34163e-27
PA3844		-3.52154	9.15378e-27
PA5534		2.88953	1.32387e-26
PA0723	coaB	-6.8476	1.40189e-26
PA0853		-4.91863	1.54284e-26
PA3550	algF	2.96495	1.56749e-26
PA4717		-2.99546	1.59016e-26
PA2968	fabD	-3.73711	1.74854e-26
PA3291		3.23705	1.76856e-26
PA1158		2.87454	1.88667e-26
PA2879		2.24781	1.95589e-26
PA1773	cmaX	-4.2207	1.96516e-26
PA5193	yrfI	-2.80158	2.03495e-26
PA0846		-5.04161	2.06324e-26
PA2220		2.05083	2.11046e-26
PA1601		2.39676	2.44116e-26
PA2095		-4.601	2.49381e-26
PA4451		-2.89718	2.58577e-26
PA1412		3.8653	2.62794e-26
PA0203		2.66488	3.02515e-26
PA2001	atoB	-5.22222	3.12237e-26
PA3445		-5.14423	3.18157e-26
PA0549		-3.14532	3.22988e-26
PA0407	gshB	-4.30069	3.42216e-26
PA4372		-5.69763	3.65866e-26
PA0342	thyA	-2.86856	3.83656e-26
PA2621		-4.64798	3.85231e-26
PA2114		-5.43127	4.31011e-26
PA5216		2.04486	4.9908e-26
PA3026		2.38875	5.05102e-26
PA2887	atuB	2.98745	5.56699e-26
PA5336	gmk	-4.7105	5.59495e-26
PA1304		-2.85849	6.23659e-26
PA0230	pcaB	2.24209	6.64532e-26
PA3897		2.87021	6.79901e-26
PA4313a		3.3791	6.86371e-26
PA4466		-9.42731	8.06587e-26
PA2174		2.291	8.15688e-26
PA0031	betC	2.5388	8.66454e-26
PA2658		-4.91864	8.72994e-26
PA3479	rhlA	-9.5269	8.93576e-26
PA0120		2.34053	9.03501e-26
PA4022		-10.9031	9.61862e-26
PA0364		2.15014	1.15872e-25
PA3628		-4.21686	1.17113e-25
PA0075	pppA	-4.58484	1.3747e-25
PA1034		2.29891	1.3747e-25
PA4538	ndh	-3.4637	1.45436e-25
PA5434	mtr	-3.74227	1.48239e-25
PA3863	dauA	3.61439	1.54675e-25
PA2260		-3.2208	1.63823e-25
PA3737	dsbC	-5.22127	1.79464e-25
PA2406		-4.44827	1.80512e-25
PA3812	iscA	-3.21386	2.00648e-25
PA3140		4.5661	2.41397e-25
PA3365		-5.99163	2.4504e-25
PA0225		2.27152	2.48557e-25
PA3109		-3.70968	2.52924e-25
PA4822		3.67563	2.55464e-25
PA1487		3.1869	2.65803e-25
PA1792		-2.9753	3.21294e-25
PA4211	phzB1	4.46958	3.39709e-25
PA0405		-4.95513	3.58264e-25
PA1306		-4.1946	3.72012e-25
PA2657		-2.629	4.12538e-25
PA3962		-5.32742	4.24919e-25
PA3256		-2.60793	4.27298e-25
PA0144		-9.51248	4.96935e-25
PA1238		3.05548	5.08428e-25
PA0850		3.26902	5.09673e-25
PA5128	secB	-9.23141	5.62378e-25
PA3017		-4.99994	5.62378e-25
PA5450	wzt	-2.70701	5.63964e-25
PA4588	gdhA	-4.30429	6.0323e-25
PA4325		-3.90504	6.42168e-25
PA3422		2.394	6.52443e-25
PA4265	tufA	-9.68361	6.9529e-25
PA3540	algD	2.32972	7.05143e-25
PA3898		-2.68378	7.13886e-25
PA0137		5.73442	7.68237e-25
PA4008		2.3338	8.12131e-25
PA0165		2.66349	8.1314e-25
PA4445		2.54559	8.41629e-25
PA3493		2.44306	8.63236e-25
PA5279		-3.26254	9.23094e-25
PA5558	atpF	-8.93403	9.6435e-25
PA1153		2.99503	1.08706e-24
PA2960	pilZ	2.13127	1.13058e-24
PA3902		-6.31494	1.16785e-24
PA0483		-2.63309	1.1965e-24
PA5220		-6.91493	1.31913e-24
PA2534		2.6603	1.34034e-24
PA4970		-6.34339	1.36428e-24
PA2586	gacA	-4.9072	1.4851e-24
PA4724.1		3.47511	1.62143e-24
PA3035		2.70346	1.73525e-24
PA4016		-2.70054	1.7984e-24
PA4855	purD	-3.20049	1.8719e-24
PA1279	cobU	2.20347	2.04066e-24
PA4318		-4.56492	2.0687e-24
PA1975		2.94684	2.21593e-24
PA3601		-5.45839	2.28873e-24
PA1841		1.90677	2.29047e-24
PA0528		2.31893	2.34413e-24
PA1228		3.31928	2.46739e-24
PA0562		-6.37583	2.48707e-24
PA4017		-2.8671	2.53832e-24
PA4889		2.25913	2.55457e-24
PA5306		2.83082	2.67676e-24
PA1879		2.47851	2.75063e-24
PA3039		4.50617	2.8576e-24
PA1631		3.8671	2.9576e-24
PA5219		-2.87527	3.00769e-24
PA1799	parR	-4.49641	3.01467e-24
PA3104	xcpP	-7.21746	3.03388e-24
PA5418	soxA	2.23829	3.07457e-24
PA4703		2.63575	3.17403e-24
PA1250	aprI	-2.647	3.20325e-24
PA3373		2.00456	3.24527e-24
PA2283		2.89355	3.31649e-24
PA5085		2.20803	3.34307e-24
PA5275		-5.27964	3.43049e-24
PA1526		-2.94609	3.43049e-24
PA5507		-4.37246	3.51078e-24
PA2405		-10.0569	3.74642e-24
PA3181		-3.8669	3.8746e-24
PA5126		2.14116	3.8746e-24
PA1983	exaB	12.2686	3.90174e-24
PA2156		3.37785	3.9303e-24
PA5398	dgcA	1.9466	4.09326e-24
PA0103a		-5.26016	4.36971e-24
PA3399		-9.3963	4.54117e-24
PA2320	gntR	-3.24456	4.59232e-24
PA2805		-4.86369	4.90003e-24
PA3751	purT	-2.79205	5.05397e-24
PA4982		3.42233	5.08165e-24
PA2207		6.01131	5.51589e-24
PA2255	pvcB	2.97864	5.61102e-24
PA3223	azoR3	2.711	6.22449e-24
PA4750	folP	-2.97533	6.35621e-24
PA3725	recJ	-2.85134	6.37181e-24
PA4692		-2.75488	6.84337e-24
PA3315		-3.91625	6.98945e-24
PA0249		4.52135	7.3778e-24
PA1768		-3.55071	7.47939e-24
PA5281		-4.5299	7.76242e-24
PA1753		-3.36332	7.79422e-24
PA2169		2.02086	7.92367e-24
PA5517		2.67681	8.37623e-24
PA4383		2.38663	8.47379e-24
PA1277	cobQ	-2.85721	8.84318e-24
PA1377		-5.45533	9.23469e-24
PA3693		2.4406	9.23469e-24
PA3759		5.00482	9.27266e-24
PA3742	rplS	-6.38725	9.57048e-24
PA0307		-3.55326	9.74544e-24
PA1457	cheZ	-4.48105	1.0319e-23
PA4198		1.9765	1.08725e-23
PA2050		2.77829	1.17757e-23
PA2423		-3.35939	1.18141e-23
PA4923		-5.95556	1.18595e-23
PA3089		2.84476	1.20686e-23
PA3756		-2.55244	1.30437e-23
PA2876	pyrF	-4.11305	1.31342e-23
PA4911		8.73531	1.31734e-23
PA3294		-9.44534	1.33593e-23
PA3965		1.97727	1.37844e-23
PA4339		2.49473	1.38197e-23
PA2587	pqsH	-4.45184	1.39871e-23
PA1945		2.4425	1.4463e-23
PA4811	fdnH	-3.11899	1.531e-23
PA4024	eutB	-3.46581	1.60017e-23
PA4410	ddlB	-5.80376	1.61615e-23
PA4653		2.10483	1.65647e-23
PA2632		-4.70783	1.67294e-23
PA5195		-6.00576	1.73157e-23
PA5093		-4.90276	1.83373e-23
PA2176		2.92793	1.84137e-23
PA1618		-6.503	1.87289e-23
PA1367		2.13088	2.00605e-23
PA1141		3.43834	2.05948e-23
PA5395		2.36799	2.23875e-23
PA3500		3.03773	2.2558e-23
PA3463		6.63373	2.31812e-23
PA4994		3.51352	2.33481e-23
PA0228	pcaF	2.50832	2.43578e-23
PA2341		5.85491	2.45967e-23
PA2040		-6.03253	2.8259e-23
PA2351		6.25409	2.89634e-23
PA3722		-2.79827	3.23958e-23
PA4712		2.11141	3.40421e-23
PA3364	amiC	-6.02329	3.58015e-23
PA0409	pilH	-3.43887	3.84922e-23
PA2196		2.40356	4.01187e-23
PA3127		-5.92926	4.07943e-23
PA5433		2.41677	4.10857e-23
PA1025		3.4918	4.66335e-23
PA3307		2.2924	4.7746e-23
PA5438		-2.92794	5.02638e-23
PA1670	stp1	-9.0589	5.26817e-23
PA4043	ispA	-4.91028	5.41296e-23
PA2141		3.56918	5.41826e-23
PA5508		-3.23371	5.94747e-23
PA0393	proC	-3.99801	6.16368e-23
PA5329		-4.04624	6.90297e-23
PA0535		-3.73809	7.08398e-23
PA3481		-4.48344	7.14447e-23
PA5097		1.78043	7.2536e-23
PA5357		-6.3903	7.45272e-23
PA1636	kdpD	2.44535	8.74247e-23
PA2438		2.40054	8.96913e-23
PA1316		-5.76968	9.35838e-23
PA0054		3.49501	9.55851e-23
PA0007		2.42969	1.0077e-22
PA3825		1.96056	1.00947e-22
PA2740	pheS	-3.50992	1.06437e-22
PA1479	ccmE	-4.82958	1.07597e-22
PA0136		2.48249	1.16312e-22
PA1719	pscF	2.79732	1.17357e-22
PA3284		2.43977	1.19646e-22
PA0038		-4.79862	1.23065e-22
PA4615		-5.31246	1.34315e-22
PA3361	lecB	-7.84051	1.40038e-22
PA1260		6.47797	1.47697e-22
PA0085	hcp1	-7.71659	1.482e-22
PA0034		5.20747	1.54421e-22
PA4436		1.94886	1.54502e-22
PA0659		-3.87279	1.80342e-22
PA4815		5.01826	1.82728e-22
PA3696		-3.31301	2.28263e-22
PA3490		2.81436	2.40204e-22
PA1652		4.41741	2.72945e-22
PA1456	cheY	1.86727	2.78659e-22
PA3870	moaA1	3.69768	2.88812e-22
PA0419		-5.9431	3.36553e-22
PA1829		-3.47563	3.43435e-22
PA1591		2.3072	3.55284e-22
PA0163		-8.88629	3.62787e-22
PA1890		-3.00708	4.147e-22
PA1043		-4.30666	4.23549e-22
PA3698		-5.72037	4.60125e-22
PA1414		-10.3481	4.65398e-22
PA4508		2.28434	4.90348e-22
PA2754a		3.48164	4.96763e-22
PA0797		-2.52116	5.18499e-22
PA3848		-2.3503	5.51359e-22
PA0896	aruF	-3.71452	5.51997e-22
PA3670		2.56891	6.19068e-22
PA3820	secF	-3.40928	6.56755e-22
PA4419	ftsL	1.98716	6.69729e-22
PA2238	pslH	1.8034	7.07231e-22
PA3309		-7.92938	8.03436e-22
PA1942		3.09093	8.40987e-22
PA3808		-5.88758	8.47916e-22
PA1454	fleN	-5.02334	1.02567e-21
PA4654		2.84363	1.11893e-21
PA3420		5.03695	1.17759e-21
PA2279	arsC	2.85281	1.23864e-21
PA3822		-2.7925	1.24731e-21
PA1550		-3.59504	1.41273e-21
PA0566		-3.37412	1.54214e-21
PA3553	arnC	2.47648	1.61908e-21
PA0396	pilU	-2.62422	1.63952e-21
PA4021		-2.38873	1.64903e-21
PA4283	recD	-3.23618	1.68976e-21
PA3861	rhl	-5.09919	1.7299e-21
PA3242		-3.39514	1.79052e-21
PA3179		-2.41603	1.79178e-21
PA1788		-4.12011	1.79988e-21
PA4152		3.09758	1.83133e-21
PA2903	cobJ	-2.62827	1.92936e-21
PA3582	glpK	-5.71847	1.9827e-21
PA3124		2.56577	2.17132e-21
PA4664	hemK	-2.92	2.30204e-21
PA4139		-2.85661	2.4275e-21
PA1305		-3.58031	2.47663e-21
PA3526		-2.71863	2.47663e-21
PA5313		-3.31985	2.74583e-21
PA2345		-2.64545	2.98357e-21
PA2239	pslI	2.01912	2.9905e-21
PA4310	pctB	-3.75953	3.47771e-21
PA1286		3.20505	3.49307e-21
PA2034		-4.76692	3.58977e-21
PA0885		7.69205	3.66829e-21
PA3826		1.88177	3.77369e-21
PA1210		1.99083	3.77369e-21
PA1179	phoP	-3.41423	3.8045e-21
PA2222		5.02643	4.39571e-21
PA2838		5.30339	4.41848e-21
PA2328		-4.67162	4.6577e-21
PA0774		-5.19628	4.69346e-21
PA3040		-3.17268	4.69346e-21
PA4589		2.82884	4.87114e-21
PA0818		4.56486	5.9176e-21
PA4235	bfrA	-2.87324	5.9616e-21
PA0076		-5.00491	6.05892e-21
PA0315		-4.36537	6.47541e-21
PA3642	rnhB	-4.68725	6.77911e-21
PA3606		1.83667	7.01587e-21
PA1730		-2.93256	7.06632e-21
PA1909		2.13573	7.13608e-21
PA4490		-4.39534	7.77125e-21
PA3645	fabZ	-3.42241	7.94335e-21
PA4883		8.28072	7.97472e-21
PA4340		-3.88829	8.38786e-21
PA1536		2.28109	9.1339e-21
PA0856		-5.65759	9.14462e-21
PA0467		-4.47544	9.84138e-21
PA0041a		4.9417	9.93321e-21
PA2714		4.68674	9.98562e-21
PA4039		4.35922	1.05028e-20
PA4893	ureG	-4.5229	1.07592e-20
PA1648		1.95078	1.0812e-20
PA4456		-2.85664	1.08485e-20
PA0441	dht	3.64899	1.10024e-20
PA4108a		2.86341	1.22363e-20
PA1963		2.37813	1.29409e-20
PA2682		1.97969	1.42566e-20
PA0926		1.84562	1.43056e-20
PA0741		-8.8703	1.4482e-20
PA5332	crc	-5.78584	1.46916e-20
PA1047		-2.4341	1.51651e-20
PA4863		2.40155	1.53891e-20
PA4695	ilvH	-2.46845	1.59791e-20
PA1434		2.3175	1.59791e-20
PA0087		-6.17362	1.63187e-20
PA5475		-6.30657	1.65201e-20
PA4134		-9.11049	1.74359e-20
PA1862	modB	3.17288	1.83695e-20
PA3868		3.27114	2.06107e-20
PA1608		1.84857	2.10247e-20
PA2827		-3.14421	2.28683e-20
PA1703	pcrD	2.91112	2.31182e-20
PA2883		-5.71133	2.32344e-20
PA4183		-8.81032	2.41193e-20
PA0746		-3.08853	2.42155e-20
PA0990		2.22008	2.4347e-20
PA2769		3.27142	2.50809e-20
PA1187		8.97289	2.56419e-20
PA2733		-2.98814	2.59232e-20
PA5504		-2.51564	2.59232e-20
PA4882		5.1278	2.61221e-20
PA1710	exsC	-3.22116	2.69246e-20
PA0082		-2.36399	2.78978e-20
PA2296		3.96243	2.95471e-20
PA5063	ubiE	-4.45412	3.00852e-20
PA4521		-2.92553	3.00852e-20
PA1809		2.00832	3.04827e-20
PA0392		-2.50459	3.09054e-20
PA2413	pvdH	-6.832	3.13732e-20
PA1188		-4.55399	3.31309e-20
PA1363		1.87429	3.43668e-20
PA5059		-3.38006	3.47947e-20
PA3278		3.45991	3.62845e-20
PA1987	pqqC	-2.42718	3.67606e-20
PA1804	hupB	-7.30032	3.71437e-20
PA2774		1.72215	3.79583e-20
PA1647		2.2359	3.98893e-20
PA4111		-5.8319	4.27633e-20
PA4709		-6.58457	4.29335e-20
PA0893	argR	-2.29837	4.47072e-20
PA1790		-4.57323	4.51425e-20
PA2588		-5.89715	4.52591e-20
PA4461		-5.57343	4.6482e-20
PA1463		-2.5333	4.65076e-20
PA1441		-2.66253	4.67413e-20
PA3680		2.03297	4.9565e-20
PA2335		2.57122	5.08403e-20
PA0940		2.01141	5.10656e-20
PA3744	rimM	-7.53906	5.17244e-20
PA2995	nqrE	-3.98845	5.57454e-20
PA4114		-3.6633	5.72228e-20
PA0475		4.22131	5.77111e-20
PA1112		-2.64924	5.84789e-20
PA4029		-2.15573	6.00148e-20
PA0287	gpuP	5.30612	6.15248e-20
PA0042		2.00602	6.32105e-20
PA3555	arnD	8.17457	6.41526e-20
PA0731		-2.47716	6.48336e-20
PA4140		-4.41867	6.60673e-20
PA3886		-3.45046	6.82608e-20
PA4405		2.06518	7.18952e-20
PA3983		-2.58885	7.29578e-20
PA3552	arnB	3.49019	7.40266e-20
PA0257		3.62014	7.49607e-20
PA2224		4.73088	7.59684e-20
PA1619		2.94642	7.64288e-20
PA0813		2.17231	7.786e-20
PA2746a		-4.94003	7.83674e-20
PA5514		2.06874	8.08007e-20
PA4802		2.57093	8.38129e-20
PA2504		-2.27098	9.29396e-20
PA5559	atpE	-3.03076	9.52234e-20
PA2333		9.4835	1.06804e-19
PA3196		-4.17232	1.07081e-19
PA5212		-3.61897	1.07308e-19
PA2285		2.24895	1.10895e-19
PA2553		-6.44096	1.11313e-19
PA0610	prtN	1.79103	1.12487e-19
PA5353	glcF	2.14042	1.16956e-19
PA2546		5.55678	1.21839e-19
PA2518	xylX	7.0474	1.22164e-19
PA5305		-2.79959	1.25743e-19
PA1781	nirB	4.09879	1.25743e-19
PA2601		2.1503	1.27914e-19
PA2572		-2.58417	1.32878e-19
PA3685		-4.99757	1.3677e-19
PA0193		3.179	1.38423e-19
PA4821		6.27112	1.43043e-19
PA1166		-5.943	1.45547e-19
PA1741		1.95686	1.52613e-19
PA3099	xcpV	-5.71454	1.55166e-19
PA4567	rpmA	-6.39007	1.5842e-19
PA2011	liuE	-3.61286	1.58477e-19
PA0674	vreA	2.1005	1.5934e-19
PA1020		4.13303	1.62284e-19
PA0826		4.03982	1.65392e-19
PA2005		-3.69804	1.66119e-19
PA1126		1.61279	1.67652e-19
PA1961		1.87669	1.69332e-19
PA3668		1.94114	1.85943e-19
PA1522		-9.01929	1.9977e-19
PA4593		4.57239	2.00524e-19
PA3425		2.37058	2.04482e-19
PA0922		-2.63256	2.10684e-19
PA2108		2.41096	2.17222e-19
PA0066		-8.86928	2.18435e-19
PA1041		-3.6316	2.24754e-19
PA2077		2.39762	2.30923e-19
PA1249	aprA	-6.029	2.31254e-19
PA3333	fabH2	-2.53011	2.44463e-19
PA2619	infA	-3.22493	2.54026e-19
PA4086	cupB1	4.23106	2.59046e-19
PA2505	opdT	5.34825	2.72025e-19
PA4974		-5.27349	2.8331e-19
PA5069	tatB	-2.97173	3.12729e-19
PA5304	dadA	-6.49078	3.17058e-19
PA2476	dsbG	-4.3132	3.21613e-19
PA3559		1.90513	3.43286e-19
PA0106	coxA	2.4338	3.69121e-19
PA2971		-5.75126	3.87566e-19
PA3988		-2.75516	3.93457e-19
PA2436		2.94704	4.08853e-19
PA4506		8.35302	4.41307e-19
PA2166		-4.04581	4.49018e-19
PA1081	flgF	-2.89747	4.68919e-19
PA2435		2.25248	4.81968e-19
PA3402		-4.36048	5.37876e-19
PA1533		-2.20657	5.51091e-19
PA2054	cynR	4.06767	5.53914e-19
PA2758		2.1653	5.61035e-19
PA2000	dhcB	-2.29603	6.32162e-19
PA3401		3.49968	6.33692e-19
PA4993		-6.63459	6.44846e-19
PA1553	ccoO1	-4.14834	6.55962e-19
PA1268		6.52944	6.72252e-19
PA3723		-3.28686	6.89949e-19
PA0327		-4.47706	7.34245e-19
PA1448	fliR	2.09943	7.50934e-19
PA5310		1.89322	8.24312e-19
PA4809	fdhE	-4.01838	8.32004e-19
PA0172		2.61697	8.32461e-19
PA1387		1.62108	8.84937e-19
PA0584	cca	-2.47185	9.14247e-19
PA3212		-2.94064	9.83116e-19
PA0874		8.50005	1.00592e-18
PA2641	nuoF	-4.74564	1.04489e-18
PA2592		-4.35023	1.12337e-18
PA4353		-5.60035	1.2927e-18
PA0533		2.46276	1.30726e-18
PA2738	himA	-4.33322	1.31277e-18
PA4027a		4.32034	1.32669e-18
PA0973	oprL	-6.89644	1.37152e-18
PA0989		5.3597	1.38229e-18
PA1082	flgG	-2.81257	1.40938e-18
PA4775		1.69579	1.42277e-18
PA2524		3.44052	1.4367e-18
PA2009	hmgA	3.68003	1.4694e-18
PA2190		-2.72863	1.49215e-18
PA0568		-5.55998	1.49908e-18
PA1949	rbsR	-2.77576	1.54001e-18
PA4342		6.85992	1.61612e-18
PA3739		1.74635	1.65216e-18
PA5382		2.28348	1.70153e-18
PA1693	pscR	3.89391	2.01751e-18
PA0777		2.96333	2.04036e-18
PA3332		1.83409	2.04816e-18
PA1462		-2.06496	2.06227e-18
PA1262		5.89315	2.07979e-18
PA2790		1.96559	2.19526e-18
PA1725	pscL	4.55796	2.23186e-18
PA4708	phuT	-5.21839	2.24523e-18
PA4113		1.76494	2.26953e-18
PA4004		-4.74053	2.32806e-18
PA0959		-2.29386	2.4769e-18
PA2966	acpP	-6.2529	2.48372e-18
PA4275	nusG	-5.69236	2.61758e-18
PA2506		9.99858	2.66064e-18
PA3165	hisC2	-6.04445	2.74808e-18
PA1666		-6.16083	2.91039e-18
PA0747		-4.96904	2.97255e-18
PA5319	radC	-2.59742	3.02942e-18
PA1180	phoQ	-3.79531	3.14975e-18
PA4187		2.83898	3.27374e-18
PA0888	aotJ	-6.99097	3.29667e-18
PA2479		2.41363	3.45655e-18
PA3413		-2.37895	3.49901e-18
PA3598		1.84607	3.49901e-18
PA0944	purN	-3.28847	3.74475e-18
PA3979		-5.72421	3.75911e-18
PA3052		-4.68446	3.76045e-18
PA0676	vreR	1.92903	3.8148e-18
PA0062		2.80751	3.86103e-18
PA3241		-2.50354	4.00094e-18
PA2746		-3.38423	4.05004e-18
PA0970	tolR	-2.41247	4.09024e-18
PA2983		-2.25869	4.29671e-18
PA4679		-8.54704	4.76752e-18
PA5479	gltP	-2.35969	5.08541e-18
PA4901	mdlC	2.79954	5.22672e-18
PA4311		-2.71825	5.24763e-18
PA0948		-8.53087	5.30081e-18
PA3200		-2.60703	5.30264e-18
PA5105	hutC	-2.40611	5.50132e-18
PA2834		2.68468	5.50373e-18
PA0801		-2.59422	5.73058e-18
PA4195		1.85965	6.52613e-18
PA1999	dhcA	-3.41565	6.55683e-18
PA5186		2.95674	7.06046e-18
PA1745		-5.81968	7.07511e-18
PA2853	oprI	-5.86985	7.21923e-18
PA2614	lolA	-2.08179	7.55336e-18
PA0308		-2.85977	7.71323e-18
PA1024		2.31014	7.86641e-18
PA0227		4.35502	7.89323e-18
PA4582		1.81304	8.17438e-18
PA2816		5.80171	8.34762e-18
PA2750a		2.4333	8.76089e-18
PA0809		-3.18054	8.76184e-18
PA1520		-2.31161	9.08318e-18
PA2457		2.53694	9.16436e-18
PA1338	ggt	-4.72053	9.46664e-18
PA0388		-2.72749	9.46664e-18
PA0675	vreI	2.86359	9.81491e-18
PA2412		-5.92117	9.92921e-18
PA2100		2.33527	1.0076e-17
PA5068	tatA	-2.44024	1.03454e-17
PA1324		-6.65659	1.04413e-17
PA4765	omlA	-2.6288	1.04985e-17
PA1671	stk1	3.67706	1.18222e-17
PA3978		-3.41059	1.2048e-17
PA4683		1.87444	1.20866e-17
PA5267	hcpB	-10.4687	1.21566e-17
PA0254		1.98868	1.21663e-17
PA3064	pelA	4.96435	1.26743e-17
PA1333		-3.31537	1.31241e-17
PA0219		7.99099	1.32373e-17
PA0178		1.88801	1.32584e-17
PA1504		-2.53652	1.36765e-17
PA2115		5.29966	1.37498e-17
PA2914		-3.51042	1.46513e-17
PA4794		2.08541	1.46841e-17
PA1303		2.14411	1.46853e-17
PA3467		5.45898	1.52991e-17
PA3142		-2.95211	1.59932e-17
PA4157		-4.96585	1.62956e-17
PA3415		-2.09959	1.64679e-17
PA0412	pilK	-1.95949	1.67676e-17
PA2346		8.17839	1.68104e-17
PA2259	ptxS	-5.14182	1.70723e-17
PA2485		2.32941	1.72445e-17
PA5424		-3.67239	1.80531e-17
PA0373	ftsY	-4.03909	1.82424e-17
PA4565	proB	-2.9547	1.8326e-17
PA1735		3.85149	1.9044e-17
PA0981		5.16157	2.05651e-17
PA3486		-2.44283	2.11137e-17
PA0949	wrbA	-2.30483	2.30648e-17
PA2850	ohr	-5.52022	2.4205e-17
PA4332		1.8123	2.56538e-17
PA1842		-4.58089	2.71271e-17
PA0171		2.54227	2.8202e-17
PA4838		1.78176	2.88725e-17
PA3383		6.61315	2.88725e-17
PA0083		-7.57716	3.05029e-17
PA3135		1.99554	3.05029e-17
PA4343		2.82131	3.14482e-17
PA4938	purA	-5.55349	3.16353e-17
PA1062		-2.98584	3.16353e-17
PA1827		6.60563	3.22879e-17
PA1967		-3.23186	3.30746e-17
PA1299		-3.32279	3.49387e-17
PA5150		-6.49347	3.57735e-17
PA1699		6.86505	3.81688e-17
PA1204		-8.63365	4.3003e-17
PA0624		-9.33123	4.50874e-17
PA4037		3.31916	4.61275e-17
PA0655		-4.16999	4.86546e-17
PA3918	moaC	-2.99864	4.96922e-17
PA1465		-4.67886	4.99971e-17
PA3707		-3.7051	5.08144e-17
PA5295		-2.71728	5.21127e-17
PA4711		1.89844	5.28706e-17
PA4402	argJ	-2.99734	5.50733e-17
PA1676		6.60917	5.53525e-17
PA1679		1.87232	5.56244e-17
PA3362		-3.21815	5.80911e-17
PA5283		1.72038	5.85539e-17
PA0811		1.96368	5.8606e-17
PA0169		7.03329	5.93495e-17
PA0886		5.11142	6.03041e-17
PA4399		-2.43434	6.4408e-17
PA1203		-5.42366	6.61924e-17
PA3936		-5.24439	7.09173e-17
PA1934		-2.90874	7.15054e-17
PA1965		2.47077	7.76029e-17
PA2627		-3.37979	7.77909e-17
PA2033		-5.51893	7.81952e-17
PA4056	ribD	-2.89537	7.88842e-17
PA4963		-2.38315	7.91508e-17
PA2408		-2.5212	8.2105e-17
PA5074		-2.59703	8.41114e-17
PA4049		-2.58517	8.41114e-17
PA4771	lldD	-2.6119	9.92958e-17
PA2440		2.50704	9.96856e-17
PA3785		1.55633	1.03197e-16
PA1514		3.23296	1.0481e-16
PA2032		1.90476	1.05779e-16
PA3439	folX	-2.76711	1.14409e-16
PA4983		1.95364	1.16088e-16
PA2612	serS	-3.20531	1.17154e-16
PA4005		-2.59375	1.17188e-16
PA1373	fabF2	2.46796	1.19351e-16
PA3240		2.10497	1.22305e-16
PA3427		-4.41105	1.22566e-16
PA2425	pvdG	-5.80041	1.23633e-16
PA5331	pyrE	-2.81785	1.2429e-16
PA4637a		-5.60966	1.2914e-16
PA2382	lldA	-4.53197	1.4946e-16
PA1248	aprF	-4.35397	1.50831e-16
PA3969		-2.2815	1.56108e-16
PA0952		-3.28521	1.57218e-16
PA4989		2.39456	1.66855e-16
PA3348		-3.08542	1.68307e-16
PA3881		1.70332	1.75881e-16
PA3856		-8.99052	1.8086e-16
PA3025		3.6793	1.87015e-16
PA2779		1.65801	1.89161e-16
PA5393		2.38428	2.05512e-16
PA5569	rnpA	-3.12701	2.13415e-16
PA3122		-3.2732	2.18612e-16
PA1252		-3.12523	2.22771e-16
PA3182	pgl	-2.62816	2.23795e-16
PA0018	fmt	1.56747	2.23795e-16
PA3784		-3.72327	2.2611e-16
PA1959	bacA	-2.73088	2.54473e-16
PA3602		-3.28692	2.59858e-16
PA2317		-4.67296	2.65785e-16
PA2671		2.51593	2.79755e-16
PA4395		-3.05592	2.81888e-16
PA0924		3.18733	2.85358e-16
PA4738		-2.90544	2.92212e-16
PA5013	ilvE	-5.31642	3.08774e-16
PA2387	fpvI	-2.98938	3.52462e-16
PA4599	mexC	-4.80848	3.62405e-16
PA5243	hemB	-6.43656	3.8579e-16
PA4295	fppA	5.55407	3.92992e-16
PA5161	rmlB	-5.12463	3.97639e-16
PA2473		8.88762	4.00798e-16
PA2243	pslM	4.21961	4.06423e-16
PA4170		2.06689	4.08772e-16
PA0415	chpC	-2.47222	4.15134e-16
PA0020		-2.94912	4.15654e-16
PA3494		3.89939	4.15654e-16
PA3450		-5.24034	4.39253e-16
PA0057		1.9606	4.66133e-16
PA2480		-3.32467	4.75002e-16
PA4595		-5.33598	5.0923e-16
PA1528	zipA	-3.89524	5.32302e-16
PA1623		-2.24885	5.42952e-16
PA2411		-5.15753	5.63888e-16
PA0997	pqsB	2.34079	5.6535e-16
PA3206		-5.62298	5.69686e-16
PA2908	cbiD	-2.91014	5.71212e-16
PA3080		-2.82293	5.82275e-16
PA3580		1.60353	6.14154e-16
PA0122		-3.97069	6.24472e-16
PA0275		-4.60154	6.36165e-16
PA5169		-5.76435	6.51144e-16
PA1776	sigX	-4.37261	6.51144e-16
PA4172		2.08239	6.77929e-16
PA4440		-3.07412	6.84655e-16
PA5459		1.91327	6.90849e-16
PA0775		-3.13549	7.04535e-16
PA4366	sodB	-5.08569	7.33977e-16
PA2082		2.02591	7.50377e-16
PA5162	rmlD	-4.63139	7.79007e-16
PA0365		3.89124	7.82481e-16
PA1720	pscG	5.09924	8.05464e-16
PA5010	waaG	-2.30419	8.98115e-16
PA1531		-3.13128	9.10716e-16
PA0192		5.1272	9.29128e-16
PA0497		6.18599	9.70233e-16
PA2420		2.4449	9.83857e-16
PA4540		4.87364	9.94314e-16
PA0812		1.55011	1.04004e-15
PA1923		2.26834	1.04591e-15
PA5526		2.24973	1.06158e-15
PA3523		1.74494	1.09468e-15
PA4929		1.91096	1.0965e-15
PA2083		1.9314	1.11241e-15
PA2547		2.07161	1.18188e-15
PA1544	anr	-4.7814	1.18201e-15
PA2570	lecA	-2.37661	1.21251e-15
PA2268		5.5611	1.21251e-15
PA1835		4.18238	1.23215e-15
PA3094		-4.87183	1.24606e-15
PA4202		1.96341	1.26988e-15
PA2061		2.33688	1.325e-15
PA3511		2.84882	1.36605e-15
PA0982		1.51933	1.39344e-15
PA3689		-3.41181	1.4084e-15
PA5269		-8.29417	1.43161e-15
PA3480		-1.94776	1.4321e-15
PA4584		7.7478	1.4467e-15
PA3610	potD	3.12326	1.48825e-15
PA3071		-3.24614	1.49178e-15
PA0065		-3.13777	1.49295e-15
PA5484		-2.68111	1.49876e-15
PA3982		-2.75316	1.51233e-15
PA1395		8.19018	1.52853e-15
PA2982		-2.84348	1.56001e-15
PA4634		2.53173	1.60381e-15
PA4307	pctC	1.84088	1.62414e-15
PA3093		-2.06132	1.66255e-15
PA3005	nagZ	-1.90869	1.72812e-15
PA4975		-3.65623	1.78898e-15
PA4031	ppa	-4.81878	1.79434e-15
PA5028		-3.0082	1.80732e-15
PA4300	tadC	4.7567	1.84417e-15
PA4382		-4.56851	1.92241e-15
PA2935		8.14661	1.92639e-15
PA5339		-3.8047	2.0962e-15
PA4568	rplU	-5.15309	2.13602e-15
PA3066		-3.50557	2.19589e-15
PA4351		-5.91816	2.26264e-15
PA4130		-5.49785	2.2714e-15
PA2710		-4.70712	2.32799e-15
PA4623		3.5999	2.43642e-15
PA3618		-3.66201	2.50909e-15
PA1663		-3.68285	2.51521e-15
PA4790		-8.24677	2.54671e-15
PA1121	yfiR	1.62186	2.84383e-15
PA3202		2.51325	2.92066e-15
PA2699		2.84102	2.92966e-15
PA4878		-2.25484	2.94373e-15
PA2780		4.39656	2.96125e-15
PA5320	coaC	-2.26124	2.96164e-15
PA5221		-2.82302	2.97971e-15
PA3349		-4.74643	2.98728e-15
PA4420		-3.8497	2.98728e-15
PA5095		1.61524	2.9911e-15
PA1486		2.30153	3.02948e-15
PA0862		-2.24104	3.06014e-15
PA2299		-3.98238	3.07729e-15
PA4778	cueR	-3.51537	3.17979e-15
PA4932	rplI	-4.97648	3.34733e-15
PA4533		-2.97564	3.49494e-15
PA1354		4.75533	3.49988e-15
PA1269		-2.93274	3.60989e-15
PA4067	oprG	-5.75011	3.70085e-15
PA1673		-4.00057	3.74186e-15
PA4407	ftsZ	-4.88879	3.86164e-15
PA4154		2.13175	3.96506e-15
PA3107	metZ	-2.83762	4.00457e-15
PA1215		1.83465	4.13797e-15
PA2566		-2.96521	4.15123e-15
PA0347	glpQ	-4.65442	4.20094e-15
PA2103		1.6	4.32018e-15
PA4421		-2.4503	4.53957e-15
PA2822		2.02943	4.55666e-15
PA2308		-2.74923	4.80296e-15
PA5415	glyA1	-8.31519	5.04233e-15
PA1484		1.79448	5.07497e-15
PA2757		2.7819	5.07497e-15
PA2442	gcvT2	-2.3133	5.27573e-15
PA3679		1.50802	5.29195e-15
PA0606		-4.73247	5.30753e-15
PA1380		2.07753	5.33332e-15
PA4718		-3.78239	5.44916e-15
PA4968		-1.83678	5.58877e-15
PA3491		2.04124	5.61225e-15
PA0899	aruB	-3.60827	5.6184e-15
PA0554		-4.06692	5.62208e-15
PA2131	cupA4	6.93186	5.81746e-15
PA0377		1.57558	5.86136e-15
PA3416		-1.92133	6.08087e-15
PA4263	rplC	-6.21612	6.15109e-15
PA4479	mreD	-3.18809	6.26112e-15
PA1125		-5.23597	6.27842e-15
PA3329		-2.19226	6.54507e-15
PA2398	fpvA	-5.30949	6.74609e-15
PA3056		-4.06403	6.7769e-15
PA1092	fliC	-5.13163	6.77967e-15
PA5273		-2.60688	7.1052e-15
PA3688		-2.06482	7.14391e-15
PA1688		-3.00443	7.17622e-15
PA0933	ygcA	-2.28513	7.19068e-15
PA3932		-5.39564	7.61704e-15
PA0696		6.67057	7.65492e-15
PA3794		-5.38983	8.08902e-15
PA0101		1.52692	8.08902e-15
PA4184		1.64707	8.85135e-15
PA4671		-5.33138	9.37554e-15
PA1114		2.33988	9.58984e-15
PA1922		7.05026	9.88643e-15
PA2628		-3.16409	1.00569e-14
PA3664		-4.32584	1.04362e-14
PA0615		-3.02331	1.06569e-14
PA3823	tgt	-2.40279	1.07217e-14
PA3432		-2.99552	1.07672e-14
PA1552	ccoP1	-4.79547	1.10729e-14
PA2851	efp	-4.8215	1.11351e-14
PA2087		6.52102	1.1749e-14
PA5240	trxA	-5.34628	1.17525e-14
PA2643	nuoH	-4.58865	1.20851e-14
PA1296		1.43948	1.21385e-14
PA5486		-2.46331	1.2252e-14
PA1729		-1.80119	1.35469e-14
PA2172		-4.5373	1.37611e-14
PA4299	tadD	3.07313	1.37611e-14
PA3607	potA	-3.66201	1.39359e-14
PA0045		1.6602	1.39615e-14
PA3470		-8.26997	1.3993e-14
PA0312		-2.44857	1.46753e-14
PA2560		-3.64886	1.49599e-14
PA0179		-2.64422	1.49599e-14
PA4776	pmrA	-5.37308	1.50391e-14
PA2300	chiC	-5.14051	1.50391e-14
PA3317		-4.02255	1.6528e-14
PA4145a		6.30173	1.67149e-14
PA3281		3.21902	1.68049e-14
PA3574a		-5.3297	1.68681e-14
PA2542		2.08733	1.71326e-14
PA2391	opmQ	-4.02603	1.73783e-14
PA3846		-2.86312	1.76014e-14
PA1589	sucD	-4.52661	1.80596e-14
PA2665		-3.4822	1.82998e-14
PA2112		3.9489	1.88885e-14
PA4379		-2.77589	1.89929e-14
PA4656		-2.90518	1.9061e-14
PA0434		6.64787	1.92742e-14
PA1397		-4.16518	1.97492e-14
PA5542		3.16424	1.97625e-14
PA0425	mexA	-4.7231	2.09027e-14
PA3451		4.26805	2.11507e-14
PA2316		-4.38879	2.11967e-14
PA2123		5.16923	2.12581e-14
PA3112	accD	-4.99631	2.12947e-14
PA2251		4.47898	2.25313e-14
PA1972		6.23141	2.32997e-14
PA4201	ddlA	-2.26752	2.35788e-14
PA0477		4.74279	2.55882e-14
PA3915	moaB1	4.4846	2.56244e-14
PA3282		1.48797	2.56406e-14
PA4570		-4.5859	2.57905e-14
PA0876		-2.43826	2.82894e-14
PA0423	pasP	-4.91166	2.88662e-14
PA4550	fimU	-2.26877	2.88668e-14
PA1582	sdhD	-2.65444	2.91052e-14
PA4255	rpmC	3.52412	2.91981e-14
PA1285		-4.4261	2.95676e-14
PA4208	opmD	1.93297	2.96854e-14
PA1244		-2.63937	2.98484e-14
PA2396	pvdF	-4.67417	3.10542e-14
PA1234		-4.05761	3.13453e-14
PA1077	flgB	-2.91604	3.13719e-14
PA0397		4.24499	3.17653e-14
PA2267		1.51667	3.2385e-14
PA2417		-2.76993	3.36316e-14
PA4370	icmP	-5.929	3.53133e-14
PA2661		2.14895	3.53133e-14
PA0502		-1.86657	3.5463e-14
PA4620		6.73214	3.69818e-14
PA3836		-2.54218	3.72911e-14
PA3851		-2.17101	3.76437e-14
PA2481		-2.22115	3.88639e-14
PA5457		1.92842	4.01759e-14
PA3682		2.86267	4.29201e-14
PA3449		-3.40854	4.30261e-14
PA3105	xcpQ	-4.5366	4.31569e-14
PA0195	pntAA	1.5793	4.38436e-14
PA4853	fis	-2.55925	4.5463e-14
PA3321		4.8792	4.70054e-14
PA4088		6.94543	4.86582e-14
PA5539		2.70845	4.89079e-14
PA4976	aruH	-3.67509	4.92685e-14
PA3012		1.78506	4.99706e-14
PA2670		6.68712	5.03508e-14
PA3832	holC	-5.452	5.06191e-14
PA4025		1.4253	5.06291e-14
PA2312a		1.83857	5.09477e-14
PA1357		-3.01505	5.19563e-14
PA2680		2.74879	5.26443e-14
PA2832	tpm	1.39925	5.27802e-14
PA3596		4.77012	5.40883e-14
PA2793		2.1425	5.45993e-14
PA4448	hisD	-1.82857	5.51821e-14
PA5429	aspA	-4.99277	5.67068e-14
PA3474		4.72241	6.21188e-14
PA2868		2.5576	6.23666e-14
PA4175	piv	-6.23092	6.55913e-14
PA3579		-1.88556	6.75663e-14
PA1470		1.6158	7.23554e-14
PA0123		-2.10537	7.23774e-14
PA1320	cyoD	-5.24895	7.40092e-14
PA5465		-4.44828	7.40092e-14
PA3551	algA	3.75379	7.53631e-14
PA1346		3.82925	7.90488e-14
PA2167		1.90097	7.92038e-14
PA3049	rmf	-5.3652	8.28876e-14
PA4293	pprA	1.47094	8.33045e-14
PA1174	napA	1.64445	8.38409e-14
PA3891		2.28128	8.39543e-14
PA0462		-1.91608	8.77755e-14
PA2848		7.69203	9.24099e-14
PA4032		-1.83399	9.29946e-14
PA0587		-4.60958	9.4522e-14
PA4352		-5.53247	9.76406e-14
PA5101		-5.61356	9.856e-14
PA4394		-2.32763	9.856e-14
PA4965		-3.42683	9.89641e-14
PA1664		5.34334	1.04823e-13
PA0443		4.76637	1.08473e-13
PA1637	kdpE	-8.40405	1.13645e-13
PA2310		-2.55075	1.2066e-13
PA2318		1.58605	1.24746e-13
PA1716	pscC	1.47964	1.25302e-13
PA1052a		2.13816	1.29422e-13
PA0589		-5.15104	1.29549e-13
PA2359		-2.19353	1.30567e-13
PA1344		-1.91915	1.33916e-13
PA4020	mpl	-1.91036	1.3437e-13
PA1039		-8.3585	1.3705e-13
PA1241		-5.19884	1.40841e-13
PA1476	ccmB	-1.88429	1.40864e-13
PA4984		-3.01668	1.43428e-13
PA5034	hemE	-3.22273	1.46049e-13
PA1481	ccmG	-2.22428	1.50934e-13
PA3322		-3.42197	1.52662e-13
PA4249	rpsH	-4.78961	1.54117e-13
PA5033		2.67223	1.55463e-13
PA2951	etfA	-4.79621	1.5729e-13
PA3587	metR	1.37232	1.60585e-13
PA0418		1.79084	1.61367e-13
PA3830		-3.21564	1.62462e-13
PA3096	xcpY	-2.82768	1.6774e-13
PA0052		-1.71266	1.70222e-13
PA1156	nrdA	-5.16389	1.73056e-13
PA1992	ercS	3.59817	1.75183e-13
PA4592		3.92183	1.76612e-13
PA2454		1.3864	1.76832e-13
PA2484		1.64205	1.80956e-13
PA3078		-2.53513	1.84519e-13
PA1928	rimJ	2.29206	1.93467e-13
PA5497	nrdJa	-4.43183	1.94634e-13
PA1398		2.16639	1.96455e-13
PA0112		2.6696	1.97066e-13
PA3128		1.40537	2.08907e-13
PA3544	algE	2.40169	2.09802e-13
PA2105		1.74226	2.09954e-13
PA3878	narX	1.56836	2.10893e-13
PA4185		-3.64506	2.17774e-13
PA0868		-5.16724	2.21503e-13
PA4603		-8.42901	2.28382e-13
PA3717		-5.45662	2.32082e-13
PA3949		-1.84606	2.49633e-13
PA4814	fadH2	2.14554	2.51424e-13
PA3058	pelG	3.95989	2.66889e-13
PA0544		-3.28098	2.70025e-13
PA0921		-2.30188	2.90622e-13
PA0583		1.73677	2.93392e-13
PA1605		2.42771	2.93786e-13
PA0614		-5.63511	2.98062e-13
PA0032a		-5.36616	3.07265e-13
PA3531	bfrB	-7.27071	3.364e-13
PA0650	trpD	-1.92143	3.36946e-13
PA1057		3.71989	3.39166e-13
PA3663		-3.60713	3.53935e-13
PA0742		-3.52262	3.54167e-13
PA4387		1.55475	3.55691e-13
PA4577		-8.00019	3.72387e-13
PA3252		5.65884	3.77258e-13
PA3795		-3.17167	3.84529e-13
PA1921		2.60798	3.84776e-13
PA3024		3.79648	3.89236e-13
PA2651		-2.24871	3.92074e-13
PA2281		1.56199	4.17162e-13
PA5223	ubiH	-3.73422	4.29656e-13
PA2195	hcnC	-4.34723	4.33759e-13
PA4356	xenB	-3.71202	4.38777e-13
PA1482	ccmH	1.60257	4.45538e-13
PA5474		-2.44716	4.78185e-13
PA1789		-3.44657	4.79964e-13
PA3894		3.84534	4.79964e-13
PA3496		3.45869	4.83766e-13
PA2433		-5.15925	4.84309e-13
PA2788		-3.68029	4.86839e-13
PA3138	uvrB	-3.87607	4.88014e-13
PA5246		-4.37303	4.93547e-13
PA2024		-1.71923	4.95686e-13
PA2218		1.63108	5.22292e-13
PA5008		-1.62728	5.27316e-13
PA0872	phhA	-7.51545	5.3273e-13
PA0808		-4.32415	5.39688e-13
PA5148		-4.13444	5.59536e-13
PA3641		-2.47905	5.64223e-13
PA1190		2.85819	5.67579e-13
PA2527		-1.78239	5.8702e-13
PA5368	pstC	2.29547	5.98981e-13
PA4643		1.52698	6.06252e-13
PA1600		6.74759	6.09137e-13
PA1519		5.22367	6.1925e-13
PA2101		4.34925	6.21651e-13
PA3570	mmsA	-4.01859	6.2322e-13
PA1812	mltD	-4.11996	6.66574e-13
PA4804		2.22303	6.73865e-13
PA3530		-2.11118	6.95789e-13
PA4619		-3.472	6.97367e-13
PA4048		-3.2689	7.10563e-13
PA3397	fpr	-5.4465	7.64953e-13
PA4001	sltB1	-2.33295	7.76903e-13
PA2482		-2.99754	7.94172e-13
PA0221		6.57296	8.09115e-13
PA1004	nadA	-2.57099	8.36875e-13
PA4264	rpsJ	-4.0294	8.38277e-13
PA1655		-1.73806	8.42811e-13
PA2109		2.16952	8.42811e-13
PA5225		-2.49176	8.58185e-13
PA0778	icp	-4.2745	8.69685e-13
PA2193	hcnA	-5.31539	8.78383e-13
PA1399		6.7195	8.79482e-13
PA3721	nalC	-4.2727	8.81903e-13
PA2015	liuA	-4.41111	8.97444e-13
PA5160	mfsC	9.04072	8.97444e-13
PA4746		-1.61252	9.20449e-13
PA4930	alr	-1.90338	9.28615e-13
PA0439		2.42254	9.55573e-13
PA5048		2.69051	9.5869e-13
PA3622	rpoS	-4.19547	9.7775e-13
PA2954		-4.07915	1.01049e-12
PA4250	rpsN	-2.89303	1.01049e-12
PA2352		5.06252	1.03917e-12
PA5451	wzm	1.34792	1.0474e-12
PA1038		2.42365	1.14185e-12
PA2761		1.45995	1.14776e-12
PA5155		-3.59092	1.20166e-12
PA3018		3.36693	1.20278e-12
PA3100	xcpU	-2.1386	1.24284e-12
PA2579	kynA	-1.97626	1.32341e-12
PA4045		4.33534	1.35439e-12
PA2608		2.05669	1.36017e-12
PA3955		-3.62607	1.43299e-12
PA5427	adhA	-4.50101	1.49223e-12
PA3468		-2.58302	1.49261e-12
PA1615		-5.10811	1.49664e-12
PA0958	oprD	-4.20224	1.51589e-12
PA4304	rcpA	-3.37087	1.51932e-12
PA1783	nasA	5.40008	1.56864e-12
PA1406		5.70911	1.58119e-12
PA0656		-2.98204	1.58355e-12
PA4413	ftsW	-3.35712	1.64929e-12
PA2871		-1.86005	1.65813e-12
PA5258		-2.64071	1.65913e-12
PA0569		-7.95186	1.70663e-12
PA2338		5.30644	1.70997e-12
PA2025	gor	-3.76046	1.74363e-12
PA0957		-5.25993	1.75811e-12
PA3186	oprB	-4.01499	1.88144e-12
PA0451		-1.79396	1.88343e-12
PA4978		4.20863	1.92527e-12
PA1130	rhlC	-3.3545	1.93154e-12
PA0294	aguR	4.61718	1.96409e-12
PA0430	metF	-3.22583	1.97734e-12
PA3051		-2.93781	2.00154e-12
PA4408	ftsA	-4.36685	2.08271e-12
PA1552.1	ccoQ1	-8.11201	2.18817e-12
PA1594		-4.56913	2.20619e-12
PA0325		1.54358	2.29773e-12
PA1746		-4.0386	2.37699e-12
PA4457		-3.48841	2.39109e-12
PA4933		-4.19506	2.48821e-12
PA1254		6.22084	2.50856e-12
PA1717	pscD	1.58026	2.60568e-12
PA1274		-4.94782	2.61688e-12
PA5428		1.35877	2.63614e-12
PA3103	xcpR	-2.69821	2.70247e-12
PA2364		1.64518	2.84495e-12
PA5280	sss	-1.95128	2.85581e-12
PA4762	grpE	-3.00249	2.92169e-12
PA0969	tolQ	-3.30963	2.9251e-12
PA1875		1.62191	2.96896e-12
PA0306		2.23291	3.00833e-12
PA1167		-3.13723	3.01013e-12
PA0350	folA	-3.20732	3.09091e-12
PA3232		-2.31232	3.29847e-12
PA3426		1.36207	3.3149e-12
PA1765		1.73576	3.32203e-12
PA0284		-2.26594	3.36938e-12
PA3929	cioB	-3.91628	3.42455e-12
PA2252		-2.31434	3.47199e-12
PA3758		-3.92022	3.51953e-12
PA3634		-7.8945	3.54607e-12
PA5129	grx	-2.73513	3.54652e-12
PA4076		2.52268	3.59187e-12
PA0072		-4.93956	3.61571e-12
PA4903		6.17293	3.66209e-12
PA1990	pqqH	2.33155	3.71471e-12
PA1361		-3.25281	4.0437e-12
PA0235	pcaK	5.00127	4.06283e-12
PA0962		-4.70895	4.0918e-12
PA3518		2.96919	4.1019e-12
PA4224	pchG	-5.09872	4.32142e-12
PA2905	cobH	-7.8969	4.33867e-12
PA3678		-2.03893	4.53299e-12
PA0368		1.36876	4.60143e-12
PA0168		-4.91292	4.60346e-12
PA1870		-5.88682	4.87174e-12
PA2693		1.67116	4.88134e-12
PA5110	fbp	-3.80622	4.91051e-12
PA0638		-4.3689	4.92965e-12
PA2360		3.5161	5.03024e-12
PA5536		2.47417	5.15666e-12
PA4144		-2.47892	5.1989e-12
PA2301		-3.63704	5.26845e-12
PA2126		1.89827	5.42807e-12
PA4463		-3.77054	5.72507e-12
PA3236		3.28189	6.00745e-12
PA2227	vqsM	4.3802	6.09443e-12
PA5023		-1.76203	6.39073e-12
PA5088	tli5b3	4.02044	6.41644e-12
PA1556	ccoO2	-5.45507	7.04583e-12
PA1251		-2.07046	7.37705e-12
PA4122		2.268	7.37705e-12
PA4329	pykA	-3.48001	7.42405e-12
PA5472		-1.70241	7.63292e-12
PA2179		3.24121	7.87319e-12
PA1974		6.09411	8.21193e-12
PA3691		-4.42023	8.36045e-12
PA4724		-1.98198	8.39647e-12
PA1308		1.35871	8.40457e-12
PA1772		-2.04354	8.51562e-12
PA1954		2.40695	8.51562e-12
PA5163	rmlA	-3.97838	8.57563e-12
PA3129		-2.15537	8.62518e-12
PA2217		5.44392	8.90741e-12
PA5325		1.51589	9.46566e-12
PA3516		5.23827	9.65154e-12
PA1289		-7.96881	1.00302e-11
PA2171		3.37375	1.04181e-11
PA2159		-4.13496	1.0621e-11
PA0689		3.61969	1.12262e-11
PA1840		1.53133	1.14935e-11
PA1432	lasI	-4.28734	1.16442e-11
PA2036		5.34514	1.19917e-11
PA3215		2.07165	1.20113e-11
PA5136		-1.64929	1.2137e-11
PA1435		5.62751	1.2137e-11
PA0925		-3.50333	1.22408e-11
PA1325		-4.1409	1.30757e-11
PA5139		1.49412	1.31406e-11
PA0438	codB	2.27164	1.33878e-11
PA3905	tecT	1.64836	1.34459e-11
PA3323		1.99271	1.34619e-11
PA0859		-5.04159	1.39336e-11
PA2244	pslN	-3.72221	1.4043e-11
PA2355		3.47821	1.42102e-11
PA4731	panD	-3.38951	1.48055e-11
PA4308		-1.70312	1.54349e-11
PA1328		4.19752	1.54725e-11
PA2626	trmU	-2.44491	1.54998e-11
PA0348		2.57685	1.54998e-11
PA2958		1.2998	1.55516e-11
PA4791		5.38591	1.61372e-11
PA5425	purK	-1.77726	1.61379e-11
PA3631		1.36408	1.62978e-11
PA5309		1.78007	1.64329e-11
PA2907	cobL	-2.80606	1.70901e-11
PA1366		2.62488	1.71383e-11
PA0598		-1.52632	1.74539e-11
PA2511		1.89373	1.7592e-11
PA5254		-3.79497	1.80256e-11
PA3733a		-2.48266	1.81194e-11
PA3343		1.27488	1.84603e-11
PA2192		2.50718	1.84603e-11
PA2599		2.55675	1.86993e-11
PA3593		5.13849	1.88056e-11
PA4259	rpsS	-4.82679	1.94064e-11
PA3556	arnT	4.35146	2.00676e-11
PA4580		-2.35666	2.03111e-11
PA1668		-2.45812	2.03667e-11
PA1283		3.7088	2.03945e-11
PA4434		-1.69375	2.04236e-11
PA4611		-1.60789	2.04767e-11
PA2741	rplT	-3.70498	2.04969e-11
PA0745		-2.8527	2.0715e-11
PA2280		4.01791	2.09734e-11
PA4942	hflK	-3.9056	2.11988e-11
PA3782		3.99265	2.14959e-11
PA1639		1.36532	2.20843e-11
PA4239	rpsD	-4.35567	2.24876e-11
PA2465		5.83512	2.27165e-11
PA3896		-1.94683	2.28156e-11
PA3864	dauR	-3.34134	2.28925e-11
PA5054	hslU	-3.65677	2.35864e-11
PA4922	azu	-3.74212	2.38726e-11
PA1885		2.48551	2.39659e-11
PA0559		1.25293	2.4126e-11
PA3171	ubiG	-1.9132	2.43694e-11
PA0289	gpuR	4.18088	2.45892e-11
PA5249		-2.16669	2.60618e-11
PA5000	wapR	-2.12532	2.71203e-11
PA3538		-1.66442	2.71832e-11
PA1911	femR	-1.74181	2.77747e-11
PA2374		5.38553	2.83628e-11
PA4813	lipC	6.43042	2.90768e-11
PA1154		2.36837	2.9478e-11
PA0205		-3.63281	3.10916e-11
PA0898	aruD	-1.89671	3.14137e-11
PA3619		-2.5434	3.15667e-11
PA1048		-5.08706	3.17784e-11
PA3292		3.82851	3.17784e-11
PA0837	slyD	-5.51029	3.35053e-11
PA5087	tli5b2	4.00253	3.3602e-11
PA1409	aphA	1.73297	3.37402e-11
PA3778		1.426	3.40957e-11
PA2814		-7.78475	3.43183e-11
PA4704	cbpA	1.8012	3.45745e-11
PA1436		3.06112	3.46471e-11
PA3194	edd	-3.61384	3.67679e-11
PA5396		1.53595	3.83797e-11
PA3204		-1.991	3.8646e-11
PA2585	uvrC	-2.06468	3.88508e-11
PA3754		-1.72139	4.02386e-11
PA5489	dsbA	-3.31254	4.08729e-11
PA2226		1.82469	4.08729e-11
PA1573		-1.68034	4.16367e-11
PA5460		2.7483	4.43142e-11
PA3565		2.21057	4.50482e-11
PA2530		-1.50927	4.7375e-11
PA1089		-2.08841	4.8086e-11
PA2598		1.65445	4.88153e-11
PA3220		-2.25803	4.9557e-11
PA0025	aroE	-1.8995	4.99383e-11
PA3285		-1.45443	5.11585e-11
PA1402		-3.36237	5.13784e-11
PA2625		-2.61365	5.16906e-11
PA1588	sucC	-3.48388	5.18944e-11
PA2399	pvdD	-3.8031	5.241e-11
PA1731		1.23573	5.25765e-11
PA4887		1.72849	5.25765e-11
PA1315		-4.89831	5.46336e-11
PA3217	cyaB	4.17798	5.54708e-11
PA4858		4.16347	5.88796e-11
PA4555	pilY2	-2.50869	5.93485e-11
PA0064		-1.64598	6.0509e-11
PA0511	nirJ	3.00608	6.1242e-11
PA2041		2.39738	6.30586e-11
PA4174		-3.30051	6.69017e-11
PA5055		-5.15116	6.72203e-11
PA5182		3.56575	6.73439e-11
PA5026		-4.02177	6.76403e-11
PA1214		1.87518	6.80318e-11
PA1802	clpX	-3.71723	6.89076e-11
PA0316	serA	-3.7513	7.04924e-11
PA3705	wspD	1.28688	7.0893e-11
PA2357	msuE	4.73366	7.13377e-11
PA0017		-1.57284	7.25938e-11
PA5421	fdhA	3.49814	7.26443e-11
PA5367	pstA	4.67258	7.30366e-11
PA5349		-1.71984	7.31923e-11
PA2802		1.33055	7.37784e-11
PA5416	soxB	3.99777	7.42461e-11
PA5379	sdaB	3.79589	7.75294e-11
PA3388		1.54498	7.83772e-11
PA0749		-2.66436	8.01032e-11
PA0735		5.72953	8.08691e-11
PA0223		-4.77932	8.16011e-11
PA2555		-3.6775	8.20503e-11
PA3724	lasB	-4.71472	8.26936e-11
PA2865		1.78402	8.27401e-11
PA1826		1.54015	8.36661e-11
PA5503		-1.73915	8.70059e-11
PA5229		-1.93561	8.98026e-11
PA5554	atpD	-4.25846	9.03876e-11
PA1995		-5.00929	9.13729e-11
PA1120	tpbB	-1.75455	9.49487e-11
PA4991		-2.09019	9.50617e-11
PA0366		1.94842	9.653e-11
PA1800	tig	-4.05645	9.73309e-11
PA1598		-3.03294	9.75724e-11
PA3986		2.56708	1.03822e-10
PA1364		-4.0783	1.06991e-10
PA0339		-4.21092	1.07421e-10
PA1907		1.2724	1.07451e-10
PA1165	pcpS	2.00558	1.14403e-10
PA3466		-1.70373	1.14441e-10
[truncated: 3,242 more rows]

## Sheet: Pa_singleIR_vs_singleIRp
Locus Tag	Gene	Log2FC	FDR
PA0201		5.59363	3.49673e-289
PA0202		5.58268	1.53093e-232
PA0865	hpd	-3.89927	8.38835e-229
PA0069		4.1497	7.51658e-223
PA3446		5.25094	3.81899e-221
PA2359		4.31075	6.33589e-221
PA4570		4.03275	2.2652e-214
PA3444		3.90472	5.53396e-213
PA2287		3.77169	9.71157e-213
PA3049	rmf	3.23001	2.27533e-204
PA5150		2.93945	3.52726e-191
PA3939		4.68676	8.46521e-187
PA4471		2.79208	2.66637e-175
PA0672	hemO	2.80921	1.09182e-165
PA3361	lecB	3.23626	2.59172e-165
PA0523	norC	-5.01895	2.08696e-161
PA2286		3.51548	8.08363e-160
PA3126	ibpA	-3.83705	1.51262e-158
PA1912	femI	3.48243	4.68637e-156
PA4763	recN	2.88848	4.11556e-155
PA2172		-3.19414	6.7069e-155
PA3785		-3.17886	7.62411e-154
PA2009	hmgA	-3.22676	5.74141e-152
PA3441		3.83375	1.66715e-139
PA4467		2.57269	1.02101e-138
PA2468	foxI	3.16055	1.39427e-137
PA4896		3.31775	3.58434e-135
PA3417		-2.54563	1.07918e-130
PA2171		-3.79971	1.96252e-130
PA1316		3.10482	3.68233e-129
PA1174	napA	-2.54424	5.8393e-129
PA2691		3.12356	7.18647e-129
PA3445		4.63856	3.34493e-128
PA2682		-3.06384	1.63237e-126
PA0918		-3.20317	2.64012e-124
PA0929		2.78559	2.71678e-124
PA2113	opdO	-2.90427	4.34171e-124
PA3443		3.67493	6.85783e-122
PA3617	recA	2.27427	9.6148e-120
PA2402		2.5296	5.66934e-119
PA2033		2.98617	4.19473e-118
PA1415		-2.69466	1.21713e-113
PA3008		2.15647	4.03473e-111
PA1168		3.77439	4.62225e-111
PA4498		-2.12402	9.37812e-111
PA0866	aroP2	-3.06715	5.57892e-108
PA4470	fumC1	2.48646	7.86158e-108
PA4468	sodM	2.72526	1.34991e-105
PA2288		3.37435	8.79459e-105
PA2427		2.22744	9.26897e-104
PA0509	nirN	-2.71548	4.54086e-103
PA0670		2.88734	6.2768e-102
PA3790	oprC	-2.53942	3.91692e-100
PA2008	fahA	-2.81749	4.23756e-99
PA1301		2.25616	1.09108e-98
PA3415		-1.92249	2.69541e-98
PA4221	fptA	2.2729	2.87515e-98
PA3091		-1.9377	1.99334e-97
PA0529		2.58079	4.49513e-96
PA0472		2.66465	1.00238e-95
PA3416		-2.06169	1.17117e-95
PA0669		2.51872	5.84585e-95
PA1927	metE	3.32487	2.12107e-94
PA4658		3.10485	4.37784e-93
PA3391	nosR	-3.33241	1.80762e-92
PA2426	pvdS	2.37293	5.39243e-92
PA3007	lexA	2.2681	6.82518e-91
PA0471		2.48426	1.02293e-90
PA3094		2.14505	3.07894e-90
PA2783		-3.36219	3.98461e-90
PA0713		-2.78979	5.46376e-89
PA1245		2.08707	1.43507e-88
PA2312		3.98511	4.12205e-88
PA2512	antA	-3.76511	3.97727e-84
PA4659		2.89161	8.54235e-83
PA0985	pyoS5	2.04517	3.07784e-82
PA2413	pvdH	2.19882	1.1213e-79
PA2377		2.77375	1.30609e-79
PA4350		-2.22801	2.72048e-79
PA0525		-4.28381	6.03034e-78
PA5531	tonB1	1.77438	1.21245e-77
PA4610		-3.34234	7.58327e-77
PA3407	hasAp	2.30568	9.46334e-77
PA2384		1.91159	1.12718e-76
PA0634		3.1239	1.19761e-76
PA1911	femR	3.72833	2.4132e-76
PA3815	iscR	1.70675	1.39687e-75
PA0518	nirM	-4.00072	2.73992e-75
PA0870	phhC	-1.79884	9.35032e-75
PA2114		-2.23967	1.17213e-72
PA0530		2.57496	2.17381e-72
PA2467	foxR	2.70188	2.85873e-72
PA4220		2.39291	3.49424e-72
PA0633		2.98543	1.28253e-71
PA4587	ccpR	-2.02698	6.79393e-71
PA3520		2.54479	9.12054e-71
PA4090		1.66783	1.45097e-70
PA2007	maiA	-2.61267	3.87755e-70
PA4141		1.85567	1.65911e-69
PA4709		2.26879	3.49497e-69
PA0510		-3.12613	4.39072e-68
PA2034		2.95279	8.69756e-68
PA2507	catA	-5.29951	1.51285e-67
PA4224	pchG	1.80071	1.03423e-66
PA4687	hitA	1.74883	3.36847e-66
PA4637a		2.13625	3.79389e-66
PA0511	nirJ	-2.9968	9.98628e-66
PA4708	phuT	1.96778	9.98628e-66
PA5304	dadA	2.05863	1.04503e-65
PA3784		-2.65146	4.52036e-65
PA1246	aprD	1.89833	1.23494e-64
PA5446		1.95847	2.7922e-64
PA3442		3.06538	3.80897e-64
PA4598	mexD	2.44725	1.45603e-63
PA2483		1.66003	2.97344e-63
PA2400	pvdJ	2.20464	4.34836e-63
PA2173		-3.0843	4.37575e-63
PA4230	pchB	1.76878	4.37575e-63
PA3006	psrA	-1.71168	9.54697e-63
PA1414		-2.56438	1.60104e-62
PA4833		1.77439	2.67651e-62
PA2847		2.75294	2.2787e-61
PA0276		1.87487	6.59874e-61
PA3899		2.80704	3.64472e-60
PA0149		3.71005	3.72953e-60
PA0284		3.62638	4.35216e-60
PA4206	mexH	-1.54182	5.74912e-60
PA0388		-1.63318	1.27422e-59
PA4139		2.13457	1.29841e-58
PA4660	phr	2.0947	1.29859e-58
PA4231	pchA	1.71517	2.35308e-58
PA0616		3.14174	3.62549e-58
PA2509	catB	-4.85705	5.11684e-58
PA5097		-1.7127	1.45713e-57
PA4227	pchR	1.58181	2.0105e-57
PA0922		2.29262	2.58859e-57
PA4207	mexI	-1.8148	3.47174e-57
PA0807	ampDh3	3.28949	1.52727e-56
PA2111		-2.86363	2.12539e-56
PA0470	fiuA	1.7311	1.55443e-55
PA4226	pchE	1.68906	1.99665e-55
PA0613		2.65214	5.20732e-55
PA2158		-2.35604	8.53055e-55
PA3931		4.35073	1.45365e-53
PA5041	pilP	-1.5391	7.46135e-53
PA3413		2.59714	8.91811e-53
PA4469		2.61926	2.49785e-52
PA0602		-1.64817	2.6914e-52
PA1134		2.23334	6.91872e-52
PA4225	pchF	1.85362	1.15058e-51
PA4218		1.76607	1.4635e-51
PA4528	pilD	-1.38448	1.90859e-51
PA4228	pchD	1.62237	2.6859e-51
PA2782		-4.17477	3.62858e-51
PA4895		2.9516	7.2813e-51
PA0636		3.01839	9.47615e-51
PA2018		1.45658	1.27169e-50
PA2600		2.91846	1.28822e-50
PA3284		-1.862	1.79937e-50
PA0423	pasP	1.44338	2.45015e-50
PA0447	gcdH	-1.97295	3.46506e-50
PA4159	fepB	2.11093	7.84172e-50
PA2190		-2.02787	1.59858e-49
PA2514	antC	-3.61616	1.81692e-49
PA2515	xylL	-4.09214	3.08703e-49
PA3932		3.49411	3.46602e-49
PA0714		-2.96443	1.10493e-48
PA0531		2.24845	2.36639e-48
PA3410		1.84068	3.65208e-48
PA4515		1.72422	6.33924e-48
PA0446		-1.54477	6.54787e-48
PA3278		-2.35322	7.838e-48
PA0020		-1.35827	2.15386e-47
PA2516	xylZ	-3.47049	2.47201e-47
PA4142		1.58126	2.47201e-47
PA3530		1.48837	3.24314e-47
PA2169		-2.03412	3.62107e-47
PA4615		1.35544	4.88666e-47
PA4223		1.6061	5.79357e-47
PA4888	desB	-2.74961	7.87804e-47
PA3920		2.09265	7.13143e-46
PA2399	pvdD	1.54346	2.39729e-45
PA0952		-1.69241	4.15523e-45
PA0524	norB	-4.62479	7.04696e-45
PA2062		2.98565	1.06953e-44
PA0520	nirQ	-2.06309	1.09468e-44
PA3408	hasR	1.38625	1.10363e-44
PA2531		2.16121	1.36693e-44
PA3783		-2.11682	1.52614e-44
PA5042	pilO	-1.34978	3.042e-44
PA4168	fpvB	1.91679	4.29312e-44
PA2035		1.79626	5.83147e-44
PA3814	iscS	1.37679	6.46478e-44
PA2309		2.25706	9.70288e-44
PA5303		1.8696	1.07057e-43
PA2159		-2.29951	1.20136e-43
PA0615		2.13046	1.2986e-43
PA3283		-1.63743	1.40977e-43
PA0391		-1.72931	1.79053e-43
PA4918		2.56514	1.89357e-43
PA3813	iscU	1.29708	2.42689e-43
PA1746		-2.28765	2.72249e-43
PA5044	pilM	-1.35857	4.57139e-43
PA3789		-1.97082	6.13254e-43
PA0519	nirS	-4.46858	6.1397e-43
PA3392	nosZ	-3.1769	6.1397e-43
PA4175	piv	2.44503	6.35057e-43
PA2112		-3.27564	1.46098e-42
PA4990		2.48428	1.7877e-42
PA5043	pilN	-1.47587	3.13968e-42
PA1150	pys2	1.59406	4.57809e-42
PA0809		2.17961	6.63261e-42
PA1300		2.17314	1.03112e-41
PA0792	prpD	1.76598	1.25301e-41
PA4599	mexC	3.37452	1.39062e-41
PA2322		-1.34928	1.8219e-41
PA1321	cyoE	2.31668	1.84509e-41
PA2761		-1.27065	2.06841e-41
PA2786		3.27211	6.09538e-41
PA3449		3.01476	7.4674e-41
PA5098	hutH	-1.77097	1.00313e-40
PA5139		-1.72455	1.03266e-40
PA4229	pchC	1.52452	1.16333e-40
PA5476	citA	1.74875	1.25986e-40
PA4514		1.32247	1.38541e-40
PA4208	opmD	-2.18282	3.04044e-40
PA4396		-1.75273	4.29758e-40
PA4390		1.35533	7.72795e-40
PA3309		-1.58605	1.34826e-39
PA0622		2.97796	2.91104e-39
PA5375	betT1	2.17558	4.16374e-39
PA5040	pilQ	-1.26634	5.2327e-39
PA2513	antB	-3.37311	6.88286e-39
PA2162		-1.51932	7.40673e-39
PA2110		-2.7588	7.48563e-39
PA3362		1.53826	1.09768e-38
PA0108	coIII	1.70966	1.24541e-38
PA1148	toxA	-1.40401	1.41446e-38
PA0506		-1.31034	1.89487e-38
PA3478	rhlB	1.59679	2.22587e-38
PA4219		2.06848	2.53759e-38
PA2386	pvdA	1.32021	2.67594e-38
PA5427	adhA	-2.23237	4.11826e-38
PA4222		1.64115	9.50056e-38
PA0707	toxR	1.26804	9.78146e-38
PA3601		1.95358	2.62104e-37
PA0930		1.56251	3.1626e-37
PA3866		2.10137	1.89988e-36
PA1172	napC	-2.67049	1.95028e-36
PA5302	dadX	1.31024	2.719e-36
PA2412		1.34404	3.12691e-36
PA1730		-1.36213	3.21129e-36
PA0618		3.08115	4.35138e-36
PA3812	iscA	1.20676	5.39154e-36
PA3900		2.83049	5.59841e-36
PA2982		-1.3168	1.08551e-35
PA1331		-2.09551	1.40217e-35
PA2117		-1.27524	2.73767e-35
PA5496	nrdJb	1.16229	5.59126e-35
PA1562	acnA	-1.40411	5.67994e-35
PA3192	gltR	-1.30103	6.3861e-35
PA2686	pfeR	1.31137	1.12432e-34
PA0639		2.71504	1.29806e-34
PA1302		1.196	2.00665e-34
PA0483		1.24981	2.793e-34
PA0150		2.89539	3.91571e-34
PA3919		1.80695	5.73767e-34
PA3409		1.56939	5.93038e-34
PA4655	hemH	1.24556	8.1736e-34
PA3938		2.63549	1.23992e-33
PA1865		1.28908	1.75491e-33
PA2204		2.29473	1.88729e-33
PA0641		2.71269	1.88729e-33
PA1137		-2.24609	2.55838e-33
PA4365		-3.49177	4.95706e-33
PA2679		1.15616	5.47522e-33
PA0737		-2.08773	5.50392e-33
PA3191		-1.3402	5.86545e-33
PA3393	nosD	-2.27221	7.09128e-33
PA0513		-2.39836	1.30569e-32
PA1319	cyoC	2.79352	1.71185e-32
PA4516		1.28928	1.77028e-32
PA2436		-1.56951	2.35468e-32
PA0396	pilU	-1.2517	2.93815e-32
PA1847		1.05554	3.16029e-32
PA2918		1.4677	3.87651e-32
PA2019		1.46463	4.90206e-32
PA4774		1.97151	5.60592e-32
PA4656		1.37527	5.62565e-32
PA0871	phhB	-1.63373	6.07051e-32
PA3229		1.79831	9.44924e-32
PA2665		-1.5149	1.01886e-31
PA0406	tonB3	-1.16868	1.29685e-31
PA0910		2.28865	1.91546e-31
PA0869	pbpG	1.06967	1.96521e-31
PA0623		2.79386	3.03047e-31
PA1868	xqhA	-1.77457	6.95856e-31
PA0626		2.68738	7.78953e-31
PA1869		-1.08692	9.20778e-31
PA1248	aprF	1.07263	9.29058e-31
PA4182		-2.1919	1.62517e-30
PA2095		2.08029	3.35716e-30
PA2157		-2.22572	3.37873e-30
PA3187		-1.73461	3.8425e-30
PA2247	bkdA1	-1.28473	5.03608e-30
PA2830	htpX	-1.18358	5.51802e-30
PA2308		2.19265	8.36274e-30
PA4710	phuR	1.83236	8.48318e-30
PA0459		-1.302	1.3386e-29
PA4144		1.32054	1.40725e-29
PA3431		1.68025	2.03431e-29
PA2109		-2.95325	2.34483e-29
PA0635		3.1355	2.37716e-29
PA0671		3.3221	2.5132e-29
PA0455	dbpA	1.3156	2.58824e-29
PA0941		3.58261	2.66983e-29
PA2873		-1.2503	3.12852e-29
PA0085	hcp1	1.28466	3.30515e-29
PA5528		-1.19738	3.73282e-29
PA0277		1.22515	3.73282e-29
PA0638		2.9769	3.83157e-29
PA0812		1.80693	3.9893e-29
PA4773		2.21792	3.9893e-29
PA0660		1.06785	4.04647e-29
PA4893	ureG	1.88539	4.53675e-29
PA4542	clpB	-1.38551	4.66299e-29
PA0805		1.11675	4.66299e-29
PA0640		3.14201	4.66299e-29
PA0811		1.70485	4.82897e-29
PA0984		1.72081	5.81765e-29
PA0624		2.96607	8.21401e-29
PA0676	vreR	1.99334	1.01888e-28
PA3194	edd	-1.04472	1.03383e-28
PA0625		2.81954	1.04804e-28
PA2599		2.05017	2.21131e-28
PA2425	pvdG	1.08907	2.29865e-28
PA0512		-2.60685	2.38136e-28
PA4991		1.30785	3.45381e-28
PA1317	cyoA	2.42847	4.06544e-28
PA2068		-1.16178	4.19364e-28
PA4205	mexG	-1.67769	4.32624e-28
PA2511		-1.90236	4.45751e-28
PA5096		-1.34775	4.86026e-28
PA0191		2.53863	5.3141e-28
PA4881		-1.77158	5.65549e-28
PA4692		-1.24823	5.93661e-28
PA5093		-1.49871	6.20061e-28
PA1169		2.34118	6.22985e-28
PA5372	betA	1.9752	7.15904e-28
PA2981	lpxK	-1.15104	9.38383e-28
PA2983		-1.12237	1.00918e-27
PA0395	pilT	-1.00117	1.09589e-27
PA1539		1.77469	1.12291e-27
PA3089a		-2.15485	1.76949e-27
PA0939		2.28664	3.15317e-27
PA2931	cifR	-1.67702	3.37353e-27
PA2382	lldA	1.57612	3.37353e-27
PA1027		1.14521	3.96372e-27
PA4889		-2.62591	4.29584e-27
PA4992		1.14948	4.44536e-27
PA1910	femA	1.47542	4.70149e-27
PA4657		1.01651	4.80316e-27
PA0280	cysA	1.37597	6.26456e-27
PA2508	catC	-3.7557	6.27028e-27
PA2083		2.19579	6.99119e-27
PA4919	pncB1	1.36418	7.03079e-27
PA3418	ldh	-1.00953	7.67843e-27
PA4134		-1.45261	8.35327e-27
PA5460		1.37715	8.35327e-27
PA2688	pfeA	1.71864	8.67187e-27
PA5497	nrdJa	1.05612	1.08741e-26
PA5204	argA	1.14726	1.27466e-26
PA0049		-1.76495	1.37116e-26
PA2943		1.7542	1.39031e-26
PA5181		-1.21815	1.43633e-26
PA5374	betI	1.99696	1.53269e-26
PA0614		3.09985	1.59692e-26
PA0516	nirF	-2.98533	1.78386e-26
PA1151	imm2	1.09881	1.79639e-26
PA4358		1.40681	1.86511e-26
PA2392	pvdP	1.15182	2.35287e-26
PA1877		-1.24467	2.37956e-26
PA1003	mvfR	1.09036	2.46076e-26
PA2273	soxR	1.62609	2.77536e-26
PA4497		-1.16385	4.02664e-26
PA5479	gltP	-1.17744	4.9653e-26
PA3712		-1.29074	5.46078e-26
PA2411		1.08904	6.47554e-26
PA1920	nrdD	1.72044	6.54564e-26
PA4211	phzB1	-1.72052	7.19411e-26
PA3183	zwf	-1.00513	1.09699e-25
PA3189		-1.76629	1.10543e-25
PA3791		-1.10384	1.91856e-25
PA0665		1.06235	2.06245e-25
PA1542		-1.5992	2.47877e-25
PA2116		-1.40834	2.93515e-25
PA2311		4.92133	6.72469e-25
PA2248	bkdA2	-1.14872	8.11471e-25
PA4404		-1.0109	8.38992e-25
PA3188		-1.67797	8.87462e-25
PA3038		-1.19704	8.9544e-25
PA0629		2.86897	1.04828e-24
PA5099		-1.20964	1.27962e-24
PA4364		-3.02238	1.41542e-24
PA0526		-3.46122	1.66597e-24
PA0619		2.88195	1.83939e-24
PA0813		1.52465	1.94558e-24
PA0940		2.86103	2.08432e-24
PA2232	pslB	-1.01087	2.88364e-24
PA1130	rhlC	1.14623	3.08024e-24
PA1483	cycH	-1.10139	3.41119e-24
PA0226		-2.62796	3.46367e-24
PA3032	snr1	-1.66248	3.67028e-24
PA3186	oprB	-1.79395	4.42343e-24
PA0553		-1.67585	4.52502e-24
PA3447		2.55149	4.68775e-24
PA0763	mucA	-1.03044	5.84194e-24
PA1703	pcrD	-1.24489	6.02068e-24
PA4140		1.6752	8.29732e-24
PA4181		-2.0875	1.74427e-23
PA2466	foxA	1.58171	1.75709e-23
PA5232		-1.08498	2.20294e-23
PA4597	oprJ	1.68898	2.51347e-23
PA3450		4.18952	2.83334e-23
PA2229		1.3293	4.03468e-23
PA3819		-1.001	4.08631e-23
PA1909		2.35572	4.13971e-23
PA1173	napB	-3.61334	4.90197e-23
PA5373	betB	1.70551	5.51286e-23
PA3522		1.81344	5.87184e-23
PA3193	glk	-1.21839	9.26845e-23
PA2753		-2.49252	1.3258e-22
PA1481	ccmG	-1.09231	1.4499e-22
PA1320	cyoD	2.53643	1.52535e-22
PA3448		2.97522	1.63195e-22
PA4351		-1.89791	1.65517e-22
PA2389	pvdR	1.05284	1.87614e-22
PA2598		2.20867	3.47103e-22
PA5507		1.00882	5.63205e-22
PA0836	ackA	-1.04632	9.39858e-22
PA4147	acoR	1.04961	1.15729e-21
PA0227		-2.48808	1.18089e-21
PA0673		2.43412	1.2113e-21
PA1732		-1.27983	1.31021e-21
PA2100		-1.19576	1.79942e-21
PA2959		-1.08144	2.02336e-21
PA4209	phzM	-1.05648	2.27693e-21
PA0505		1.21907	2.33087e-21
PA2249	bkdB	-1.12783	2.74321e-21
PA0252		-1.56533	3.24696e-21
PA5095		-1.26506	3.34235e-21
PA2310		2.59994	3.80009e-21
PA1697		-1.28647	3.88811e-21
PA3190		-1.15413	4.70643e-21
PA1000	pqsE	-1.19454	5.19022e-21
PA0628		2.72336	5.81069e-21
PA5025	metY	1.2876	9.4039e-21
PA1874		-1.38197	9.55959e-21
PA4704	cbpA	-1.30484	1.18214e-20
PA0620		2.49198	1.21682e-20
PA4143		1.35257	1.70553e-20
PA3599		1.12023	1.76484e-20
PA2066		-1.02645	1.78327e-20
PA0908		2.33092	1.93771e-20
PA2594		1.19959	2.05741e-20
PA3080		-1.28182	2.05998e-20
PA1875		-1.24681	2.72115e-20
PA4236	katA	-1.58527	2.73557e-20
PA2414		1.19562	3.40827e-20
PA1036		-1.13107	3.53949e-20
PA1318	cyoB	2.33934	4.62315e-20
PA4501	opdP	-1.27357	5.44062e-20
PA4897		1.21441	5.48863e-20
PA0492		1.37922	1.72007e-19
PA2142		-1.48092	1.75437e-19
PA3574a		1.93934	1.81663e-19
PA4160	fepD	2.97995	2.09931e-19
PA3897		-1.14359	2.33145e-19
PA3937		2.13588	2.38943e-19
PA3523		2.06759	2.49503e-19
PA0514	nirL	-2.92985	2.52152e-19
PA4577		-1.65232	2.80119e-19
PA4352		-1.60623	3.07945e-19
PA0797		1.23345	3.3456e-19
PA3282		-1.00454	3.50477e-19
PA2021		-2.31471	3.69655e-19
PA4648		-1.29464	3.82756e-19
PA2917		-1.24445	5.06239e-19
PA1716	pscC	-1.02715	5.43101e-19
PA4070		-1.24231	7.33399e-19
PA0597		1.01566	7.70174e-19
PA2746		1.38648	8.84621e-19
PA3711		-1.20447	8.92424e-19
PA1268		2.35626	1.06034e-18
PA2152		-1.25017	1.14964e-18
PA5506		1.12983	1.35061e-18
PA2163		-1.06149	1.54296e-18
PA0617		3.06313	2.03941e-18
PA5229		-1.09488	2.10025e-18
PA1517		-1.57922	2.58977e-18
PA4969	cpdA	-1.13563	3.25101e-18
PA5475		-1.38221	3.28176e-18
PA3809	fdx2	1.05371	3.68344e-18
PA3079		-1.46742	4.50928e-18
PA3935	tauD	1.22149	4.52104e-18
PA4878		1.10363	5.028e-18
PA4551	pilV	-1.12468	5.95418e-18
PA1541		2.20325	8.90649e-18
PA0228	pcaF	-2.12265	9.21423e-18
PA5094		-1.31585	1.22505e-17
PA2911		1.29736	1.38526e-17
PA4688	hitB	1.08847	1.47073e-17
PA0278		2.10338	1.65756e-17
PA0791		1.39516	1.76566e-17
PA0198	exbB1	1.55762	1.78829e-17
PA3432		1.44498	2.32581e-17
PA2160		-1.849	2.67469e-17
PA2156		-2.21386	2.96962e-17
PA4880		-1.37693	2.97765e-17
PA2517	xylY	-3.87233	3.49339e-17
PA1421	gbuA	1.9252	3.84374e-17
PA3479	rhlA	1.03671	4.88023e-17
PA3936		1.76692	6.03955e-17
PA0417	chpE	-1.66525	6.1998e-17
PA4966		-1.00714	9.82338e-17
PA4683		-1.37543	1.01563e-16
PA4517		-1.35231	1.13956e-16
PA4894		1.88085	1.47e-16
PA2518	xylX	-2.55734	2.68486e-16
PA2398	fpvA	1.46433	2.73787e-16
PA2395	pvdO	1.02022	3.53325e-16
PA2010		-1.21742	3.83258e-16
PA2153	glgB	-1.83505	4.6926e-16
PA2846		1.48533	5.34928e-16
PA1326	ilvA2	1.11407	6.00269e-16
PA2006		-1.76248	7.2615e-16
PA3844		1.01607	9.07023e-16
PA2242	pslL	-1.19166	1.0087e-15
PA3740		1.24224	1.04463e-15
PA0839		1.56387	1.0834e-15
PA2165		-1.06249	1.20162e-15
PA0999	pqsD	-1.33128	1.23535e-15
PA0727		1.16591	1.3239e-15
PA4513		1.17215	1.45921e-15
PA4596		1.93182	1.59912e-15
PA3268		1.08933	2.1347e-15
PA4133		-1.17057	2.51899e-15
PA1346		2.26171	2.64546e-15
PA1001	phnA	-1.18963	2.75817e-15
PA2913		1.28988	3.58649e-15
PA0637		2.8823	4.23309e-15
PA4891	ureE	1.57309	4.89785e-15
PA2155		-1.77336	4.90045e-15
PA0281	cysW	1.55576	4.90045e-15
PA4575		-1.02167	5.85205e-15
PA3616		1.21	5.8969e-15
PA2274		-1.64985	6.69935e-15
PA4843		-1.04477	7.23276e-15
PA2016	liuR	1.06123	8.98254e-15
PA2444	glyA2	-1.40321	9.32494e-15
PA0777		-1.95418	1.11885e-14
PA1870		-1.45947	1.1909e-14
PA0521		-2.85488	1.61174e-14
PA3808		1.32157	2.23294e-14
PA5033		-1.08372	2.32162e-14
PA0105	coxB	1.48717	2.51564e-14
PA0387		-1.03442	2.57231e-14
PA1333		1.2632	2.78389e-14
PA0674	vreA	1.82157	3.11069e-14
PA2192		-2.04607	3.70452e-14
PA4359		1.83704	3.70664e-14
PA0621		2.09507	4.09772e-14
PA4925		1.04179	5.67826e-14
PA2493	mexE	1.15235	7.93714e-14
PA2154		-1.66129	8.50382e-14
PA0911		1.74638	8.87773e-14
PA4158	fepC	1.5959	9.10495e-14
PA0283	sbp	2.45831	9.64609e-14
PA4288		-1.30875	9.90912e-14
PA1420		1.93195	1.02485e-13
PA0931	pirA	1.3365	1.21042e-13
PA3222		-1.0771	1.35411e-13
PA2272	pbpC	1.00616	1.72806e-13
PA4782		1.92925	1.84446e-13
PA3692	lptF	-1.25156	1.98934e-13
PA4552	pilW	-1.06315	2.43451e-13
PA4356	xenB	1.06516	2.46426e-13
PA4550	fimU	-1.01128	5.47642e-13
PA2683		-1.18531	7.38393e-13
PA4128		-1.12943	8.40353e-13
PA4136		-1.52107	8.8273e-13
PA1429		-1.33071	8.97149e-13
PA3901	fecA	1.02953	9.50526e-13
PA0515		-2.57483	1.04426e-12
PA1797		1.05191	1.36344e-12
PA3956		-1.45559	1.57205e-12
PA2597		1.44986	1.59615e-12
PA1694	pscQ	-1.53616	1.79963e-12
PA2246	bkdR	-1.07066	2.27914e-12
PA1717	pscD	-1.1662	2.55482e-12
PA2334		2.09368	2.59924e-12
PA2239	pslI	-1.11732	2.76678e-12
PA1698	popN	-1.48011	3.09163e-12
PA4616		-1.18026	3.41586e-12
PA0912		1.67703	3.71926e-12
PA0646		1.07339	6.13514e-12
PA2067		-1.15263	7.23065e-12
PA0484		1.01701	8.31564e-12
PA2240	pslJ	-1.03072	9.74465e-12
PA0997	pqsB	-1.26737	9.92308e-12
PA2397	pvdE	1.32096	1.25145e-11
PA0840		1.02636	1.26502e-11
PA3125		-1.2619	1.28225e-11
PA0203		1.9706	1.51324e-11
PA1894		1.71184	1.51678e-11
PA1892		1.64339	1.62488e-11
PA2519	xylS	-1.5135	1.88614e-11
PA3519		1.90261	1.90917e-11
PA2285		1.9075	2.37604e-11
PA2759		-1.30051	2.7904e-11
PA2874		-1.26396	2.93591e-11
PA0132		-1.09747	3.28528e-11
PA3273		-2.14043	3.41038e-11
PA4195		2.05989	3.43416e-11
PA3915	moaB1	-1.65517	3.59289e-11
PA2850	ohr	1.2478	3.68027e-11
PA1107		1.10037	4.78982e-11
PA2108		-1.06267	6.27813e-11
PA0796	prpB	1.02885	6.8578e-11
PA2912		1.33461	7.26584e-11
PA0808		1.34079	7.75576e-11
PA2145		-1.17859	9.12562e-11
PA0810		1.19317	9.31308e-11
PA1723	pscJ	-1.24641	9.92018e-11
PA2176		-1.34408	1.02907e-10
PA0872	phhA	-1.45788	1.23011e-10
PA4135		-1.09581	1.24931e-10
PA2115		-1.16245	1.32374e-10
PA1724	pscK	-2.08274	1.52058e-10
PA3788		-1.30411	2.1308e-10
PA1282		1.83994	2.26138e-10
PA1566		-1.63329	2.26549e-10
PA3914	moeA1	-1.61201	2.81505e-10
PA1700		-2.42464	3.3111e-10
PA2141		-1.61951	4.29221e-10
PA4357		1.53	4.58391e-10
PA1893		1.19557	4.58845e-10
PA4166		-1.83831	6.52134e-10
PA1707	pcrH	-1.10396	6.56849e-10
PA0998	pqsC	-1.43325	6.77429e-10
PA1404		-1.47616	8.19373e-10
PA0186		1.43064	8.24304e-10
PA0643		1.63467	9.4636e-10
PA3885	tpbA	-1.74842	1.01528e-09
PA0557		1.05226	1.25465e-09
PA4697		-1.22514	1.38701e-09
PA1363		1.04101	1.50573e-09
PA1540		1.95238	1.54142e-09
PA1419		1.40689	2.0831e-09
PA2150		-1.11577	2.19211e-09
PA0151		1.21146	2.63016e-09
PA4507		1.08721	3.9024e-09
PA4892	ureF	1.75587	5.72449e-09
PA0517	nirC	-3.31369	6.06998e-09
PA4138	tyrS	1.19242	6.33063e-09
PA1897		1.28524	9.04859e-09
PA1347		1.67148	9.05278e-09
PA0627		3.4826	9.63524e-09
PA1267		1.72412	1.29594e-08
PA2134		-1.18083	1.35602e-08
PA4073		1.69696	1.3751e-08
PA5102		1.41222	1.72274e-08
PA2634	aceA	1.31626	1.74819e-08
PA1325		1.28585	2.23235e-08
PA3603	dgkA	-1.07918	2.29437e-08
PA2445	gcvP2	-1.17548	2.68802e-08
PA3521		1.65465	3.19928e-08
PA4508		1.21191	3.22921e-08
PA1701		-3.82055	3.38001e-08
PA2317		1.17674	3.51597e-08
PA4100		1.2335	4.9669e-08
PA0644		1.72791	5.08917e-08
PA3540	algD	1.15379	6.06879e-08
PA0197	tonB2	1.75967	8.08065e-08
PA1725	pscL	-1.26204	1.00934e-07
PA2446	gcvH2	-1.11999	1.20308e-07
PA1565		-1.15371	1.34339e-07
PA0110		2.26327	1.36691e-07
PA2173a		-1.3514	1.575e-07
PA3394	nosF	-1.40756	1.58916e-07
PA3733a		1.0331	2.04078e-07
PA2929		1.29788	2.2403e-07
PA2051		1.5303	2.2403e-07
PA1364		1.32268	3.29629e-07
PA3334		1.1565	3.70509e-07
PA2050		1.85378	3.87996e-07
PA1721	pscH	-1.33946	4.32458e-07
PA0720		1.09954	4.90088e-07
PA4651		-1.24792	6.25779e-07
PA0675	vreI	2.04928	6.75137e-07
PA0282	cysT	1.65828	6.78915e-07
PA0648		1.3023	7.59792e-07
PA1975		1.06665	8.2713e-07
PA1215		1.13667	1.00087e-06
PA3396	nosL	-1.3335	1.05798e-06
PA5410	gbcA	1.00718	1.29378e-06
PA2415		1.37724	1.37113e-06
PA1216		1.16499	1.5475e-06
PA4910		1.19305	1.59831e-06
PA2689		1.63526	2.06862e-06
PA5429	aspA	1.0299	2.13298e-06
PA3516		1.08332	2.2026e-06
PA1908		1.54431	2.56937e-06
PA0631		2.22392	2.79407e-06
PA3600		1.91202	2.93545e-06
PA3750		-1.31304	3.34344e-06
PA1133		1.11765	3.46475e-06
PA2161		-1.8593	3.55702e-06
PA1409	aphA	-1.08904	4.3092e-06
PA5132		-1.07238	6.15602e-06
PA1240		1.50113	6.71225e-06
PA1720	pscG	-1.09014	8.3686e-06
PA5171	arcA	-1.66148	9.2629e-06
PA2094		1.14095	1.01411e-05
PA5159		1.22896	1.07348e-05
PA2187		-1.20868	1.07402e-05
PA1129		1.02556	1.22582e-05
PA2523		-1.58132	1.41444e-05
PA5542		-1.01844	1.43559e-05
PA2140		-1.84367	2.02876e-05
PA2091		1.28867	2.19582e-05
PA1506		-1.63874	2.697e-05
PA1220		1.18118	3.00251e-05
PA0978		1.44291	3.08233e-05
PA1715	pscB	-1.05964	3.72893e-05
PA2088		1.11477	3.91253e-05
PA4161	fepG	1.03091	4.21609e-05
PA0235	pcaK	-1.60731	4.49219e-05
PA1896		1.25962	4.69317e-05
PA0200		-1.10106	4.97485e-05
PA1699		-1.34708	5.91552e-05
PA2092		1.24765	6.26009e-05
PA3307		-1.01348	6.83482e-05
PA0630		1.39764	6.83482e-05
PA3496		1.37134	0.000107399
PA2086		1.86053	0.000107554
PA1218		1.02317	0.00011255
PA2596		1.31528	0.000131208
PA2203		1.3512	0.000187158
PA5401		1.62764	0.000242747
PA0539		1.07374	0.000247096
PA2090		1.31079	0.000249306
PA0718		1.30383	0.000298361
PA1695	pscP	-1.07457	0.000301345
PA0800		1.04519	0.000302259
PA0647		1.01187	0.000352821
PA3953		1.50285	0.000387981
PA2767		1.20533	0.000496927
PA2179		-1.10636	0.000513666
PA2863	lipH	-1.36015	0.000553685
PA0184		1.12079	0.000611137
PA1705	pcrG	-1.01075	0.000614641
PA5172	arcB	-1.27251	0.000677871
PA5536		1.59522	0.000677871
PA2307		1.21255	0.00071142
PA2490		-1.186	0.000725504
PA1895		1.04872	0.000765909
PA2784		-1.06885	0.000970128
PA2136		-1.5651	0.000977357
PA0171		1.12813	0.000981032
PA1696	pscO	-1.19973	0.00100274
PA5024		1.15527	0.00109958
PA4192		1.05853	0.00113663
PA2241	pslK	-1.04688	0.0011582
PA0107		1.20429	0.00117626
PA4210	phzA1	-1.29413	0.00130058
PA5400		1.08761	0.00134588
PA0802		1.37146	0.00154223
PA4909		1.02561	0.00188612
PA0736a		-1.09076	0.00219066
PA0185		1.2587	0.00266577
PA3174		1.00604	0.00268781
PA1923		1.11039	0.00333983
PA3873	narJ	-1.106	0.00432961
PA4121		-1.33685	0.00516302
PA0182		1.01807	0.00640707
PA0109		1.15192	0.00685908
PA2074		1.02454	0.00991284
PA3390		-1.59146	0.0104359
PA0247	pobA	-1.00364	0.0126886
PA2357	msuE	1.4082	0.0216805
PA0170		1.01001	0.0286495
PA2664	fhp	-1.1766	0.0368364
PA2662		-1.04409	0.0369257
PA5313		0.998176	2.86002e-31
PA3148	wbpI	-0.927783	2.86134e-26
PA0508		-0.953584	7.54429e-26
PA0449		0.990185	5.35446e-24
PA5472		-0.980385	7.39851e-24
PA2824		-0.892657	1.01761e-23
PA5164	rmlC	0.910947	3.86327e-23
PA3768		0.954773	5.35255e-23
PA2591		0.893324	5.42498e-23
PA3147	wbpJ	-0.918932	9.10911e-23
PA0411	pilJ	-0.954225	1.95651e-22
PA2396	pvdF	0.972185	3.1311e-22
PA0598		0.999033	3.27526e-22
PA3022		-0.893193	5.12002e-22
PA1247	aprE	0.968845	5.65584e-22
PA0895	aruC	0.932377	1.1066e-21
PA3082	gbt	-0.910741	4.07215e-21
PA4964	parC	-0.887682	4.24375e-21
PA5161	rmlB	0.902392	6.73228e-21
PA0896	aruF	0.822426	1.05892e-20
PA4496		-0.854613	4.55651e-20
PA5248		0.885139	6.25633e-20
PA0899	aruB	0.878069	9.47941e-20
PA3477	rhlR	0.94423	1.0773e-19
PA1287		0.941674	1.7084e-19
PA2687	pfeS	0.898329	1.88026e-19
PA4418	ftsI	0.837819	2.83097e-19
PA3811	hscB	0.813201	3.13131e-19
PA3149	wbpH	-0.869496	3.91719e-19
PA1479	ccmE	-0.994609	4.28014e-19
PA4614	mscL	0.97832	5.3047e-19
PA2049		-0.859278	5.60322e-19
PA3146	wbpK	-0.869804	7.85427e-19
PA5509		0.882796	9.39283e-19
PA1784		0.980692	9.91039e-19
PA5100	hutU	-0.920136	1.04949e-18
PA4959	fimX	-0.816821	1.16086e-18
PA3737	dsbC	-0.845193	1.44578e-18
PA5163	rmlA	0.818991	1.46559e-18
PA2831		-0.847746	2.52196e-18
PA2765		-0.914362	2.96846e-18
PA2592		-0.871933	4.41863e-18
PA0913	mgtE	0.915152	4.86778e-18
PA4420		0.762781	7.04828e-18
PA4413	ftsW	0.781327	7.41225e-18
PA1822	fimL	-0.785669	8.90649e-18
PA1162	dapE	0.780953	1.13117e-17
PA2069		-0.8362	1.20472e-17
PA1964		-0.898119	3.40185e-17
PA4500		-0.926965	8.5274e-17
PA4792		0.839633	1.01007e-16
PA2042		-0.821828	1.17763e-16
PA3821	secD	-0.756637	1.37907e-16
PA4915		0.75325	2.09874e-16
PA5359		0.833983	2.15452e-16
PA4726	cbrB	0.833044	2.30328e-16
PA1505	moaA2	0.827022	3.13738e-16
PA5162	rmlD	0.82502	3.54694e-16
PA1244		0.777197	4.17782e-16
PA3154	wzy	-0.860263	4.74567e-16
PA4707		0.948712	5.47834e-16
PA4967	parE	-0.801563	7.2615e-16
PA0898	aruD	0.751886	9.39138e-16
PA1899	phzA2	0.922877	1.05663e-15
PA0897	aruG	0.759998	1.29431e-15
PA5485	ampDh2	-0.76484	1.31741e-15
PA3535		-0.854064	1.63338e-15
PA5091	hutG	-0.964361	1.65064e-15
PA4525	pilA	-0.766236	1.90209e-15
PA3225		-0.883918	2.01211e-15
PA0091	vgrG1	0.954737	2.09057e-15
PA2977	murB	-0.817677	2.33282e-15
PA2390	pvdT	0.790442	2.64546e-15
PA0256		0.925484	2.68469e-15
PA0482	glcB	0.779074	2.84296e-15
PA3181		-0.850621	3.04198e-15
PA0399		0.857919	3.04198e-15
PA1480	ccmF	-0.850238	3.58164e-15
PA3472		-0.805059	3.77926e-15
PA1477	ccmC	-0.748984	6.02907e-15
PA5255	algQ	0.782443	6.09259e-15
PA3820	secF	-0.726245	6.46533e-15
PA3150	wbpG	-0.717509	7.18489e-15
PA3958		-0.754538	8.49795e-15
PA0412	pilK	-0.68586	9.03939e-15
PA5106		-0.732094	9.51831e-15
PA1871	lasA	-0.986367	1.01687e-14
PA3151	hisF2	-0.904101	1.14078e-14
PA5180		-0.989341	1.2235e-14
PA0801		0.993583	1.35177e-14
PA5530		0.858136	1.50865e-14
PA3310		-0.781124	1.54424e-14
PA1106		0.848086	1.8432e-14
PA2840		-0.956093	2.65754e-14
PA4554	pilY1	-0.95521	4.48627e-14
PA4414	murD	0.665561	4.86024e-14
PA5231		-0.759658	5.39242e-14
PA0422		-0.849172	5.46144e-14
PA5545		-0.754158	5.68576e-14
PA4780		-0.767398	7.62675e-14
PA5230		-0.74139	1.11399e-13
PA2383		0.890133	1.21283e-13
PA2084		0.964798	1.32288e-13
PA2231	pslA	-0.819166	1.39496e-13
PA3905		-0.95735	1.55408e-13
PA3153	wzx	-0.91627	1.62367e-13
PA4920	nadE	0.854382	1.67419e-13
PA3180		0.90376	2.62027e-13
PA4115		0.87631	2.8869e-13
PA0410	pilI	-0.826801	3.03762e-13
PA0143	nuh	0.690135	3.53034e-13
PA3182	pgl	-0.99427	3.64798e-13
PA4998		-0.775903	4.10105e-13
PA5138		-0.944493	4.30019e-13
PA2875		-0.846676	4.57421e-13
PA3921		-0.752965	4.57421e-13
PA5213	gcvP1	0.767335	5.37571e-13
PA2409		-0.700659	5.71345e-13
PA2571		0.76737	5.86282e-13
PA2953		-0.711122	7.2753e-13
PA2321		-0.983771	7.44147e-13
PA1135		0.956163	7.54267e-13
PA2920		0.756725	8.33401e-13
PA2234	pslD	-0.99939	1.07796e-12
PA4505		-0.941929	1.14593e-12
PA1737		-0.86314	1.17997e-12
PA5092	hutI	-0.936454	1.1951e-12
PA4417	murE	0.704551	1.3468e-12
PA2946		0.799968	1.37106e-12
PA3266	capB	-0.999617	1.59615e-12
PA0575		0.691945	1.59615e-12
PA0090	clpV1	0.972994	1.75676e-12
PA1708	popB	-0.682365	2.07173e-12
PA4529	coaE	-0.69138	2.08156e-12
PA0413	chpA	-0.669908	2.08156e-12
PA0747		0.664987	2.12952e-12
PA4416	murF	0.625672	2.18878e-12
PA5011	waaC	-0.686517	2.50324e-12
PA5160		0.925667	2.58321e-12
PA0052		0.758967	3.35514e-12
PA2394	pvdN	0.901965	4.67956e-12
PA1934		-0.774142	5.07685e-12
PA3157		-0.67245	5.20926e-12
PA2443	sdaA	-0.756735	6.23642e-12
PA0867	mliC	0.712754	6.67611e-12
PA4555	pilY2	-0.893675	7.29684e-12
PA0995	ogt	0.88017	7.29684e-12
PA5178		0.686872	7.44386e-12
PA3115	fimV	-0.703613	7.8153e-12
PA3405	hasE	0.891341	9.9286e-12
PA3452	mqoA	0.753765	1.00885e-11
PA4556	pilE	-0.819147	1.0283e-11
PA1249	aprA	0.880629	1.14356e-11
PA1590	braB	-0.634725	1.21821e-11
PA3756		0.70157	1.21821e-11
PA2250	lpdV	-0.928351	1.31967e-11
PA5023		0.686715	1.33864e-11
PA3643	lpxB	-0.711309	1.36178e-11
PA5035	gltD	-0.607228	1.37095e-11
PA3406	hasD	0.764223	1.39379e-11
PA2424	pvdL	0.726918	2.03129e-11
PA3152	hisH2	-0.878217	2.06781e-11
PA0664		-0.718814	2.1005e-11
PA0855		0.909719	2.12299e-11
PA4450	murA	-0.657702	2.13785e-11
PA4546	pilS	-0.655129	2.26558e-11
PA0409	pilH	-0.8021	2.41702e-11
PA3333	fabH2	0.755215	3.09423e-11
PA1061		0.716759	3.26042e-11
PA3097	xcpX	-0.816804	3.27497e-11
PA3156	wbpD	-0.619982	3.52737e-11
PA3751	purT	-0.626198	3.62764e-11
PA1674	folE2	-0.604751	3.75102e-11
PA1127		0.758289	4.05739e-11
PA3195	gapA	-0.693386	4.11828e-11
PA5314		0.96688	4.14458e-11
PA0071		0.629117	4.98528e-11
PA2391	opmQ	0.673741	5.80115e-11
PA5288	glnK	0.623548	5.82367e-11
PA3822		-0.680757	6.11168e-11
PA0100		0.636968	6.27813e-11
PA0122		0.656426	6.34447e-11
PA0730		-0.78582	7.12219e-11
PA1252		0.969228	7.53332e-11
PA1332		0.79298	8.46315e-11
PA3221	csaA	-0.971686	8.53371e-11
PA3271		0.766884	9.21895e-11
PA2290	gcd	0.609972	9.70733e-11
PA2944	cobN	0.592982	1.00881e-10
PA3335		0.760322	1.08391e-10
PA4047	ribA	0.726374	1.10434e-10
PA2692		0.934921	1.13343e-10
PA1689		-0.684175	1.14267e-10
PA2264		-0.793738	1.14318e-10
PA5002		-0.593582	1.2105e-10
PA4652		-0.861804	1.36101e-10
PA0176	aer2	-0.690754	1.38235e-10
PA1823		-0.734286	1.5032e-10
PA0139	ahpC	0.635392	1.57644e-10
PA2306	ambA	0.828342	1.60428e-10
PA3904		-0.99616	1.6291e-10
PA5239	rho	-0.690573	1.73375e-10
PA2779		-0.96022	1.80944e-10
PA2442	gcvT2	-0.994286	1.82065e-10
PA5357		-0.967128	1.87531e-10
PA0414	chpB	-0.689401	2.33394e-10
PA4449	hisG	-0.647051	2.46139e-10
PA3330		0.804667	2.53136e-10
PA1876		-0.898003	2.63034e-10
PA3233		-0.769907	2.74189e-10
PA4997	msbA	-0.69841	2.79686e-10
PA3823	tgt	-0.708755	2.98013e-10
PA0328		-0.70756	2.99003e-10
PA0074	ppkA	0.71229	3.13426e-10
PA1793	ppiB	0.572434	3.20737e-10
PA5036	gltB	-0.624009	3.3111e-10
PA5529		-0.694805	3.36039e-10
PA2965	fabF1	-0.61488	3.4042e-10
PA4775		0.885597	3.48613e-10
PA5152		0.634121	3.50346e-10
PA4523		-0.610804	3.74601e-10
PA3356		0.544209	4.03996e-10
PA0077	icmF1	0.599504	4.09147e-10
PA4890	desT	-0.962104	4.15626e-10
PA2945		0.643199	4.31689e-10
PA4526	pilB	-0.669177	4.58391e-10
PA5477		0.849107	4.90964e-10
PA4411	murC	0.584891	5.11856e-10
PA1706	pcrV	-0.892984	5.78197e-10
PA2262		-0.669621	6.19164e-10
PA3331		0.710199	6.8434e-10
PA3614		0.655792	7.066e-10
PA0830		-0.776924	7.2817e-10
PA0386		-0.966827	7.57099e-10
PA5371		0.640929	7.64281e-10
PA5135		-0.873725	8.03347e-10
PA0041		0.603278	8.21944e-10
PA2960	pilZ	-0.721736	8.3788e-10
PA0407	gshB	-0.545254	8.41209e-10
PA0075	pppA	0.866444	9.81321e-10
PA3677		-0.960515	9.94474e-10
PA3098	xcpW	-0.727572	1.02275e-09
PA3860		-0.597961	1.13863e-09
PA2089		0.789339	1.17155e-09
PA1750		-0.560635	1.34491e-09
PA2587	pqsH	-0.574427	1.51628e-09
PA3641		0.605498	1.52001e-09
PA0027		-0.620178	1.5476e-09
PA3537	argF	-0.714107	1.57506e-09
PA3852		0.579958	1.62792e-09
PA3404		0.790697	1.62792e-09
PA2371		0.884742	1.65333e-09
PA3584	glpD	-0.721165	1.74129e-09
PA2616	trxB1	0.598166	1.94621e-09
PA0266		0.553491	1.96786e-09
PA3068	gdhB	0.905806	2.02553e-09
PA2967	fabG	-0.710432	2.33561e-09
PA1639		-0.833143	2.36272e-09
PA4022		0.711353	2.38181e-09
PA1709	popD	-0.672482	2.4029e-09
PA3570	mmsA	0.659313	2.50251e-09
PA0347	glpQ	-0.983964	2.56551e-09
PA2764		0.76331	2.57076e-09
PA3569	mmsB	0.684311	2.69162e-09
PA5027		-0.867934	2.77248e-09
PA0652	vfr	-0.636564	2.90691e-09
PA2603		0.817824	3.12399e-09
PA1156	nrdA	0.951003	3.33968e-09
PA2385	pvdQ	0.671263	3.55478e-09
PA4928		-0.533854	3.71597e-09
PA2588		0.572783	3.75497e-09
PA2623	icd	0.619787	3.75497e-09
PA2656		-0.579411	4.03253e-09
PA2235	pslE	-0.912857	4.3061e-09
PA4480	mreC	-0.680525	4.66203e-09
PA2238	pslH	-0.988714	4.75478e-09
PA0996	pqsA	-0.98005	4.77073e-09
PA3908		-0.797466	4.83707e-09
PA2618		-0.771761	5.00267e-09
PA3138	uvrB	0.665883	5.04497e-09
PA4377		0.804807	5.05132e-09
PA1041		-0.770621	5.20759e-09
PA3633	ygbP	-0.920867	5.29456e-09
PA2410		-0.552664	5.33815e-09
PA4839	speA	0.629164	5.40005e-09
PA4842		0.527202	5.53405e-09
PA3184		-0.576091	5.71693e-09
PA1217		0.754918	5.76541e-09
PA5112	estA	-0.535886	6.86944e-09
PA3907		-0.806784	6.94174e-09
PA5046		-0.548245	7.66433e-09
PA4811	fdnH	-0.629016	7.95278e-09
PA1534	recR	-0.5531	8.38199e-09
PA4877		-0.772561	8.87364e-09
PA5018	msrA	0.623347	8.95517e-09
PA4421		0.601218	9.21432e-09
PA4563	rpsT	-0.550361	9.83359e-09
PA3853		-0.744726	9.95532e-09
PA4714		-0.664733	9.95532e-09
PA4323		-0.63246	1.01121e-08
PA2988		-0.608283	1.01359e-08
PA2407		-0.785527	1.12594e-08
PA2494	mexF	0.927977	1.15367e-08
PA0400		0.735899	1.19664e-08
PA0408	pilG	-0.536411	1.23795e-08
PA4968		-0.554656	1.27736e-08
PA5051	argS	-0.502966	1.27736e-08
PA5080		0.534497	1.34906e-08
PA5474		-0.609485	1.3678e-08
PA2986		-0.612518	1.44407e-08
PA0130		-0.703968	1.48261e-08
PA0563		0.597828	1.57554e-08
PA3458		-0.929306	1.58007e-08
PA3898		-0.552521	1.59122e-08
PA5363		-0.689126	1.61424e-08
PA4492		0.543946	1.63113e-08
PA1581	sdhC	-0.499302	1.70181e-08
PA0291	oprE	0.526384	1.73004e-08
PA0876		-0.655493	1.78635e-08
PA1866		0.637278	1.80617e-08
PA5153		0.52143	1.83645e-08
PA1900	phzB2	0.686451	1.89157e-08
PA4448	hisD	-0.508297	2.01203e-08
PA1710	exsC	-0.633919	2.06452e-08
PA2641	nuoF	-0.60102	2.06769e-08
PA3824	queA	-0.687641	2.07761e-08
PA1365		0.828909	2.14856e-08
PA5362		-0.616077	2.22477e-08
PA4585	rtcA	-0.844063	2.40181e-08
PA0783	putP	-0.630245	2.42253e-08
PA1361		-0.826229	2.47686e-08
PA0023	qor	0.615861	2.49662e-08
PA2969	plsX	-0.584905	2.56478e-08
PA2298		0.720616	2.63348e-08
PA1853		0.674951	2.68876e-08
PA5409		0.856846	2.80972e-08
PA1198		-0.560042	2.82466e-08
PA5464		-0.646113	2.83474e-08
PA3332		0.758866	3.04572e-08
PA4386	groES	0.855352	3.08248e-08
PA2620	clpA	-0.580994	3.18287e-08
PA0129	gabP	-0.839696	3.18705e-08
PA3102	xcpS	-0.647711	3.21984e-08
PA0942		0.662238	3.22479e-08
PA4700	mrcB	-0.586078	3.29086e-08
PA5440		0.834429	3.29086e-08
PA3861	rhl	-0.585439	3.37345e-08
PA3651	cdsA	-0.51517	3.39139e-08
PA1683		-0.686629	3.66228e-08
PA4965		-0.935322	3.87493e-08
PA1482	ccmH	-0.815031	3.87546e-08
PA1597		0.944935	3.88443e-08
PA5142	hisH1	-0.559502	3.88573e-08
PA0106	coxA	0.861636	3.90509e-08
PA2851	efp	-0.561843	3.93425e-08
PA4075		-0.656274	3.94221e-08
PA1323		-0.73276	4.02542e-08
PA3281		-0.863872	4.1051e-08
PA1772		0.5085	4.1051e-08
PA3810	hscA	0.53247	4.10942e-08
PA5568		-0.689147	4.15019e-08
PA2423		0.5703	4.3109e-08
PA2300	chiC	0.568816	4.4194e-08
PA5508		0.782568	4.65668e-08
PA2666		-0.703438	4.67522e-08
PA5012	waaF	-0.482904	4.81509e-08
PA0788		0.592448	4.97884e-08
PA1714	exsD	-0.579106	5.08917e-08
PA1371		-0.576242	5.21477e-08
PA2237	pslG	-0.862971	5.22347e-08
PA3676		-0.584411	5.3029e-08
PA3299	fadD1	-0.524137	5.6784e-08
PA1736		-0.879268	6.26212e-08
PA5307		0.600516	6.34342e-08
PA2233	pslC	-0.803288	6.61832e-08
PA1610	fabA	-0.728588	6.78616e-08
PA0758		-0.600785	7.01599e-08
PA5237		0.504692	7.25319e-08
PA0789		-0.603246	7.60909e-08
PA3795		0.775547	7.62272e-08
PA4410	ddlB	0.481992	7.62723e-08
PA3460		-0.591641	7.6794e-08
PA4412	murG	0.521724	7.78941e-08
PA1650		-0.852681	7.86413e-08
PA0299	spuC	0.566562	7.98156e-08
PA2147	katE	-0.93718	8.18463e-08
PA2151		-0.866075	8.29194e-08
PA4180		0.492841	9.40595e-08
PA5418	soxA	0.846344	1.02268e-07
PA0815		0.573308	1.03159e-07
PA4409	ftsQ	0.532916	1.03263e-07
PA5452	wbpW	-0.58204	1.03279e-07
PA4419	ftsL	0.935168	1.04913e-07
PA0462		0.606999	1.09944e-07
PA1846	cti	-0.547985	1.1065e-07
PA4408	ftsA	0.501999	1.12122e-07
PA3734		0.79212	1.20726e-07
PA4366	sodB	-0.585334	1.22989e-07
PA2331		0.590584	1.26021e-07
PA0070		0.577779	1.34339e-07
PA2265		-0.689057	1.40872e-07
PA4706		0.918991	1.42695e-07
PA4502		-0.652985	1.45171e-07
PA4639		0.511901	1.45977e-07
PA5285		0.550574	1.47107e-07
PA1037		-0.812219	1.5076e-07
PA2738	himA	-0.508784	1.62646e-07
PA1999	dhcA	0.660495	1.68646e-07
PA3683		-0.68559	1.7103e-07
PA2260		-0.551016	1.72398e-07
PA1582	sdhD	-0.593535	1.75813e-07
PA3802	hisS	-0.49134	1.78739e-07
PA1076		0.510022	1.8031e-07
PA0861		0.542137	1.81196e-07
PA5240	trxA	0.569552	1.81762e-07
PA2291		0.578429	1.84237e-07
PA0655		0.457238	1.85249e-07
PA2545	xthA	-0.5363	1.93659e-07
PA3145	wbpL	-0.570616	1.94228e-07
PA0923	dinB	0.729992	1.94811e-07
PA3155	wbpE	-0.505573	2.0329e-07
PA3725	recJ	-0.535758	2.07221e-07
PA4368		-0.776094	2.13374e-07
PA2652		0.518006	2.15014e-07
PA4907		0.578003	2.43152e-07
PA3465		0.491435	2.43999e-07
PA0745		0.612613	2.46738e-07
PA4553	pilX	-0.730336	2.58374e-07
PA4407	ftsZ	0.551212	2.64866e-07
PA0723	coaB	0.768467	2.73131e-07
PA2638	nuoB	-0.49407	2.81729e-07
PA2184		-0.790057	2.83387e-07
PA2642	nuoG	-0.644207	2.84875e-07
PA3081		-0.551473	2.85376e-07
PA1007		-0.691198	2.93334e-07
PA2560		0.988004	2.98149e-07
PA5271		0.645315	3.12124e-07
PA1112b		-0.603492	3.28843e-07
PA1731		-0.798064	3.3118e-07
PA5550	glmR	-0.626389	3.42349e-07
PA3691		-0.848977	3.50815e-07
PA2593	qteE	-0.906343	3.57166e-07
PA2570	lecA	-0.70299	3.59336e-07
PA0771	era	-0.5318	3.59336e-07
PA4538	ndh	0.489363	3.73454e-07
PA3986		0.853725	3.73454e-07
PA2964	pabC	-0.790652	3.79295e-07
PA2660		0.740506	3.92778e-07
PA3340		0.789727	4.04886e-07
PA5103		0.70122	4.25876e-07
PA1930		0.620653	4.50709e-07
PA4778	cueR	0.477928	4.67551e-07
PA0068		0.592195	4.71035e-07
PA1131		0.661554	4.90088e-07
PA3838		-0.59776	5.02652e-07
PA2071	fusA2	0.525207	5.125e-07
PA0841		-0.945634	5.27173e-07
PA2495	oprN	0.985645	5.43805e-07
PA3105	xcpQ	-0.532833	5.50245e-07
PA5039	aroK	-0.547691	5.55353e-07
PA2971		-0.517145	5.61422e-07
PA0500	bioB	0.633521	5.61716e-07
PA4586		-0.993227	5.72885e-07
PA3250		0.555487	5.86909e-07
PA1596	htpG	0.742372	6.25779e-07
PA5447	wbpZ	0.596492	6.66941e-07
PA2993		-0.529823	6.70896e-07
PA3158	wbpB	-0.473081	6.77816e-07
PA5510		0.515693	6.90124e-07
PA5569	rnpA	-0.510642	7.09788e-07
PA1147		-0.777929	7.23657e-07
PA5549	glmS	-0.59358	7.38115e-07
PA3084		0.527379	7.53612e-07
PA0089		0.745079	7.75677e-07
PA2236	pslF	-0.992476	7.91451e-07
PA0099		0.586482	8.02806e-07
PA1726	bglX	-0.5254	8.15205e-07
PA3767		0.533266	8.3057e-07
PA5486		-0.671762	8.40473e-07
PA1431	rsaL	0.514129	8.6646e-07
PA0088		0.639505	8.68837e-07
PA1812	mltD	-0.536861	8.90555e-07
PA4758	carA	-0.537509	9.52274e-07
PA5264		-0.633882	9.53439e-07
PA2698		0.714941	1.00768e-06
PA4576		0.453013	1.00783e-06
PA0798	pmtA	0.772995	1.06089e-06
PA2393		0.935686	1.0929e-06
PA3329		0.713161	1.15918e-06
PA4048		-0.752996	1.1866e-06
PA2585	uvrC	-0.494484	1.26608e-06
PA3642	rnhB	-0.646168	1.28926e-06
PA1118		-0.526755	1.295e-06
PA4547	pilR	-0.485041	1.39256e-06
PA1583	sdhA	-0.55166	1.54297e-06
PA4942	hflK	-0.462329	1.58588e-06
PA1324		-0.849165	1.59831e-06
PA3311		0.568662	1.61685e-06
PA0795	prpC	0.631956	1.62321e-06
PA4481	mreB	-0.440715	1.64435e-06
PA2244	pslN	-0.72757	1.66265e-06
PA0473		0.642657	1.66539e-06
PA5140	hisF1	-0.465781	1.69605e-06
PA2619	infA	-0.5671	1.83139e-06
PA5441		0.485253	1.83599e-06
PA2164		-0.907978	1.83809e-06
PA5200	amgR	-0.515893	1.85265e-06
PA2630		-0.475854	1.85265e-06
PA2998	nqrB	-0.425552	1.85575e-06
PA0961		-0.535903	1.95212e-06
PA1673		-0.776406	2.25943e-06
PA2065	pcoA	-0.897862	2.35335e-06
PA0610	prtN	-0.58564	2.38724e-06
PA2352		-0.829936	2.51423e-06
PA0900		0.58106	2.55771e-06
PA4548		-0.491289	2.69569e-06
PA1060		0.64585	2.93545e-06
PA2043		-0.814854	2.97382e-06
PA4345		0.687797	2.9744e-06
PA2266		-0.60788	3.08595e-06
PA4451		-0.467207	3.1384e-06
PA3952		-0.920152	3.14118e-06
PA4380		-0.791826	3.21352e-06
PA1410		-0.897858	3.2711e-06
PA4321		-0.571734	3.28029e-06
PA0498		-0.703031	3.34344e-06
PA5199	amgS	-0.494601	3.34853e-06
PA4951	orn	0.492954	3.58728e-06
PA1072	braE	-0.614729	3.67294e-06
PA4285	recC	0.451754	3.82681e-06
PA2052	cynS	0.886644	3.86644e-06
PA2640	nuoE	-0.500008	3.93972e-06
PA3865a		0.963443	4.07732e-06
PA1796	folD	-0.459841	4.12783e-06
PA3308		-0.521482	4.1649e-06
PA4999	waaL	-0.548031	4.32877e-06
PA0095		0.433739	4.66194e-06
PA4129		-0.619539	4.66882e-06
PA4690a		0.526636	4.68975e-06
PA0534		0.592089	4.70268e-06
PA0852	cbpD	-0.523005	4.7059e-06
PA4114		0.778006	4.83518e-06
PA5443	uvrD	0.468019	4.84564e-06
PA1322		0.854129	4.85069e-06
PA0382	micA	-0.459651	4.95378e-06
PA1604		-0.629896	5.15939e-06
PA5253	algP	0.430231	5.28832e-06
PA2261		-0.548513	5.32568e-06
PA2968	fabD	-0.479522	5.53812e-06
PA3552	arnB	0.937018	5.66317e-06
PA2999	nqrA	-0.422786	5.76527e-06
PA3234		-0.505151	5.81463e-06
PA0101		0.727458	6.03822e-06
PA4170		-0.847365	6.12802e-06
PA1189		-0.636487	6.15602e-06
PA0501	bioF	-0.586716	6.15602e-06
PA5001		-0.493456	6.30124e-06
PA0983		0.809518	6.32228e-06
PA2200		-0.553927	7.07497e-06
PA1397		-0.743258	7.23126e-06
PA1016		0.763463	7.29594e-06
PA4691		-0.646889	7.32242e-06
PA3230		0.482354	7.39992e-06
PA4885	irlR	-0.880888	7.40017e-06
PA3646	lpxD	-0.413216	7.73556e-06
PA0162	opdC	0.530714	7.86272e-06
PA2144	glgP	-0.669893	8.02285e-06
PA1825		-0.665397	8.05767e-06
PA0223		-0.832116	8.16488e-06
PA3766		0.644955	8.34441e-06
PA0295		-0.820049	8.38736e-06
PA4776	pmrA	0.867721	8.38744e-06
PA1800	tig	-0.440473	8.40634e-06
PA1915		0.487721	8.49481e-06
PA3262		-0.429576	8.58231e-06
PA4320		-0.499468	8.82509e-06
PA4606		-0.435581	8.83883e-06
PA0250		0.622102	8.83992e-06
PA1012		-0.43932	8.84112e-06
PA0377		-0.675909	8.92379e-06
PA4456		-0.448373	9.37487e-06
PA1821		-0.474815	9.47761e-06
PA1023		0.832562	9.54814e-06
PA3800		-0.45729	9.62108e-06
PA2939		-0.655419	1.00525e-05
PA4740	pnp	-0.540385	1.04152e-05
PA3724	lasB	0.501105	1.04395e-05
PA5265		-0.519279	1.05925e-05
PA3805	pilF	-0.462938	1.06092e-05
PA1814		0.458755	1.06275e-05
PA5319	radC	0.525143	1.07096e-05
PA4630		0.79787	1.0948e-05
PA5272	cyaA	0.489929	1.09483e-05
PA5305		0.535981	1.1474e-05
PA3842		-0.807141	1.15789e-05
PA1432	lasI	0.446429	1.18256e-05
PA4504		-0.873618	1.18483e-05
PA1070	braG	-0.640278	1.19411e-05
PA0862		0.439609	1.20841e-05
PA0007		-0.533736	1.22582e-05
PA0921		0.61514	1.23603e-05
PA2978	ptpA	-0.617497	1.24544e-05
PA5045	ponA	-0.414173	1.27244e-05
PA4723	dksA	-0.39998	1.28246e-05
PA1778	cobA	-0.59624	1.28368e-05
PA5122		-0.539238	1.28368e-05
PA5422		0.43381	1.29351e-05
PA0093		0.509881	1.31944e-05
PA5345	recG	-0.422879	1.32282e-05
PA2449		-0.476587	1.32283e-05
PA1577		-0.68473	1.3483e-05
PA1176	napF	-0.966581	1.3755e-05
PA4493	roxR	0.44374	1.43524e-05
PA1651		0.636674	1.4564e-05
PA3224		-0.711431	1.45976e-05
PA2760		-0.425312	1.46851e-05
PA0887	acsA	-0.643397	1.47063e-05
PA2303	ambD	0.479758	1.47382e-05
PA5226		0.679628	1.48741e-05
PA0901	aruE	0.525702	1.48841e-05
PA1843	metH	0.46831	1.49554e-05
PA1609	fabB	-0.681077	1.50445e-05
PA2841		-0.765288	1.5203e-05
PA0817		-0.626416	1.5203e-05
PA4318		-0.514554	1.57158e-05
PA5487		0.421778	1.57874e-05
PA0846		-0.597131	1.58305e-05
PA5421	fdhA	0.8883	1.5848e-05
PA1967		0.650077	1.6038e-05
PA1976	ercS'	0.722574	1.60957e-05
PA0586		0.427272	1.66713e-05
PA0043		0.785895	1.66973e-05
PA2826		-0.777912	1.7136e-05
PA1054		-0.420157	1.73347e-05
PA5141	hisA	-0.428444	1.81275e-05
PA0554		-0.644095	1.87905e-05
PA4664	hemK	-0.471542	1.88973e-05
PA5006		-0.434656	1.88973e-05
PA0267		0.750612	1.89798e-05
PA5249		0.605138	1.90329e-05
PA5523		0.503812	1.90781e-05
PA0067	prlC	0.408773	1.92029e-05
PA4491		0.406883	1.96586e-05
PA4953	motB	-0.429466	1.97538e-05
PA1576		-0.461282	1.98142e-05
PA0502		-0.483442	2.03955e-05
PA0044	exoT	-0.506623	2.06085e-05
PA4834		0.786757	2.0682e-05
PA3161	himD	-0.45166	2.06977e-05
PA4777	pmrB	0.832773	2.07715e-05
PA3625	surE	-0.400407	2.08719e-05
PA5057	phaD	0.537001	2.14165e-05
PA4810	fdnI	-0.648011	2.16094e-05
PA5158		0.609219	2.19215e-05
PA1418		0.719207	2.22056e-05
PA3074		-0.487904	2.23855e-05
PA1155	nrdB	0.696303	2.23968e-05
PA4455		-0.426264	2.2834e-05
PA2551		-0.543035	2.31593e-05
PA2484		0.528817	2.31593e-05
PA5420	purU2	0.913459	2.36082e-05
PA0761	nadB	0.42956	2.47217e-05
PA5071		-0.68823	2.5038e-05
PA0818		-0.791553	2.57109e-05
PA4127	hpcG	-0.887655	2.74539e-05
PA0329		0.42971	2.91749e-05
PA4355		0.936737	2.98297e-05
PA2408		-0.659422	3.07306e-05
PA0835	pta	-0.471993	3.07495e-05
PA3004		-0.39514	3.1007e-05
PA2015	liuA	0.553465	3.18456e-05
PA5552	glmU	0.384344	3.1896e-05
PA0051	phzH	-0.622566	3.32335e-05
PA4535		0.527147	3.50661e-05
PA4705		0.601732	3.56869e-05
PA0064		0.490021	3.59929e-05
PA2072		0.532171	3.82822e-05
PA1335		-0.556996	3.86312e-05
PA4936		-0.41976	3.86737e-05
PA5149		0.430204	3.89008e-05
PA5017		0.374315	3.97327e-05
PA4479	mreD	-0.547309	4.05007e-05
PA1222		-0.51498	4.16078e-05
PA0663		-0.451481	4.42318e-05
PA4506		-0.580428	4.43043e-05
PA3099	xcpV	-0.596072	4.49119e-05
PA4319		-0.543593	4.63187e-05
PA1193		-0.492236	4.69317e-05
PA4699		-0.510302	4.7265e-05
PA0292	aguA	0.436203	4.82351e-05
PA4847	accB	-0.557254	4.82479e-05
PA1677		0.632277	4.88409e-05
PA4234	uvrA	0.442059	5.09937e-05
PA1878		-0.669324	5.16242e-05
PA3114	truA	-0.426471	5.21098e-05
PA4621		0.509333	5.21831e-05
PA3554	arnA	0.644964	5.2195e-05
PA4005		-0.457991	5.70292e-05
PA2022		0.872069	6.04807e-05
PA4044	dxs	-0.422603	6.15405e-05
PA1733		-0.527867	6.16432e-05
PA1678		-0.392266	6.18946e-05
PA3777	xseA	0.399218	6.18946e-05
PA2263		-0.475194	6.2143e-05
PA3644	lpxA	-0.42658	6.35949e-05
PA3967		-0.667733	6.39956e-05
PA4415	mraY	0.382689	6.39956e-05
PA2435		-0.488855	6.44333e-05
PA4816		0.898853	6.46243e-05
PA4384		0.541614	6.47334e-05
PA1269		0.646316	6.50626e-05
PA3124		-0.774413	6.51171e-05
PA1688		-0.58177	6.77344e-05
PA1946	rbsB	-0.52432	6.77344e-05
PA2137		0.976492	6.8217e-05
PA4472	pmbA	0.410581	6.82416e-05
PA0225		0.789382	6.89914e-05
PA2987		-0.594555	6.97807e-05
PA2388	fpvR	0.40269	7.00457e-05
PA1190		0.715022	7.04307e-05
PA0770	rnc	-0.416577	7.09385e-05
PA0906		0.572732	7.23603e-05
PA3185		-0.538477	7.27868e-05
PA2744	thrS	-0.374634	7.3047e-05
PA4021		0.385671	7.38326e-05
PA1841		-0.49846	7.45793e-05
PA5157		0.901447	7.45793e-05
PA3723		-0.405533	7.47239e-05
PA1200		0.482855	7.59791e-05
PA4454		-0.461602	7.60483e-05
PA3801		-0.406266	7.75161e-05
PA0094		0.528112	7.84031e-05
PA5266		-0.842368	8.00155e-05
PA3000	aroP1	-0.398243	8.02776e-05
PA2717	cpo	0.537899	8.11529e-05
PA2369		0.580448	8.11529e-05
PA0545		-0.484284	8.23285e-05
PA3748		-0.446349	8.23327e-05
PA1140		0.625833	8.33092e-05
PA3534		0.615065	8.38939e-05
PA3342		0.651325	8.53717e-05
PA3399		0.677687	8.79136e-05
PA0779		0.594923	8.84303e-05
PA4569	ispB	-0.383538	9.02571e-05
PA4326		0.728954	9.1256e-05
PA0316	serA	0.411164	9.14136e-05
PA4197	bfiS	-0.641511	9.31468e-05
PA3103	xcpR	-0.372437	9.60247e-05
PA3745	rpsP	-0.442272	9.74311e-05
PA0084		0.804262	9.92536e-05
PA3878	narX	0.48811	0.000105584
PA3402		-0.544296	0.000105589
PA1546	hemN	0.597648	0.00010574
PA2064	pcoB	-0.923112	0.000106208
PA1202		0.460549	0.000106208
PA3256		0.416799	0.000108902
PA0327		0.58331	0.000111669
PA2572		0.445375	0.00011191
PA5274	rnk	-0.422969	0.000112072
PA4748	tpiA	-0.392019	0.000112636
PA4718		0.664092	0.000113231
PA4750	folP	-0.38424	0.000115691
PA0398		0.40562	0.000116021
PA1815	rnhA	-0.426267	0.000116619
PA5143	hisB	-0.376601	0.000116622
PA0216		-0.861773	0.000117343
PA3887	nhaP	-0.446755	0.000118487
PA0782	putA	-0.398857	0.000118802
PA4941	hflC	-0.385207	0.000118895
PA4628	lysP	-0.528486	0.000119085
PA4199		0.429585	0.000119085
PA4110	ampC	0.540172	0.000119085
PA4130		-0.577682	0.00011971
PA1494		-0.652641	0.000120298
PA3803	gcpE	-0.345026	0.0001264
PA4050	pgpA	-0.622447	0.000126665
PA5212		-0.538896	0.000129199
PA4957	psd	-0.369303	0.000129367
PA2118	ada	-0.623675	0.000129699
PA4487		0.432295	0.000130081
PA0451		0.606626	0.000130081
PA2602		0.928142	0.000131034
PA1097	fleQ	-0.391753	0.000131329
PA5010	waaG	-0.407866	0.000132854
PA4322		-0.444277	0.000134675
PA4571		-0.553762	0.000135288
PA2180		-0.652488	0.000137335
PA5481		0.768526	0.00013953
PA2135		-0.857866	0.000139653
PA0594	surA	-0.384824	0.000139696
PA4145		0.444398	0.000139934
PA1417		0.723718	0.000141481
PA2685		-0.35505	0.000143622
PA0078		0.547967	0.00014522
PA1640		0.442114	0.000154569
PA3572		-0.853365	0.000154845
PA2458		-0.416418	0.000155907
PA0147		0.678113	0.000157323
PA2788		0.376712	0.000158523
PA3645	fabZ	-0.434965	0.000160062
PA3167	serC	-0.354861	0.000161208
PA2323		-0.454873	0.000161622
PA1473		0.964777	0.000161649
PA1584	sdhB	-0.446427	0.000162312
PA5056	phaC1	0.559998	0.000163748
PA4746		-0.388979	0.000164204
PA5179		0.655051	0.000166327
PA5176		0.37939	0.000166401
PA2629	purB	-0.386318	0.00016674
PA2996	nqrD	-0.431478	0.000168238
PA0026	plcB	-0.39608	0.000168278
PA1212		0.92962	0.000168278
PA1854		0.7087	0.000168878
PA1818	ldcA	0.339639	0.000171555
PA1872		-0.410512	0.000175542
PA2805		0.534629	0.000175933
PA5003		-0.406631	0.000176501
PA3468		-0.507829	0.000178925
PA2637	nuoA	-0.449205	0.000179496
PA1528	zipA	-0.354056	0.000181451
PA2737		-0.388303	0.000182998
PA1840		-0.630127	0.000183691
PA5355	glcD	0.425722	0.000184874
PA3046		-0.568137	0.000185988
PA1850		0.677807	0.000188632
PA3461		-0.550044	0.000188646
PA2905	cobH	0.85367	0.000190623
PA3459		-0.4129	0.000192256
PA3232		-0.493395	0.000195264
PA4722		0.376197	0.000195264
PA4649		-0.990327	0.000196266
PA5123		-0.664518	0.000198364
PA1671	stk1	-0.538448	0.000199011
PA3624	pcm	-0.354667	0.000201552
PA4754		-0.448049	0.000203484
PA2318		0.728959	0.000203484
PA3096	xcpY	-0.689798	0.00020551
PA4579		-0.660368	0.00020731
PA3895		0.433094	0.000214707
PA3989	holA	-0.399651	0.000216223
PA3101	xcpT	-0.348222	0.000217475
PA5538	amiA	0.737152	0.000223655
PA2575		0.429037	0.000224833
PA3648	opr86	-0.374967	0.000226096
PA2041		-0.592984	0.000226337
PA0601		0.516933	0.000226824
PA1351		0.761232	0.000227349
PA2378		-0.446444	0.000228598
PA3762		-0.808572	0.000231792
PA5243	hemB	0.422599	0.000231792
PA0924		-0.641457	0.000233482
PA4887		-0.590252	0.000238822
PA4176	ppiC2	0.401607	0.000239192
PA1069		-0.349165	0.000242541
PA0297	spuA	0.460964	0.000246472
PA5208		0.543118	0.000246796
PA0951a		-0.909938	0.000250592
PA2003	bdhA	0.477361	0.000251115
PA2777		-0.595533	0.00025119
PA5455		-0.366278	0.000251529
PA1349		0.93324	0.000252804
PA0080		0.575065	0.000253341
PA5413	ltaA	0.35002	0.000258181
PA0728		0.966203	0.000258181
PA2991	sth	0.369168	0.000258996
PA5339		0.340813	0.000259267
PA2627		-0.480871	0.000268173
PA3837		-0.569711	0.000268703
PA3906		-0.649269	0.000277699
PA2532	tpx	0.386282	0.000281586
PA3951		0.685828	0.000283084
PA3573		-0.787496	0.000286126
PA1071	braF	-0.48845	0.000286126
PA4436		-0.630642	0.000287929
PA1776	sigX	-0.383917	0.000289551
PA0533		0.479797	0.000289551
PA0832		-0.442791	0.000291042
PA2975	rluC	0.424243	0.000294546
PA5030		-0.535092	0.000297743
PA0729		0.49325	0.000297743
PA1112		-0.391034	0.000308659
PA1682		-0.675727	0.000312392
PA5257		0.384235	0.000312392
PA2188		-0.892887	0.000322435
PA4084	cupB3	0.578783	0.000322435
PA1119	yfiB	-0.52403	0.000325354
PA2544		-0.474875	0.000332775
PA1601		-0.654445	0.000336311
PA3171	ubiG	0.38201	0.000339077
PA2948	cobM	0.437815	0.00034598
PA4611		-0.369498	0.000346235
PA4349		-0.920418	0.000347707
PA0212	mdcE	-0.725815	0.000347707
PA2962	tmk	-0.514729	0.000356563
PA0265	gabD	0.354679	0.000356638
PA2584	pgsA	-0.485513	0.000360377
PA3427		0.676826	0.000361511
PA3623		-0.342391	0.000366201
PA5450	wzt	-0.440595	0.000366396
PA4385	groEL	0.659767	0.000366644
PA1971	braZ	-0.618772	0.000371624
PA5461		0.354231	0.000371624
PA3559		0.477331	0.000373065
PA4499		-0.501887	0.00038052
PA2994	nqrF	-0.392705	0.000381758
PA1728		0.363329	0.000385783
PA1817		0.514047	0.000388243
PA3983		-0.378745	0.000393547
PA2684		-0.423101	0.000400753
PA4932	rplI	-0.373264	0.000405639
PA3196		-0.535719	0.000410645
PA2005		-0.473466	0.000413511
PA2181		-0.735471	0.000418744
PA0579	rpsU	-0.354927	0.000419335
PA1271		0.410214	0.000419384
PA2367		0.812919	0.00042517
PA3092	fadH1	-0.520786	0.000426669
PA0476		0.507501	0.000429786
PA1986	pqqB	0.352998	0.000435438
PA4996	rfaE	-0.366079	0.000435597
PA0306		-0.433651	0.00045015
PA1748		-0.446551	0.000450152
PA0578		-0.434792	0.000452006
PA1613		-0.368799	0.000453628
PA5175	cysQ	0.378154	0.000464146
PA3631		-0.399894	0.000471161
PA3166	pheA	-0.374329	0.00048436
PA4190	pqsL	0.385763	0.0004929
PA3804		-0.342042	0.000493335
PA2906		0.594679	0.000504031
PA2842		-0.603645	0.000513666
PA0224		-0.645642	0.000514624
PA3934		0.353821	0.000515143
PA2549		-0.648586	0.000526171
PA5009	waaP	-0.513718	0.000548771
PA3337	rfaD	-0.698577	0.000554381
PA0145		0.614231	0.000554778
PA3654	pyrH	-0.385929	0.000573384
PA3272		-0.337135	0.000578159
PA2695		-0.454173	0.000578612
PA4800		-0.893375	0.00057872
PA2478		-0.523047	0.000586462
PA0768	lepB	-0.381632	0.000586462
PA1474		0.363749	0.000593119
PA0535		0.538765	0.000603265
PA4841		0.454216	0.000607472
PA2985		-0.550678	0.000611558
PA3855		-0.474249	0.000614651
PA5439		0.361399	0.000614651
PA0434		-0.456454	0.000616211
PA4003	pbpA	-0.415105	0.000626655
PA2720		-0.436567	0.00062907
PA1451		-0.643211	0.000632127
PA4790		-0.585375	0.000640065
PA1062		0.484136	0.000640772
PA5521		0.325836	0.000677871
PA1422	gbuR	-0.506989	0.000677973
PA2076		-0.448104	0.000680157
PA4489		0.425153	0.000681996
PA2766		0.823529	0.000687739
PA1712	exsB	-0.646012	0.000689327
PA5137		-0.629763	0.000689327
PA4747	secG	-0.402976	0.000691132
PA1510		-0.369449	0.000695769
PA3710		0.464983	0.000696767
PA5358	ubiA	0.352736	0.00070436
PA2073		0.69522	0.000705526
PA3013	foaB	-0.477761	0.000711264
PA3327		0.45078	0.000727366
PA4572	fklB	-0.316102	0.000757847
PA3744	rimM	-0.384264	0.000757985
PA3743	trmD	-0.377532	0.0007583
PA2375		0.842104	0.000761383
PA1690	pscU	-0.800659	0.000764793
PA0183	atsA	0.614658	0.000781208
PA0803		0.698284	0.000790508
PA1626		-0.558918	0.000807133
PA0065		0.537341	0.000814818
PA4567	rpmA	-0.411547	0.00081837
PA3354		0.420088	0.000840155
PA5242	ppk	0.36963	0.000842126
PA4690		0.514624	0.00085737
PA3366	amiE	0.371672	0.000863803
PA0764	mucB	-0.352419	0.000872757
PA4395		0.35569	0.000889784
PA5187		0.432087	0.000897074
PA2178		-0.777605	0.000904066
PA3371		0.980337	0.000904066
PA5537		0.734378	0.000906045
PA1648		0.509354	0.000906712
PA0415	chpC	-0.503532	0.000910609
PA1214		0.893667	0.000914121
PA0668	tyrZ	-0.33468	0.000920469
PA4118		-0.52046	0.000923446
PA1312		0.598467	0.000927091
PA2191	exoY	-0.543237	0.000930853
PA1807		-0.429454	0.000930853
PA1336		-0.585946	0.000946095
PA4438		-0.305661	0.000981469
PA3019		-0.332049	0.00100241
PA3538		-0.353638	0.00100456
PA2872		-0.630282	0.00100523
PA2201		-0.58991	0.00101006
PA1006		-0.64245	0.00101126
PA1794	glnS	-0.331473	0.00101344
PA1163	ndvB	0.421645	0.00101405
PA3078		-0.478746	0.00101589
PA4984		0.537107	0.00101589
PA2796	tal	0.299423	0.00102566
PA2940		-0.625974	0.00103015
PA1250	aprI	0.379771	0.00103561
PA4574		-0.425137	0.00103822
PA3159	wbpA	-0.358788	0.00105332
PA1652		-0.626815	0.00105496
PA2903	cobJ	0.477469	0.00105496
PA5054	hslU	0.533863	0.00105496
PA0829		0.930455	0.00105496
PA2904	cobI	0.420666	0.0010572
PA0873	phhR	-0.406597	0.00107336
PA3100	xcpU	-0.41595	0.00108116
PA3634		-0.595552	0.00108404
PA1123		-0.43473	0.00108546
PA5256	dsbH	-0.54059	0.0010906
PA0324		0.844817	0.00109074
PA2476	dsbG	-0.424196	0.00110146
PA4519	speC	0.364488	0.00110366
PA3120	leuD	-0.475551	0.00110493
PA2450		0.473812	0.00110527
PA3700	lysS	-0.565213	0.00111068
PA3355		0.370359	0.00111989
PA3916	moaE	0.566279	0.00113663
PA4091	hpaA	0.800752	0.00114027
PA2304	ambC	0.34422	0.00114247
PA0275		0.662599	0.00114469
PA0211	mdcD	-0.933455	0.00115324
PA3672		-0.547046	0.00115931
PA2457		-0.644452	0.00116
PA0366		0.454738	0.00116032
PA3343		0.438228	0.00116539
PA3111	folC	-0.378846	0.00117008
PA3261		0.340072	0.00117036
PA0933	ygcA	-0.303195	0.00117626
PA2829		-0.772097	0.00117763
PA5252		-0.308714	0.00117771
PA2795		-0.438713	0.00117873
PA1180	phoQ	-0.418774	0.00118588
PA3457		-0.788456	0.00118757
PA0804		0.398216	0.00118971
PA5353	glcF	0.770966	0.00119382
PA0086		0.561412	0.00119817
PA4848	accC	-0.482689	0.00120779
PA3112	accD	-0.389138	0.00120779
PA2628		-0.481534	0.00123569
PA0820		0.323645	0.00123789
PA3369		0.740366	0.00125205
PA1856		0.423481	0.00127444
PA0039		0.455778	0.0012862
PA5050	priA	-0.408258	0.00128822
PA1356		0.728045	0.00129055
PA2961	holB	-0.377265	0.00130715
PA4582		0.641378	0.00130889
PA4559	lspA	-0.470039	0.00133733
PA4812	fdnG	-0.429298	0.00134891
PA1096		0.334766	0.00134891
PA5316	rpmB	-0.37391	0.0013682
PA5468		0.598081	0.00137397
PA3531	bfrB	-0.850236	0.00138062
PA3647		-0.292957	0.00138498
PA5499	np20	-0.410143	0.00140481
PA4724		-0.44309	0.00140776
PA2950		-0.434973	0.00141976
PA0690		0.345483	0.00142297
PA2366		0.795867	0.00142744
PA5206	argE	0.317993	0.00143881
PA5512	mifS	-0.481742	0.00144266
PA5416	soxB	0.696751	0.00144354
PA3929	cioB	-0.385901	0.00145493
PA1992	ercS	-0.398	0.00146523
PA2885	atuR	0.509465	0.00146748
PA4346		0.944667	0.00147038
PA3274		-0.769089	0.00150106
PA4183		-0.486286	0.0015075
PA0048		-0.884829	0.00151043
PA5367	pstA	-0.491401	0.00151043
PA3553	arnC	0.707162	0.00151248
PA5052		-0.487577	0.00151515
PA4026		0.442711	0.0015381
PA3475	pheC	-0.431412	0.0015421
PA3609	potC	0.957463	0.0015421
PA2706		-0.507842	0.00157885
PA4583		0.582467	0.00157885
PA0719		0.888322	0.00158391
PA0362	fdx1	0.586835	0.00159354
PA2611	cysG	-0.374396	0.00159623
PA4961		-0.332863	0.00159705
PA3346		0.370655	0.0016013
PA0593	pdxA	-0.379837	0.00161045
PA5364		0.333029	0.00162328
PA4132		-0.652687	0.00163211
PA1490		0.767171	0.00164418
PA0355	pfpI	0.535691	0.00164714
PA1993		-0.587685	0.00165537
PA0773	pdxJ	-0.326631	0.00166742
PA3328		0.512725	0.00166742
PA4032		0.41156	0.00167715
PA0205		0.587814	0.00168078
PA2927		0.48384	0.00169998
PA5216		-0.510388	0.0017003
PA4958	fimW	-0.424865	0.00173615
PA4679		-0.544824	0.00176554
PA3596		0.96945	0.00177006
PA2705		-0.409947	0.00177202
PA0733		-0.579532	0.00177518
PA5117	typA	-0.34537	0.0018036
PA3722		-0.32902	0.00181358
PA4447	hisC1	-0.318594	0.00181358
PA1907		0.537356	0.00181358
PA3761		-0.507331	0.00181545
PA2497		-0.799967	0.00183431
PA1816	dnaQ	-0.355293	0.00184585
PA4789		-0.838523	0.00186005
PA0767	lepA	-0.335657	0.00186817
PA3205		0.611158	0.00188097
PA3652	uppS	-0.329838	0.001883
PA0081	fha1	0.348081	0.00189186
PA0030		0.900564	0.00189625
PA0532		0.621217	0.00190635
PA2821		-0.36534	0.00192672
PA4618		0.473933	0.00195306
PA4439	trpS	-0.349067	0.00198072
PA0032a		0.647826	0.00198246
PA0218		0.724709	0.00199812
PA4829	lpd3	-0.46764	0.00207631
PA3760		-0.464587	0.00210035
PA2025	gor	0.296223	0.00210153
PA4921		0.484918	0.00210153
PA2562		0.291893	0.00210176
PA0188		-0.72925	0.00210316
PA3204		-0.393438	0.00210464
PA5177		0.364049	0.00210464
PA5407		0.828442	0.00212822
PA1435		0.902494	0.00213071
PA0195	pntAA	-0.714523	0.00214353
PA3106		-0.310553	0.00215277
PA0082		0.380382	0.00219621
PA0945	purM	-0.303181	0.00221091
PA1509		-0.329865	0.00221218
PA5451	wzm	-0.52319	0.00222941
PA1919	nrdG	0.626035	0.0022367
PA0507		0.439043	0.00224023
PA2762		-0.695207	0.00231365
PA0103		-0.439982	0.0023276
PA4783		0.597641	0.00236294
PA1595		-0.418037	0.00237834
PA2503		-0.478445	0.00240798
PA3119		-0.611942	0.00240892
PA0083		0.633496	0.00241464
PA1011		-0.298963	0.00242189
PA0821		0.338069	0.00243245
PA3856		-0.520242	0.00244485
PA3083	pepN	0.329197	0.00245625
PA1532	dnaX	-0.300158	0.00245785
PA2379		-0.682668	0.00246678
PA3011	topA	-0.328831	0.00248193
PA4846	aroQ1	-0.358955	0.00250274
PA3701	prfB	-0.306255	0.00255415
PA3701	prfB	-0.306255	0.00255415
PA0331	ilvA1	-0.302525	0.00255973
PA1161	rrmA	0.463815	0.00258883
PA5470		0.853075	0.00261066
PA5436		-0.387176	0.00261325
PA1961		0.560351	0.00261494
PA0844	plcH	0.647732	0.00262064
PA1805	ppiD	-0.295421	0.00264473
PA4725	cbrA	-0.301343	0.00266766
PA5004		-0.30815	0.00267011
PA1288		-0.308679	0.00268281
PA3879	narL	-0.409004	0.00269966
PA1998	dhcR	0.444411	0.00270656
PA5349		0.302457	0.00270952
PA1630		0.552657	0.00271166
PA2485		0.678973	0.00272729
PA0293	aguB	0.629762	0.00273529
PA2441		-0.690453	0.00274275
PA3085		0.563488	0.00276995
PA3263		-0.310323	0.00277091
PA1890		0.403094	0.00278731
PA3779		0.57919	0.00279398
PA5488		0.307678	0.00279697
PA5527		0.44296	0.00280123
PA5084		0.661495	0.00281078
PA2631		-0.325258	0.00282203
PA3264		-0.500488	0.00284986
PA3318		0.698906	0.00285486
PA1795	cysS	-0.296594	0.00286445
PA0974		-0.28723	0.00286566
PA1612		-0.552756	0.00286896
PA4425		-0.274475	0.00289734
PA1157		-0.480428	0.00290866
PA2643	nuoH	-0.547779	0.00293171
PA3947	rocR	0.553276	0.00293171
PA3747		-0.338086	0.00293899
PA1516		-0.983722	0.002944
PA0540		-0.693009	0.00294997
PA2957		-0.320009	0.00296063
[truncated: 3,350 more rows]

## Sheet: Pa_mixedIRp_vs_singleIRp
Locus_Tag	Gene	log2FC	FDR
PA0001	dnaA	-0.106473	0.351474
PA0002	dnaN	-0.0020489	0.990744
PA0003	recF	-0.0426804	0.777963
PA0004	gyrB	-0.011954	0.93826
PA5466	NA	9.52386	0
PA0006	NA	0.0269503	0.919681
PA0007	NA	-0.249552	0.0882533
PA0008	glyS	0.0972076	0.483395
PA0009	glyQ	0.172692	0.182034
PA0010	tag	0.439057	0.0616914
PA0442	NA	8.88	1.00375e-48
PA0012	NA	-0.0314233	0.950401
PA0013	NA	-0.272656	0.268989
PA0014	NA	-0.0231202	0.968357
PA0015	NA	0.0454064	0.915273
PA0016	trkA	-0.188337	0.15973
PA0017	NA	-0.169032	0.356951
PA0018	fmt	0.10349	0.660528
PA1169	NA	7.01605	0
PA3577	NA	6.73939	2.50894e-12
PA1983	exaB	6.33975	1.84504e-56
PA0022	NA	0.0622403	0.782892
PA0023	qor	0.174858	0.319317
PA0024	hemF	-0.161654	0.26571
PA0025	aroE	-0.348645	0.224638
PA0026	plcB	0.130016	0.355524
PA0027	NA	-0.00501701	0.978798
PA0028	NA	0.146004	0.676825
PA0029	NA	0.106194	0.764826
PA0030	NA	0.284249	0.579347
PA0031	betC	0.174756	0.545482
PA0032	NA	-0.427484	0.0965754
PA0032a	NA	-0.0733863	0.866055
PA0033	NA	0.513784	0.085879
PA4092	hpaC	5.70822	4.62065e-120
PA0035	trpA	-0.171806	0.408079
PA0036	trpB	-0.261038	0.0770908
PA0037	trpI	-0.401927	0.197742
PA0038	NA	0.0624427	0.751352
PA0039	NA	-0.046854	0.763695
PA0040	NA	-0.167209	0.674052
PA4911	NA	5.66044	1.00211e-247
PA3057	NA	4.98022	5.07932e-39
PA0042	NA	0.298298	0.312002
PA0043	NA	0.08643	0.792521
PA0044	exoT	-0.171421	0.282874
PA0045	NA	-0.321841	0.170994
PA0046	NA	-0.434286	0.231487
PA0047	NA	-0.0740812	0.863155
PA4152	NA	4.83534	4.45307e-70
PA2785	NA	4.77874	1.95786e-22
PA0050	NA	0.948847	0.0774306
PA1262	NA	4.74857	1.38524e-126
PA4091	hpaA	4.65443	2.33026e-275
PA0054	NA	0.0655948	0.88462
PA4100	NA	4.57799	2.48966e-241
PA0056	NA	0.0626021	0.917167
PA0057	NA	0.455759	0.072081
PA0058	NA	0.445464	0.233466
PA4153	NA	4.56384	2.19869e-80
PA0060	NA	0.382309	0.0839408
PA0061	NA	-0.0379583	0.920774
PA0062	NA	0.0579034	0.904801
PA0063	NA	0.0325362	0.900877
PA0064	NA	-0.0189564	0.945473
PA0065	NA	0.1767	0.453887
PA0066	NA	-0.0583667	0.853883
PA0067	prlC	0.185004	0.0705924
PA0068	NA	0.273086	0.0882407
PA0069	NA	-0.0811169	0.839966
PA0993	cupC2	4.55757	2.48545e-55
PA0071	NA	-0.178392	0.152849
PA0072	NA	-0.598622	0.107698
PA4148	NA	4.52958	1.75143e-56
PA0074	ppkA	-0.162658	0.179777
PA0075	pppA	-0.224646	0.414027
PA3303a	NA	4.52351	1.21519e-51
PA0077	icmF1	-0.167895	0.254255
PA0078	NA	0.064927	0.819102
PA0079	NA	-0.0787159	0.746127
PA0080	NA	-0.134927	0.648124
PA0081	fha1	-0.262116	0.0708552
PA1268	NA	4.5138	4.38244e-94
PA0083	NA	0.0126958	0.961164
PA0084	NA	0.120394	0.565203
PA0085	hcp1	-0.00707416	0.971109
PA0086	NA	-0.250146	0.367214
PA0087	NA	-0.15813	0.588372
PA0088	NA	0.0857597	0.73771
PA0089	NA	0.297307	0.19003
PA0090	clpV1	-0.0290516	0.908858
PA0091	vgrG1	-0.142909	0.351342
PA0092	NA	0.200592	0.574251
PA0093	NA	-0.0869187	0.747172
PA0094	NA	0.236828	0.219634
PA0095	NA	0.149781	0.199655
PA0096	NA	-0.487156	0.20001
PA0097	NA	0.0284879	0.949925
PA0098	NA	-0.356227	0.267752
PA0099	NA	0.130462	0.520904
PA4506	NA	4.42965	0
PA0101	NA	0.0979312	0.788879
PA0102	NA	0.112692	0.353259
PA2317	NA	4.42559	0
PA0103a	NA	0.316053	0.0994158
PA0105	coxB	0.298124	0.144513
PA0106	coxA	0.0341656	0.916385
PA4151	acoB	4.28492	2.05639e-64
PA0108	coIII	0.333677	0.1337
PA4072	NA	4.25652	1.40109e-155
PA0112	NA	-0.2284	0.699277
PA0113	NA	0.0342408	0.932618
PA0114	senC	0.118963	0.344401
PA0115	NA	0.0474824	0.86902
PA0116	NA	0.0253338	0.942795
PA0117	NA	-0.694426	0.148548
PA0118	NA	0.0639265	0.93826
PA0119	NA	-0.477596	0.0510378
PA0120	NA	-0.251478	0.474988
PA1237	NA	4.11707	4.71637e-39
PA0122	NA	-0.0589887	0.69905
PA0123	NA	-0.231816	0.189438
PA0124	NA	-0.231676	0.694158
PA0125	NA	-0.261382	0.615978
PA0126	NA	0.381393	0.0994158
PA0127	NA	0.266368	0.296702
PA0128	NA	-0.195877	0.316775
PA0129	gabP	-0.211808	0.208798
PA0130	NA	-0.0795233	0.562549
PA0258	NA	4.0848	1.20395e-14
PA0132	NA	-0.071303	0.755349
PA0133	NA	0.150447	0.621324
PA4122	NA	4.04802	7.89061e-150
PA0136	NA	0.0068137	0.990576
PA2935	NA	4.01076	8.51373e-48
PA0138	NA	-0.430413	0.383935
PA0139	ahpC	0.114347	0.330577
PA0140	ahpF	-0.180131	0.147429
PA0141	NA	0.211313	0.111648
PA0142	NA	0.174734	0.48449
PA4121	NA	4.01073	1.93841e-98
PA0144	NA	0.0523531	0.84739
PA0145	NA	0.315716	0.25341
PA0146	NA	-0.0466545	0.932618
PA2060	NA	3.98406	2.79978e-15
PA0219	NA	3.9136	2.17004e-54
PA0185	NA	3.90576	5.17315e-47
PA0150	NA	0.336991	0.566236
PA0151	NA	0.0879482	0.81475
PA0152	pcaQ	-0.292748	0.429852
PA0153	pcaH	0.464855	0.0781912
PA0154	pcaG	0.245731	0.473234
PA0111	NA	3.80055	2.51872e-22
PA0156	NA	0.223933	0.107662
PA0157	NA	-0.0474762	0.847888
PA0158	NA	0.176617	0.141582
PA0159	NA	-0.0396214	0.878864
PA0162	opdC	0.225912	0.246529
PA0163	NA	-0.0458773	0.90209
PA2845	NA	3.79778	2.33705e-17
PA0165	NA	-0.0936278	0.748209
PA0166	NA	-0.405978	0.241762
PA0167	NA	-0.156331	0.289563
PA0168	NA	-0.00863044	0.984716
PA0169	NA	0.237212	0.43331
PA0170	NA	0.742339	0.136949
PA0171	NA	0.823516	0.0705924
PA1231	NA	3.76776	2.78522e-32
PA0173	NA	0.177695	0.781811
PA0175	NA	-0.237514	0.429856
PA0176	aer2	-0.072929	0.673451
PA0177	NA	0.183133	0.633821
PA0178	NA	0.0332935	0.885218
PA0179	NA	-0.0369836	0.91516
PA0180	cttP	-0.0784176	0.805128
PA0181	NA	-0.00770816	0.98636
PA2318	NA	3.69776	2.91401e-182
PA0183	atsA	0.408898	0.0664739
PA0184	NA	0.786307	0.0895372
PA2518	xylX	3.69666	1.06098e-142
PA0186	NA	0.257954	0.574691
PA0683	NA	3.66773	2.29761e-18
PA4123	hpcC	3.62517	5.23793e-162
PA4295	fppA	3.55572	1.22856e-35
PA4071	NA	3.45975	2.94558e-41
PA0191	NA	0.444284	0.308659
PA0192	NA	-0.342085	0.389
PA0194	NA	0.193242	0.768395
PA0195	pntAA	0.360128	0.175071
PA0196	pntB	0.188763	0.369306
PA0197	tonB2	0.582357	0.241762
PA3209	NA	3.43134	6.48305e-16
PA0700	NA	3.39444	2.35548e-15
PA0825	NA	3.39141	1.37062e-11
PA0201	NA	0.583637	0.112523
PA1974	NA	3.36183	1.99667e-32
PA0203	NA	0.764094	0.0659355
PA0204	NA	0.86335	0.051901
PA0205	NA	-0.422282	0.156444
PA0206	NA	0.489733	0.167961
PA0207	NA	0.308707	0.284016
PA2131	cupA4	3.36039	5.32567e-40
PA0697	NA	3.35235	6.6865e-11
PA3592	NA	3.33932	9.91733e-23
PA4621	NA	3.25935	1.99509e-207
PA0213	NA	-0.636618	0.190596
PA4093	NA	3.23516	1.87156e-46
PA0215	NA	-0.767572	0.212621
PA0216	NA	-0.188226	0.557221
PA0217	NA	0.24276	0.360954
PA0218	NA	0.0331769	0.928182
PA1827	NA	3.23502	9.40232e-34
PA0220	NA	-0.114829	0.803933
PA2473	NA	3.22771	1.90608e-13
PA0222	NA	0.312916	0.623348
PA1023	NA	3.19296	2.6921e-89
PA0224	NA	-0.438408	0.0532972
PA0225	NA	0.392264	0.197521
PA1270	NA	3.10717	2.45786e-38
PA4125	hpcD	3.08977	3.72596e-29
PA1168	NA	3.07968	1.32782e-71
PA1258	NA	3.07869	2.79823e-25
PA2506	NA	3.07185	9.6571e-13
PA0691	NA	3.04932	1.69534e-10
PA1346	NA	3.01982	3.7232e-28
PA0233	NA	0.243168	0.337592
PA4147	acoR	2.95882	3.35398e-157
PA4088	NA	2.77302	3.37756e-16
PA0236	NA	0.0563013	0.863279
PA3589	NA	2.76624	1.75381e-23
PA4124	hpcB	2.75945	4.02241e-72
PA0239	NA	0.138374	0.776675
PA4149	NA	2.74599	1.00984e-18
PA0137	NA	2.74027	3.01814e-21
PA0242	NA	0.86186	0.0521827
PA0243	NA	0.174528	0.478591
PA0245	aroQ2	0.269529	0.676201
PA0246	NA	0.317315	0.0825363
PA1691	pscT	2.73341	2.92243e-34
PA0248	NA	-0.3248	0.30796
PA0237	NA	2.72757	7.89425e-19
PA0250	NA	0.27248	0.180526
PA0251	NA	-0.198098	0.745296
PA0844	plcH	2.69256	4.04241e-60
PA0253	NA	-0.203313	0.718559
PA2215	NA	2.66075	7.0867e-28
PA0255	NA	-0.00522299	0.98747
PA0256	NA	0.0252787	0.927613
PA3868	NA	2.65721	2.66093e-25
PA4150	NA	2.65453	5.07715e-34
PA0986	NA	2.64913	5.21969e-13
PA0260	NA	0.0643322	0.647616
PA1652	NA	2.64277	2.3245e-95
PA0262	NA	0.0839882	0.593779
PA1923	NA	2.6426	1.6337e-22
PA0265	gabD	0.078971	0.52291
PA0266	NA	0.0792884	0.540487
PA0267	NA	-0.0154122	0.968092
PA0268	NA	-0.372523	0.171331
PA0269	NA	-0.0027978	0.991427
PA0270	NA	-0.00153371	0.995767
PA0271	NA	-0.0672243	0.864897
PA0272	NA	0.117653	0.56875
PA0274	NA	0.311703	0.418433
PA0275	NA	0.263841	0.403293
PA0276	NA	-0.181131	0.486639
PA0277	NA	-0.28942	0.119148
PA0278	NA	-0.726445	0.141156
PA2522	czcC	2.63914	2.64298e-07
PA0280	cysA	0.119898	0.585285
PA0281	cysW	0.305565	0.339747
PA0282	cysT	0.486598	0.330511
PA0283	sbp	0.589983	0.205736
PA0284	NA	0.164429	0.799314
PA0285	NA	0.0339411	0.859981
PA0249	NA	2.60478	1.05494e-48
PA1381	NA	2.58486	1.69463e-15
PA0288	gpuA	-0.478946	0.241762
PA0289	gpuR	-0.171876	0.40869
PA0290	NA	0.0981894	0.553781
PA0434	NA	2.55471	1.05192e-139
PA0292	aguA	0.00447132	0.980369
PA4145a	NA	2.52396	6.63094e-44
PA0294	aguR	-0.258477	0.254459
PA0295	NA	0.0749838	0.718559
PA0296	spuI	-0.15876	0.159749
PA0297	spuA	0.109772	0.506373
PA0298	spuB	-0.0449963	0.774741
PA0299	spuC	-0.06231	0.65037
PA2791	NA	2.52294	2.51872e-22
PA5392	NA	2.51539	1.32561e-12
PA0302	spuF	0.240963	0.123269
PA1313	NA	2.51048	2.22266e-16
PA0304	spuH	0.0345831	0.872934
PA0305	NA	0.0141649	0.951757
PA0306	NA	-0.00976333	0.967076
PA0306a	NA	0.101938	0.481968
PA0307	NA	-0.235897	0.153752
PA0308	NA	-0.1468	0.480696
PA0309	NA	0.140238	0.421656
PA0310	NA	0.252963	0.167408
PA0312	NA	0.00615349	0.979659
PA0313	NA	-0.0841979	0.700463
PA0314	NA	0.00854745	0.963971
PA0315	NA	-0.0500941	0.792278
PA0316	serA	0.048486	0.727202
PA0317	NA	-0.110766	0.421191
PA0318	NA	-0.0171226	0.937004
PA0319	NA	-0.0496176	0.754399
PA0320	NA	0.238695	0.65037
PA0321	NA	0.318571	0.203282
PA0322	NA	0.477782	0.069012
PA0323	NA	0.514005	0.131658
PA0324	NA	0.0141939	0.980369
PA0325	NA	-0.0835506	0.820284
PA0327	NA	0.354616	0.0996268
PA0328	NA	0.108071	0.520904
PA0329	NA	-0.0573777	0.732701
PA0330	rpiA	-0.0757606	0.620812
PA0331	ilvA1	-0.0621177	0.695764
PA0332	NA	0.458957	0.138049
PA0333	NA	-0.0924263	0.801882
PA0334	NA	-0.181139	0.464347
PA0335	NA	-0.0021343	0.991436
PA0336	ygdP	-0.197335	0.109166
PA0337	ptsP	-0.062557	0.641666
PA0338	NA	-0.0377192	0.873759
PA0339	NA	0.396941	0.144979
PA0340	NA	0.126603	0.49012
PA0341	lgt	0.122098	0.476672
PA0342	thyA	-0.181116	0.144806
PA0343	NA	0.254555	0.132152
PA0344	NA	0.280809	0.0949783
PA0345	NA	0.0892898	0.864542
PA2672	NA	2.49056	5.60321e-14
PA2224	NA	2.48596	4.70951e-40
PA0348	NA	-0.00421276	0.991436
PA0349	NA	0.447874	0.27741
PA0350	folA	-0.264773	0.444973
PA0351	NA	-0.197002	0.409345
PA0352	NA	-0.259622	0.0793797
PA0353	ilvD	-0.0750843	0.607356
PA0354	NA	0.136477	0.350984
PA2675	NA	2.47335	1.35971e-13
PA0356	NA	-0.113615	0.609156
PA0357	mutM	-0.124343	0.357952
PA0358	NA	0.141189	0.65629
PA0677	NA	2.45706	5.10503e-09
PA0360	NA	-0.131658	0.4253
PA0361	NA	-0.174199	0.255499
PA0362	fdx1	0.0368847	0.928938
PA0363	coaD	0.0745698	0.644522
PA0364	NA	0.0553847	0.836876
PA0365	NA	0.600208	0.0525868
PA0826	NA	2.42307	9.72703e-48
PA0367	NA	-0.0979173	0.711762
PA5326	NA	2.4081	1.59054e-16
PA0368	NA	-0.092718	0.685782
PA2382	lldA	2.40578	8.99233e-111
PA2228	NA	2.39185	1.5851e-56
PA3730	NA	2.3862	1.79088e-67
PA0373	ftsY	-0.137545	0.249766
PA0374	ftsE	-0.00411532	0.983256
PA0375	ftsX	-0.172653	0.150774
PA0376	rpoH	-0.160963	0.144979
PA0377	NA	0.0253231	0.924214
PA0378	NA	-0.154497	0.621684
PA0379	NA	0.154008	0.6273
PA0380	NA	-0.0198357	0.960382
PA0381	thiG	0.152822	0.228522
PA0382	micA	-0.0532716	0.760627
PA1942	NA	2.35949	2.5508e-13
PA0384	NA	0.277662	0.553097
PA0385	NA	-0.165366	0.671678
PA0386	NA	-0.351568	0.0579017
PA0387	NA	-0.355905	0.0595464
PA1257	NA	2.35124	8.96727e-13
PA0389	NA	0.185477	0.221206
PA0390	metX	0.0170371	0.923196
PA0391	NA	-0.18588	0.137202
PA0392	NA	0.0288562	0.901842
PA0393	proC	0.138743	0.485859
PA0394	NA	0.176323	0.260862
PA1922	NA	2.34293	3.20618e-08
PA2670	NA	2.32747	6.90535e-26
PA0397	NA	-0.297137	0.0825633
PA0398	NA	0.178458	0.205739
PA1925	NA	2.30075	8.73016e-20
PA1867	xphA	2.29149	2.20254e-10
PA0401	NA	0.161878	0.278146
PA0402	pyrB	0.15976	0.210965
PA0403	pyrR	0.158968	0.397146
PA0404	NA	0.12799	0.697544
PA0405	NA	-0.0310163	0.859981
PA0443	NA	2.28937	4.24282e-16
PA3521	NA	2.28285	1.32964e-17
PA0408	pilG	-0.198276	0.0689276
PA0409	pilH	-0.227264	0.0928137
PA0410	pilI	-0.253604	0.0708552
PA2349	NA	2.28246	5.44223e-12
PA1676	NA	2.28007	1.45813e-10
PA3383	NA	2.26884	5.52631e-09
PA2149	NA	2.23827	5.83919e-11
PA2189	NA	2.21979	2.07588e-29
PA2880	NA	2.21075	3.62194e-14
PA1499	NA	2.20969	2.40332e-10
PA0418	NA	-0.0811934	0.698425
PA0419	NA	-0.173284	0.452176
PA0420	bioA	-0.178259	0.224808
PA0421	NA	0.131858	0.253388
PA0422	NA	-0.122051	0.371
PA0423	pasP	-0.190965	0.0595433
PA0190	NA	2.19398	2.32521e-10
PA0287	gpuP	2.16009	7.99828e-23
PA0426	mexB	-0.0426275	0.742742
PA0427	oprM	-0.137072	0.156142
PA1388	NA	2.15112	8.72984e-20
PA0429	NA	0.044184	0.819102
PA0430	metF	0.0392262	0.820126
PA0431	NA	0.193471	0.286901
PA0432	sahH	0.218957	0.0793192
PA0433	NA	0.0856335	0.7487
PA3447	NA	2.14965	3.09515e-14
PA0435	NA	-0.0592575	0.883906
PA0436	NA	0.159285	0.228123
PA0437	codA	0.234113	0.103914
PA0438	codB	0.0212625	0.938102
PA0439	NA	-0.026585	0.964748
PA0440	NA	0.558607	0.168877
PA0227	NA	2.12093	8.47208e-42
PA5084	NA	2.10982	4.7044e-15
PA4791	NA	2.10389	9.99634e-44
PA0444	NA	-0.0952262	0.800342
PA0885	NA	2.09271	3.18662e-10
PA0447	gcdH	-0.260298	0.175376
PA0448	NA	-0.257457	0.354111
PA0449	NA	-0.128204	0.388036
PA0450	NA	-0.319142	0.299966
PA0451	NA	-0.182351	0.481219
PA0451a	NA	0.0357997	0.918271
PA0452	NA	-0.0997813	0.57964
PA0454	NA	0.0596773	0.757614
PA0455	dbpA	0.231664	0.193403
PA2296	NA	2.07976	5.38173e-34
PA0457	NA	-0.19146	0.549067
PA0457.1	NA	-0.032623	0.964775
PA0458	NA	0.0506878	0.873634
PA0459	NA	0.131654	0.365905
PA0460	NA	0.142831	0.312867
PA3030	mobA	2.07062	1.01191e-24
PA2898	NA	2.06939	6.96778e-13
PA0463	creB	-0.133381	0.685794
PA2354	NA	2.06844	1.82417e-14
PA0465	creD	-0.14428	0.671307
PA0467	NA	0.126292	0.520343
PA0468	NA	-0.252077	0.116165
PA0469	NA	0.127898	0.387283
PA0470	fiuA	0.0206045	0.93865
PA0471	NA	-0.0636953	0.873314
PA0472	NA	0.012147	0.970101
PA0473	NA	0.0761838	0.724964
PA3279	oprP	2.0554	7.95054e-19
PA0476	NA	0.269932	0.199655
PA0477	NA	-0.0375773	0.928938
PA0478	NA	0.474755	0.0906229
PA0479	NA	0.143639	0.659208
PA2211	NA	2.04834	1.92603e-11
PA0482	glcB	0.0575325	0.65037
PA0483	NA	0.0981064	0.646435
PA0228	pcaF	2.01193	4.28978e-37
PA0485	NA	-0.301833	0.213521
PA0486	NA	0.1287	0.52141
PA0487	NA	0.244698	0.201671
PA0488	NA	0.722983	0.140543
PA0490	NA	0.415505	0.183966
PA0491	NA	-0.271507	0.291438
PA0492	NA	-0.252305	0.132857
PA0493	NA	-0.161635	0.8006
PA0257	NA	2.01079	7.63465e-39
PA1386	NA	2.00045	1.82761e-38
PA4126	NA	1.98108	3.4178e-24
PA0987	NA	1.96554	4.98727e-12
PA0441	dht	1.94978	1.20681e-16
PA0499	NA	0.205776	0.565368
PA0500	bioB	-0.0494235	0.763633
PA0501	bioF	-0.262397	0.115746
PA4398	NA	1.92294	1.11367e-48
PA0503	NA	-0.140511	0.607356
PA0504	bioD	-0.145632	0.676201
PA0505	NA	-0.0652836	0.824859
PA0506	NA	0.145226	0.239223
PA1435	NA	1.92123	1.70854e-12
PA4037	NA	1.91167	8.82001e-13
PA5404	NA	1.89902	7.41474e-13
PA2485	NA	1.88802	1.59467e-24
PA4593	NA	1.87722	3.77076e-31
PA0512	NA	-0.293743	0.18743
PA2125	NA	1.87584	7.76662e-07
PA3869	NA	1.87446	1.93515e-09
PA0515	NA	-0.189598	0.566236
PA4770	lldP	1.8711	2.1375e-67
PA0517	nirC	-0.448527	0.463425
PA2925	hisM	1.86995	7.74376e-08
PA3496	NA	1.85568	2.35664e-10
PA2357	msuE	1.85399	0.000231525
PA0521	NA	-0.482373	0.263619
PA1734	NA	1.85077	3.68793e-49
PA2507	catA	1.84664	6.24757e-43
PA2508	catC	1.83755	1.75246e-20
PA0526	NA	-0.179964	0.599773
PA1962	azoR2	1.82744	2.87935e-09
PA0528	NA	0.163161	0.643755
PA0226	NA	1.81417	1.17508e-28
PA2254	pvcA	1.81287	1.78662e-15
PA2429	NA	1.81104	0.0003452
PA0532	NA	-0.0832662	0.839668
PA4795	NA	1.80862	3.95664e-09
PA2780	NA	1.80065	1.83773e-14
PA4189	NA	1.79749	3.30308e-09
PA3252	NA	1.79366	4.70768e-24
PA0537	NA	0.260851	0.0691794
PA0538	dsbB	-0.016013	0.962783
PA0539	NA	0.7569	0.0511933
PA0279	NA	1.78515	5.7186e-07
PA0541	NA	0.150146	0.306174
PA0542	NA	-0.103607	0.683885
PA0543	NA	0.130373	0.669235
PA0544	NA	-0.252473	0.328208
PA0545	NA	-0.116699	0.478591
PA0546	metK	-0.198708	0.0721467
PA1385	NA	1.77478	2.92196e-16
PA0548	tktA	-0.0881248	0.429856
PA0549	NA	-0.0445154	0.843546
PA0550	NA	0.376895	0.0568126
PA4287	NA	1.76958	2.24298e-15
PA2096	NA	1.76846	1.05604e-10
PA0553	NA	-0.188206	0.323515
PA0554	NA	-0.054571	0.833993
PA0555	fda	0.0581604	0.684001
PA0556	NA	0.236963	0.452121
PA0557	NA	0.12339	0.742776
PA0558	NA	0.190271	0.251644
PA0559	NA	0.105894	0.57964
PA0560	NA	-0.10528	0.719445
PA0561	NA	0.129651	0.511844
PA0562	NA	-0.15492	0.499413
PA0563	NA	-0.0375159	0.828165
PA5082	NA	1.75235	3.14207e-11
PA3546	algX	1.74823	2.29705e-09
PA0566	NA	-0.234144	0.390429
PA0567	NA	0.744162	0.0765799
PA0568	NA	0.209167	0.400244
PA0569	NA	-0.111519	0.744869
PA0570	NA	0.385031	0.28772
PA0571	NA	0.230965	0.256012
PA0572	NA	0.267219	0.0620198
PA0573	NA	-0.0235064	0.964055
PA0574	NA	0.032099	0.921738
PA0575	NA	0.168357	0.233133
PA0576	rpoD	-0.104782	0.334867
PA0577	dnaG	0.140314	0.286008
PA2509	catB	1.73731	1.13343e-37
PA0041a	NA	1.73212	1.47423e-07
PA0580	gcp	-0.223621	0.069925
PA0581	NA	-0.165224	0.224978
PA0582	folB	-0.107406	0.802182
PA0583	NA	0.0696497	0.820126
PA0584	cca	-0.105998	0.598692
PA0585	NA	-0.233198	0.499959
PA0586	NA	-0.187876	0.101391
PA3630	gfnR	1.72549	1.10106e-19
PA0229	pcaT	1.72188	7.8231e-31
PA0589	NA	0.0260646	0.948959
PA0590	apaH	0.0458868	0.816662
PA0591	NA	0.171419	0.390617
PA0592	ksgA	-0.0102372	0.958566
PA0593	pdxA	-0.101936	0.530775
PA0594	surA	-0.121556	0.275512
PA0595	ostA	-0.0502305	0.687976
PA0596	NA	-0.0571244	0.71701
PA0597	NA	0.116387	0.605161
PA0598	NA	-0.0917823	0.651274
PA0599	NA	-0.0661766	0.745958
PA0600	NA	0.0202669	0.920774
PA0601	NA	-0.118169	0.58167
PA2222	NA	1.71366	1.15664e-25
PA0603	NA	0.194234	0.128114
PA4540	NA	1.71026	2.39283e-14
PA4139	NA	1.70741	2.59573e-31
PA2421	NA	1.68887	5.07299e-09
PA0607	rpe	-0.0565949	0.742524
PA0608	NA	0.0205284	0.915125
PA0609	trpE	-0.0348287	0.8435
PA0235	pcaK	1.68782	3.12251e-13
PA0611	prtR	-0.22628	0.19118
PA0613	NA	0.00392594	0.99303
PA0615	NA	-0.159794	0.518784
PA0616	NA	0.00579855	0.988902
PA0617	NA	-0.0830359	0.90274
PA0618	NA	-0.238197	0.510403
PA0619	NA	0.0765159	0.854292
PA0620	NA	0.13078	0.50329
PA0621	NA	-0.0610938	0.838458
PA0622	NA	0.0138877	0.956544
PA0623	NA	-0.0721377	0.876681
PA0624	NA	0.0276013	0.963971
PA2341	NA	1.68434	3.82071e-10
PA0626	NA	0.208866	0.410699
PA0628	NA	-0.366818	0.242464
PA5087	NA	1.67847	2.19798e-39
PA2343	mtlY	1.66404	6.26999e-05
PA0633	NA	-0.465444	0.0642593
PA0634	NA	-0.301425	0.421925
PA0635	NA	0.420275	0.450296
PA1240	NA	1.6601	1.67292e-06
PA0637	NA	0.381639	0.400244
PA1187	NA	1.65971	1.1153e-23
PA0639	NA	-0.104834	0.806157
PA0640	NA	0.271152	0.537327
PA0874	NA	1.65329	1.12212e-07
PA4771	lldD	1.64062	1.39861e-36
PA0644	NA	0.537232	0.13453
PA0645	NA	0.0974179	0.875187
PA0646	NA	0.252693	0.106338
PA0647	NA	-0.0511175	0.921001
PA0648	NA	0.556038	0.16844
PA0649	trpG	-0.145358	0.362254
PA0650	trpD	0.029734	0.881392
PA0651	trpC	-0.196186	0.0994632
PA2227	vqsM	1.63618	2.78342e-33
PA0653	NA	0.0865423	0.621343
PA0654	speD	-0.0921803	0.521064
PA0655	NA	0.132667	0.27793
PA0656	NA	0.186654	0.485859
PA0657	NA	0.0304935	0.865163
PA0658	NA	0.0479939	0.793465
PA0659	NA	0.0727711	0.674074
PA0660	NA	0.100828	0.583628
PA0661	NA	0.0557523	0.827539
PA0662	argC	-0.0139773	0.941357
PA0663	NA	-0.141796	0.327394
PA2513	antB	1.63363	2.41607e-37
PA0665	NA	-0.0422369	0.859252
PA0666	NA	0.151048	0.200277
PA0667	NA	-0.054186	0.696089
PA0668	tyrZ	-0.0945272	0.51478
PA2101	NA	1.62091	4.60011e-20
PA0670	NA	-0.0391327	0.923196
PA0671	NA	0.0507736	0.948959
PA0672	hemO	-0.13246	0.361594
PA0673	NA	0.0751369	0.91516
PA0674	vreA	0.597195	0.141795
PA0676	vreR	0.251768	0.432483
PA2226	NA	1.60581	2.95385e-17
PA0679	NA	-0.347233	0.496443
PA0232	pcaC	1.60471	1.71862e-17
PA0685	NA	-0.165458	0.755349
PA0688	NA	-0.301759	0.161273
PA5384	NA	1.60123	0.000373101
PA2225	NA	1.58914	4.14037e-05
PA4140	NA	1.58659	5.73924e-36
PA0692	NA	0.495585	0.28773
PA2137	NA	1.58173	3.84884e-20
PA5102	NA	1.56963	1.50752e-07
PA0221	NA	1.56287	1.38609e-10
PA4772	NA	1.55955	6.7293e-60
PA0701	NA	0.358262	0.408756
PA0701a	NA	-0.370106	0.366272
PA0702	NA	0.320854	0.518784
PA0703	NA	-0.139588	0.696184
PA0704	NA	0.0849158	0.76886
PA0705	migA	0.0640081	0.704463
PA0706	cat	-0.148413	0.349617
PA0293	aguB	1.54893	2.68022e-15
PA0708	NA	0.116863	0.758696
PA4082	cupB5	1.54884	2.54789e-20
PA0696	NA	1.54731	8.0631e-13
PA5526	NA	1.5443	4.58989e-09
PA4835	NA	1.54291	1.7882e-13
PA0719	NA	0.121283	0.845939
PA2514	antC	1.53475	7.97223e-31
PA0722	NA	-0.800816	0.12316
PA0723	coaB	-0.122348	0.632564
PA0231	pcaD	1.53345	1.78358e-13
PA3926	NA	1.53287	5.6518e-12
PA3463	NA	1.532	1.72691e-08
PA4085	cupB2	1.52801	0.000410348
PA0729	NA	0.00559565	0.983365
PA2676	NA	1.52626	2.82666e-08
PA0731	NA	0.116044	0.529817
PA0732	NA	-0.234019	0.0830194
PA0733	NA	-0.251117	0.30796
PA0734	NA	-0.0676739	0.876192
PA0735	NA	0.277277	0.166583
PA0736	NA	0.0920252	0.660199
PA0736a	NA	-0.437264	0.339238
PA1649	NA	1.50173	3.226e-16
PA0739	NA	0.0655096	0.873759
PA2138	NA	1.49595	8.70839e-36
PA0741	NA	-0.14213	0.655716
PA2512	antA	1.49506	6.29816e-41
PA0743	NA	0.157921	0.246129
PA0744	NA	-0.0287878	0.891934
PA0745	NA	-0.119523	0.52672
PA0746	NA	-0.179017	0.125106
PA0747	NA	-0.153767	0.212477
PA0749	NA	-0.330179	0.1307
PA0750	ung	0.0635965	0.749983
PA0751	NA	-0.190136	0.521064
PA4364	NA	1.49449	1.04112e-20
PA0753	NA	-0.401172	0.351474
PA2599	NA	1.49274	9.46076e-11
PA3516	NA	1.48599	6.0327e-10
PA0756	NA	0.0882419	0.776675
PA0757	NA	-0.291095	0.123815
PA3914	moeA1	1.48291	4.22235e-17
PA0759	NA	0.021573	0.910309
PA0760	NA	-0.283162	0.215945
PA0761	nadB	-0.167091	0.230466
PA4820	NA	1.48027	0.00509045
PA1606	NA	1.47849	2.12238e-06
PA0764	mucB	-0.0688381	0.636178
PA0765	mucC	-0.182047	0.349617
PA0766	mucD	0.131148	0.349617
PA5481	NA	1.47553	2.41607e-37
PA0768	lepB	-0.262069	0.0817169
PA0769	NA	-0.206009	0.212596
PA3575	NA	1.47047	2.6131e-14
PA0234	NA	1.4692	8.78555e-10
PA0772	recO	-0.331795	0.212296
PA0773	pdxJ	-0.192208	0.133307
PA0774	NA	-0.15286	0.509396
PA0775	NA	-0.211325	0.283182
PA0776	NA	0.343327	0.499693
PA0777	NA	0.0288577	0.948959
PA0778	icp	0.187152	0.54395
PA0779	NA	0.222753	0.0875307
PA0780	pruR	0.0267944	0.920774
PA1918	NA	1.46498	1.13332e-06
PA2816	NA	1.44171	1.31714e-16
PA0783	putP	0.221599	0.052304
PA0784	NA	-0.0275242	0.884648
PA0785	azoR1	0.432916	0.401596
PA0787	NA	-0.089821	0.735198
PA0788	NA	-0.162654	0.192069
PA0788a	NA	0.0423948	0.945473
PA4899	NA	1.43937	1.01704e-17
PA0790	NA	-0.000371256	0.999431
PA0791	NA	0.216289	0.473234
PA0792	prpD	0.235836	0.0881335
PA0793	NA	0.114805	0.47704
PA0794	NA	-0.175131	0.214068
PA0795	prpC	0.233039	0.0511246
PA0796	prpB	0.166705	0.333103
PA0797	NA	-0.296274	0.163535
PA0798	pmtA	-0.0258023	0.938681
PA0799	NA	-0.193418	0.163535
PA2074	NA	1.4382	0.000609562
PA4825	mgtA	1.43589	2.33034e-10
PA0803	NA	0.17008	0.65858
PA0804	NA	-0.204498	0.181304
PA0805	NA	-0.0612166	0.756621
PA0806	NA	0.67217	0.0621855
PA0807	ampDh3	0.208869	0.411937
PA0643	NA	1.4212	7.47693e-20
PA0809	NA	-0.167439	0.609848
PA0810	NA	0.170916	0.607396
PA0811	NA	0.0149355	0.968778
PA1318	cyoB	1.41614	0.000435922
PA0813	NA	0.308986	0.249498
PA0815	NA	-0.0642449	0.739668
PA0816	NA	-0.0449648	0.893884
PA0840	NA	1.41352	3.79219e-17
PA0818	NA	0.0933351	0.759783
PA4203	NA	1.40145	9.91343e-12
PA3595	NA	1.38705	1.54648e-10
PA0824	NA	0.0675133	0.916288
PA0564	NA	1.38327	3.2895e-18
PA1215	NA	1.37621	4.93113e-09
PA0827	NA	0.204465	0.467984
PA0828	NA	-0.0690723	0.897388
PA0829	NA	0.652586	0.109297
PA1519	NA	1.37169	0.000148371
PA0831	oruR	-0.150803	0.34084
PA0832	NA	-0.222933	0.161069
PA0833	NA	-0.153836	0.387473
PA1399	NA	1.36463	1.03903e-05
PA0835	pta	-0.0262462	0.876192
PA1393	cysC	1.3615	1.08657e-05
PA0837	slyD	-0.00165691	0.991807
PA0838	NA	-0.0793521	0.598692
PA2537	NA	1.35051	3.28291e-24
PA5539	NA	1.34989	0.000643543
PA0841	NA	-0.449506	0.0609564
PA0842	NA	0.0907069	0.864897
PA0843	plcR	-0.0284227	0.958566
PA2166	NA	1.34702	5.87578e-33
PA2075	NA	1.34112	2.49505e-10
PA0846	NA	-0.0471632	0.849372
PA0847	NA	0.129642	0.55611
PA0848	NA	-0.101732	0.795712
PA1354	NA	1.33843	2.27058e-06
PA0850	NA	-0.251565	0.687719
PA0851	NA	0.19924	0.231601
PA0497	NA	1.3367	1.60534e-19
PA1017	pauA	1.32738	2.20481e-08
PA1892	NA	1.31963	4.11163e-06
PA0855	NA	0.0958246	0.730584
PA5419	soxG	1.31499	0.00285559
PA0540	NA	1.30937	7.66957e-15
PA0858	NA	-0.0876038	0.53637
PA0859	NA	-0.166026	0.682882
PA0860	NA	-0.0597842	0.778844
PA0861	NA	-0.0323468	0.851228
PA0862	NA	0.0830785	0.634385
PA0863	NA	0.0319939	0.925828
PA0864	NA	-0.23994	0.514244
PA4882	NA	1.30869	1.1289e-05
PA0866	aroP2	-0.238871	0.0734898
PA0867	mliC	-0.0362714	0.865091
PA0868	NA	-0.497783	0.132187
PA0869	pbpG	-0.189721	0.223071
PA0870	phhC	-0.13077	0.261454
PA0871	phhB	0.0290126	0.865163
PA0872	phhA	-0.0163569	0.93596
PA0873	phhR	-0.148419	0.243009
PA4910	NA	1.30725	2.07721e-07
PA1719	pscF	1.30697	2.02341e-10
PA0876	NA	-0.0934795	0.57964
PA0877	NA	-0.165952	0.529999
PA0879	NA	-0.0665126	0.891549
PA0882	NA	-0.178936	0.674052
PA0884	NA	0.263392	0.458568
PA3133	NA	1.30491	4.29385e-05
PA0886	NA	-0.139883	0.731329
PA0728	NA	1.30137	2.07822e-06
PA0888	aotJ	-0.0765024	0.546032
PA0889	aotQ	-0.214959	0.151183
PA0890	aotM	-0.264483	0.0922525
PA0891	NA	-0.346063	0.071289
PA2474	NA	1.30101	0.000121146
PA0893	argR	-0.156574	0.358484
PA0894	NA	-0.233747	0.602283
PA0895	aruC	-0.00369813	0.983365
PA0896	aruF	-0.0323159	0.845939
PA0897	aruG	-0.0667247	0.660199
PA0898	aruD	0.0626049	0.709318
PA0899	aruB	0.147932	0.229624
PA0900	NA	-0.0143031	0.953506
PA0901	aruE	0.0433611	0.786857
PA0902	NA	-0.100747	0.566599
PA0903	alaS	-0.0212167	0.88372
PA0904	lysC	-0.0367527	0.799653
PA4903	NA	1.29461	5.04566e-05
PA1783	nasA	1.28871	0.000133412
PA0907	NA	-0.178332	0.549067
PA0910	NA	-0.0202283	0.975448
PA0911	NA	0.645429	0.114806
PA0912	NA	-0.0393586	0.950867
PA0913	mgtE	-0.0753364	0.69275
PA0914	NA	-0.0775575	0.908476
PA0915	NA	-0.149615	0.685508
PA0916	NA	-0.116802	0.401771
PA0917	kup	0.0779901	0.567201
PA0107	NA	1.28846	0.00147847
PA0919	NA	0.0532679	0.755349
PA0920	NA	0.136609	0.333524
PA0921	NA	-0.248057	0.2597
PA0922	NA	0.0711632	0.853883
PA0923	dinB	-0.0595322	0.845939
PA0924	NA	-0.341972	0.0785156
PA0925	NA	0.125528	0.620191
PA0926	NA	0.0341824	0.887953
PA0927	ldhA	0.145544	0.485859
PA0928	gacS	-0.0733143	0.594808
PA0929	NA	0.144563	0.570627
PA0930	NA	-0.372472	0.114462
PA4924	NA	1.28778	6.25104e-30
PA0932	cysM	-0.164364	0.173237
PA0933	ygcA	-0.12148	0.361795
PA0934	relA	-0.107639	0.353259
PA0935	NA	0.0564193	0.768395
PA0936	lpxO2	0.130807	0.368451
PA0937	NA	-0.135075	0.429856
PA0938	NA	0.201387	0.0697883
PA0939	NA	0.316438	0.496191
PA0940	NA	0.70941	0.172824
PA3772	NA	1.28714	0.000629109
PA0943	NA	0.106543	0.457037
PA0944	purN	-0.175342	0.260862
PA0945	purM	0.0242899	0.879912
PA0946	NA	-0.0969554	0.539507
PA4127	hpcG	1.2837	7.8009e-19
PA0948	NA	-0.172853	0.522491
PA0949	wrbA	-0.186253	0.154701
PA0950	NA	-0.154437	0.461055
PA0247	pobA	1.2834	6.48605e-07
PA0951a	NA	0.207907	0.566236
PA4987	NA	1.28338	5.15988e-15
PA0953	NA	0.0600123	0.818502
PA0954	NA	-0.0950415	0.773093
PA0955	NA	-0.0310772	0.869355
PA0956	proS	0.0184299	0.906037
PA0957	NA	-0.319082	0.273405
PA0958	oprD	-0.157542	0.1337
PA0959	NA	-0.141267	0.312965
PA0960	NA	0.15056	0.734069
PA2336	NA	1.28242	0.00189193
PA0962	NA	0.193946	0.136303
PA0963	aspS	-0.19412	0.0754687
PA1235	NA	1.27761	4.57515e-10
PA0965	ruvC	-0.160361	0.279607
PA0966	ruvA	0.0725434	0.731329
PA0967	ruvB	-0.0759121	0.584949
PA0968	NA	-0.0789228	0.592139
PA0969	tolQ	0.017048	0.921678
PA0970	tolR	-0.00466054	0.984255
PA0971	tolA	-0.00769159	0.962783
PA0972	tolB	0.0155981	0.934614
PA0973	oprL	-0.0911522	0.406128
PA0974	NA	-0.154615	0.173847
PA0975	NA	-0.0871151	0.674052
PA0976	NA	0.182173	0.252645
PA0979	NA	0.462343	0.215128
PA2515	xylL	1.27522	5.07292e-13
PA3291	NA	1.27368	9.86827e-11
PA0983	NA	0.286065	0.351474
PA0182	NA	1.26553	0.00205767
PA4739	NA	1.25934	2.13576e-51
PA3596	NA	1.25313	1.0216e-05
PA1648	NA	1.2501	1.04689e-16
PA0693	exbB2	1.24963	0.00255228
PA0989	NA	0.432977	0.181511
PA0990	NA	0.485754	0.115721
PA3419	NA	1.24894	1.71027e-08
PA4039	NA	1.24312	1.49797e-07
PA1291	NA	1.23914	1.20806e-05
PA4884	NA	1.23872	0.000122766
PA2428	NA	1.22841	2.01515e-05
PA4836	NA	1.21891	3.21749e-05
PA0198	exbB1	1.21763	1.80048e-07
PA2848	NA	1.21393	6.33047e-06
PA5367	pstA	1.202	2.72833e-18
PA3593	NA	1.19551	3.87461e-06
PA1002	phnB	-0.119955	0.534028
PA1003	mvfR	-0.0671026	0.627186
PA1004	nadA	-0.107887	0.486639
PA1005	NA	0.0380738	0.810729
PA1006	NA	-0.264004	0.307471
PA1007	NA	-0.283943	0.052304
PA1008	bcp	0.0551717	0.724964
PA1009	NA	0.107163	0.507293
PA1010	dapA	-0.117655	0.295685
PA1011	NA	-0.0789134	0.532097
PA1012	NA	-0.0882224	0.536063
PA1013	purC	-0.00221864	0.990673
PA1014	NA	0.17902	0.14854
PA1015	NA	0.192224	0.259207
PA1016	NA	0.309493	0.215283
PA3431	NA	1.18903	1.86999e-10
PA1019	mucK	-0.065608	0.916288
PA0830	NA	1.18778	6.08346e-24
PA1021	NA	0.637221	0.0504291
PA1022	NA	0.14002	0.671686
PA2057	NA	1.17999	5.67287e-08
PA1024	NA	-0.130024	0.728287
PA1025	NA	0.134693	0.798541
PA1026	NA	0.448338	0.144684
PA4900	NA	1.1759	0.000110879
PA2887	atuB	1.17429	1.82669e-05
PA1030	NA	-0.0668723	0.766149
PA1634	kdpB	1.17379	0.000100034
PA1032	quiP	0.0535573	0.730584
PA1033	NA	0.249414	0.118568
PA2682	NA	1.17242	4.36318e-28
PA5482	NA	1.17181	2.31408e-08
PA1036	NA	-0.147848	0.371027
PA1037	NA	-0.219701	0.346279
PA1038	NA	0.382107	0.444679
PA1039	NA	0.10381	0.757614
PA1040	NA	0.0263042	0.945473
PA1041	NA	-0.170183	0.27793
PA1042	NA	0.34253	0.231121
PA1043	NA	-0.0122032	0.962783
PA1044	NA	-0.00256028	0.994063
PA1045	NA	-0.0211019	0.904133
PA1046	NA	-0.280566	0.0715294
PA1047	NA	0.0858581	0.652414
PA0984	NA	1.17102	1.34234e-08
PA1049	pdxH	0.0476907	0.799314
PA5020	NA	1.17086	6.30289e-12
PA3265	NA	1.16676	0.00177486
PA1052	NA	0.104271	0.735289
PA1052a	NA	-0.0547627	0.904829
PA1053	NA	-0.142733	0.38106
PA1054	NA	-0.238415	0.050181
PA1055	NA	-0.127971	0.773372
PA1056	NA	0.268289	0.105584
PA1057	NA	0.257148	0.220862
PA1058	NA	0.531945	0.298084
PA1059	NA	-0.031514	0.937377
PA0041	NA	1.16477	5.38057e-23
PA1061	NA	0.149402	0.367214
PA1062	NA	0.0389061	0.899378
PA1063	NA	-0.055136	0.923762
PA1064	NA	0.0106894	0.956859
PA1065	NA	-0.113282	0.769781
PA1066	NA	-0.0597591	0.863155
PA1067	NA	0.503906	0.158317
PA1068	NA	-0.0555974	0.730584
PA1069	NA	0.0491688	0.773093
PA1070	braG	-0.323455	0.058779
PA1071	braF	0.0376609	0.872853
PA2355	NA	1.15594	0.000177398
PA1073	braD	-0.226201	0.20001
PA4094	NA	1.15317	4.26611e-12
PA1075	NA	-0.314305	0.190596
PA1076	NA	0.0203054	0.921738
PA1077	flgB	0.0279531	0.923196
PA1078	flgC	0.0166592	0.950401
PA1079	flgD	0.139417	0.496853
PA1080	flgE	-0.000777357	0.995639
PA1081	flgF	0.0420017	0.880008
PA1082	flgG	-0.0691902	0.683724
PA1083	flgH	-0.108171	0.517218
PA1084	flgI	0.235857	0.0612481
PA1085	flgJ	-0.069729	0.669789
PA1086	flgK	-0.0798923	0.56875
PA1087	flgL	-0.0315739	0.859252
PA1088	NA	-0.0121719	0.954282
PA1089	NA	-0.17158	0.37188
PA0994	cupC3	1.1527	9.68153e-14
PA1091	fgtA	-0.121203	0.329755
PA1092	fliC	-0.0846338	0.464347
PA1093	NA	0.0217492	0.901388
PA1094	fliD	0.0383005	0.776675
PA1095	NA	-0.0209906	0.910511
PA1096	NA	-0.00428581	0.981074
PA1097	fleQ	-0.223986	0.052304
PA1098	fleS	-0.0142919	0.942373
PA1099	fleR	0.0604694	0.730584
PA1100	fliE	-0.174836	0.610562
PA1101	fliF	-0.119461	0.388635
PA1102	fliG	-0.0892198	0.522948
PA1103	NA	-0.160063	0.265708
PA0187	NA	1.15094	2.85746e-08
PA1105	fliJ	-0.104923	0.783502
PA1106	NA	-0.236939	0.180035
PA1107	NA	0.4265	0.102915
PA1108	NA	0.121076	0.828486
PA1109	NA	0.238848	0.524824
PA1110	NA	0.036535	0.897851
PA1111	NA	-0.177286	0.628949
PA1112	NA	0.157947	0.266339
PA1112a	NA	0.305969	0.128944
PA1112b	NA	0.0594248	0.719434
PA1031	NA	1.14748	3.80962e-24
PA1114	NA	-0.0376907	0.952476
PA3976	thiE	1.14022	4.34676e-11
PA1116	NA	0.0450812	0.840133
PA2836	NA	1.13982	0.00694701
PA1118	NA	-0.176246	0.171398
PA1119	yfiB	-0.117057	0.607356
PA1120	tpbB	-0.183486	0.3882
PA1121	yfiR	-0.226461	0.304256
PA5026	NA	1.13603	1.56581e-07
PA1124	dgt	0.0282847	0.874779
PA1125	NA	0.0785877	0.766937
PA1126	NA	0.102932	0.65037
PA1127	NA	-0.0698364	0.696939
PA2256	pvcC	1.13564	9.76948e-05
PA1129	NA	0.338855	0.352008
PA1130	rhlC	0.250054	0.0510378
PA1131	NA	0.11181	0.584133
PA5410	gbcA	1.13425	2.21472e-07
PA1133	NA	0.619877	0.183868
PA1134	NA	-0.257032	0.301277
PA1135	NA	0.00764556	0.975969
PA1136	NA	-0.408219	0.0628184
PA1027	NA	1.13407	4.16669e-18
PA1138	NA	0.063518	0.897943
PA1139	NA	-0.330191	0.240012
PA4070	NA	1.12739	7.05158e-21
PA1141	NA	-0.136943	0.780779
PA1142	NA	-0.130593	0.698446
PA1144	NA	-0.481838	0.369814
PA1145	NA	0.0334118	0.91516
PA1146	NA	0.0695332	0.879912
PA1147	NA	-0.268375	0.270401
PA1148	toxA	0.00384697	0.981921
PA1149	NA	-0.806999	0.0991798
PA3065	NA	1.12511	9.98248e-06
PA2517	xylY	1.12354	2.15925e-06
PA1153	NA	-0.203605	0.732651
PA1154	NA	0.632806	0.128336
PA1155	nrdB	-0.0677006	0.628465
PA1156	nrdA	0.0745594	0.583628
PA1157	NA	-0.200119	0.429467
PA0507	NA	1.12036	2.68681e-14
PA1159	NA	-0.111615	0.380564
PA1160	NA	0.154762	0.66152
PA1161	rrmA	-0.369667	0.108367
PA4339	NA	1.11456	7.7237e-15
PA2550	NA	1.11353	2.55267e-14
PA1164	NA	-0.155079	0.431069
PA1165	pcpS	-0.216917	0.55611
PA1166	NA	0.0579423	0.834168
PA1167	NA	0.220105	0.299423
PA3432	NA	1.11152	5.14948e-05
PA1090	NA	1.11031	1.39695e-10
PA1170	NA	0.00180668	0.994961
PA1171	NA	0.156619	0.249539
PA1172	napC	-0.322006	0.0938615
PA1173	napB	-0.0624077	0.877979
PA4898	opdK	1.10961	0.00234314
PA1175	napD	0.420145	0.133988
PA1176	napF	-0.378859	0.195401
PA1177	napE	-0.313512	0.212477
PA2207	NA	1.10866	0.00514285
PA1179	phoP	-0.306701	0.0774332
PA1180	phoQ	-0.32389	0.0522684
PA2516	xylZ	1.10795	5.3288e-16
PA1182	NA	-0.102542	0.70546
PA1633	kdpA	1.1056	1.71862e-17
PA1184	NA	0.167304	0.651626
PA1185	NA	0.0614051	0.924754
PA3443	NA	1.10131	5.46079e-06
PA2941	NA	1.09702	1.17908e-07
PA1189	NA	0.0980559	0.695923
PA1190	NA	0.0227871	0.950401
PA1191	NA	-0.131942	0.534028
PA5435	NA	1.09406	1.90261e-22
PA1193	NA	-0.106564	0.566446
PA1194	NA	-0.0441978	0.875187
PA1195	NA	0.106077	0.84229
PA1196	NA	0.032386	0.917083
PA1197	NA	0.00845411	0.975359
PA1198	NA	-0.114859	0.329878
PA1911	femR	1.09181	0.000425938
PA3427	NA	1.08065	2.05787e-08
PA0100	NA	1.07969	1.61016e-21
PA1202	NA	-0.0687483	0.688009
PA1203	NA	0.043351	0.904801
PA1204	NA	0.00206072	0.995639
PA1205	NA	0.149654	0.364841
PA1206	NA	-0.198238	0.44109
PA1207	kefB	-0.0907032	0.581055
PA1208	NA	0.0565478	0.856236
PA1209	NA	0.262484	0.339523
PA1210	NA	0.0679325	0.840172
PA1211	NA	0.483037	0.333888
PA1212	NA	0.459625	0.178811
PA4909	NA	1.07833	0.00680494
PA1214	NA	0.325416	0.387283
PA3292	NA	1.07507	2.15517e-11
PA1216	NA	0.463042	0.100599
PA1217	NA	0.20047	0.339713
PA1218	NA	0.544269	0.0695901
PA0726	NA	1.07468	1.01952e-07
PA5421	fdhA	1.07071	6.19195e-07
PA1222	NA	-0.178144	0.280198
PA1223	NA	-0.255054	0.540487
PA1224	NA	-0.119736	0.783728
PA1225	NA	-0.482826	0.372304
PA1420	NA	1.06912	0.0047251
PA1227	NA	0.00566321	0.988363
PA1228	NA	0.22976	0.749983
PA1229	NA	-0.406648	0.26108
PA4859	NA	1.06817	0.0222019
PA1232	NA	0.461187	0.232009
PA1233	NA	0.534431	0.194648
PA1234	NA	0.106104	0.70544
PA5056	phaC1	1.06795	3.27526e-25
PA1236	NA	0.00247811	0.996047
PA0724	NA	1.06463	5.93825e-07
PA4738	NA	1.06406	1.34255e-26
PA1239	NA	0.101908	0.868407
PA5327	NA	1.06155	1.36069e-05
PA1241	NA	-0.30043	0.347079
PA2747	NA	1.06039	1.8008e-26
PA3548	algI	1.05426	2.24821e-06
PA1244	NA	-0.0504289	0.769527
PA1245	NA	-0.082799	0.548165
PA1246	aprD	0.0309075	0.871656
PA1247	aprE	-0.0566858	0.746127
PA1248	aprF	-0.110492	0.444109
PA1249	aprA	-0.152433	0.228922
PA1250	aprI	0.118342	0.540487
PA1251	NA	-0.0996554	0.760204
PA1252	NA	0.240002	0.263619
PA1253	NA	0.600487	0.0704126
PA1347	NA	1.05277	0.00776063
PA1256	NA	0.290632	0.647138
PA1953	NA	1.05106	0.00288209
PA3910	eddA	1.04938	7.83257e-05
PA2198	NA	1.04758	0.00122639
PA3574a	NA	1.04658	0.0003452
PA1261	NA	-0.466202	0.0524239
PA1921	NA	1.04538	0.0137767
PA1263	NA	0.124602	0.688508
PA1264	NA	-0.351394	0.423982
PA1266	NA	0.542937	0.145596
PA3371	NA	1.04343	0.00331413
PA1269	NA	0.307534	0.126218
PA2600	NA	1.03879	0.000927564
PA1271	NA	-0.197114	0.203865
PA1272	cobO	-0.0993073	0.614889
PA1273	cobB	-0.24942	0.251011
PA1274	NA	-0.241734	0.434877
PA1275	cobD	0.286171	0.35171
PA1276	cobC	-0.286687	0.311882
PA1277	cobQ	-0.222878	0.289563
PA1278	cobP	-0.329977	0.314302
PA1279	cobU	0.0696895	0.850739
PA1280	NA	-0.223325	0.608491
PA1281	cobV	-0.0563297	0.91453
PA1282	NA	0.46575	0.121995
PA4813	lipC	1.03747	0.0012232
PA1284	NA	0.331401	0.202194
PA1285	NA	0.166047	0.660199
PA1286	NA	0.427188	0.398106
PA2807	NA	1.03676	0.00184575
PA1288	NA	-0.0463063	0.728287
PA2868	NA	1.03196	0.00732413
PA1290	NA	0.220058	0.4855
PA1221	NA	1.02957	1.74445e-07
PA1292	NA	0.0771984	0.687671
PA3222	NA	1.02652	2.4772e-15
PA0988	NA	1.0202	8.61889e-11
PA1295	NA	-0.113256	0.791487
PA1296	NA	0.0245506	0.920774
PA1297	NA	-0.401873	0.252894
PA1299	NA	0.0140687	0.962783
PA1300	NA	-0.314478	0.424075
PA1301	NA	-0.148472	0.475453
PA1302	NA	0.162218	0.324198
PA1303	NA	-0.169796	0.683567
PA1304	NA	-0.051462	0.755288
PA1305	NA	-0.178966	0.267425
PA1306	NA	-0.16615	0.345576
PA1307	NA	-0.141562	0.370352
PA1308	NA	-0.169804	0.353295
PA2243	pslM	1.01933	0.00114753
PA1310	phnW	0.266949	0.547342
PA1311	phnX	0.299631	0.499413
PA1312	NA	-0.0218343	0.957553
PA2324	NA	1.01931	0.000107558
PA1314	NA	0.645171	0.108024
PA1315	NA	-0.200709	0.474532
PA1316	NA	0.0101825	0.975974
PA1317	cyoA	0.0622955	0.845939
PA1920	nrdD	1.01884	2.02129e-09
PA1319	cyoC	0.141048	0.674502
PA1320	cyoD	-0.191336	0.705587
PA1321	cyoE	-0.351052	0.145634
PA1322	NA	-0.133207	0.671419
PA1400	NA	1.01703	8.45539e-09
PA3488	NA	1.01673	9.54692e-20
PA1325	NA	-0.0244347	0.969025
PA1326	ilvA2	-0.0164883	0.960114
PA1327	NA	0.0286449	0.880455
PA2416	treA	1.0165	3.55512e-11
PA1330	NA	-0.450145	0.166583
PA2462	NA	1.01643	3.29198e-26
PA1332	NA	-0.368327	0.0835613
PA1333	NA	-0.553937	0.0874327
PA1334	NA	0.649751	0.0520549
PA4081	cupB6	1.0143	1.35698e-05
PA1336	NA	-0.147792	0.293168
PA1337	ansB	0.142318	0.316802
PA1338	ggt	-0.191057	0.141395
PA1339	NA	-0.0132232	0.945473
PA1340	NA	0.0046369	0.986849
PA1341	NA	0.145571	0.434034
PA1342	NA	0.0564189	0.759899
PA0981	NA	1.01332	1.02109e-11
PA1344	NA	0.00936679	0.967076
PA1345	NA	0.468261	0.113638
PA0669	NA	1.01309	3.56488e-10
PA0238	NA	1.01307	0.0252278
PA1348	NA	-0.108378	0.780368
PA1349	NA	-0.214278	0.688013
PA1350	NA	-0.117309	0.773372
PA1351	NA	-0.264902	0.482265
PA1353	NA	-0.122275	0.740774
PA1343	NA	1.0099	0.0294941
PA1356	NA	0.516578	0.0622923
PA1357	NA	0.0563804	0.830395
PA1358	NA	-0.302819	0.190426
PA1359	NA	-0.0178286	0.962783
PA1360	NA	-0.391927	0.168059
PA1361	NA	-0.189702	0.371741
PA1362	NA	0.897821	0.0530125
PA1363	NA	-0.172688	0.553328
PA1364	NA	0.195248	0.646435
PA1365	NA	0.12973	0.567185
PA3550	algF	1.00949	0.0266412
PA1367	NA	0.157368	0.63177
PA3474	NA	1.00295	8.18851e-08
PA2829	NA	1.0025	0.00016757
PA0149	NA	1.00075	0.0263233
PA1371	NA	-0.0608948	0.719473
PA1372	NA	0.0992892	0.417203
PA1373	fabF2	-0.258112	0.353152
PA1374	NA	0.219214	0.674074
PA1375	pdxB	-0.110483	0.712008
PA1376	aceK	0.067162	0.699277
PA1377	NA	0.0239494	0.93826
PA1378	NA	0.0430796	0.927302
PA1379	NA	0.193856	0.700563
PA1380	NA	-0.0120164	0.978682
PA4650	NA	0.992542	1.67981e-05
PA1631	NA	0.991045	0.000497959
PA1383	NA	0.0502054	0.832813
PA1395	NA	0.989505	0.0273282
PA0188	NA	0.989391	5.10054e-08
PA3500	NA	0.985342	0.00163966
PA1387	NA	-0.103806	0.622182
PA1809	NA	0.979534	1.38185e-08
PA0630	NA	0.976052	0.0135967
PA3965	NA	0.974208	3.9615e-09
PA1391	NA	0.287435	0.171683
PA2678	NA	0.970695	1.85268e-05
PA1254	NA	0.970406	0.0373293
PA3358	NA	0.964539	0.000114876
PA1396	NA	-0.203317	0.407591
PA1397	NA	0.0411426	0.888987
PA1398	NA	-0.0859282	0.817898
PA4598	mexD	0.962902	1.51465e-08
PA1392	NA	0.962546	6.84425e-07
PA1401	NA	0.628963	0.128763
PA1402	NA	-0.240493	0.375364
PA1403	NA	-0.117988	0.8424
PA1909	NA	0.962203	0.00693757
PA1405	NA	0.0950456	0.750258
PA1406	NA	-0.113867	0.757903
PA1407	NA	0.402428	0.0603752
PA2037	NA	0.961955	3.31702e-18
PA1409	aphA	0.30746	0.177765
PA3277	NA	0.961926	5.35498e-08
PA1411	NA	0.145834	0.674074
PA1413	NA	-0.322564	0.345818
PA2209	NA	0.961585	0.0192006
PA1415	NA	-0.0409182	0.818168
PA1416	NA	-0.209417	0.504124
PA1417	NA	-0.450477	0.152215
PA1418	NA	-0.106276	0.770276
PA1419	NA	0.203747	0.520786
PA3424	NA	0.957949	8.95062e-09
PA1421	gbuA	-0.0206789	0.954282
PA1422	gbuR	-0.27416	0.230124
PA2175	NA	0.952156	0.000134454
PA1424	NA	0.377036	0.221277
PA1424a	NA	-0.0263119	0.958566
PA2217	NA	0.949686	0.00240306
PA1428	NA	0.0122513	0.983256
PA2285	NA	0.94643	0.0178647
PA0230	pcaB	0.9442	5.16462e-08
PA1430	lasR	-0.141255	0.175645
PA1431	rsaL	0.112354	0.442213
PA1432	lasI	-0.148468	0.172573
PA4074	NA	0.935322	8.33084e-05
PA1434	NA	0.249696	0.389067
PA2918	NA	0.931577	7.87704e-09
PA1436	NA	-0.123495	0.65449
PA1437	NA	0.19856	0.569808
PA1438	NA	-0.151071	0.57964
PA1439	NA	-0.0484965	0.90154
PA1440	NA	-0.0555415	0.744332
PA5351	rubA1	0.931246	0.0485051
PA1442	NA	-0.092036	0.647776
PA1443	fliM	-0.0103363	0.951886
PA1444	fliN	-0.0818872	0.687976
PA1445	fliO	0.0503351	0.88584
PA1446	fliP	-0.166835	0.371454
PA1447	fliQ	0.451494	0.230869
PA1448	fliR	0.411586	0.0971233
PA1449	flhB	-0.174402	0.607356
PA1450	NA	0.0541015	0.845939
PA1451	NA	-0.0524987	0.900884
PA1452	flhA	-0.0613297	0.709318
PA1453	flhF	0.0025766	0.989292
PA1454	fleN	-0.181867	0.110125
PA1455	fliA	-0.21577	0.0900639
PA1456	cheY	-0.103346	0.659986
PA1457	cheZ	-0.120671	0.346832
PA1458	NA	-0.172878	0.113058
PA1459	NA	-0.0853712	0.552842
PA1460	motC	-0.120835	0.470432
PA2251	NA	0.927241	1.23062e-05
PA1462	NA	-0.163397	0.222889
PA1463	NA	-0.236204	0.0819958
PA4834	NA	0.927152	2.79364e-05
PA1465	NA	0.230164	0.471986
PA1466	NA	-0.239966	0.376867
PA1467	NA	-0.0675002	0.891934
PA1469	NA	-0.350836	0.279021
PA1470	NA	0.0485996	0.887775
PA3449	NA	0.91793	0.0364641
PA1472	NA	-0.173958	0.643755
PA1473	NA	0.134767	0.781207
PA4904	vanA	0.915161	0.00546819
PA1475	ccmA	-0.0414349	0.876168
PA1476	ccmB	-0.180576	0.307869
PA1477	ccmC	-0.118832	0.356126
PA1479	ccmE	-0.207605	0.1306
PA1480	ccmF	0.0479369	0.732285
PA1481	ccmG	-0.0542057	0.776675
PA1736	NA	0.914996	5.03753e-11
PA1483	cycH	-0.10847	0.460045
PA1483a	NA	-0.0716641	0.853591
PA1484	NA	0.0866731	0.773372
PA1485	NA	0.304644	0.5576
PA1486	NA	-0.230151	0.504786
PA1487	NA	0.514361	0.06726
PA1488	NA	0.278397	0.577793
PA1489	NA	-0.518846	0.111405
PA1213	NA	0.909121	0.00613399
PA4120	NA	0.908418	0.00125051
PA1492	NA	0.476879	0.158921
PA1493	cysP	0.119976	0.52291
PA5431	NA	0.908369	0.00136245
PA1495	NA	0.0277913	0.95331
PA1496	NA	-0.0550302	0.876681
PA1498	pykF	0.384995	0.409345
PA0605	NA	0.908311	1.80169e-16
PA1500	NA	0.491657	0.38132
PA1501	NA	-0.312139	0.19745
PA1502	gcl	0.474516	0.0935014
PA1504	NA	-0.089012	0.593147
PA1505	moaA2	-0.0171827	0.932618
PA1506	NA	-0.166993	0.749983
PA1507	NA	0.0704936	0.81717
PA1508	NA	0.580549	0.103273
PA3425	NA	0.906928	7.20099e-05
PA0638	NA	0.903802	0.000161499
PA2307	NA	0.90179	0.00631894
PA0985	pyoS5	0.90176	5.33059e-16
PA1737	NA	0.900705	3.73193e-12
PA1514	NA	0.575197	0.054277
PA1515	alc	-0.0248756	0.948959
PA1516	NA	0.108933	0.813933
PA5081	NA	0.899503	0.004519
PA1518	NA	0.447694	0.0788193
PA3421	NA	0.898304	0.0019991
PA1520	NA	0.0805299	0.612005
PA1521	NA	-0.168176	0.468877
PA1522	NA	-0.0259379	0.926964
PA1523	xdhB	-0.0393593	0.852033
PA1524	xdhA	0.0565839	0.864542
PA1525	alkB2	0.0551462	0.882371
PA1526	NA	-0.205403	0.140695
PA1527	NA	-0.124858	0.269342
PA1528	zipA	-0.149149	0.190948
PA1529	lig	-0.153504	0.207979
PA1530	NA	-0.262059	0.300775
PA3467	NA	0.898295	0.00238914
PA0021	NA	0.896547	0.0143474
PA1533	NA	-0.0254838	0.882425
PA1534	recR	-0.218151	0.0717232
PA1535	NA	0.0301942	0.915124
PA1536	NA	0.273893	0.207276
PA3318	NA	0.896539	0.00421829
PA1538	NA	-0.0130292	0.97508
PA1539	NA	-0.312947	0.139696
PA1540	NA	-0.149062	0.807499
PA1541	NA	-0.170649	0.705428
PA1542	NA	-0.118104	0.634826
PA1543	apt	0.0129572	0.950401
PA2182	NA	0.895911	0.00166427
PA1545	NA	0.110515	0.706463
PA3369	NA	0.895298	3.10362e-05
PA1547	NA	-0.136826	0.745881
PA1548	NA	0.0768842	0.879912
PA1549	NA	-0.0764244	0.61958
PA1897	NA	0.892307	0.000707695
PA1551	NA	0.114709	0.362196
PA1552	ccoP1	-0.125849	0.308863
PA1552.1	ccoQ1	-0.550126	0.0629503
PA1553	ccoO1	-0.0361422	0.827539
PA1554	ccoN1	-0.072564	0.596805
PA0992	cupC1	0.892268	7.60671e-11
PA1555.1	ccoQ2	0.463362	0.126218
PA2102	NA	0.890668	0.00150712
PA2420	NA	0.889499	0.00990542
PA1558	NA	-0.450451	0.186008
PA1561	aer	-0.0571312	0.700195
PA1562	acnA	-0.0486115	0.76152
PA1563	NA	0.0110765	0.96354
PA1564	NA	-0.323331	0.418791
PA1565	NA	0.191439	0.450022
PA1566	NA	-0.241139	0.520904
PA1567	NA	-0.42153	0.123667
PA1569	NA	0.381637	0.439799
PA1570	NA	0.0837613	0.749983
PA1571	NA	0.145197	0.716277
PA1572	NA	-0.00400092	0.981063
PA1573	NA	0.149602	0.510805
PA0241	NA	0.887878	0.0201293
PA1575	NA	0.182833	0.544985
PA1576	NA	0.0649945	0.71701
PA1577	NA	0.0622689	0.819102
PA1578	NA	-0.0551305	0.873759
PA1579	NA	0.151558	0.161273
PA1580	gltA	0.127289	0.368451
PA1581	sdhC	-0.0903355	0.480696
PA1582	sdhD	-0.181715	0.125251
PA1583	sdhA	-0.0870623	0.444802
PA1584	sdhB	-0.0042865	0.98025
PA1585	sucA	0.0686916	0.660199
PA1586	sucB	0.0962148	0.488204
PA1587	lpdG	-0.0160777	0.916288
PA1588	sucC	-0.131355	0.202048
PA1589	sucD	-0.155597	0.129108
PA1590	braB	0.00139269	0.993409
PA1591	NA	-0.0406549	0.928477
PA3835	NA	0.887847	0.0011916
PA5088	NA	0.882587	6.87482e-08
PA1594	NA	0.061214	0.838367
PA1595	NA	-0.127935	0.540487
PA1596	htpG	-0.0723533	0.640967
PA1384	galE	0.881569	0.0013521
PA1598	NA	0.309815	0.122721
PA1599	NA	0.145505	0.685794
PA1600	NA	-0.276345	0.588372
PA1601	NA	-0.222899	0.461465
PA1602	NA	0.296304	0.52672
PA1603	NA	-0.346652	0.281371
PA3612	NA	0.87537	0.00469063
PA3140	NA	0.870683	0.00832228
PA2223	NA	0.867633	2.21472e-07
PA1220	NA	0.865404	0.0499476
PA1608	NA	-0.1723	0.481968
PA3223	azoR3	0.864099	0.0045866
PA1537	NA	0.858899	0.0109235
PA1611	NA	0.178837	0.220485
PA1612	NA	-0.028476	0.934623
PA1613	NA	0.0196046	0.912789
PA1614	gpsA	0.00310991	0.985619
PA1615	NA	-0.0348192	0.937387
PA1616	NA	0.173396	0.514244
PA2221	NA	0.857521	9.72723e-05
PA1618	NA	0.186321	0.342313
PA1619	NA	0.24311	0.439194
PA1621	NA	-0.0444395	0.876192
PA1622	NA	0.120896	0.661807
PA1623	NA	0.025021	0.895781
PA1624	NA	0.0504982	0.78768
PA1625	NA	0.275582	0.175024
PA1626	NA	0.224803	0.299907
PA1627	NA	0.304518	0.204609
PA2520	czcA	0.856608	0.000260116
PA1629	NA	0.447911	0.279346
PA1630	NA	0.102073	0.755008
PA2185	katN	0.856552	0.000608715
PA2459	NA	0.856144	5.34622e-08
PA2280	NA	0.855934	0.000264644
PA1636	kdpD	0.0486529	0.860279
PA1637	kdpE	-0.178032	0.557484
PA1638	NA	0.0204023	0.9601
PA2422	NA	0.855782	0.0351742
PA1640	NA	-0.0467847	0.8424
PA1642	selD	0.0185757	0.915124
PA1643	NA	-0.0743824	0.633821
PA1643a	NA	0.184455	0.379508
PA1644	NA	-0.136893	0.486019
PA1645	NA	0.0744598	0.862141
PA1646	NA	0.149097	0.599773
PA1647	NA	0.320369	0.086358
PA2519	xylS	0.854953	1.82669e-05
PA2148	NA	0.854618	0.000937599
PA2304	ambC	0.847845	1.11419e-11
PA1651	NA	0.0108285	0.969643
PA3021	NA	0.842827	6.1298e-15
PA1653	NA	-0.435049	0.17548
PA1654	NA	-0.128417	0.343126
PA1655	NA	0.0192367	0.938681
PA0147	NA	0.837249	1.95174e-05
PA1238	NA	0.834297	0.0464823
PA5189	NA	0.834137	2.28909e-08
PA4620	NA	0.833892	0.00621929
PA0534	NA	0.832218	5.44625e-23
PA3319	plcN	0.83145	0.000184521
PA1975	NA	0.82262	0.000656723
PA0800	NA	0.820362	0.00872296
PA3551	algA	0.819823	6.65898e-05
PA0839	NA	0.81837	0.00372803
PA2270	NA	0.813544	7.62401e-05
PA2143	NA	0.813224	8.66463e-06
PA1669	NA	0.205673	0.0708552
PA1670	stp1	-0.00540061	0.98636
PA1671	stk1	-0.0945428	0.674074
PA1672	NA	-0.109459	0.708151
PA1673	NA	-0.108504	0.468868
PA1674	folE2	-0.124975	0.374922
PA1675	NA	-0.145587	0.460045
PA0812	NA	0.812216	0.000154928
PA1677	NA	-0.0631352	0.828337
PA1678	NA	-0.0210376	0.920563
PA1679	NA	-0.0950795	0.640521
PA1680	NA	0.285847	0.531836
PA1681	aroC	-0.0200302	0.900405
PA1682	NA	-0.161052	0.485859
PA1683	NA	-0.0552738	0.790918
PA1684	NA	0.0890736	0.608491
PA1685	masA	-0.0990826	0.566446
PA1686	alkA	0.00140405	0.994209
PA1687	speE	0.0119201	0.951886
PA1688	NA	-0.0389427	0.813926
PA1689	NA	0.126367	0.284016
PA1690	pscU	-0.0558996	0.883906
PA4590	pra	0.811523	9.92251e-07
PA1693	pscR	0.081502	0.768844
PA1694	pscQ	-0.196285	0.503454
PA1695	pscP	-0.57049	0.0894508
PA1696	pscO	-0.790222	0.0695901
PA3760	NA	0.810796	5.48443e-10
PA1370	NA	0.810403	1.49165e-15
PA1699	NA	-0.0757955	0.873759
PA5244	NA	0.80984	2.68249e-10
PA1260	NA	0.807296	0.00954091
PA1705	pcrG	-0.521639	0.121414
PA1706	pcrV	-0.250757	0.167741
PA1873	NA	0.80618	0.000694781
PA1708	popB	-0.0533288	0.769558
PA1709	popD	-0.208063	0.0998258
PA1710	exsC	-0.295242	0.0597778
PA1711	NA	0.0226029	0.967076
PA1712	exsB	-0.323388	0.0821689
PA1140	NA	0.804715	7.28565e-06
PA4172	NA	0.800333	0.000400911
PA0782	putA	0.800005	4.90642e-19
PA2432	bexR	0.797376	0.00214414
PA1658	NA	0.796885	2.29259e-10
PA2751	NA	0.795433	6.42247e-05
PA1764	NA	0.793572	0.000693577
PA3420	NA	0.793544	0.00881633
PA1722	pscI	-0.313835	0.312867
PA4584	NA	0.793335	0.00264414
PA1724	pscK	-0.188984	0.6441
PA1725	pscL	-0.258932	0.360954
PA1726	bglX	-0.146356	0.283937
PA1727	mucR	0.0243506	0.917526
PA1728	NA	-0.207698	0.100213
PA1729	NA	-0.229237	0.0914497
PA1730	NA	-0.182625	0.160258
PA1731	NA	-0.160586	0.472548
PA1732	NA	-0.0325286	0.887005
PA1733	NA	0.0150214	0.946849
PA3733a	NA	0.792104	0.000120981
PA1735	NA	-0.021695	0.958566
PA3888	NA	0.791515	0.000961929
PA1628	NA	0.791286	0.000655727
PA1738	NA	0.0210655	0.949126
PA1739	NA	0.372653	0.478891
PA1740	NA	0.0774608	0.802744
PA1741	NA	-0.0983803	0.740863
PA3205	NA	0.788773	7.11509e-05
PA1745	NA	-0.0383982	0.908595
PA3410	NA	0.786889	2.24052e-06
PA1747	NA	-0.366734	0.52291
PA3865a	NA	0.786543	0.00742706
PA1749	NA	0.0624966	0.717453
PA3971	NA	0.783313	0.00129698
PA1751	NA	0.0230207	0.945473
PA1490	NA	0.782572	0.00310841
PA1753	NA	-0.280959	0.0853875
PA1754	cysB	0.116852	0.378935
PA1755	NA	-0.411311	0.286925
PA1756	cysH	0.0776816	0.819102
PA1757	thrH	0.0127109	0.950401
PA1020	NA	0.782496	0.000961022
PA1759	NA	-0.162063	0.172347
PA1760	NA	0.155141	0.260164
PA1761	NA	0.0676313	0.8413
PA1762	NA	0.120469	0.755008
PA1763	NA	-0.116688	0.730579
PA1404	NA	0.781355	0.000166374
PA1765	NA	0.197792	0.481796
PA1766	NA	-0.0322243	0.845939
PA1767	NA	0.103219	0.452142
PA1768	NA	-0.0384994	0.828165
PA1769	NA	0.0127432	0.943299
PA1770	ppsA	-0.0347216	0.795944
PA1771	estX	-0.00875403	0.974627
PA0716	NA	0.778551	1.73337e-17
PA1773	cmaX	-0.0103425	0.969643
PA4359	NA	0.778048	0.0360175
PA2073	NA	0.775405	0.00112258
PA2433	NA	0.774649	0.000103557
PA1777	oprF	-0.088462	0.436955
PA1778	cobA	0.0738181	0.721502
PA1779	NA	0.140626	0.552187
PA2165	NA	0.773497	2.06437e-09
PA1782	NA	0.264574	0.565584
PA4703	NA	0.768882	0.0129289
PA1976	ercS'	0.765729	7.06316e-06
PA1785	NA	0.226307	0.724759
PA1786	NA	0.0229404	0.965001
PA1787	acnB	0.0895907	0.521064
PA1788	NA	0.212671	0.434034
PA1789	NA	0.0326157	0.860037
PA1790	NA	-0.0231067	0.936032
PA1791	NA	-0.19023	0.317407
PA1792	NA	-0.103099	0.560256
PA1793	ppiB	-0.136018	0.24295
PA1794	glnS	-0.166829	0.108821
PA1795	cysS	0.0482636	0.734986
PA2466	foxA	0.765721	0.000150544
PA1828	NA	0.763788	1.09211e-11
PA1798	parS	-0.146874	0.419816
PA1799	parR	0.0485409	0.844058
PA1800	tig	-0.17433	0.0799691
PA1801	clpP	0.159544	0.122182
PA1802	clpX	-0.11821	0.240518
PA1803	lon	-0.0640823	0.593587
PA1804	hupB	-0.0617989	0.633821
PA4978	NA	0.763541	0.00621332
PA1806	fabI	0.109888	0.556119
PA1807	NA	0.0480987	0.785725
PA1808	NA	0.0512411	0.834338
PA4193	NA	0.761957	0.0394593
PA1810	NA	0.200838	0.0789611
PA1811	NA	-0.0624307	0.755349
PA1812	mltD	-0.134081	0.222641
PA1813	NA	0.188414	0.212963
PA1814	NA	0.182185	0.189713
PA1815	rnhA	-0.135425	0.465367
PA1825	NA	0.757064	9.04695e-08
PA4300	tadC	0.756809	0.000632488
PA1818	ldcA	0.14129	0.273449
PA1819	NA	-0.0221115	0.911563
PA1820	nhaB	0.231588	0.162745
PA1821	NA	-0.0933831	0.509168
PA2598	NA	0.753993	0.0198596
PA1823	NA	-0.237947	0.0767924
PA1824	NA	-0.144	0.612501
PA4365	NA	0.752832	1.10875e-05
PA1826	NA	-0.0373122	0.916288
PA3492	NA	0.750379	9.04416e-06
PA2122	NA	0.745762	0.00244317
PA0048	NA	0.7437	0.00500539
PA5416	soxB	0.74168	0.00395591
PA2505	opdT	0.740702	0.0184299
PA1832	NA	-0.0835265	0.562776
PA1833	NA	0.0758434	0.63289
PA1833a	NA	0.101773	0.652205
PA1835	NA	0.00475315	0.991436
PA1836	NA	-0.0555187	0.883906
PA1837	NA	0.193446	0.397652
PA1837a	NA	-0.0544619	0.820126
PA1838	cysI	0.0757122	0.859911
PA1839	NA	0.312731	0.0737027
PA1840	NA	0.0505644	0.820126
PA1841	NA	-0.170758	0.421656
PA1842	NA	-0.17851	0.418433
PA1843	metH	-0.0912585	0.486574
PA1844	NA	0.0620368	0.853591
PA1845	NA	0.133826	0.712234
PA2511	NA	0.740613	7.46749e-09
PA1847	NA	-0.199331	0.071636
PA1848	NA	0.518113	0.179313
PA1850	NA	0.164786	0.479716
PA1851	NA	-0.315775	0.18504
PA0416	chpD	0.740411	3.1404e-05
PA1853	NA	0.00854711	0.975969
PA1854	NA	0.0573943	0.880455
PA1856	NA	-0.226563	0.269071
PA1857	NA	0.0392805	0.848143
PA1858	str	0.0427703	0.920774
PA1859	NA	-0.449639	0.0833934
PA1860	NA	0.239752	0.265708
PA1861	modC	-0.014966	0.948959
PA1862	modB	0.292357	0.227274
PA1863	modA	-0.231113	0.474846
PA1864	NA	0.0436792	0.937824
PA1865	NA	-0.112903	0.547342
PA1866	NA	-0.0726791	0.73153
PA2878	NA	0.740014	0.0177856
PA1868	xqhA	-0.434043	0.0622923
PA1869	NA	-0.12148	0.328797
PA1870	NA	0.145088	0.291351
PA1871	lasA	0.257062	0.0825633
PA1872	NA	0.160476	0.248885
PA1513	NA	0.738117	1.45456e-06
PA1874	NA	-0.218601	0.10632
PA1875	NA	-0.218496	0.166727
PA1876	NA	-0.0101764	0.956859
PA1877	NA	-0.180174	0.208526
PA1878	NA	-0.0148176	0.962647
PA1879	NA	-0.204207	0.534439
PA3045	NA	0.734877	0.0240605
PA1881	NA	0.355905	0.0985983
PA1885	NA	0.267045	0.650483
PA1886	polB	-0.0784732	0.647794
PA1887	NA	-0.144096	0.71152
PA1888	NA	-0.290713	0.204687
PA1889	NA	0.214264	0.142803
PA1890	NA	0.244004	0.190748
PA2865	NA	0.734339	7.5875e-08
PA1893	NA	-0.00852996	0.978026
PA1894	NA	0.0833369	0.871586
PA1895	NA	0.25196	0.376867
PA2180	NA	0.730839	3.52401e-06
PA3042	NA	0.730141	7.00346e-09
PA1898	qscR	-0.0764996	0.803024
PA4867	ureB	0.726567	0.00885048
PA0720	NA	0.718594	0.003469
PA2083	NA	0.717627	0.0266222
PA0535	NA	0.71663	2.49472e-12
PA4785	NA	0.716478	8.98098e-07
PA1659	NA	0.71633	0.00291043
PA0781	NA	0.714573	0.0112979
PA1912	femI	0.0645991	0.869355
PA1961	NA	0.713045	0.00497119
PA1915	NA	-0.0306036	0.891934
PA1916	NA	0.344551	0.266672
PA4137	NA	0.710712	0.0117587
PA1919	nrdG	-0.2176	0.533798
PA1328	NA	0.708978	0.000757629
PA2698	NA	0.708809	0.000208366
PA3588	NA	0.708328	0.019506
PA1259	NA	0.707956	0.0218607
PA0845	NA	0.7073	0.0218813
PA1926	NA	-0.0577486	0.710615
PA1927	metE	0.212219	0.420834
PA1928	rimJ	0.097803	0.839947
PA1930	NA	0.000284239	0.999255
PA1931	NA	0.334569	0.188326
PA1932	NA	0.329756	0.0994319
PA1933	NA	-0.0886614	0.541087
PA3766	NA	0.707125	2.65407e-05
PA1937	NA	0.29131	0.418433
PA1938	NA	0.0435486	0.937004
PA1939	NA	0.0998158	0.406612
PA1940	NA	0.0257148	0.919836
PA0629	NA	0.706595	0.0179753
PA4154	NA	0.705601	0.00186745
PA1943	NA	0.157955	0.454928
PA1944	NA	0.205933	0.126812
PA1945	NA	0.14401	0.722405
PA2168	NA	0.701982	0.00532136
PA1947	rbsA	-0.443411	0.112354
PA1948	rbsC	-0.281192	0.259615
PA1949	rbsR	-0.0442509	0.845939
PA1950	rbsK	-0.0568269	0.760988
PA1951	NA	-0.179844	0.473234
PA0076	NA	0.700247	0.0140401
PA1954	NA	-0.113877	0.845939
PA1957	NA	0.135856	0.744332
PA1958	NA	-0.0100322	0.975969
PA1959	bacA	-0.0392195	0.868407
PA1960	NA	0.0553543	0.882789
PA1242	NA	0.699146	3.16809e-06
PA0475	NA	0.699025	0.01183
PA1963	NA	-0.0143079	0.969643
PA0536	NA	0.697248	1.04618e-10
PA1965	NA	0.334444	0.405515
PA1966	NA	0.132229	0.79038
PA1967	NA	0.288862	0.236468
PA1968	NA	0.327579	0.427178
PA1969	NA	-0.217207	0.512776
PA1970	NA	-0.119422	0.828337
PA1971	braZ	-0.31583	0.0770333
PA1972	NA	-0.205733	0.699277
PA1973	pqqF	-0.00437523	0.988363
PA3293	NA	0.69568	0.00136039
PA4777	pmrB	0.691072	0.00511002
PA1660	NA	0.691004	3.58231e-10
PA1977	NA	-0.745417	0.105919
PA1978	NA	-0.387835	0.182246
PA1980	eraR	0.220628	0.749983
PA1982	exaA	0.551137	0.0994773
PA0049	NA	0.690137	4.22798e-05
PA1984	exaC	-0.323585	0.621343
PA1986	pqqB	0.12816	0.333509
PA1987	pqqC	-0.228147	0.123679
PA1988	pqqD	-0.462419	0.328797
PA1989	pqqE	-0.199721	0.1621
PA1990	pqqH	0.0788214	0.819102
PA1991	NA	-0.0499615	0.803275
PA1992	ercS	-0.0452422	0.831348
PA1993	NA	-0.237022	0.275316
PA1994	NA	-0.00625925	0.984255
PA1995	NA	-0.276995	0.32158
PA1996	ppiC1	-0.0435628	0.939331
PA1997	NA	-0.0688278	0.728287
PA1998	dhcR	0.0203807	0.956859
PA2147	katE	0.689791	1.86867e-06
PA4405	NA	0.688353	0.000402072
PA2001	atoB	-0.238502	0.299718
PA5432	NA	0.683354	0.0483834
PA2003	bdhA	-0.061753	0.8006
PA2004	NA	-0.142372	0.631083
PA2005	NA	0.0688875	0.755008
PA2006	NA	0.250837	0.365293
PA3487	pldA	0.678018	2.84986e-10
PA5399	dgcB	0.676723	0.00838919
PA0982	NA	0.675604	0.00064359
PA2010	NA	-0.133351	0.534028
PA2011	liuE	-0.0851565	0.546514
PA2012	liuD	0.0165183	0.945473
PA2013	liuC	-0.0630549	0.688957
PA2014	liuB	-0.186911	0.126707
PA2015	liuA	-0.191018	0.0519171
PA2016	liuR	-0.150671	0.244774
PA2017	NA	-0.0300134	0.924684
PA2018	NA	-0.273874	0.0595613
PA2019	NA	-0.412216	0.0506374
PA2020	NA	-0.253637	0.108367
PA2021	NA	-0.0297793	0.923196
PA2022	NA	-0.567269	0.111405
PA2023	galU	0.153235	0.174716
PA2866	mttC	0.673965	4.04511e-05
PA2025	gor	0.0535426	0.714957
PA2026	NA	0.0555343	0.86902
PA0155	pcaR	0.672487	1.07951e-05
PA2029	NA	0.191452	0.648732
PA2030	NA	0.557221	0.12351
PA2031	NA	0.482183	0.135491
PA2032	NA	-0.0497146	0.839668
PA2033	NA	0.0760225	0.807455
PA2034	NA	0.244836	0.398392
PA2035	NA	0.326792	0.136027
PA2036	NA	0.437949	0.230466
PA1657	NA	0.669702	1.27304e-06
PA2038	NA	-0.395191	0.215552
PA2039	NA	-0.0951683	0.692135
PA2040	NA	-0.0583042	0.704885
PA2041	NA	-0.31786	0.0521827
PA2042	NA	-0.0444694	0.759914
PA2043	NA	0.0843447	0.767557
PA3032	snr1	0.66473	4.0955e-05
PA2045	NA	0.327859	0.558743
PA2047	NA	0.23653	0.15032
PA2049	NA	-0.05898	0.714957
PA2051	NA	0.321612	0.588726
PA2052	cynS	-0.0403173	0.93436
PA2054	cynR	0.27988	0.421656
PA0202	NA	0.663429	0.0454095
PA1226	NA	0.661432	0.00937395
PA2059	NA	-0.741307	0.160847
PA2683	NA	0.661192	3.52401e-06
PA2061	NA	0.733156	0.0600397
PA2062	NA	0.646652	0.0747877
PA2063	NA	-0.105775	0.69905
PA2064	pcoB	0.246298	0.468733
PA2065	pcoA	-0.0127321	0.968027
PA2066	NA	-0.0105661	0.951886
PA2067	NA	0.0625674	0.8424
PA2068	NA	0.153557	0.275674
PA0263	hcpC	0.659458	0.00304115
PA2070	NA	-0.0212561	0.931637
PA3750	NA	0.658554	0.00830204
PA2146	NA	0.65849	0.000175763
PA0606	NA	0.657203	0.000303311
PA2471	NA	0.657168	0.0469705
PA1720	pscG	0.656523	0.00218646
PA0121	NA	0.654724	0.00736685
PA2077	NA	0.30981	0.34383
PA2078	NA	-0.350112	0.311251
PA2079	NA	0.0179431	0.945473
PA2080	kynU	-0.0197214	0.917775
PA2081	kynB	0.107978	0.508659
PA2082	NA	0.119433	0.731909
PA3454	NA	0.653191	0.000100505
PA2084	NA	0.231932	0.303105
PA2088	NA	0.35049	0.440781
PA2089	NA	-0.0243461	0.925019
PA2090	NA	-0.151686	0.83423
PA2092	NA	0.453051	0.376589
PA2094	NA	0.293764	0.450614
PA2095	NA	0.251891	0.430844
PA3571	mmsR	0.650763	0.029935
PA2097	NA	0.370447	0.218981
PA2099	NA	0.202489	0.674327
PA2100	NA	-0.239985	0.111434
PA1283	NA	0.650446	2.46759e-05
PA3049	rmf	0.648783	9.82771e-07
PA3851	NA	0.647893	2.68615e-05
PA0034	NA	0.646835	0.0335083
PA2105	NA	0.293843	0.117942
PA2106	NA	0.27492	0.180526
PA4514	NA	0.64665	5.31039e-08
PA2109	NA	-0.122971	0.629351
PA2110	NA	-0.0750201	0.73635
PA2111	NA	-0.185254	0.371454
PA2112	NA	-0.182837	0.578413
PA2113	opdO	-0.196584	0.11036
PA2114	NA	0.0128668	0.93596
PA2115	NA	-0.192871	0.439194
PA2116	NA	0.259889	0.0700074
PA2117	NA	0.184839	0.19148
PA2118	ada	-0.114343	0.722467
PA2118a	NA	-0.0546652	0.935011
PA2119	NA	0.0897279	0.57986
PA2120	NA	0.70438	0.17068
PA2121	NA	0.340751	0.291438
PA1781	nirB	0.646129	0.00234314
[truncated: 3,314 more rows]
