# Supplementary material for: Enterococcus faecalis alters antibiotic susceptibility in Pseudomonas aeruginosa mixed-species biofilms
Source: J Bacteriol. 2026 Apr 30;208(5):e00548-25. doi: 10.1128/jb.00548-25 (PMC13192264; doi:10.1128/jb.00548-25)
Supplement: Table S3 — Venn/PCA gene sets corresponding to Fig. 3A. [file jb.00548-25-s0005.xlsx]

## Sheet: Summary Counts
Venn Membership	Genes Count
All Datasets	56
Mixed-IR ONLY	3051
Single-IR ONLY	218
Mixed-IRp ONLY	78
Mixed-IR AND Single-IR	494
Mixed-IR AND Mixed-IRp	220
Single-IR AND Mixed-IRp	26
None	1269

## Sheet: All Membership Genes
Locus Tag	Gene	log2FC_SingleIR_vs_IRp	FDR_SingleIR_vs_IRp	log2FC_MixedIR_vs_SingleIR	FDR_MixedIR_vs_SingleIR	log2FC_MixedIRp_vs_IRp	FDR_MixedIRp_vs_IRp
PA0107		1.20429	0.00117626	2.10646	1.48649e-10	1.28846	0.00147847
PA0182		1.01807	0.00640707	3.7043	5.2551e-43	1.26553	0.00205767
PA0227		-2.48808	1.18089e-21	4.35502	7.89323e-18	2.12093	8.47208e-42
PA0228	pcaF	-2.12265	9.21423e-18	2.50832	2.43578e-23	2.01193	4.28978e-37
PA0235	pcaK	-1.60731	4.49219e-05	5.00127	4.06283e-12	1.68782	3.12251e-13
PA0247	pobA	-1.00364	0.0126886	4.84193	4.02665e-10	1.2834	6.48605e-07
PA0669		2.51872	5.84585e-95	1.59005	0.0291606	1.01309	3.56488e-10
PA0737		-2.08773	5.50392e-33	2.54818	3.74613e-29	-1.1968	6.1298e-15
PA0984		1.72081	5.81765e-29	1.70089	3.48954e-06	1.17102	1.34234e-08
PA0997	pqsB	-1.26737	9.92308e-12	2.34079	5.6535e-16	-1.07682	5.05377e-13
PA0998	pqsC	-1.43325	6.77429e-10	1.29941	6.15563e-07	-1.06654	2.39547e-08
PA1169		2.34118	6.22985e-28	2.29806	0.0015861	7.01605	0
PA1215		1.13667	1.00087e-06	1.83465	4.13797e-15	1.37621	4.93113e-09
PA1240		1.50113	6.71225e-06	4.9717	1.41362e-56	1.6601	1.67292e-06
PA1268		2.35626	1.06034e-18	6.52944	6.72252e-19	4.5138	4.38244e-94
PA1318	cyoB	2.33934	4.62315e-20	4.37494	4.50125e-08	1.41614	0.000435922
PA1346		2.26171	2.64546e-15	3.82925	7.90488e-14	3.01982	3.7232e-28
PA1347		1.67148	9.05278e-09	1.1952	0.000124041	1.05277	0.00776063
PA1420		1.93195	1.02485e-13	-2.09944	1.30118e-05	1.06912	0.0047251
PA1892		1.64339	1.62488e-11	1.19132	1.6123e-05	1.31963	4.11163e-06
PA1911	femR	3.72833	2.4132e-76	-1.74181	2.77747e-11	1.09181	0.000425938
PA1920	nrdD	1.72044	6.54564e-26	2.18687	0.00476689	1.01884	2.02129e-09
PA1923		1.11039	0.00333983	2.26834	1.04591e-15	2.6426	1.6337e-22
PA2074		1.02454	0.00991284	4.07061	5.32233e-50	1.4382	0.000609562
PA2317		1.17674	3.51597e-08	-4.67296	2.65785e-16	4.42559	0
PA2357	msuE	1.4082	0.0216805	4.73366	7.13377e-11	1.85399	0.000231525
PA2382	lldA	1.57612	3.37353e-27	-4.53197	1.4946e-16	2.40578	8.99233e-111
PA2513	antB	-3.37311	6.88286e-39	-3.76658	6.64612e-05	1.63363	2.41607e-37
PA2516	xylZ	-3.47049	2.47201e-47	4.79593	8.20546e-54	1.10795	5.3288e-16
PA2518	xylX	-2.55734	2.68486e-16	7.0474	1.22164e-19	3.69666	1.06098e-142
PA2599		2.05017	2.21131e-28	2.55675	1.86993e-11	1.49274	9.46076e-11
PA2682		-3.06384	1.63237e-126	1.97969	1.42566e-20	1.17242	4.36318e-28
PA3126	ibpA	-3.83705	1.51262e-158	1.63568	1.27413e-05	-1.2018	2.18871e-45
PA3183	zwf	-1.00513	1.09699e-25	-2.39551	0.000199845	-1.12825	9.01967e-40
PA3186	oprB	-1.79395	4.42343e-24	-4.01499	1.88144e-12	-1.98401	1.14814e-106
PA3187		-1.73461	3.8425e-30	-2.95486	3.53603e-09	-1.92073	4.01312e-88
PA3189		-1.76629	1.10543e-25	-1.12828	0.00395322	-1.94115	3.22273e-79
PA3190		-1.15413	4.70643e-21	-3.03999	1.84319e-07	-1.8505	1.00143e-104
PA3191		-1.3402	5.86545e-33	3.73195	5.86749e-08	-1.09572	1.60594e-22
PA3222		-1.0771	1.35411e-13	-2.12352	4.03431e-06	1.02652	2.4772e-15
PA3431		1.68025	2.03431e-29	-4.7197	2.27008e-30	1.18903	1.86999e-10
PA3432		1.44498	2.32581e-17	-2.99552	1.07672e-14	1.11152	5.14948e-05
PA3496		1.37134	0.000107399	3.45869	4.83766e-13	1.85568	2.35664e-10
PA3516		1.08332	2.2026e-06	5.23827	9.65154e-12	1.48599	6.0327e-10
PA3521		1.65465	3.19928e-08	3.29079	5.37637e-32	2.28285	1.32964e-17
PA3574a		1.93934	1.81663e-19	-5.3297	1.68681e-14	1.04658	0.0003452
PA3914	moeA1	-1.61201	2.81505e-10	3.88491	2.89395e-51	1.48291	4.22235e-17
PA4100		1.2335	4.9669e-08	3.88715	1.81836e-09	4.57799	2.48966e-241
PA4139		2.13457	1.29841e-58	-2.85661	2.4275e-21	1.70741	2.59573e-31
PA4140		1.6752	8.29732e-24	-4.41867	6.60673e-20	1.58659	5.73924e-36
PA4147	acoR	1.04961	1.15729e-21	1.61496	0.00895296	2.95882	3.35398e-157
PA4888	desB	-2.74961	7.87804e-47	2.40622	1.11476e-31	-1.04961	5.96222e-08
PA4891	ureE	1.57309	4.89785e-15	-2.6618	9.44054e-09	-1.04959	0.0105415
PA4910		1.19305	1.59831e-06	3.21324	2.22304e-34	1.30725	2.07721e-07
PA5102		1.41222	1.72274e-08	5.60414	6.58136e-09	1.56963	1.50752e-07
PA5410	gbcA	1.00718	1.29378e-06	3.43678	1.10375e-08	1.13425	2.21472e-07
PA0041		0.603278	8.21944e-10	2.25815	0.000107164	1.16477	5.38057e-23
PA0041a		0.627766	0.108967	4.9417	9.93321e-21	1.73212	1.47423e-07
PA0100		0.636968	6.27813e-11	2.21516	0.00302153	1.07969	1.61016e-21
PA0137		0.599561	0.217204	5.73442	7.68237e-25	2.74027	3.01814e-21
PA0190				2.41768	3.27593e-10	2.19398	2.32521e-10
PA0199	exbD1	0.757283	0.00788527	-2.69078	9.07002e-06	-1.02828	0.00349752
PA0211	mdcD	-0.933455	0.00115324	1.75455	4.02055e-05	-1.07562	4.3106e-06
PA0219		0.673945	0.18764	7.99099	1.32373e-17	3.9136	2.17004e-54
PA0221		-0.152486	0.669653	6.57296	8.09115e-13	1.56287	1.38609e-10
PA0229	pcaT	-0.304119	0.16183	3.31876	2.15918e-08	1.72188	7.8231e-31
PA0232	pcaC	-0.242531	0.350362	3.70442	6.89096e-46	1.60471	1.71862e-17
PA0234		0.140975	0.689643	4.22502	2.4499e-76	1.4692	8.78555e-10
PA0249		0.257044	0.346638	4.52135	7.3778e-24	2.60478	1.05494e-48
PA0257		0.406064	0.0555641	3.62014	7.49607e-20	2.01079	7.63465e-39
PA0279		0.668456	0.147622	4.80633	4.44335e-52	1.78515	5.7186e-07
PA0287	gpuP	-0.261291	0.486154	5.30612	6.15248e-20	2.16009	7.99828e-23
PA0434		-0.456454	0.000616211	6.64787	1.92742e-14	2.55471	1.05192e-139
PA0441	dht	0.754131	0.0105188	3.64899	1.10024e-20	1.94978	1.20681e-16
PA0442				12.6579	8.64906e-37	8.88	1.00375e-48
PA0443		0.711848	0.0859586	4.76637	1.08473e-13	2.28937	4.24282e-16
PA0497		-0.240277	0.265739	6.18599	9.70233e-16	1.3367	1.60534e-19
PA0507		0.439043	0.00224023	2.04822	3.10986e-28	1.12036	2.68681e-14
PA0540		-0.693009	0.00294997	-7.32414	2.42642e-07	1.30937	7.66957e-15
PA0564		0.231605	0.208447	3.74284	7.38329e-30	1.38327	3.2895e-18
PA0691				6.37227	4.08022e-76	3.04932	1.69534e-10
PA0693	exbB2	0.119468	0.808641	4.24895	2.95182e-48	1.24963	0.00255228
PA0696		-0.105831	0.738829	6.67057	7.65492e-15	1.54731	8.0631e-13
PA0724		0.434696	0.0503894	4.34568	1.20445e-08	1.06463	5.93825e-07
PA0726		0.496279	0.0146263	3.54682	3.66441e-32	1.07468	1.01952e-07
PA0728		0.966203	0.000258181	3.99954	5.69573e-43	1.30137	2.07822e-06
PA0826		0.123259	0.661679	4.03982	1.65392e-19	2.42307	9.72703e-48
PA0830		-0.776924	7.2817e-10	4.85299	5.69693e-10	1.18778	6.08346e-24
PA0844	plcH	0.647732	0.00262064	4.10347	3.87564e-06	2.69256	4.04241e-60
PA0874		-0.810175	0.0756931	8.50005	1.00592e-18	1.65329	1.12212e-07
PA0885		0.162829	0.768221	7.69205	3.66829e-21	2.09271	3.18662e-10
PA0981		-0.378221	0.0463691	5.16157	2.05651e-17	1.01332	1.02109e-11
PA0986				7.8909	2.33954e-36	2.64913	5.21969e-13
PA0987		0.138631	0.754983	4.28106	1.19016e-60	1.96554	4.98727e-12
PA0994	cupC3	0.108035	0.587583	3.3258	1.01854e-07	1.1527	9.68153e-14
PA0996	pqsA	-0.98005	4.77073e-09	2.03831	0.000430911	-1.10642	8.45027e-13
PA1017	pauA	0.510934	0.0161037	4.95278	3.58723e-07	1.32738	2.20481e-08
PA1023		0.832562	9.54814e-06	3.67204	3.58483e-30	3.19296	2.6921e-89
PA1090		0.0470708	0.792354	-1.78384	9.17911e-10	1.11031	1.39695e-10
PA1187		-0.641864	0.0030218	8.97289	2.56419e-20	1.65971	1.1153e-23
PA1221		0.440316	0.0220171	2.59039	2.66487e-38	1.02957	1.74445e-07
PA1235		0.455372	0.0304275	2.36245	3.64077e-28	1.27761	4.57515e-10
PA1257		0.591712	0.188318	4.81528	8.78053e-66	2.35124	8.96727e-13
PA1262		0.451799	0.226823	5.89315	2.07979e-18	4.74857	1.38524e-126
PA1270		0.440303	0.228036	4.84114	6.07899e-69	3.10717	2.45786e-38
PA1291		0.407095	0.0928398	4.38998	4.49677e-87	1.23914	1.20806e-05
PA1354		0.232554	0.436184	4.75533	3.49988e-15	1.33843	2.27058e-06
PA1385		0.375043	0.281046	3.98872	5.19035e-08	1.77478	2.92196e-16
PA1386		0.239993	0.296455	3.39671	5.10769e-30	2.00045	1.82761e-38
PA1388		0.293629	0.302672	3.91976	4.20329e-53	2.15112	8.72984e-20
PA1393	cysC	-0.528215	0.144371	5.525	1.33562e-36	1.3615	1.08657e-05
PA1399		0.180026	0.437146	6.7195	8.79482e-13	1.36463	1.03903e-05
PA1400		0.101498	0.664771	4.23198	1.55331e-06	1.01703	8.45539e-09
PA1435		0.902494	0.00213071	5.62751	1.2137e-11	1.92123	1.70854e-12
PA1519		0.637297	0.0525185	5.22367	6.1925e-13	1.37169	0.000148371
PA1606		-0.0772418	0.870586	6.11995	7.40369e-50	1.47849	2.12238e-06
PA1634	kdpB	0.285635	0.401371	3.29755	4.13428e-34	1.17379	0.000100034
PA1648		0.509354	0.000906712	1.95078	1.0812e-20	1.2501	1.04689e-16
PA1649		0.015184	0.959383	4.73286	1.78646e-70	1.50173	3.226e-16
PA1652		-0.626815	0.00105496	4.41741	2.72945e-22	2.64277	2.3245e-95
PA1676				6.60917	5.53525e-17	2.28007	1.45813e-10
PA1691	pscT	-0.617804	0.141275	4.82637	2.39679e-47	2.73341	2.92243e-34
PA1719	pscF	-0.654115	0.0123962	2.79732	1.17357e-22	1.30697	2.02341e-10
PA1783	nasA	-0.105831	0.858831	5.40008	1.56864e-12	1.28871	0.000133412
PA1827				6.60563	3.22879e-17	3.23502	9.40232e-34
PA1867	xphA			11.8908	8.49201e-43	2.29149	2.20254e-10
PA1918		0.525508	0.109365	4.5248	1.43033e-75	1.46498	1.13332e-06
PA1921		0.0425119	0.931068	2.60798	3.84776e-13	1.04538	0.0137767
PA1922		0.803265	0.112407	7.05026	9.88643e-15	2.34293	3.20618e-08
PA1925		-0.294714	0.505314	5.40311	5.03297e-41	2.30075	8.73016e-20
PA1942		0.597606	0.176836	3.09093	8.40987e-22	2.35949	2.5508e-13
PA1974		0.625712	0.216261	6.09411	8.21193e-12	3.36183	1.99667e-32
PA1983	exaB			12.2686	3.90174e-24	6.33975	1.84504e-56
PA2057		0.591637	0.0164888	4.58187	1.77243e-10	1.17999	5.67287e-08
PA2060				7.76911	1.53078e-28	3.98406	2.79978e-15
PA2075		0.506986	0.035014	3.44348	3.14691e-34	1.34112	2.49505e-10
PA2101		-0.084262	0.708257	4.34925	6.21651e-13	1.62091	4.60011e-20
PA2131	cupA4	0.34656	0.472262	6.93186	5.81746e-15	3.36039	5.32567e-40
PA2137		0.976492	6.8217e-05	-1.03249	0.00869467	1.58173	3.84884e-20
PA2138		0.322842	0.0582727	1.73327	0.000161252	1.49595	8.70839e-36
PA2166		-0.181153	0.425496	-4.04581	4.49018e-19	1.34702	5.87578e-33
PA2189		-0.175722	0.628465	4.28738	3.06044e-34	2.21979	2.07588e-29
PA2198		0.464096	0.183759	3.83712	9.53642e-44	1.04758	0.00122639
PA2207		0.40486	0.292183	6.01131	5.51589e-24	1.10866	0.00514285
PA2211		-0.421561	0.392551	6.54449	7.53545e-82	2.04834	1.92603e-11
PA2215		0.324582	0.424336	4.40886	1.9441e-27	2.66075	7.0867e-28
PA2222		0.140127	0.560174	5.02643	4.39571e-21	1.71366	1.15664e-25
PA2224		0.344375	0.15789	4.73088	7.59684e-20	2.48596	4.70951e-40
PA2226		-0.1333	0.631062	1.82469	4.08729e-11	1.60581	2.95385e-17
PA2227	vqsM	-0.239275	0.179473	4.3802	6.09443e-12	1.63618	2.78342e-33
PA2228		0.230415	0.257851	4.38362	8.96989e-08	2.39185	1.5851e-56
PA2243	pslM	0.478854	0.114549	4.21961	4.06423e-16	1.01933	0.00114753
PA2256	pvcC	0.383281	0.252018	4.59368	1.79774e-77	1.13564	9.76948e-05
PA2261		-0.548513	5.32568e-06	-6.50015	1.0561e-51	-1.14699	1.37874e-13
PA2296		0.025437	0.93828	3.96243	2.95471e-20	2.07976	5.38173e-34
PA2318		0.728959	0.000203484	1.58605	1.24746e-13	3.69776	2.91401e-182
PA2321		-0.983771	7.44147e-13	1.00615	1.0724e-06	-1.1155	1.13009e-13
PA2324		-0.764151	0.0358061	4.47911	2.29677e-31	1.01931	0.000107558
PA2336				5.1835	2.565e-78	1.28242	0.00189193
PA2341		-0.212978	0.625476	5.85491	2.45967e-23	1.68434	3.82071e-10
PA2354		0.829183	0.0196174	2.13595	2.57426e-10	2.06844	1.82417e-14
PA2355		0.506108	0.2807	3.47821	1.42102e-11	1.15594	0.000177398
PA2416	treA	0.313126	0.182643	-1.86705	3.20331e-07	1.0165	3.55512e-11
PA2421		0.356867	0.367191	4.84127	1.18656e-61	1.68887	5.07299e-09
PA2428		-0.0127039	0.979882	5.78119	1.12932e-30	1.22841	2.01515e-05
PA2429				5.92241	1.50686e-75	1.81104	0.0003452
PA2462		0.277827	0.0348103	3.28726	8.67325e-06	1.01643	3.29198e-26
PA2473				8.88762	4.00798e-16	3.22771	1.90608e-13
PA2474		0.221592	0.601323	5.12585	9.06475e-96	1.30101	0.000121146
PA2485		0.678973	0.00272729	2.32941	1.72445e-17	1.88802	1.59467e-24
PA2506				9.99858	2.66064e-18	3.07185	9.6571e-13
PA2550		-0.21333	0.22513	1.27876	8.25358e-08	1.11353	2.55267e-14
PA2592		-0.871933	4.41863e-18	-4.35023	1.12337e-18	-1.27534	3.28017e-42
PA2593	qteE	-0.906343	3.57166e-07	-1.75502	0.000405291	-1.05151	9.74777e-05
PA2670		0.0530639	0.865053	6.68712	5.03508e-14	2.32747	6.90535e-26
PA2676		-0.386816	0.385845	4.90011	5.11198e-54	1.52626	2.82666e-08
PA2747		0.333038	0.0392693	-11.5555	3.65717e-31	1.06039	1.8008e-26
PA2780		0.686775	0.0148065	4.39656	2.96125e-15	1.80065	1.83773e-14
PA2816		0.200264	0.346894	5.80171	8.34762e-18	1.44171	1.31714e-16
PA2829		-0.772097	0.00117763	4.82926	5.31255e-98	1.0025	0.00016757
PA2848		0.124844	0.725766	7.69203	9.24099e-14	1.21393	6.33047e-06
PA2868		0.142171	0.741499	2.5576	6.23666e-14	1.03196	0.00732413
PA2880		0.160258	0.701028	-3.35564	0.00050846	2.21075	3.62194e-14
PA2887	atuB	0.183514	0.572542	2.98745	5.56699e-26	1.17429	1.82669e-05
PA2925	hisM	0.132974	0.762569	4.94212	1.80723e-09	1.86995	7.74376e-08
PA2935				8.14661	1.92639e-15	4.01076	8.51373e-48
PA3030	mobA	0.483515	0.0514104	-1.85774	0.000414987	2.07062	1.01191e-24
PA3065		-0.00936037	0.981028	4.20589	6.14284e-66	1.12511	9.98248e-06
PA3133		0.225054	0.509033	4.82989	4.45237e-84	1.30491	4.29385e-05
PA3181		-0.850621	3.04198e-15	-3.8669	3.8746e-24	-1.0356	7.4789e-21
PA3182	pgl	-0.99427	3.64798e-13	-2.62816	2.23795e-16	-1.03327	7.07531e-15
PA3195	gapA	-0.693386	4.11828e-11	-3.40074	2.55935e-10	-1.0132	2.81677e-34
PA3252		0.108064	0.667085	5.65884	3.77258e-13	1.79366	4.70768e-24
PA3265		0.749451	0.0507002	1.64514	2.19423e-05	1.16676	0.00177486
PA3279	oprP	0.623276	0.0241413	4.27227	3.83439e-75	2.0554	7.95054e-19
PA3291		0.067832	0.809758	3.23705	1.76856e-26	1.27368	9.86827e-11
PA3292		0.0220681	0.920634	3.82851	3.17784e-11	1.07507	2.15517e-11
PA3371		0.980337	0.000904066	-2.50227	0.000154677	1.04343	0.00331413
PA3383		0.779839	0.120354	6.61315	2.88725e-17	2.26884	5.52631e-09
PA3419		0.652509	0.00370901	3.62051	1.80374e-06	1.24894	1.71027e-08
PA3427		0.676826	0.000361511	-4.41105	1.22566e-16	1.08065	2.05787e-08
PA3463		-0.131881	0.752316	6.63373	2.31812e-23	1.532	1.72691e-08
PA3474		-0.351705	0.0821181	4.72241	6.21188e-14	1.00295	8.18851e-08
PA3488		-0.208959	0.329797	2.81339	8.39151e-05	1.01673	9.54692e-20
PA3546	algX	0.303527	0.462765	4.94538	7.12825e-33	1.74823	2.29705e-09
PA3548	algI	0.493608	0.0565701	3.60402	2.01458e-43	1.05426	2.24821e-06
PA3550	algF	0.41323	0.262976	2.96495	1.56749e-26	1.00949	0.0266412
PA3561	fruK	-0.0465968	0.737694	-6.61079	5.25868e-52	-1.48728	4.30806e-29
PA3562	fruI	-0.0988952	0.424336	-2.83454	5.49028e-09	-1.48607	1.6067e-43
PA3575		-0.187091	0.482524	-1.22441	0.0152255	1.47047	2.6131e-14
PA3593		0.414984	0.104223	5.13849	1.88056e-11	1.19551	3.87461e-06
PA3595		-0.0270891	0.926953	4.81771	6.04441e-28	1.38705	1.54648e-10
PA3596		0.96945	0.00177006	4.77012	5.40883e-14	1.25313	1.0216e-05
PA3630	gfnR	0.0457346	0.875566	3.31125	2.43145e-49	1.72549	1.10106e-19
PA3730		-0.300097	0.141479	3.40228	2.22201e-50	2.3862	1.79088e-67
PA3772		0.760133	0.0672498	3.57296	2.20025e-31	1.28714	0.000629109
PA3868		0.883387	0.0350842	3.27114	2.06107e-20	2.65721	2.66093e-25
PA3869		0.558451	0.162824	4.79626	1.45582e-46	1.87446	1.93515e-09
PA3910	eddA	0.205235	0.444873	4.21451	3.29195e-75	1.04938	7.83257e-05
PA3926		0.182466	0.513715	3.92508	1.7024e-06	1.53287	5.6518e-12
PA3976	thiE	-0.318912	0.148538	2.37798	4.35652e-34	1.14022	4.34676e-11
PA4037		-0.138149	0.754983	3.31916	4.61275e-17	1.91167	8.82001e-13
PA4039		0.31957	0.214617	4.35922	1.05028e-20	1.24312	1.49797e-07
PA4081	cupB6	-0.322185	0.205211	3.50634	4.99245e-48	1.0143	1.35698e-05
PA4082	cupB5	0.154471	0.475679	4.68022	6.14941e-09	1.54884	2.54789e-20
PA4088		0.428787	0.410784	6.94543	4.86582e-14	2.77302	3.37756e-16
PA4093		0.400721	0.303623	2.08886	9.04989e-09	3.23516	1.87156e-46
PA4094		0.267584	0.15639	1.38295	1.81075e-08	1.15317	4.26611e-12
PA4122		-0.396843	0.227173	2.268	7.37705e-12	4.04802	7.89061e-150
PA4123	hpcC	-0.61449	0.00893528	2.61383	2.01601e-29	3.62517	5.23793e-162
PA4125	hpcD	-0.23521	0.644211	4.85098	3.44164e-40	3.08977	3.72596e-29
PA4126		-0.502247	0.0801164	3.5829	3.92266e-53	1.98108	3.4178e-24
PA4127	hpcG	-0.887655	2.74539e-05	-1.19372	0.00713336	1.2837	7.8009e-19
PA4145a		0.238105	0.329774	6.30173	1.67149e-14	2.52396	6.63094e-44
PA4148		0.130648	0.810234	5.51783	4.32052e-87	4.52958	1.75143e-56
PA4150		-0.0237783	0.93555	1.38586	2.18001e-06	2.65453	5.07715e-34
PA4151	acoB	0.765911	0.0065046	-1.2207	0.0213663	4.28492	2.05639e-64
PA4152		0.581536	0.146828	3.09758	1.83133e-21	4.83534	4.45307e-70
PA4153		0.0311132	0.946775	5.56596	5.19479e-10	4.56384	2.19869e-80
PA4156		-0.0752477	0.542796	2.78846	4.48476e-05	-1.05257	4.85994e-26
PA4287		0.187784	0.563226	4.0952	5.49052e-48	1.76958	2.24298e-15
PA4295	fppA	0.948973	0.0073051	5.55407	3.92992e-16	3.55572	1.22856e-35
PA4339		-0.172189	0.3067	2.49473	1.38197e-23	1.11456	7.7237e-15
PA4398		-0.193944	0.137908	6.15252	5.79746e-07	1.92294	1.11367e-48
PA4506		-0.580428	4.43043e-05	8.35302	4.41307e-19	4.42965	0
PA4540		0.449474	0.0771821	4.87364	9.94314e-16	1.71026	2.39283e-14
PA4593		-0.5486	0.0151863	4.57239	2.00524e-19	1.87722	3.77076e-31
PA4621		0.509333	5.21831e-05	1.41404	2.21307e-05	3.25935	1.99509e-207
PA4738		0.0784494	0.617813	-2.90544	2.92212e-16	1.06406	1.34255e-26
PA4739		0.20257	0.151531	-3.16413	3.7585e-08	1.25934	2.13576e-51
PA4771	lldD	-0.185566	0.245297	-2.6119	9.92958e-17	1.64062	1.39861e-36
PA4772		-0.290608	0.0373857	-1.22458	3.15001e-06	1.55955	6.7293e-60
PA4791		0.304065	0.159553	5.38591	1.61372e-11	2.10389	9.99634e-44
PA4813	lipC	-0.286538	0.426887	6.43042	2.90768e-11	1.03747	0.0012232
PA4825	mgtA	0.506254	0.0231413	3.64096	6.08081e-33	1.43589	2.33034e-10
PA4835		0.453471	0.0580247	-2.19275	4.90576e-05	1.54291	1.7882e-13
PA4836		0.828354	0.0308657	1.83201	1.70487e-07	1.21891	3.21749e-05
PA4859		0.460246	0.336816	5.90383	1.08837e-70	1.06817	0.0222019
PA4882		0.133084	0.741378	5.1278	2.61221e-20	1.30869	1.1289e-05
PA4898	opdK	0.00117742	0.997652	4.87319	3.65184e-70	1.10961	0.00234314
PA4900		0.808541	0.00613221	4.70967	1.38476e-71	1.1759	0.000110879
PA4903		0.0382718	0.937199	6.17293	3.66209e-12	1.29461	5.04566e-05
PA4911		0.681536	0.0346927	8.73531	1.31734e-23	5.66044	1.00211e-247
PA4987		0.196459	0.299274	4.09951	2.51263e-09	1.28338	5.15988e-15
PA5026		0.576339	0.00341322	-4.02177	6.76403e-11	1.13603	1.56581e-07
PA5056	phaC1	0.559998	0.000163748	3.39468	0.000590577	1.06795	3.27526e-25
PA5326		0.420128	0.339697	6.59043	1.71308e-77	2.4081	1.59054e-16
PA5327		0.190211	0.547739	3.91767	2.33706e-57	1.06155	1.36069e-05
PA5354	glcE	0.18275	0.581662	-1.19879	0.00863365	-1.17189	0.013877
PA5367	pstA	-0.491401	0.00151043	4.67258	7.30366e-11	1.202	2.72833e-18
PA5384		-0.543035	0.285609	5.15224	1.92553e-48	1.60123	0.000373101
PA5419	soxG	0.939989	0.0590738	4.67113	1.17394e-08	1.31499	0.00285559
PA5421	fdhA	0.8883	1.5848e-05	3.49814	7.26443e-11	1.07071	6.19195e-07
PA5466		0.451003	0.149397	12.1293	4.8173e-28	9.52386	0
PA5526		0.709477	0.0117871	2.24973	1.06158e-15	1.5443	4.58989e-09
PA5539		0.772068	0.0665329	2.70845	4.89079e-14	1.34989	0.000643543
PA0020		-1.35827	2.15386e-47	-2.94912	4.15654e-16	-0.358457	0.000185335
PA0085	hcp1	1.28466	3.30515e-29	-7.71659	1.482e-22	-0.00707416	0.971109
PA0105	coxB	1.48717	2.51564e-14	1.37349	0.00448835	0.298124	0.144513
PA0108	coIII	1.70966	1.24541e-38	2.60661	0.000585906	0.333677	0.1337
PA0109		1.15192	0.00685908	3.62585	1.14041e-35
PA0110		2.26327	1.36691e-07	-1.23611	0.0496932
PA0150		2.89539	3.91571e-34	-1.48624	1.05175e-05	0.336991	0.566236
PA0171		1.12813	0.000981032	2.54227	2.8202e-17	0.823516	0.0705924
PA0197	tonB2	1.75967	8.08065e-08	3.15511	2.32985e-39	0.582357	0.241762
PA0200		-1.10106	4.97485e-05	1.31639	0.00319565	0.581475	0.0101802
PA0201		5.59363	3.49673e-289	-3.20998	2.88551e-09	0.583637	0.112523
PA0203		1.9706	1.51324e-11	2.66488	3.02515e-26	0.764094	0.0659355
PA0252		-1.56533	3.24696e-21	-2.63115	2.51085e-08	-0.78651	1.39946e-05
PA0276		1.87487	6.59874e-61	-3.18855	1.68754e-28	-0.181131	0.486639
PA0277		1.22515	3.73282e-29	-6.79389	1.95809e-44	-0.28942	0.119148
PA0278		2.10338	1.65756e-17	-2.79928	1.02694e-09	-0.726445	0.141156
PA0281	cysW	1.55576	4.90045e-15	1.62792	0.00281654	0.305565	0.339747
PA0282	cysT	1.65828	6.78915e-07	-1.905	2.85291e-08	0.486598	0.330511
PA0283	sbp	2.45831	9.64609e-14	-1.43012	0.00170991	0.589983	0.205736
PA0284		3.62638	4.35216e-60	-2.26594	3.36938e-12	0.164429	0.799314
PA0387		-1.03442	2.57231e-14	-1.06344	1.25287e-05	-0.355905	0.0595464
PA0388		-1.63318	1.27422e-59	-2.72749	9.46664e-18	-0.513229	2.03491e-07
PA0396	pilU	-1.2517	2.93815e-32	-2.62422	1.63952e-21	-0.394718	0.000439643
PA0423	pasP	1.44338	2.45015e-50	-4.91166	2.88662e-14	-0.190965	0.0595433
PA0446		-1.54477	6.54787e-48	-6.19733	1.05898e-44	-0.445196	0.00122763
PA0459		-1.302	1.3386e-29	-1.10262	0.0324259	0.131654	0.365905
PA0470	fiuA	1.7311	1.55443e-55	1.23372	0.0092187	0.0206045	0.93865
PA0471		2.48426	1.02293e-90	-3.40627	1.98691e-33	-0.0636953	0.873314
PA0472		2.66465	1.00238e-95	-3.12027	0.00697226	0.012147	0.970101
PA0483		1.24981	2.793e-34	-2.63309	1.1965e-24	0.0981064	0.646435
PA0484		1.01701	8.31564e-12	2.01689	0.0036236	0.615443	0.000264644
PA0492		1.37922	1.72007e-19	-11.6673	1.63715e-30	-0.252305	0.132857
PA0505		1.21907	2.33087e-21	-5.64643	1.57529e-31	-0.0652836	0.824859
PA0506		-1.31034	1.89487e-38	1.70456	0.00771544	0.145226	0.239223
PA0510		-3.12613	4.39072e-68	-1.90127	0.000638289	-0.564904	6.30979e-07
PA0511	nirJ	-2.9968	9.98628e-66	3.00608	6.1242e-11	-0.4133	0.000509919
PA0513		-2.39836	1.30569e-32	-6.4753	2.68696e-05	-0.581341	0.00285559
PA0516	nirF	-2.98533	1.78386e-26	-1.63966	0.0124256	-0.309969	0.00880798
PA0518	nirM	-4.00072	2.73992e-75	3.98535	9.67054e-09	-0.688077	4.84981e-08
PA0524	norB	-4.62479	7.04696e-45	1.21352	0.0412581	-0.604354	6.93598e-07
PA0525		-4.28381	6.03034e-78	1.77092	7.08653e-06	-0.584651	0.000449351
PA0539		1.07374	0.000247096	3.53501	4.98601e-49	0.7569	0.0511933
PA0553		-1.67585	4.52502e-24	1.2094	8.87561e-06	-0.188206	0.323515
PA0557		1.05226	1.25465e-09	1.07329	2.64579e-07	0.12339	0.742776
PA0597		1.01566	7.70174e-19	-3.67366	7.39393e-30	0.116387	0.605161
PA0613		2.65214	5.20732e-55	1.03295	3.94636e-07	0.00392594	0.99303
PA0614		3.09985	1.59692e-26	-5.63511	2.98062e-13
PA0615		2.13046	1.2986e-43	-3.02331	1.06569e-14	-0.159794	0.518784
PA0618		3.08115	4.35138e-36	-1.34894	0.00908281	-0.238197	0.510403
PA0621		2.09507	4.09772e-14	-1.53618	0.0117616	-0.0610938	0.838458
PA0622		2.97796	2.91104e-39	-2.83347	9.1217e-06	0.0138877	0.956544
PA0624		2.96607	8.21401e-29	-9.33123	4.50874e-17	0.0276013	0.963971
PA0627		3.4826	9.63524e-09	-2.52747	0.00567591
PA0628		2.72336	5.81069e-21	-4.33054	5.65421e-10	-0.366818	0.242464
PA0629		2.86897	1.04828e-24	-2.31787	1.86115e-05	0.706595	0.0179753
PA0630		1.39764	6.83482e-05	-4.30527	2.05057e-06	0.976052	0.0135967
PA0631		2.22392	2.79407e-06	-3.1303	0.00136635
PA0634		3.1239	1.19761e-76	-1.11503	2.82849e-05	-0.301425	0.421925
PA0635		3.1355	2.37716e-29	1.38767	2.26503e-06	0.420275	0.450296
PA0638		2.9769	3.83157e-29	-4.3689	4.92965e-12	0.903802	0.000161499
PA0639		2.71504	1.29806e-34	-1.31066	0.000650998	-0.104834	0.806157
PA0640		3.14201	4.66299e-29	-2.90212	2.71611e-07	0.271152	0.537327
PA0647		1.01187	0.000352821	1.19025	0.000167172	-0.0511175	0.921001
PA0648		1.3023	7.59792e-07	2.67977	1.80989e-35	0.556038	0.16844
PA0660		1.06785	4.04647e-29	-2.95327	2.20322e-10	0.100828	0.583628
PA0665		1.06235	2.06245e-25	-4.2744	9.79403e-39	-0.0422369	0.859252
PA0671		3.3221	2.5132e-29	-2.13827	1.07524e-06	0.0507736	0.948959
PA0672	hemO	2.80921	1.09182e-165	-3.02707	3.36663e-09	-0.13246	0.361594
PA0674	vreA	1.82157	3.11069e-14	2.1005	1.5934e-19	0.597195	0.141795
PA0675	vreI	2.04928	6.75137e-07	2.86359	9.81491e-18
PA0676	vreR	1.99334	1.01888e-28	1.92903	3.8148e-18	0.251768	0.432483
PA0707	toxR	1.26804	9.78146e-38	-1.32129	0.00885594	-0.534482	2.47448e-07
PA0720		1.09954	4.90088e-07	3.11168	1.13994e-35	0.718594	0.003469
PA0727		1.16591	1.3239e-15	3.80511	1.03437e-05	0.479141	0.0171677
PA0777		-1.95418	1.11885e-14	2.96333	2.04036e-18	0.0288577	0.948959
PA0792	prpD	1.76598	1.25301e-41	-1.78308	0.000334938	0.235836	0.0881335
PA0796	prpB	1.02885	6.8578e-11	-3.08673	8.44408e-08	0.166705	0.333103
PA0797		1.23345	3.3456e-19	-2.52116	5.18499e-22	-0.296274	0.163535
PA0800		1.04519	0.000302259	3.57213	3.89838e-28	0.820362	0.00872296
PA0807	ampDh3	3.28949	1.52727e-56	-3.93393	1.15299e-10	0.208869	0.411937
PA0808		1.34079	7.75576e-11	-4.32415	5.39688e-13	0.579241	0.0175842
PA0809		2.17961	6.63261e-42	-3.18054	8.76184e-18	-0.167439	0.609848
PA0811		1.70485	4.82897e-29	1.96368	5.8606e-17	0.0149355	0.968778
PA0812		1.80693	3.9893e-29	1.55011	1.04004e-15	0.812216	0.000154928
PA0813		1.52465	1.94558e-24	2.17231	7.786e-20	0.308986	0.249498
PA0870	phhC	-1.79884	9.35032e-75	-6.22751	3.24157e-43	-0.13077	0.261454
PA0871	phhB	-1.63373	6.07051e-32	-1.39598	9.30095e-06	0.0290126	0.865163
PA0872	phhA	-1.45788	1.23011e-10	-7.51545	5.3273e-13	-0.0163569	0.93596
PA0908		2.33092	1.93771e-20	-1.2085	0.00187135
PA0910		2.28865	1.91546e-31	-1.19426	0.000114243	-0.0202283	0.975448
PA0911		1.74638	8.87773e-14	-3.33378	9.75697e-09	0.645429	0.114806
PA0918		-3.20317	2.64012e-124	3.03298	7.9036e-50	-0.622828	3.23825e-09
PA0922		2.29262	2.58859e-57	-2.63256	2.10684e-19	0.0711632	0.853883
PA0930		1.56251	3.1626e-37	-3.9444	2.33803e-31	-0.372472	0.114462
PA0931	pirA	1.3365	1.21042e-13	1.64175	0.00211785	0.574228	0.0012546
PA0939		2.28664	3.15317e-27	1.03691	7.10972e-06	0.316438	0.496191
PA0940		2.86103	2.08432e-24	2.01141	5.10656e-20	0.70941	0.172824
PA0941		3.58261	2.66983e-29	3.2682	1.16083e-48
PA0952		-1.69241	4.15523e-45	-3.28521	1.57218e-16	-0.630564	1.91842e-07
PA0978		1.44291	3.08233e-05	-7.00071	6.10313e-07
PA0999	pqsD	-1.33128	1.23535e-15	2.61401	2.56123e-08	-0.96831	1.88206e-22
PA1003	mvfR	1.09036	2.46076e-26	-3.14364	2.90878e-09	-0.0671026	0.627186
PA1107		1.10037	4.78982e-11	2.10762	3.71497e-28	0.4265	0.102915
PA1129		1.02556	1.22582e-05	-1.32051	0.00028011	0.338855	0.352008
PA1130	rhlC	1.14623	3.08024e-24	-3.3545	1.93154e-12	0.250054	0.0510378
PA1134		2.23334	6.91872e-52	-3.68946	2.59747e-36	-0.257032	0.301277
PA1174	napA	-2.54424	5.8393e-129	1.64445	8.38409e-14	-0.336145	0.00406824
PA1216		1.16499	1.5475e-06	1.71977	7.01813e-09	0.463042	0.100599
PA1218		1.02317	0.00011255	1.56818	2.09212e-06	0.544269	0.0695901
PA1245		2.08707	1.43507e-88	-5.54773	4.04082e-10	-0.082799	0.548165
PA1246	aprD	1.89833	1.23494e-64	-1.32182	0.0275282	0.0309075	0.871656
PA1248	aprF	1.07263	9.29058e-31	-4.35397	1.50831e-16	-0.110492	0.444109
PA1267		1.72412	1.29594e-08	-2.15165	0.000384109
PA1300		2.17314	1.03112e-41	-3.29495	3.02542e-29	-0.314478	0.424075
PA1316		3.10482	3.68233e-129	-5.76968	9.35838e-23	0.0101825	0.975974
PA1317	cyoA	2.42847	4.06544e-28	-1.32682	0.0299016	0.0622955	0.845939
PA1319	cyoC	2.79352	1.71185e-32	-1.85095	0.000235789	0.141048	0.674502
PA1320	cyoD	2.53643	1.52535e-22	-5.24895	7.40092e-14	-0.191336	0.705587
PA1321	cyoE	2.31668	1.84509e-41	-1.34886	0.0108544	-0.351052	0.145634
PA1325		1.28585	2.23235e-08	-4.1409	1.30757e-11	-0.0244347	0.969025
PA1326	ilvA2	1.11407	6.00269e-16	-4.86039	2.55825e-28	-0.0164883	0.960114
PA1331		-2.09551	1.40217e-35	1.34691	2.4552e-06	-0.686155	0.000432046
PA1333		1.2632	2.78389e-14	-3.31537	1.31241e-17	-0.553937	0.0874327
PA1363		1.04101	1.50573e-09	1.87429	3.43668e-20	-0.172688	0.553328
PA1364		1.32268	3.29629e-07	-4.0783	1.06991e-10	0.195248	0.646435
PA1409	aphA	-1.08904	4.3092e-06	1.73297	3.37402e-11	0.30746	0.177765
PA1414		-2.56438	1.60104e-62	-10.3481	4.65398e-22	-0.254575	0.0332207
PA1419		1.40689	2.0831e-09	1.72919	6.28058e-09	0.203747	0.520786
PA1429		-1.33071	8.97149e-13	7.80877	5.25097e-08	0.269469	0.0200294
PA1481	ccmG	-1.09231	1.4499e-22	-2.22428	1.50934e-13	-0.0542057	0.776675
PA1540		1.95238	1.54142e-09	-2.53009	8.65338e-05	-0.149062	0.807499
PA1542		-1.5992	2.47877e-25	2.57398	1.00574e-29	-0.118104	0.634826
PA1562	acnA	-1.40411	5.67994e-35	-1.56356	0.00226861	-0.0486115	0.76152
PA1566		-1.63329	2.26549e-10	4.06946	5.45046e-30	-0.241139	0.520904
PA1694	pscQ	-1.53616	1.79963e-12	3.62657	1.43689e-47	-0.196285	0.503454
PA1695	pscP	-1.07457	0.000301345	1.5417	1.21112e-05	-0.57049	0.0894508
PA1697		-1.28647	3.88811e-21	-1.31357	0.000179889	-0.734527	5.56382e-05
PA1699		-1.34708	5.91552e-05	6.86505	3.81688e-17	-0.0757955	0.873759
PA1703	pcrD	-1.24489	6.02068e-24	2.91112	2.31182e-20	-0.462192	0.00248649
PA1716	pscC	-1.02715	5.43101e-19	1.47964	1.25302e-13	-0.73694	1.41433e-08
PA1717	pscD	-1.1662	2.55482e-12	1.58026	2.60568e-12	-0.82214	4.0185e-07
PA1720	pscG	-1.09014	8.3686e-06	5.09924	8.05464e-16	0.656523	0.00218646
PA1721	pscH	-1.33946	4.32458e-07	-2.24405	0.00690659	-0.95987	0.000693742
PA1723	pscJ	-1.24641	9.92018e-11	-1.89915	0.000534455	-0.596675	0.000474147
PA1725	pscL	-1.26204	1.00934e-07	4.55796	2.23186e-18	-0.258932	0.360954
PA1730		-1.36213	3.21129e-36	-2.93256	7.06632e-21	-0.182625	0.160258
PA1746		-2.28765	2.72249e-43	-4.0386	2.37699e-12	-0.423261	2.88545e-05
PA1797		1.05191	1.36344e-12	3.53465	3.53795e-09	0.460926	0.0356711
PA1847		1.05554	3.16029e-32	-2.7713	5.03159e-07	-0.199331	0.071636
PA1868	xqhA	-1.77457	6.95856e-31	4.02843	1.26434e-47	-0.434043	0.0622923
PA1869		-1.08692	9.20778e-31	-10.3878	4.43278e-47	-0.12148	0.328797
PA1870		-1.45947	1.1909e-14	-5.88682	4.87174e-12	0.145088	0.291351
PA1875		-1.24681	2.72115e-20	1.62191	2.96896e-12	-0.218496	0.166727
PA1877		-1.24467	2.37956e-26	2.84938	2.4264e-08	-0.180174	0.208526
PA1893		1.19557	4.58845e-10	1.37171	5.53222e-05	-0.00852996	0.978026
PA1894		1.71184	1.51678e-11	-3.40908	6.87337e-10	0.0833369	0.871586
PA1897		1.28524	9.04859e-09	3.90802	7.89691e-07	0.892307	0.000707695
PA1908		1.54431	2.56937e-06	-7.05422	3.10277e-07
PA1909		2.35572	4.13971e-23	2.13573	7.13608e-21	0.962203	0.00693757
PA1910	femA	1.47542	4.70149e-27	1.24289	0.00473441	0.466351	0.0110775
PA1912	femI	3.48243	4.68637e-156	-5.68297	5.41068e-42	0.0645991	0.869355
PA1975		1.06665	8.2713e-07	2.94684	2.21593e-24	0.82262	0.000656723
PA2006		-1.76248	7.2615e-16	3.55936	4.89876e-43	0.250837	0.365293
PA2007	maiA	-2.61267	3.87755e-70	-1.70712	1.80277e-06	0.356927	0.00581509
PA2008	fahA	-2.81749	4.23756e-99	-3.20788	3.30054e-10	0.377209	0.00109817
PA2009	hmgA	-3.22676	5.74141e-152	3.68003	1.4694e-18	0.479437	5.35754e-06
PA2018		1.45658	1.27169e-50	-1.65406	0.00043641	-0.273874	0.0595613
PA2019		1.46463	4.90206e-32	-3.40486	2.13237e-31	-0.412216	0.0506374
PA2033		2.98617	4.19473e-118	-5.51893	7.81952e-17	0.0760225	0.807455
PA2034		2.95279	8.69756e-68	-4.76692	3.58977e-21	0.244836	0.398392
PA2035		1.79626	5.83147e-44	-4.80468	6.2282e-44	0.326792	0.136027
PA2050		1.85378	3.87996e-07	2.77829	1.17757e-23
PA2051		1.5303	2.2403e-07	2.71249	2.39643e-28	0.321612	0.588726
PA2062		2.98565	1.06953e-44	-2.00802	4.02632e-07	0.646652	0.0747877
PA2068		-1.16178	4.19364e-28	-1.55994	0.0012864	0.153557	0.275674
PA2083		2.19579	6.99119e-27	1.9314	1.11241e-15	0.717627	0.0266222
PA2086		1.86053	0.000107554	4.99963	8.82829e-08
PA2090		1.31079	0.000249306	1.0717	0.002574	-0.151686	0.83423
PA2091		1.28867	2.19582e-05	1.39103	1.39564e-05
PA2094		1.14095	1.01411e-05	-2.20341	4.98414e-05	0.293764	0.450614
PA2095		2.08029	3.35716e-30	-4.601	2.49381e-26	0.251891	0.430844
PA2100		-1.19576	1.79942e-21	2.33527	1.0076e-17	-0.239985	0.111434
PA2108		-1.06267	6.27813e-11	2.41096	2.17222e-19	0.444461	0.00319508
PA2109		-2.95325	2.34483e-29	2.16952	8.42811e-13	-0.122971	0.629351
PA2111		-2.86363	2.12539e-56	-2.45106	2.27176e-10	-0.185254	0.371454
PA2112		-3.27564	1.46098e-42	3.9489	1.88885e-14	-0.182837	0.578413
PA2114		-2.23967	1.17213e-72	-5.43127	4.31011e-26	0.0128668	0.93596
PA2115		-1.16245	1.32374e-10	5.29966	1.37498e-17	-0.192871	0.439194
PA2134		-1.18083	1.35602e-08	-2.14085	2.73154e-08	0.488361	0.00418945
PA2141		-1.61951	4.29221e-10	3.56918	5.41826e-23	0.356175	0.239996
PA2142		-1.48092	1.75437e-19	-2.76318	6.43395e-07	-0.0125651	0.956796
PA2150		-1.11577	2.19211e-09	3.00524	8.58225e-45	0.159425	0.537327
PA2153	glgB	-1.83505	4.6926e-16	2.22726	1.49494e-07	0.469664	0.00120446
PA2154		-1.66129	8.50382e-14	2.74357	5.5144e-30	-0.0888339	0.8006
PA2155		-1.77336	4.90045e-15	-2.25979	0.000342664	0.355728	0.120918
PA2156		-2.21386	2.96962e-17	3.37785	3.9303e-24	0.324935	0.192052
PA2157		-2.22572	3.37873e-30	3.88462	2.18822e-64	0.467056	0.00728685
PA2158		-2.35604	8.53055e-55	1.14441	1.31192e-05	0.530896	6.60758e-05
PA2159		-2.29951	1.20136e-43	-4.13496	1.0621e-11	0.417018	0.00431146
PA2162		-1.51932	7.40673e-39	3.51048	1.93556e-08	0.387121	0.000651888
PA2163		-1.06149	1.54296e-18	-1.5581	1.49874e-06	0.436461	0.000101392
PA2165		-1.06249	1.20162e-15	1.79974	0.000125647	0.773497	2.06437e-09
PA2169		-2.03412	3.62107e-47	2.02086	7.92367e-24	0.130491	0.389965
PA2171		-3.79971	1.96252e-130	3.37375	1.04181e-11	0.155607	0.34985
PA2172		-3.19414	6.7069e-155	-4.5373	1.37611e-14	0.206274	0.113361
PA2173		-3.0843	4.37575e-63	3.20742	7.94575e-28	0.190522	0.280017
PA2173a		-1.3514	1.575e-07	-3.6425	5.11447e-05	0.157767	0.634385
PA2176		-1.34408	1.02907e-10	2.92793	1.84137e-23	-0.15802	0.565203
PA2179		-1.10636	0.000513666	3.24121	7.87319e-12	0.447743	0.0490272
PA2190		-2.02787	1.59858e-49	-2.72863	1.49215e-18	0.20264	0.136132
PA2192		-2.04607	3.70452e-14	2.50718	1.84603e-11	-0.0583592	0.883906
PA2203		1.3512	0.000187158	-2.0191	0.00117718	0.202235	0.750258
PA2204		2.29473	1.88729e-33	-3.99817	0.000361809	0.282161	0.437099
PA2229		1.3293	4.03468e-23	-6.58858	1.88397e-31	-0.0322126	0.923196
PA2232	pslB	-1.01087	2.88364e-24	-1.12465	2.34783e-06	-0.0428411	0.807424
PA2239	pslI	-1.11732	2.76678e-12	2.01912	2.9905e-21	-0.265896	0.205106
PA2241	pslK	-1.04688	0.0011582	1.80789	9.66387e-06	-0.30186	0.346543
PA2242	pslL	-1.19166	1.0087e-15	1.04781	2.14675e-06	-0.207669	0.298335
PA2246	bkdR	-1.07066	2.27914e-12	1.48981	1.68077e-09	-0.532842	0.00238276
PA2248	bkdA2	-1.14872	8.11471e-25	-2.46784	5.11672e-08	-0.234231	0.0226238
PA2285		1.9075	2.37604e-11	2.24895	1.10895e-19	0.94643	0.0178647
PA2287		3.77169	9.71157e-213	-5.1506	1.00574e-29	-0.370665	0.205676
PA2288		3.37435	8.79459e-105	-5.35699	2.3222e-29	-0.923201	0.00166427
PA2307		1.21255	0.00071142	4.13858	1.01776e-37	0.90179	0.00631894
PA2308		2.19265	8.36274e-30	-2.74923	4.80296e-15	0.0397732	0.940025
PA2310		2.59994	3.80009e-21	-2.55075	1.2066e-13	0.408845	0.496882
PA2311		4.92133	6.72469e-25	-1.18961	0.0142176
PA2334		2.09368	2.59924e-12	-1.94299	8.23851e-05	0.756846	0.139353
PA2359		4.31075	6.33589e-221	-2.19353	1.30567e-13	0.411417	0.212477
PA2377		2.77375	1.30609e-79	-1.943	0.00428073	0.637104	2.65181e-08
PA2384		1.91159	1.12718e-76	-3.40267	3.44829e-09	-0.130516	0.328163
PA2386	pvdA	1.32021	2.67594e-38	-4.9737	1.31548e-09	-0.432073	9.78192e-07
PA2389	pvdR	1.05284	1.87614e-22	-2.49008	1.39678e-05	-0.499908	3.83666e-07
PA2395	pvdO	1.02022	3.53325e-16	-2.94785	1.68623e-07	-0.373188	0.0023627
PA2397	pvdE	1.32096	1.25145e-11	-3.35482	9.82357e-06	-0.172395	0.327085
PA2398	fpvA	1.46433	2.73787e-16	-5.30949	6.74609e-15	-0.318286	0.02883
PA2399	pvdD	1.54346	2.39729e-45	-3.8031	5.241e-11	-0.593558	2.74554e-10
PA2400	pvdJ	2.20464	4.34836e-63	-3.43644	8.65406e-06	-0.662256	6.0327e-10
PA2402		2.5296	5.66934e-119	-3.27392	2.91312e-08	-0.594133	2.58336e-11
PA2411		1.08904	6.47554e-26	-5.15753	5.63888e-16	-0.462214	3.28932e-06
PA2412		1.34404	3.12691e-36	-5.92117	9.92921e-18	-0.259019	0.0391515
PA2413	pvdH	2.19882	1.1213e-79	-6.832	3.13732e-20	-0.407067	3.66315e-05
PA2415		1.37724	1.37113e-06	3.49686	2.42784e-54	0.375933	0.43533
PA2425	pvdG	1.08907	2.29865e-28	-5.80041	1.23633e-16	-0.311763	0.0026976
PA2426	pvdS	2.37293	5.39243e-92	-2.17556	0.00175191	0.0544325	0.773673
PA2427		2.22744	9.26897e-104	-3.46172	0.00127856	-0.47975	2.67732e-06
PA2436		-1.56951	2.35468e-32	2.94704	4.08853e-19	-0.187308	0.252894
PA2444	glyA2	-1.40321	9.32494e-15	-2.71856	1.10502e-08	0.154356	0.290662
PA2445	gcvP2	-1.17548	2.68802e-08	-1.35196	0.0274768	0.279687	0.0430136
PA2446	gcvH2	-1.11999	1.20308e-07	1.78155	1.39408e-09	0.225554	0.190924
PA2466	foxA	1.58171	1.75709e-23	2.40523	0.000233444	0.765721	0.000150544
PA2467	foxR	2.70188	2.85873e-72	-3.39001	1.69709e-30	0.233384	0.458568
PA2468	foxI	3.16055	1.39427e-137	-8.17917	5.20134e-52	0.0995882	0.769144
PA2483		1.66003	2.97344e-63	-2.84227	3.83583e-09	-0.381805	0.00206452
PA2511		-1.90236	4.45751e-28	1.89373	1.7592e-11	0.740613	7.46749e-09
PA2594		1.19959	2.05741e-20	-1.11133	4.03891e-07	-0.260079	0.269342
PA2597		1.44986	1.59615e-12	-3.18246	1.95719e-10	0.166222	0.671814
PA2598		2.20867	3.47103e-22	1.65445	4.88153e-11	0.753993	0.0198596
PA2665		-1.5149	1.01886e-31	-3.4822	1.82998e-14	-0.901727	8.61889e-11
PA2683		-1.18531	7.38393e-13	1.24564	2.03078e-05	0.661192	3.52401e-06
PA2686	pfeR	1.31137	1.12432e-34	-1.83425	1.12739e-07	-0.11748	0.460045
PA2689		1.63526	2.06862e-06	-2.06449	0.0012333
PA2746		1.38648	8.84621e-19	-3.38423	4.05004e-18	0.43418	0.0699453
PA2753		-2.49252	1.3258e-22	-2.13182	0.00498772	-0.354521	0.109703
PA2759		-1.30051	2.7904e-11	-1.67419	0.00306444	-0.322709	0.116574
PA2761		-1.27065	2.06841e-41	1.45995	1.14776e-12	-0.409465	0.000107868
PA2767		1.20533	0.000496927	3.57574	1.56483e-43	0.879712	0.0674895
PA2783		-3.36219	3.98461e-90	2.93633	2.34723e-32	-0.209735	0.19815
PA2784		-1.06885	0.000970128	3.95589	1.56385e-40	0.118199	0.798211
PA2786		3.27211	6.09538e-41	-1.68218	1.05381e-08	0.871528	0.066656
PA2847		2.75294	2.2787e-61	2.41552	1.92673e-10	-0.323253	0.280238
PA2850	ohr	1.2478	3.68027e-11	-5.52022	2.4205e-17	0.141342	0.721359
PA2873		-1.2503	3.12852e-29	-1.00176	0.000573333	-0.47518	0.000179944
PA2874		-1.26396	2.93591e-11	-1.77842	4.49941e-05	-0.478908	0.0344954
PA2912		1.33461	7.26584e-11	-2.40414	1.86885e-08	0.0080497	0.990744
PA2913		1.28988	3.58649e-15	-1.79849	1.80753e-08	-0.433875	0.187963
PA2918		1.4677	3.87651e-32	1.01543	1.68408e-06	0.931577	7.87704e-09
PA2943		1.7542	1.39031e-26	-1.5141	8.55361e-05	-0.326762	0.0738144
PA2982		-1.3168	1.08551e-35	-2.84348	1.56001e-15	-0.459288	9.07729e-05
PA2983		-1.12237	1.00918e-27	-2.25869	4.29671e-18	-0.295289	0.0133253
PA3006	psrA	-1.71168	9.54697e-63	-3.82669	2.49012e-34	-0.013829	0.936032
PA3007	lexA	2.2681	6.82518e-91	-3.28592	1.43089e-10	-0.186413	0.25676
PA3008		2.15647	4.03473e-111	-3.41775	4.25193e-31	0.00782246	0.975974
PA3032	snr1	-1.66248	3.67028e-24	3.29756	2.55603e-29	0.66473	4.0955e-05
PA3038		-1.19704	8.9544e-25	1.1836	0.00591934	0.0502174	0.775036
PA3049	rmf	3.23001	2.27533e-204	-5.3652	8.28876e-14	0.648783	9.82771e-07
PA3080		-1.28182	2.05998e-20	-2.82293	5.82275e-16	-0.397271	0.000179787
PA3094		2.14505	3.07894e-90	-4.87183	1.24606e-15	-0.522697	2.49818e-05
PA3125		-1.2619	1.28225e-11	2.69746	2.1095e-31	-0.86296	7.93293e-05
PA3174		1.00604	0.00268781	1.93021	5.30079e-09	0.127686	0.796861
PA3193	glk	-1.21839	9.26845e-23	-5.5289	1.71166e-34	-0.894146	1.22185e-14
PA3194	edd	-1.04472	1.03383e-28	-3.61384	3.67679e-11	-0.889679	2.78884e-27
PA3229		1.79831	9.44924e-32	-1.29671	2.86986e-08	-0.797351	0.00454928
PA3268		1.08933	2.1347e-15	1.59984	2.81292e-09	-0.381492	0.100776
PA3278		-2.35322	7.838e-48	3.45991	3.62845e-20	-0.197382	0.212312
PA3282		-1.00454	3.50477e-19	1.48797	2.56406e-14	-0.686084	9.04273e-06
PA3284		-1.862	1.79937e-50	2.43977	1.19646e-22	-0.345452	0.0286589
PA3307		-1.01348	6.83482e-05	2.2924	4.7746e-23	-0.084232	0.863637
PA3309		-1.58605	1.34826e-39	-7.92938	8.03436e-22	-0.375447	0.000104124
PA3361	lecB	3.23626	2.59172e-165	-7.84051	1.40038e-22	-0.228965	0.115544
PA3362		1.53826	1.09768e-38	-3.21815	5.80911e-17	-0.223197	0.179777
PA3391	nosR	-3.33241	1.80762e-92	4.05366	1.01225e-36	-0.480545	0.0011168
PA3392	nosZ	-3.1769	6.1397e-43	4.61175	5.86749e-08	-0.373941	0.00101609
PA3393	nosD	-2.27221	7.09128e-33	3.50647	3.25222e-43	-0.313495	0.100599
PA3394	nosF	-1.40756	1.58916e-07	3.25396	1.22e-29	-0.120479	0.76886
PA3396	nosL	-1.3335	1.05798e-06	-6.68313	1.29498e-05	-0.45374	0.0825633
PA3407	hasAp	2.30568	9.46334e-77	-6.03971	2.11296e-09	-0.438179	1.79403e-05
PA3408	hasR	1.38625	1.10363e-44	-2.71721	2.11694e-06	-0.297218	0.00781869
PA3409		1.56939	5.93038e-34	1.15343	4.77726e-09	-0.293387	0.24681
PA3413		2.59714	8.91811e-53	-2.37895	3.49901e-18	0.12323	0.756169
PA3415		-1.92249	2.69541e-98	-2.09959	1.64679e-17	-0.43806	3.08638e-06
PA3416		-2.06169	1.17117e-95	-1.92133	6.08087e-15	-0.528136	2.02007e-08
PA3418	ldh	-1.00953	7.67843e-27	-3.05121	5.94766e-10	-0.62241	3.90671e-12
PA3441		3.83375	1.66715e-139	-6.98749	3.07103e-53	0.528724	0.10487
PA3442		3.06538	3.80897e-64	-5.60828	3.03532e-29	-0.148496	0.788879
PA3444		3.90472	5.53396e-213	-1.39525	2.2706e-07	0.409296	0.128864
PA3445		4.63856	3.34493e-128	-5.14423	3.18157e-26	0.729105	0.0665738
PA3446		5.25094	3.81899e-221	-2.32774	7.50069e-09	-0.241819	0.710766
PA3448		2.97522	1.63195e-22	-2.45311	1.84899e-07	0.647124	0.205202
PA3449		3.01476	7.4674e-41	-3.40854	4.30261e-14	0.91793	0.0364641
PA3450		4.18952	2.83334e-23	-5.24034	4.39253e-16	0.227765	0.751539
PA3479	rhlA	1.03671	4.88023e-17	-9.5269	8.93576e-26	0.0488674	0.748197
PA3519		1.90261	1.90917e-11	3.66414	6.39929e-52
PA3520		2.54479	9.12054e-71	-3.14818	6.44564e-28	0.0508027	0.892146
PA3522		1.81344	5.87184e-23	-1.48458	3.141e-07	0.0335745	0.935011
PA3523		2.06759	2.49503e-19	1.74494	1.09468e-15	-0.425264	0.39278
PA3530		1.48837	3.24314e-47	-2.11118	6.95789e-13	-0.220173	0.159762
PA3540	algD	1.15379	6.06879e-08	2.32972	7.05143e-25	0.399733	0.192711
PA3599		1.12023	1.76484e-20	-3.67895	8.34163e-27	-0.163606	0.451586
PA3600		1.91202	2.93545e-06	-4.10744	1.46311e-05
PA3601		1.95358	2.62104e-37	-5.45839	2.28873e-24	-0.736362	0.000640163
PA3617	recA	2.27427	9.6148e-120	-3.31128	3.53976e-07	-0.0661458	0.619559
PA3692	lptF	-1.25156	1.98934e-13	-2.10527	0.000184672	0.323079	0.00618003
PA3733a		1.0331	2.04078e-07	-2.48266	1.81194e-11	0.792104	0.000120981
PA3740		1.24224	1.04463e-15	1.97878	2.17734e-07	0.554634	0.00172341
PA3750		-1.31304	3.34344e-06	5.65805	6.41012e-59	0.658554	0.00830204
PA3783		-2.11682	1.52614e-44	3.33897	1.88137e-48	0.0189567	0.944738
PA3784		-2.65146	4.52036e-65	-3.72327	2.2611e-16	0.195687	0.341009
PA3785		-3.17886	7.62411e-154	1.55633	1.03197e-16	0.212871	0.0505553
PA3788		-1.30411	2.1308e-10	-2.82266	4.88525e-08	-0.129457	0.701177
PA3791		-1.10384	1.91856e-25	-3.93776	2.75735e-38	-0.0526332	0.753077
PA3808		1.32157	2.23294e-14	-5.88758	8.47916e-22	0.0262665	0.956796
PA3809	fdx2	1.05371	3.68344e-18	-4.42693	2.72185e-36	-0.476411	0.00597994
PA3812	iscA	1.20676	5.39154e-36	-3.21386	2.00648e-25	0.55141	2.22674e-06
PA3813	iscU	1.29708	2.42689e-43	-2.31297	1.53332e-06	-0.148085	0.212621
PA3814	iscS	1.37679	6.46478e-44	-2.30549	2.15966e-06	-0.154949	0.139353
PA3815	iscR	1.70675	1.39687e-75	-2.75714	7.51587e-07	-0.312565	0.00486464
PA3844		1.01607	9.07023e-16	-3.52154	9.15378e-27	0.0887609	0.688009
PA3885	tpbA	-1.74842	1.01528e-09	1.58799	1.31259e-06	-0.852849	0.00279205
PA3897		-1.14359	2.33145e-19	2.87021	6.79901e-26	0.536708	1.99142e-05
PA3899		2.80704	3.64472e-60	-7.49314	2.16945e-40	-0.385122	0.21829
PA3900		2.83049	5.59841e-36	-2.0142	8.25326e-09	-0.321193	0.578195
PA3901	fecA	1.02953	9.50526e-13	1.71597	1.27972e-06	-0.124026	0.626085
PA3915	moaB1	-1.65517	3.59289e-11	4.4846	2.56244e-14	-0.474412	0.00340775
PA3919		1.80695	5.73767e-34	-2.10582	0.00013238	0.295937	0.00965021
PA3920		2.09265	7.13143e-46	-1.18663	0.0174215	0.146746	0.530775
PA3931		4.35073	1.45365e-53	-3.06169	9.45945e-08	0.666929	0.0601386
PA3932		3.49411	3.46602e-49	-5.39564	7.61704e-15	0.196461	0.633821
PA3936		1.76692	6.03955e-17	-5.24439	7.09173e-17	0.0231258	0.956189
PA3937		2.13588	2.38943e-19	-5.57446	6.16239e-29	0.372243	0.523838
PA3939		4.68676	8.46521e-187	-3.67956	1.62994e-33	0.239048	0.595758
PA3953		1.50285	0.000387981	-1.59396	0.0348169
PA3956		-1.45559	1.57205e-12	-3.64361	5.28169e-05	-0.0783819	0.828337
PA4090		1.66783	1.45097e-70	-6.12383	9.85576e-52	0.183876	0.251945
PA4133		-1.17057	2.51899e-15	-2.81928	4.91392e-07	-0.19114	0.212477
PA4134		-1.45261	8.35327e-27	-9.11049	1.74359e-20	-0.242446	0.161706
PA4135		-1.09581	1.24931e-10	3.96095	1.09156e-09	-0.0844392	0.711204
PA4136		-1.52107	8.8273e-13	3.14995	3.10892e-53	0.0766093	0.810729
PA4141		1.85567	1.65911e-69	-9.83247	7.67835e-29	-0.0362641	0.801882
PA4142		1.58126	2.47201e-47	-2.6018	4.48476e-05	0.00399778	0.981188
PA4143		1.35257	1.70553e-20	-2.23835	6.9839e-05	-0.0113881	0.956139
PA4144		1.32054	1.40725e-29	-2.47892	5.1989e-12	-0.245368	0.0627038
PA4159	fepB	2.11093	7.84172e-50	2.43647	2.46522e-06	-0.25907	0.430844
PA4161	fepG	1.03091	4.21609e-05	3.18223	1.02325e-40	0.263603	0.562776
PA4166		-1.83831	6.52134e-10	4.01229	1.22049e-41	0.244905	0.449705
PA4175	piv	2.44503	6.35057e-43	-6.23092	6.55913e-14	0.0499089	0.811547
PA4181		-2.0875	1.74427e-23	-7.0528	3.32478e-07	0.245298	0.2818
PA4182		-2.1919	1.62517e-30	-4.87311	2.46472e-08	0.476833	0.00039608
PA4192		1.05853	0.00113663	3.4785	7.45406e-51	0.249733	0.653063
PA4195		2.05989	3.43416e-11	1.85965	6.52613e-18	0.741511	0.159073
PA4205	mexG	-1.67769	4.32624e-28	-2.52347	1.00828e-08	-0.430121	0.000640707
PA4206	mexH	-1.54182	5.74912e-60	-1.13537	4.90161e-07	-0.390155	0.000196946
PA4208	opmD	-2.18282	3.04044e-40	1.93297	2.96854e-14	-0.696784	0.00018639
PA4211	phzB1	-1.72052	7.19411e-26	4.46958	3.39709e-25	-0.296291	0.123556
PA4218		1.76607	1.4635e-51	-4.86542	3.23068e-06	-0.493759	1.48184e-06
PA4219		2.06848	2.53759e-38	-3.01883	2.83308e-06	-0.49313	0.0273483
PA4220		2.39291	3.49424e-72	-4.46278	9.47662e-08	-0.487366	0.00136039
PA4221	fptA	2.2729	2.87515e-98	-3.77862	8.00553e-08	-0.333359	0.00098122
PA4222		1.64115	9.50056e-38	-2.28489	5.45249e-06	-0.480829	0.000788532
PA4223		1.6061	5.79357e-47	-3.88796	1.88093e-08	-0.411027	1.96819e-05
PA4224	pchG	1.80071	1.03423e-66	-5.09872	4.32142e-12	-0.446655	4.23839e-06
PA4225	pchF	1.85362	1.15058e-51	-3.54476	3.78134e-06	-0.296784	0.0466391
PA4226	pchE	1.68906	1.99665e-55	-4.28431	5.25608e-06	-0.207306	0.104665
PA4227	pchR	1.58181	2.0105e-57	-1.37078	0.00550165	-0.395003	0.0004902
PA4228	pchD	1.62237	2.6859e-51	-3.30866	2.99352e-07	-0.228924	0.063382
PA4229	pchC	1.52452	1.16333e-40	-4.80417	7.52845e-07	-0.287298	0.0236258
PA4230	pchB	1.76878	4.37575e-63	-2.94665	0.000754625	-0.351543	0.0154307
PA4231	pchA	1.71517	2.35308e-58	-3.28388	0.000291314	-0.36826	0.00118086
PA4288		-1.30875	9.90912e-14	3.77913	5.16143e-65	-0.274693	0.197585
PA4350		-2.22801	2.72048e-79	1.64455	1.66783e-09	-0.542049	2.12099e-08
PA4351		-1.89791	1.65517e-22	-5.91816	2.26264e-15	-0.245306	0.0408351
PA4352		-1.60623	3.07945e-19	-5.53247	9.76406e-14	-0.154657	0.154215
PA4356	xenB	1.06516	2.46426e-13	-3.71202	4.38777e-13	-0.171765	0.276796
PA4357		1.53	4.58391e-10	-2.60406	1.75437e-06	0.441205	0.279021
PA4359		1.83704	3.70664e-14	1.0996	0.000226492	0.778048	0.0360175
PA4467		2.57269	1.02101e-138	-4.69407	4.94433e-09	0.172646	0.29468
PA4468	sodM	2.72526	1.34991e-105	-3.06209	0.00169418	0.246022	0.136915
PA4469		2.61926	2.49785e-52	-4.00088	2.37624e-10	0.334901	0.0448798
PA4470	fumC1	2.48646	7.86158e-108	-3.72255	0.000108275	0.222952	0.13566
PA4471		2.79208	2.66637e-175	-2.81709	2.32957e-06	0.0939024	0.648685
PA4498		-2.12402	9.37812e-111	-1.46638	2.69652e-08	0.224239	0.052304
PA4501	opdP	-1.27357	5.44062e-20	1.03189	5.00031e-06	-0.0586365	0.778017
PA4508		1.21191	3.22921e-08	2.28434	4.90348e-22	0.633421	0.0334585
PA4513		1.17215	1.45921e-15	-1.02193	4.76306e-05	-0.0847715	0.779611
PA4514		1.32247	1.38541e-40	1.56139	0.021335	0.64665	5.31039e-08
PA4515		1.72422	6.33924e-48	-2.05185	7.08966e-09	0.0897415	0.694515
PA4516		1.28928	1.77028e-32	-3.92704	6.2205e-32	0.111921	0.607356
PA4528	pilD	-1.38448	1.90859e-51	3.64153	1.16797e-06	-0.25608	0.0186084
PA4542	clpB	-1.38551	4.66299e-29	-2.49172	6.97955e-06	-0.741779	3.82122e-18
PA4550	fimU	-1.01128	5.47642e-13	-2.26877	2.88668e-14	-0.38034	0.00293502
PA4551	pilV	-1.12468	5.95418e-18	3.778	1.956e-09	-0.164368	0.31714
PA4552	pilW	-1.06315	2.43451e-13	1.07612	0.000373223	-0.364929	0.00470601
PA4570		4.03275	2.2652e-214	-4.5859	2.57905e-14	0.241235	0.269342
PA4577		-1.65232	2.80119e-19	-8.00019	3.72387e-13	-0.112846	0.664861
PA4599	mexC	3.37452	1.39062e-41	-4.80848	3.62405e-16	0.96016	0.0505228
PA4615		1.35544	4.88666e-47	-5.31246	1.34315e-22	-0.0362717	0.845597
PA4616		-1.18026	3.41586e-12	3.0278	1.13403e-49	-0.150699	0.458706
PA4637a		2.13625	3.79389e-66	-5.60966	1.2914e-16	-0.0572519	0.756363
PA4655	hemH	1.24556	8.1736e-34	-1.77667	8.32832e-05	-0.0294683	0.902327
PA4656		1.37527	5.62565e-32	-2.90518	1.9061e-14	0.159487	0.311776
PA4658		3.10485	4.37784e-93	-2.59303	3.74778e-07	0.0748159	0.740984
PA4660	phr	2.0947	1.29859e-58	-3.33838	3.96056e-10	-0.0338398	0.859252
PA4683		-1.37543	1.01563e-16	1.87444	1.20866e-17	0.102135	0.686933
PA4687	hitA	1.74883	3.36847e-66	-2.52738	5.00694e-06	-0.157703	0.212621
PA4692		-1.24823	5.93661e-28	-2.75488	6.84337e-24	-0.591481	1.016e-06
PA4704	cbpA	-1.30484	1.18214e-20	1.8012	3.45745e-11	0.04105	0.848474
PA4708	phuT	1.96778	9.98628e-66	-5.21839	2.24523e-18	-0.106525	0.520904
PA4709		2.26879	3.49497e-69	-6.58457	4.29335e-20	-0.175739	0.409345
PA4763	recN	2.88848	4.11556e-155	-2.123	0.00108481	-0.00117774	0.994209
PA4773		2.21792	3.9893e-29	2.23018	2.46325e-29	0.505786	0.317407
PA4833		1.77439	2.67651e-62	-5.51697	1.23817e-41	-0.187299	0.284892
PA4843		-1.04477	7.23276e-15	1.41631	1.66188e-10	-0.481342	0.00098161
PA4878		1.10363	5.028e-18	-2.25484	2.94373e-15	0.125939	0.60143
PA4889		-2.62591	4.29584e-27	2.25913	2.55457e-24	-0.973248	1.64404e-06
PA4893	ureG	1.88539	4.53675e-29	-4.5229	1.07592e-20	-0.188408	0.579811
PA4894		1.88085	1.47e-16	-3.17814	1.0815e-09	-0.314374	0.566937
PA4895		2.9516	7.2813e-51	-6.7761	9.96057e-28	-0.0459889	0.934341
PA4896		3.31775	3.58434e-135	-3.44715	2.13256e-30	-0.0542144	0.899444
PA4897		1.21441	5.48863e-20	4.75358	2.53018e-08	0.360643	0.122721
PA4918		2.56514	1.89357e-43	-1.16945	7.97757e-06	-0.0152835	0.972416
PA4925		1.04179	5.67826e-14	-1.07637	1.12522e-05	0.533192	0.00239134
PA4966		-1.00714	9.82338e-17	-1.7395	1.38279e-08	-0.409381	0.000838356
PA4969	cpdA	-1.13563	3.25101e-18	-5.01383	3.21964e-33	-0.579687	1.2115e-06
PA4990		2.48428	1.7877e-42	-9.45677	6.58971e-27	-0.0864279	0.859449
PA4991		1.30785	3.45381e-28	-2.09019	9.50617e-11	0.00463773	0.985619
PA5025	metY	1.2876	9.4039e-21	-4.72142	1.04425e-29	0.38775	0.0240605
PA5033		-1.08372	2.32162e-14	2.67223	1.55463e-13	-0.0673665	0.746978
PA5040	pilQ	-1.26634	5.2327e-39	-2.6072	9.39372e-05	-0.46805	9.31346e-09
PA5044	pilM	-1.35857	4.57139e-43	-1.01299	0.0210476	-0.527616	3.02858e-09
PA5093		-1.49871	6.20061e-28	-4.90276	1.83373e-23	-0.345012	0.0108541
PA5094		-1.31585	1.22505e-17	3.06399	3.00253e-08	-0.220377	0.117545
PA5095		-1.26506	3.34235e-21	1.61524	2.9911e-15	-0.135154	0.407106
PA5097		-1.7127	1.45713e-57	1.78043	7.2536e-23	-0.418095	0.000544958
PA5098	hutH	-1.77097	1.00313e-40	-1.09554	2.41726e-05	-0.543315	4.51284e-07
PA5099		-1.20964	1.27962e-24	1.74582	0.0185901	-0.325396	0.0172779
PA5132		-1.07238	6.15602e-06	1.86701	2.61508e-10	-0.44455	0.129158
PA5139		-1.72455	1.03266e-40	1.49412	1.31406e-11	-0.388756	0.00642038
PA5150		2.93945	3.52726e-191	-6.49347	3.57735e-17	0.172304	0.197692
PA5172	arcB	-1.27251	0.000677871	-3.04405	7.89729e-05	-0.346913	0.00913028
PA5181		-1.21815	1.43633e-26	2.37567	0.000600712	0.0512394	0.809396
PA5204	argA	1.14726	1.27466e-26	-3.06711	3.67673e-09	-0.330755	0.0027973
PA5229		-1.09488	2.10025e-18	-1.93561	8.98026e-11	-0.406796	0.00484067
PA5232		-1.08498	2.20294e-23	1.93447	0.000595889	0.0037231	0.980369
PA5302	dadX	1.31024	2.719e-36	-3.52899	4.22797e-35	0.370577	0.0767294
PA5303		1.8696	1.07057e-43	-11.5418	3.27531e-52	0.565538	0.000218848
PA5304	dadA	2.05863	1.04503e-65	-6.49078	3.17058e-19	0.548372	1.36069e-05
PA5372	betA	1.9752	7.15904e-28	-1.47592	0.00622713	-0.276541	0.0580828
PA5374	betI	1.99696	1.53269e-26	-1.90382	0.000109551	0.161415	0.421656
PA5375	betT1	2.17558	4.16374e-39	-1.52396	4.25654e-06	-0.08197	0.786412
PA5401		1.62764	0.000242747	1.61201	2.5073e-05
PA5427	adhA	-2.23237	4.11826e-38	-4.50101	1.49223e-12	-0.458989	5.30912e-05
PA5429	aspA	1.0299	2.13298e-06	-4.99277	5.67068e-14	0.620956	0.0019838
PA5446		1.95847	2.7922e-64	-2.43382	2.72598e-09	-0.0486477	0.816662
PA5460		1.37715	8.35327e-27	2.7483	4.43142e-11	0.145208	0.526652
PA5475		-1.38221	3.28176e-18	-6.30657	1.65201e-20	-0.05516	0.728666
PA5479	gltP	-1.17744	4.9653e-26	-2.35969	5.08541e-18	0.333116	0.00950872
PA5496	nrdJb	1.16229	5.59126e-35	-1.31148	0.0197815	0.38322	0.000929548
PA5497	nrdJa	1.05612	1.08741e-26	-4.43183	1.94634e-13	0.218178	0.0347801
PA5506		1.12983	1.35061e-18	-2.38483	8.45197e-09	-0.0666738	0.756169
PA5507		1.00882	5.63205e-22	-4.37246	3.51078e-24	-0.0945764	0.556519
PA5528		-1.19738	3.73282e-29	1.97796	7.89729e-05	0.145596	0.318413
PA5531	tonB1	1.77438	1.21245e-77	-2.15801	3.37775e-06	-0.39388	0.000655727
PA5536		1.59522	0.000677871	2.47417	5.15666e-12
PA5542		-1.01844	1.43559e-05	3.16424	1.97625e-14	0.22009	0.348155
PA0002	dnaN	0.181416	0.120206	-2.45509	1.15214e-06	-0.0020489	0.990744
PA0003	recF	-0.0384365	0.802447	-1.42899	0.00107761	-0.0426804	0.777963
PA0004	gyrB	-0.0240711	0.858035	2.36555	0.0124544	-0.011954	0.93826
PA0005	lptA	0.086928	0.542693	3.57293	0.000282911	-0.363474	0.0164422
PA0007		-0.533736	1.22582e-05	2.42969	1.0077e-22	-0.249552	0.0882533
PA0008	glyS	-0.192179	0.232112	-1.86888	0.000716899	0.0972076	0.483395
PA0009	glyQ	-0.16824	0.446884	-3.97502	4.14109e-10	0.172692	0.182034
PA0012		0.0806218	0.789407	-1.96755	0.000636873	-0.0314233	0.950401
PA0013		0.174757	0.404007	1.57524	2.18484e-09	-0.272656	0.268989
PA0014		0.632839	0.0315422	-3.21421	1.48505e-05	-0.0231202	0.968357
PA0015		0.380034	0.11447	1.1665	0.000164891	0.0454064	0.915273
PA0016	trkA	0.108501	0.289801	-3.21081	2.38151e-29	-0.188337	0.15973
PA0017		0.176461	0.211237	-1.57284	7.25938e-11	-0.169032	0.356951
PA0018	fmt	0.24111	0.0926476	1.56747	2.23795e-16	0.10349	0.660528
PA0019	def	0.316799	0.00450848	-3.86113	3.53441e-29	-0.284385	0.00831436
PA0022		0.0899112	0.533678	-6.87685	2.13092e-39	0.0622403	0.782892
PA0025	aroE	-0.0292271	0.911705	-1.8995	4.99383e-11	-0.348645	0.224638
PA0027		-0.620178	1.5476e-09	-3.3366	9.65109e-29	-0.00501701	0.978798
PA0029		-0.381056	0.0803774	-1.58767	0.000798589	0.106194	0.764826
PA0030		0.900564	0.00189625	1.57727	6.7573e-07	0.284249	0.579347
PA0031	betC	0.327281	0.0936959	2.5388	8.66454e-26	0.174756	0.545482
PA0032a		0.647826	0.00198246	-5.36616	3.07265e-13	-0.0733863	0.866055
PA0033		0.287494	0.27439	3.9391	2.27542e-38	0.513784	0.085879
PA0034		0.0950201	0.7682	5.20747	1.54421e-22	0.646835	0.0335083
PA0035	trpA	0.00854597	0.968624	-2.39626	7.62267e-10	-0.171806	0.408079
PA0036	trpB	-0.132689	0.337123	-5.17362	2.59417e-30	-0.261038	0.0770908
PA0037	trpI	-0.115439	0.660215	3.87578	7.97692e-67	-0.401927	0.197742
PA0038		-0.0629781	0.717752	-4.79862	1.23065e-22	0.0624427	0.751352
PA0039		0.455778	0.0012862	-2.3122	1.56013e-05	-0.046854	0.763695
PA0040		0.149225	0.551254	-1.94423	6.94688e-05	-0.167209	0.674052
PA0042		0.473141	0.0647111	2.00602	6.32105e-20	0.298298	0.312002
PA0043		0.785895	1.66973e-05	1.20243	4.62658e-09	0.08643	0.792521
PA0044	exoT	-0.506623	2.06085e-05	1.37848	0.000172593	-0.171421	0.282874
PA0045		-0.330991	0.0639551	1.6602	1.39615e-14	-0.321841	0.170994
PA0046		0.0605945	0.835235	-4.2032	2.42577e-07	-0.434286	0.231487
PA0047		-0.769871	0.00312032	-3.88144	4.26573e-05	-0.0740812	0.863155
PA0051	phzH	-0.622566	3.32335e-05	2.19141	2.71088e-05	0.56109	3.42035e-06
PA0052		0.758967	3.35514e-12	-1.71266	1.70222e-13	0.305343	0.0341051
PA0054		0.11886	0.628683	3.49501	9.55851e-23	0.0655948	0.88462
PA0056		0.03479	0.936611	-6.50679	1.50747e-05	0.0626021	0.917167
PA0057		-0.245103	0.24862	1.9606	4.66133e-16	0.455759	0.072081
PA0058		-0.48136	0.148565	1.0088	0.0224819	0.445464	0.233466
PA0059	osmC	0.408249	0.0505929	-2.34282	2.62045e-10	0.593304	0.000264644
PA0062		0.541917	0.0677532	2.80751	3.86103e-18	0.0579034	0.904801
PA0063		-0.0475732	0.762603	-1.34394	1.58086e-06	0.0325362	0.900877
PA0064		0.490021	3.59929e-05	-1.64598	6.0509e-11	-0.0189564	0.945473
PA0065		0.537341	0.000814818	-3.13777	1.49295e-15	0.1767	0.453887
PA0066		0.213444	0.247265	-8.86928	2.18435e-19	-0.0583667	0.853883
PA0067	prlC	0.408773	1.92029e-05	-3.36432	0.000188535	0.185004	0.0705924
PA0070		0.577779	1.34339e-07	-1.18989	0.021687	-0.315174	0.00542602
PA0072		0.613744	0.0166043	-4.93956	3.61571e-12	-0.598622	0.107698
PA0074	ppkA	0.71229	3.13426e-10	1.21913	0.0388534	-0.162658	0.179777
PA0075	pppA	0.866444	9.81321e-10	-4.58484	1.3747e-25	-0.224646	0.414027
PA0076		0.544359	0.0123277	-5.00491	6.05892e-21	0.700247	0.0140401
PA0078		0.547967	0.00014522	1.44049	0.000256846	0.064927	0.819102
PA0081	fha1	0.348081	0.00189186	-1.01724	1.48305e-05	-0.262116	0.0708552
PA0082		0.380382	0.00219621	-2.36399	2.78978e-20	-0.373533	0.0364246
PA0083		0.633496	0.00241464	-7.57716	3.05029e-17	0.0126958	0.961164
PA0084		0.804262	9.92536e-05	-1.82786	0.00588974	0.120394	0.565203
PA0087		0.542967	0.00311608	-6.17362	1.63187e-20	-0.15813	0.588372
PA0091	vgrG1	0.954737	2.09057e-15	-1.55176	1.02362e-08	-0.142909	0.351342
PA0092		0.0129712	0.966406	4.07044	3.72247e-63	0.200592	0.574251
PA0094		0.528112	7.84031e-05	1.66668	0.0041827	0.236828	0.219634
PA0095		0.433739	4.66194e-06	-2.0672	1.47296e-08	0.149781	0.199655
PA0096		0.0903005	0.759017	-7.3601	5.84884e-09	-0.487156	0.20001
PA0097		0.371887	0.0886231	-2.57676	1.30256e-08	0.0284879	0.949925
PA0098		0.550518	0.00334048	-1.57711	2.42674e-05	-0.356227	0.267752
PA0099		0.586482	8.02806e-07	3.01709	0.000131884	0.130462	0.520904
PA0101		0.727458	6.03822e-06	1.52692	8.08902e-15	0.0979312	0.788879
PA0103a		0.119241	0.479688	-5.26016	4.36971e-24	0.316053	0.0994158
PA0106	coxA	0.861636	3.90509e-08	2.4338	3.69121e-19	0.0341656	0.916385
PA0112		0.47982	0.178377	2.6696	1.97066e-13	-0.2284	0.699277
PA0113		-0.285194	0.189894	3.6009	4.14113e-69	0.0342408	0.932618
PA0114	senC	-0.14992	0.287883	-2.60838	1.0336e-09	0.118963	0.344401
PA0115		-0.392004	0.0428343	1.00747	3.31357e-05	0.0474824	0.86902
PA0118		0.700138	0.102224	3.82148	1.18874e-42	0.0639265	0.93826
PA0120		-0.160408	0.505133	2.34053	9.03501e-26	-0.251478	0.474988
PA0121		-0.134617	0.65482	1.4821	2.84989e-06	0.654724	0.00736685
PA0122		0.656426	6.34447e-11	-3.97069	6.24472e-16	-0.0589887	0.69905
PA0123		0.00487531	0.97752	-2.10537	7.23774e-14	-0.231816	0.189438
PA0124		0.48661	0.129778	-2.09688	0.00283372	-0.231676	0.694158
PA0125		-0.0241354	0.957095	1.93106	5.66656e-08	-0.261382	0.615978
PA0127		0.324059	0.0979221	2.51214	1.9833e-36	0.266368	0.296702
PA0128		-0.480404	0.0112477	-2.63011	3.798e-08	-0.195877	0.316775
PA0129	gabP	-0.839696	3.18705e-08	1.22509	9.47662e-08	-0.211808	0.208798
PA0130		-0.703968	1.48261e-08	1.26171	0.0193978	-0.0795233	0.562549
PA0131		-0.255172	0.359427	-1.04869	0.0174618	0.547636	0.0294941
PA0133		0.145087	0.530545	5.09399	7.53995e-10	0.150447	0.621324
PA0136		0.471528	0.104951	2.48249	1.16312e-22	0.0068137	0.990576
PA0139	ahpC	0.635392	1.57644e-10	-2.18462	0.000268093	0.114347	0.330577
PA0140	ahpF	-0.183008	0.0984744	1.41884	1.46825e-09	-0.180131	0.147429
PA0141		0.502753	0.0180768	-1.65567	0.00325602	0.211313	0.111648
PA0142		0.478862	0.0122211	-1.59765	2.70997e-07	0.174734	0.48449
PA0144		0.0563715	0.790533	-9.51248	4.96935e-25	0.0523531	0.84739
PA0145		0.614231	0.000554778	2.42593	2.2836e-35	0.315716	0.25341
PA0152	pcaQ	-0.200899	0.532373	-1.66792	0.00233864	-0.292748	0.429852
PA0153	pcaH	-0.677586	0.0104838	4.49393	1.36064e-59	0.464855	0.0781912
PA0154	pcaG	-0.0558933	0.842614	4.21241	2.78342e-69	0.245731	0.473234
PA0155	pcaR	-0.11601	0.607563	1.67258	8.87645e-07	0.672487	1.07951e-05
PA0156		-0.147588	0.248557	1.89627	0.00025578	0.223933	0.107662
PA0157		-0.234556	0.123742	-1.80261	1.23989e-08	-0.0474762	0.847888
PA0160				3.95963	3.79074e-34
PA0163		0.233204	0.164867	-8.88629	3.62787e-22	-0.0458773	0.90209
PA0165		0.272411	0.121761	2.66349	8.1314e-25	-0.0936278	0.748209
PA0168		0.0241914	0.931002	-4.91292	4.60346e-12	-0.00863044	0.984716
PA0169		0.179802	0.442612	7.03329	5.93495e-17	0.237212	0.43331
PA0172		0.48873	0.0388768	2.61697	8.32461e-19	0.547874	0.0429562
PA0173		-0.898751	0.0468371	4.1436	1.65047e-27	0.177695	0.781811
PA0176	aer2	-0.690754	1.38235e-10	1.52714	1.05314e-09	-0.072929	0.673451
PA0177		-0.13598	0.692048	-7.14774	2.55805e-07	0.183133	0.633821
PA0178		-0.246256	0.101814	1.88801	1.32584e-17	0.0332935	0.885218
PA0179		0.0733528	0.708781	-2.64422	1.49599e-14	-0.0369836	0.91516
PA0180	cttP	0.479162	0.00430511	3.34312	4.91537e-08	-0.0784176	0.805128
PA0181		0.0989188	0.705662	2.9715	4.34207e-10	-0.00770816	0.98636
PA0183	atsA	0.614658	0.000781208	1.32098	1.90396e-07	0.408898	0.0664739
PA0189		0.164543	0.559883	-2.91551	2.27282e-06	0.567815	0.0479148
PA0192		0.59894	0.0174767	5.1272	9.29128e-16	-0.342085	0.389
PA0193		0.412497	0.349608	3.179	1.38423e-19
PA0195	pntAA	-0.714523	0.00214353	1.5793	4.38436e-14	0.360128	0.175071
PA0195.1	pntAB			6.26491	7.41875e-75
PA0204		0.31658	0.455448	2.16372	1.9582e-06	0.86335	0.051901
PA0205		0.587814	0.00168078	-3.63281	3.10916e-11	-0.422282	0.156444
PA0206		0.558562	0.0350484	2.84798	3.09453e-33	0.489733	0.167961
PA0207		0.556005	0.0131661	-2.13745	1.0346e-06	0.308707	0.284016
PA0209		-0.439193	0.289366	3.53196	5.30162e-29	-0.918797	0.0293004
PA0212	mdcE	-0.725815	0.000347707	1.15172	3.28465e-05	-0.493126	0.027718
PA0216		-0.861773	0.000117343	3.12226	4.38032e-33	-0.188226	0.557221
PA0217		0.523208	0.00768295	-1.87091	1.31612e-07	0.24276	0.360954
PA0222		0.283181	0.564261	4.75462	5.37317e-64	0.312916	0.623348
PA0223		-0.832116	8.16488e-06	-4.77932	8.16011e-11	-0.966628	5.37452e-06
PA0224		-0.645642	0.000514624	-2.90892	1.09351e-07	-0.438408	0.0532972
PA0225		0.789382	6.89914e-05	2.27152	2.48557e-25	0.392264	0.197521
PA0230	pcaB	-0.268726	0.16761	2.24209	6.64532e-26	0.9442	5.16462e-08
PA0240		0.0914508	0.737113	2.7314	1.53475e-30	-0.731128	0.00852748
PA0241		0.580727	0.105366	3.58667	5.64398e-42	0.887878	0.0201293
PA0242		0.534119	0.130287	3.56858	8.47332e-49	0.86186	0.0521827
PA0246		0.286805	0.0612246	1.13316	4.14164e-07	0.317315	0.0825363
PA0248		0.15268	0.529247	1.55883	3.29469e-10	-0.3248	0.30796
PA0251		-0.0228909	0.9627	1.17675	0.0100503	-0.198098	0.745296
PA0253		0.134986	0.647012	-4.04445	1.542e-06	-0.203313	0.718559
PA0254		0.261172	0.21822	1.98868	1.21663e-17	0.480726	0.0418357
PA0255		0.325529	0.0751094	2.51334	9.84746e-29	-0.00522299	0.98747
PA0256		0.925484	2.68469e-15	1.12905	2.23114e-07	0.0252787	0.927613
PA0261		0.515675	0.02029	-3.20486	7.56479e-09	0.595815	0.0313282
PA0262		-0.0662914	0.56102	3.15994	2.40671e-05	0.0839882	0.593779
PA0263	hcpC	-0.312118	0.220289	-8.2727	1.40686e-10	0.659458	0.00304115
PA0265	gabD	0.354679	0.000356638	-2.45892	6.11787e-07	0.078971	0.52291
PA0266		0.553491	1.96786e-09	-2.40347	0.001033	0.0792884	0.540487
PA0267		0.750612	1.89798e-05	1.64591	0.000424926	-0.0154122	0.968092
PA0268		-0.0599546	0.810234	-1.12093	0.0048383	-0.372523	0.171331
PA0271		0.186633	0.411387	-3.18438	1.38605e-07	-0.0672243	0.864897
PA0274		-0.976988	0.00357194	2.20684	1.96441e-09	0.311703	0.418433
PA0275		0.662599	0.00114469	-4.60154	6.36165e-16	0.263841	0.403293
PA0285		-0.2416	0.0264036	1.28893	0.0191357	0.0339411	0.859981
PA0286	desA	-0.363576	0.00367743	-3.17453	1.33381e-08	0.220117	0.0300874
PA0288	gpuA	-0.796931	0.00627094	1.12836	0.010652	-0.478946	0.241762
PA0289	gpuR	-0.0866326	0.6336	4.18088	2.45892e-11	-0.171876	0.40869
PA0290		0.226	0.0749303	5.74653	3.10855e-06	0.0981894	0.553781
PA0291	oprE	0.526384	1.73004e-08	-2.01427	0.000511586	-0.249181	0.00960227
PA0294	aguR	-0.27301	0.0854102	4.61718	1.96409e-12	-0.258477	0.254459
PA0295		-0.820049	8.38736e-06	-1.51322	0.000251021	0.0749838	0.718559
PA0296	spuI	0.244411	0.0317779	-2.75425	4.03434e-08	-0.15876	0.159749
PA0299	spuC	0.566562	7.98156e-08	-2.19564	2.5218e-05	-0.06231	0.65037
PA0304	spuH	0.0371133	0.807707	3.18761	2.67115e-06	0.0345831	0.872934
PA0306		-0.433651	0.00045015	2.23291	3.00833e-12	-0.00976333	0.967076
PA0306a		0.000521293	0.997536	-6.5556	3.50701e-42	0.101938	0.481968
PA0307		-0.309898	0.0205769	-3.55326	9.74544e-24	-0.235897	0.153752
PA0308		-0.170931	0.251518	-2.85977	7.71323e-18	-0.1468	0.480696
PA0309		-0.147533	0.323484	-1.08217	9.39697e-05	0.140238	0.421656
PA0310		0.350861	0.0126789	2.05215	4.4752e-05	0.252963	0.167408
PA0312		0.357386	0.0147434	-2.44857	1.46753e-14	0.00615349	0.979659
PA0315		0.295512	0.00628271	-4.36537	6.47541e-21	-0.0500941	0.792278
PA0316	serA	0.411164	9.14136e-05	-3.7513	7.04924e-11	0.048486	0.727202
PA0317		0.0238717	0.859932	-1.47963	0.00222738	-0.110766	0.421191
PA0318		0.206442	0.0787543	-4.08384	4.5825e-34	-0.0171226	0.937004
PA0319		-0.198427	0.0448178	1.54095	0.00290503	-0.0496176	0.754399
PA0321		-0.126471	0.578695	3.5396	1.70931e-52	0.318571	0.203282
PA0323		0.244496	0.395818	4.53229	4.15392e-38	0.514005	0.131658
PA0324		0.844817	0.00109074	2.76947	1.36949e-31	0.0141939	0.980369
PA0325		0.522032	0.00485111	1.54358	2.29773e-12	-0.0835506	0.820284
PA0326		-0.313557	0.580062	6.20426	1.14597e-111
PA0327		0.58331	0.000111669	-4.47706	7.34245e-19	0.354616	0.0996268
PA0328		-0.70756	2.99003e-10	1.96615	4.40764e-05	0.108071	0.520904
PA0329		0.42971	2.91749e-05	-3.32994	2.5934e-29	-0.0573777	0.732701
PA0332		0.357436	0.300539	1.88479	7.86513e-08	0.458957	0.138049
PA0333		-0.254043	0.322162	3.09591	1.02452e-37	-0.0924263	0.801882
PA0335		0.215838	0.129968	-1.00178	0.000705824	-0.0021343	0.991436
PA0338		0.25252	0.0593851	1.69139	0.000249505	-0.0377192	0.873759
PA0339		0.269032	0.241105	-4.21092	1.07421e-10	0.396941	0.144979
PA0340		-0.0889718	0.524161	1.79308	0.000775332	0.126603	0.49012
PA0341	lgt	0.0642937	0.625681	-3.94135	9.17171e-32	0.122098	0.476672
PA0342	thyA	-0.130409	0.208371	-2.86856	3.83656e-26	-0.181116	0.144806
PA0343		0.0828372	0.578695	-1.51879	3.97745e-10	0.254555	0.132152
PA0346		-0.459697	0.0135908	-1.033	0.000780965	-0.926032	1.51177e-05
PA0347	glpQ	-0.983964	2.56551e-09	-4.65442	4.20094e-15	-0.995883	4.85204e-07
PA0348		-0.134553	0.684343	2.57685	1.54998e-11	-0.00421276	0.991436
PA0350	folA	-0.340679	0.12776	-3.20732	3.09091e-12	-0.264773	0.444973
PA0353	ilvD	-0.166258	0.1064	-1.26006	0.000585882	-0.0750843	0.607356
PA0355	pfpI	0.535691	0.00164714	-1.84637	2.61859e-06	0.482103	0.000593278
PA0356		-0.187498	0.264046	-1.0831	2.80147e-05	-0.113615	0.609156
PA0357	mutM	-0.173592	0.168927	1.09606	0.0240987	-0.124343	0.357952
PA0358		0.0531777	0.833515	2.80284	1.66654e-30	0.141189	0.65629
PA0359		-0.313369	0.021084	-6.46278	4.13532e-32	-0.64601	2.00325e-07
PA0362	fdx1	0.586835	0.00159354	2.44274	1.63522e-30	0.0368847	0.928938
PA0364		-0.411347	0.0076497	2.15014	1.15872e-25	0.0553847	0.836876
PA0365		0.078677	0.802447	3.89124	7.82481e-16	0.600208	0.0525868
PA0366		0.454738	0.00116032	1.94842	9.653e-11	0.462829	0.00277467
PA0367		0.139822	0.489487	1.66264	0.000434086	-0.0979173	0.711762
PA0368		-0.0637063	0.701987	1.36876	4.60143e-12	-0.092718	0.685782
PA0372		0.115279	0.487396	-2.10816	1.06993e-06	0.437568	0.00101609
PA0373	ftsY	-0.0634413	0.617813	-4.03909	1.82424e-17	-0.137545	0.249766
PA0375	ftsX	-0.0228393	0.853937	-1.0956	3.51072e-06	-0.172653	0.150774
PA0376	rpoH	0.228715	0.043429	-1.80132	8.63442e-05	-0.160963	0.144979
PA0377		-0.675909	8.92379e-06	1.57558	5.86136e-15	0.0253231	0.924214
PA0379		0.0371094	0.896664	-1.34931	0.00423701	0.154008	0.6273
PA0380		-0.24283	0.3299	-3.46608	1.77835e-06	-0.0198357	0.960382
PA0381	thiG	-0.0776884	0.485431	-4.39817	2.54745e-36	0.152822	0.228522
PA0382	micA	-0.459651	4.95378e-06	-3.35477	5.47209e-27	-0.0532716	0.760627
PA0383		-0.165816	0.300765	2.22856	1.15116e-30	0.458596	0.00640556
PA0386		-0.966827	7.57099e-10	4.30818	2.18042e-07	-0.351568	0.0579017
PA0392		0.290022	0.0132669	-2.50459	3.09054e-20	0.0288562	0.901842
PA0393	proC	0.152022	0.390923	-3.99801	6.16368e-23	0.138743	0.485859
PA0394		0.351811	0.00376074	1.33715	3.22962e-08	0.176323	0.260862
PA0397		0.188903	0.157318	4.24499	3.17653e-14	-0.297137	0.0825633
PA0398		0.40562	0.000116021	-7.56236	8.07638e-48	0.178458	0.205739
PA0399		0.857919	3.04198e-15	-3.13082	2.71307e-07	0.287491	0.0105009
PA0400		0.735899	1.19664e-08	-1.47953	0.00198209	0.275781	0.0112979
PA0401		0.200178	0.0722036	-3.96754	4.23534e-31	0.161878	0.278146
PA0403	pyrR	0.227476	0.106211	-5.56865	4.45586e-30	0.158968	0.397146
PA0405		0.0323598	0.846019	-4.95513	3.58264e-25	-0.0310163	0.859981
PA0407	gshB	-0.545254	8.41209e-10	-4.30069	3.42216e-26	-0.27105	0.00729504
PA0408	pilG	-0.536411	1.23795e-08	-1.13471	0.000877268	-0.198276	0.0689276
PA0409	pilH	-0.8021	2.41702e-11	-3.43887	3.84922e-23	-0.227264	0.0928137
PA0410	pilI	-0.826801	3.03762e-13	-6.48547	3.06608e-31	-0.253604	0.0708552
PA0411	pilJ	-0.954225	1.95651e-22	-1.27238	0.0138282	-0.331526	0.000194546
PA0412	pilK	-0.68586	9.03939e-15	-1.95949	1.67676e-17	-0.24202	0.0436219
PA0414	chpB	-0.689401	2.33394e-10	-1.24944	1.87569e-06	-0.283918	0.0197559
PA0415	chpC	-0.503532	0.000910609	-2.47222	4.15134e-16	-0.322923	0.0297437
PA0416	chpD	-0.423682	0.0236167	3.56006	1.56837e-60	0.740411	3.1404e-05
PA0418		0.152645	0.259901	1.79084	1.61367e-13	-0.0811934	0.698425
PA0419		0.0603243	0.754973	-5.9431	3.36553e-22	-0.173284	0.452176
PA0421		0.204618	0.0395825	-1.87085	0.000191928	0.131858	0.253388
PA0424	mexR	0.230937	0.0546169	-1.63055	6.49512e-07	-0.32977	0.00341912
PA0425	mexA	-0.048177	0.692048	-4.7231	2.09027e-14	-0.196069	0.034238
PA0426	mexB	-0.00649296	0.963628	-2.34594	7.84503e-06	-0.0426275	0.742742
PA0427	oprM	0.147639	0.156323	-3.20907	6.33277e-09	-0.137072	0.156142
PA0428		-0.224274	0.177665	-1.47128	0.00273421	-0.355403	0.000224628
PA0430	metF	0.377012	0.00870092	-3.22583	1.97734e-12	0.0392262	0.820126
PA0432	sahH	0.643971	0.00337465	-3.23339	6.74651e-06	0.218957	0.0793192
PA0436		-0.0779576	0.478374	-4.84381	9.07384e-38	0.159285	0.228123
PA0437	codA	-0.122846	0.515537	1.09799	0.00395322	0.234113	0.103914
PA0438	codB	-0.21898	0.170693	2.27164	1.33878e-11	0.0212625	0.938102
PA0439		-0.0514378	0.902052	2.42254	9.55573e-13	-0.026585	0.964748
PA0440		0.441918	0.196214	4.21908	1.9716e-66	0.558607	0.168877
PA0450		0.341373	0.132812	2.91213	2.13578e-46	-0.319142	0.299966
PA0451		0.606626	0.000130081	-1.79396	1.88343e-12	-0.182351	0.481219
PA0451a		-0.0125014	0.966208	2.89596	5.25125e-51	0.0357997	0.918271
PA0454		0.292815	0.0125686	3.53356	3.16622e-10	0.0596773	0.757614
PA0456		-0.253845	0.0505267	-3.45642	2.85754e-10	-0.262013	0.0138626
PA0457		0.110853	0.655718	-3.58506	2.23828e-08	-0.19146	0.549067
PA0460		-0.249132	0.0333258	2.15507	0.000182391	0.142831	0.312867
PA0462		0.606999	1.09944e-07	-1.91608	8.77755e-14	0.56551	4.29731e-05
PA0463	creB	0.125363	0.588125	-2.25954	4.17821e-10	-0.133381	0.685794
PA0467		0.0891943	0.635217	-4.47544	9.84138e-21	0.126292	0.520343
PA0468		0.00135658	0.994469	-6.10619	5.69768e-40	-0.252077	0.116165
PA0469		0.302876	0.00464845	-5.04033	1.4985e-40	0.127898	0.387283
PA0475		0.180374	0.482758	4.22131	5.77111e-20	0.699025	0.01183
PA0476		0.507501	0.000429786	2.25111	2.37482e-09	0.269932	0.199655
PA0477		0.0960652	0.704634	4.74279	2.55882e-14	-0.0375773	0.928938
PA0478		0.57282	0.0172663	-4.65726	1.10604e-09	0.474755	0.0906229
PA0479		-0.0508794	0.83404	-1.06649	0.00877207	0.143639	0.659208
PA0481		0.25705	0.262963	-2.4723	2.34783e-06	0.618088	0.0110837
PA0482	glcB	0.779074	2.84296e-15	-2.66314	3.17229e-05	0.0575325	0.65037
PA0486		0.0865758	0.550292	1.50064	4.16668e-05	0.1287	0.52141
PA0487		0.265985	0.0566273	-9.54198	2.19141e-30	0.244698	0.201671
PA0490		0.48033	0.0555195	2.93515	5.91386e-33	0.415505	0.183966
PA0496		-0.313455	0.103483	-2.78712	1.3899e-09	-0.305133	0.0283482
PA0499		-0.0899505	0.766774	3.64367	3.36624e-51	0.205776	0.565368
PA0502		-0.483442	2.03955e-05	-1.86657	3.5463e-14	-0.29038	0.0382062
PA0527	dnr	0.489655	0.00357194	2.70498	5.14725e-06	0.425829	0.00278948
PA0528		-0.0453579	0.865053	2.31893	2.34413e-24	0.163161	0.643755
PA0533		0.479797	0.000289551	2.46276	1.30726e-18	0.388717	0.0185907
PA0534		0.592089	4.70268e-06	-5.23837	3.52793e-07	0.832218	5.44625e-23
PA0535		0.538765	0.000603265	-3.73809	7.08398e-23	0.71663	2.49472e-12
PA0536		0.247675	0.0212324	3.11899	6.1759e-05	0.697248	1.04618e-10
PA0543		-0.211043	0.277014	3.1108	2.66358e-56	0.130373	0.669235
PA0544		-0.106329	0.552511	-3.28098	2.70025e-13	-0.252473	0.328208
PA0546	metK	0.120789	0.337057	-1.22928	0.0417334	-0.198708	0.0721467
PA0547		0.091341	0.498385	-1.95469	6.28317e-05	-0.411191	3.79951e-05
PA0548	tktA	-0.171616	0.0866474	-3.68416	3.5102e-10	-0.0881248	0.429856
PA0549		-0.295538	0.0302251	-3.14532	3.22988e-26	-0.0445154	0.843546
PA0550		-0.174891	0.350462	3.43895	5.95379e-05	0.376895	0.0568126
PA0551	epd	0.209785	0.0413136	2.01203	0.00177822	0.558072	7.8447e-07
PA0552	pgk	-0.0360985	0.773325	-1.13203	8.38483e-06	0.324893	0.00243501
PA0554		-0.644095	1.87905e-05	-4.06692	5.62208e-15	-0.054571	0.833993
PA0555	fda	-0.0545396	0.64593	-2.24636	6.20295e-05	0.0581604	0.684001
PA0556		-0.120544	0.658081	3.01145	1.70198e-40	0.236963	0.452121
PA0559		0.0176118	0.912089	1.25293	2.4126e-11	0.105894	0.57964
PA0561		-0.241331	0.0788723	1.63845	0.00796945	0.129651	0.511844
PA0562		-0.00734927	0.973613	-6.37583	2.48707e-24	-0.15492	0.499413
PA0565		0.206525	0.296719	2.35955	1.54167e-33	0.590914	0.0131538
PA0566		0.407675	0.0222034	-3.37412	1.54214e-21	-0.234144	0.390429
PA0567		0.688625	0.0375914	-3.6221	7.29455e-05	0.744162	0.0765799
PA0568		0.168631	0.360097	-5.55998	1.49908e-18	0.209167	0.400244
PA0569		-0.000666054	0.997701	-7.95186	1.70663e-12	-0.111519	0.744869
PA0570		0.288094	0.302672	1.15098	0.000636873	0.385031	0.28772
PA0572		0.047089	0.794141	-2.4529	1.14553e-05	0.267219	0.0620198
PA0573		-0.425015	0.252466	-1.48792	0.0238888	-0.0235064	0.964055
PA0574		0.364002	0.0534171	1.53876	9.29711e-09	0.032099	0.921738
PA0576	rpoD	-0.0321478	0.810934	-2.85092	7.05321e-08	-0.104782	0.334867
PA0578		-0.434792	0.000452006	-5.09479	1.05183e-27	-0.362575	0.0022462
PA0579	rpsU	-0.354927	0.000419335	-7.35521	1.32873e-37	-0.37068	0.000166218
PA0581		0.28737	0.004153	-5.90431	3.47549e-47	-0.165224	0.224978
PA0582	folB	-0.17728	0.48083	-4.14892	3.89129e-07	-0.107406	0.802182
PA0583		-0.405288	0.0400892	1.73677	2.93392e-13	0.0696497	0.820126
PA0584	cca	0.36254	0.00402808	-2.47185	9.14247e-19	-0.105998	0.598692
PA0585		0.257182	0.247794	-4.73402	1.50227e-10	-0.233198	0.499959
PA0586		0.427272	1.66713e-05	-1.61854	0.00336957	-0.187876	0.101391
PA0587		0.330508	0.00327055	-4.60958	9.4522e-14	-0.278714	0.00907269
PA0588		0.0804283	0.556447	-2.35113	5.21627e-06	-0.364696	0.000263049
PA0589		0.0573284	0.802447	-5.15104	1.29549e-13	0.0260646	0.948959
PA0591		-0.113233	0.457419	2.8606	1.44059e-05	0.171419	0.390617
PA0593	pdxA	-0.379837	0.00161045	-6.27646	2.87465e-46	-0.101936	0.530775
PA0595	ostA	-0.169342	0.143312	-2.68078	8.65197e-08	-0.0502305	0.687976
PA0598		0.999033	3.27526e-22	-1.52632	1.74539e-11	-0.0917823	0.651274
PA0600		0.160076	0.224144	-1.49427	3.21856e-09	0.0202669	0.920774
PA0601		0.516933	0.000226824	-1.01785	9.38055e-06	-0.118169	0.58167
PA0605		-0.0740641	0.603275	2.85293	6.21239e-06	0.908311	1.80169e-16
PA0606		-0.112188	0.569313	-4.73247	5.30753e-15	0.657203	0.000303311
PA0607	rpe	-0.115577	0.326731	-6.46921	3.56124e-44	-0.0565949	0.742524
PA0608		-0.19053	0.085956	-1.21105	3.03493e-07	0.0205284	0.915125
PA0610	prtN	-0.58564	2.38724e-06	1.79103	1.12487e-19	-0.693017	8.86231e-06
PA0645		0.928668	0.010617	-1.56721	0.0217935	0.0974179	0.875187
PA0649	trpG	0.280006	0.0221726	1.32735	5.34856e-06	-0.145358	0.362254
PA0650	trpD	0.264787	0.0311911	-1.92143	3.36946e-13	0.029734	0.881392
PA0651	trpC	-0.0172595	0.887004	-3.23156	3.10986e-28	-0.196186	0.0994632
PA0652	vfr	-0.636564	2.90691e-09	-2.78844	4.67077e-07	-0.296458	0.00326095
PA0654	speD	0.256787	0.0379275	-1.26652	0.00477119	-0.0921803	0.521064
PA0655		0.457238	1.85249e-07	-4.16999	4.86546e-17	0.132667	0.27793
PA0656		0.502956	0.0131497	-2.98204	1.58355e-12	0.186654	0.485859
PA0657		-0.150189	0.135635	1.6921	0.016332	0.0304935	0.865163
PA0659		0.0491006	0.736832	-3.87279	1.80342e-22	0.0727711	0.674074
PA0661		0.0474321	0.772106	-6.44918	3.63451e-31	0.0557523	0.827539
PA0664		-0.718814	2.1005e-11	-6.65922	1.79534e-31	-0.343798	0.00556908
PA0667		0.0626402	0.590609	-1.6478	0.0016189	-0.054186	0.696089
PA0668	tyrZ	-0.33468	0.000920469	-1.24026	0.00419062	-0.0945272	0.51478
PA0686		0.10109	0.850622	4.24459	9.96056e-44
PA0689		0.0911754	0.508861	3.61969	1.12262e-11	0.405688	0.00680494
PA0690		0.345483	0.00142297	2.38196	0.0018364	0.413879	9.33405e-05
PA0692		0.19415	0.670983	3.35075	2.95987e-30	0.495585	0.28773
PA0701		0.260343	0.471367	3.55985	2.67364e-34	0.358262	0.408756
PA0701a		-0.0284174	0.941861	-3.90476	1.92848e-05	-0.370106	0.366272
PA0703		0.11433	0.628683	-2.06531	8.53338e-06	-0.139588	0.696184
PA0716		-0.140474	0.264575	2.20234	0.00153724	0.778551	1.73337e-17
PA0719		0.888322	0.00158391	1.75793	1.4845e-09	0.121283	0.845939
PA0722		0.487506	0.163799	-6.8009	2.27617e-06	-0.800816	0.12316
PA0723	coaB	0.768467	2.73131e-07	-6.8476	1.40189e-26	-0.122348	0.632564
PA0729		0.49325	0.000297743	1.15031	2.84646e-08	0.00559565	0.983365
PA0730		-0.78582	7.12219e-11	-2.02722	9.35764e-10	-0.260341	0.0186684
PA0731		0.14043	0.252693	-2.47716	6.48336e-20	0.116044	0.529817
PA0733		-0.579532	0.00177518	-1.54612	0.000141983	-0.251117	0.30796
PA0734		-0.44217	0.0680581	-2.99529	1.54653e-06	-0.0676739	0.876192
PA0735		0.0751239	0.67104	5.72953	8.08691e-11	0.277277	0.166583
PA0739		-0.380922	0.117564	-1.04205	0.0447247	0.0655096	0.873759
PA0740	sdsA1	-0.263244	0.288408	3.47751	4.6895e-54	0.562954	0.048579
PA0741		-0.0855916	0.678569	-8.8703	1.4482e-20	-0.14213	0.655716
PA0742		-0.374408	0.035215	-3.52262	3.54167e-13	-0.41797	0.0354651
PA0744		0.329067	0.00639716	-5.497	5.55335e-34	-0.0287878	0.891934
PA0745		0.612613	2.46738e-07	-2.8527	2.0715e-11	-0.119523	0.52672
PA0746		0.133161	0.253416	-3.08853	2.42155e-20	-0.179017	0.125106
PA0747		0.664987	2.12952e-12	-4.96904	2.97255e-18	-0.153767	0.212477
PA0749		-0.0808433	0.655075	-2.66436	8.01032e-11	-0.330179	0.1307
PA0750	ung	-0.0432044	0.765298	-1.42661	1.6904e-08	0.0635965	0.749983
PA0751		-0.443177	0.0666913	2.45053	1.14165e-09	-0.190136	0.521064
PA0754		-0.196071	0.430972	-1.31844	0.000400333	-0.664253	3.55597e-08
PA0756		-0.0760885	0.765887	-2.74836	8.17943e-09	0.0882419	0.776675
PA0757		-0.4684	0.00326307	2.02362	1.99408e-10	-0.291095	0.123815
PA0758		-0.600785	7.01599e-08	-3.86224	1.03538e-30	-0.374973	0.00243501
PA0760		-0.255898	0.140109	-1.68797	2.29224e-06	-0.283162	0.215945
PA0762	algU	-0.140842	0.203301	-1.16167	0.00925297	-0.34403	0.001745
PA0764	mucB	-0.352419	0.000872757	-1.63946	0.0327459	-0.0688381	0.636178
PA0766	mucD	-0.241753	0.043429	-1.78606	0.00477119	0.131148	0.349617
PA0768	lepB	-0.381632	0.000586462	-1.27228	0.00473441	-0.262069	0.0817169
PA0769		0.0809414	0.556447	-3.84183	2.6625e-31	-0.206009	0.212596
PA0770	rnc	-0.416577	7.09385e-05	-4.98053	2.02656e-35	-0.350438	0.00131218
PA0772	recO	-0.29749	0.143955	-2.20841	1.08367e-06	-0.331795	0.212296
PA0773	pdxJ	-0.326631	0.00166742	-4.53287	5.1479e-35	-0.192208	0.133307
PA0774		-0.181313	0.252018	-5.19628	4.69346e-21	-0.15286	0.509396
PA0775		-0.205722	0.192194	-3.13549	7.04535e-16	-0.211325	0.283182
PA0778	icp	0.0148721	0.961174	-4.2745	8.69685e-13	0.187152	0.54395
PA0780	pruR	-0.289165	0.0193956	2.12069	1.07238e-08	0.0267944	0.920774
PA0781		0.744564	0.00608739	1.44839	1.12682e-06	0.714573	0.0112979
PA0784		0.30238	0.0040094	-3.44938	2.13382e-31	-0.0275242	0.884648
PA0785	azoR1	0.0534068	0.921269	4.14727	7.74239e-37	0.432916	0.401596
PA0788		0.592448	4.97884e-08	3.03046	1.72917e-05	-0.162654	0.192069
PA0788a		0.751288	0.0109677	-3.49508	1.39528e-06	0.0423948	0.945473
PA0789		-0.603246	7.60909e-08	-1.00164	0.00049018	-0.305606	0.00430238
PA0790		-0.0817745	0.806414	4.05315	4.04239e-57	-0.000371256	0.999431
PA0793		0.327739	0.00311568	-4.69123	1.66852e-37	0.114805	0.47704
PA0795	prpC	0.631956	1.62321e-06	-1.29787	0.0127511	0.233039	0.0511246
PA0798	pmtA	0.772995	1.06089e-06	-2.1965	4.35026e-10	-0.0258023	0.938681
PA0799		-0.297859	0.0119439	2.50228	1.82596e-06	-0.193418	0.163535
PA0801		0.993583	1.35177e-14	-2.59422	5.73058e-18	-0.543304	0.0188327
PA0803		0.698284	0.000790508	3.33449	9.72423e-57	0.17008	0.65858
PA0804		0.398216	0.00118971	-3.98632	1.16381e-30	-0.204498	0.181304
PA0806		-0.181649	0.602336	3.98887	4.04239e-57	0.67217	0.0621855
PA0817		-0.626416	1.5203e-05	-2.33532	3.18521e-09	-0.44567	0.0247773
PA0818		-0.791553	2.57109e-05	4.56486	5.9176e-21	0.0933351	0.759783
PA0820		0.323645	0.00123789	2.47291	7.62085e-06	0.283603	0.0123593
PA0821		0.338069	0.00243245	1.00415	0.018206	0.520163	1.79403e-05
PA0828		0.424636	0.109024	2.72947	1.14181e-28	-0.0690723	0.897388
PA0834		-0.223309	0.166478	1.437	1.16877e-09	-0.360186	0.048039
PA0835	pta	-0.471993	3.07495e-05	-1.55372	9.72307e-05	-0.0262462	0.876192
PA0837	slyD	-0.257143	0.0271399	-5.51029	3.35053e-11	-0.00165691	0.991807
PA0838		0.176757	0.0856593	-3.1268	6.0553e-29	-0.0793521	0.598692
PA0841		-0.945634	5.27173e-07	1.28471	4.65827e-06	-0.449506	0.0609564
PA0842		-0.186958	0.579648	1.5506	5.98957e-06	0.0907069	0.864897
PA0843	plcR	0.376201	0.177126	3.23171	5.88939e-44	-0.0284227	0.958566
PA0845		0.0116222	0.973613	4.20227	7.68636e-51	0.7073	0.0218813
PA0846		-0.597131	1.58305e-05	-5.04161	2.06324e-26	-0.0471632	0.849372
PA0847		-0.144818	0.358053	2.37807	8.2767e-37	0.129642	0.55611
PA0848		-0.348299	0.156323	4.33685	3.55183e-10	-0.101732	0.795712
PA0849	trxB2	0.0150623	0.934486	-1.71184	2.70013e-10	-0.439816	0.019825
PA0850		0.575167	0.123272	3.26902	5.09673e-25	-0.251565	0.687719
PA0851		-0.00760851	0.965253	1.11455	4.88126e-08	0.19924	0.231601
PA0853		0.393489	0.0114914	-4.91863	1.54284e-26	0.429815	0.0213434
PA0854	fumC2	0.254993	0.0246196	-4.19133	4.80157e-32	0.250361	0.0341737
PA0856		0.0134468	0.917124	-5.65759	9.14462e-21	0.347315	0.000379769
PA0857	bolA	-0.1302	0.326731	-4.52248	3.22172e-34	0.314414	0.0157679
PA0858		-0.24915	0.0121317	1.52389	0.0128465	-0.0876038	0.53637
PA0859		-0.272993	0.401749	-5.04159	1.39336e-11	-0.166026	0.682882
PA0862		0.439609	1.20841e-05	-2.24104	3.06014e-15	0.0830785	0.634385
PA0863		0.589019	0.240478	-3.01077	0.00333089	0.0319939	0.925828
PA0864		0.225531	0.337504	-2.43136	2.94912e-06	-0.23994	0.514244
PA0868		0.45928	0.0622874	-5.16724	2.21503e-13	-0.497783	0.132187
PA0873	phhR	-0.406597	0.00107336	1.34644	4.59833e-05	-0.148419	0.243009
PA0875		-0.242018	0.139875	2.75539	1.76008e-38	0.402456	0.0267033
PA0876		-0.655493	1.78635e-08	-2.43826	2.82894e-14	-0.0934795	0.57964
PA0878				2.47702	4.25842e-08
PA0879		-0.0518498	0.886165	4.18634	2.34697e-84	-0.0665126	0.891549
PA0881		-0.256877	0.575896	5.62887	7.26082e-111
PA0882		0.19839	0.49048	3.0254	2.24115e-33	-0.178936	0.674052
PA0884		0.610295	0.0198653	1.14567	0.000560383	0.263392	0.458568
PA0886		0.00231178	0.995383	5.11142	6.03041e-17	-0.139883	0.731329
PA0887	acsA	-0.643397	1.47063e-05	-2.78442	3.60706e-05	-0.365764	0.000115521
PA0888	aotJ	-0.16256	0.116096	-6.99097	3.29667e-18	-0.0765024	0.546032
PA0891		-0.167452	0.326731	-4.03531	8.22381e-29	-0.346063	0.071289
PA0893	argR	0.0189392	0.886165	-2.29837	4.47072e-20	-0.156574	0.358484
PA0894		0.0309723	0.927037	1.14912	5.6459e-05	-0.233747	0.602283
PA0895	aruC	0.932377	1.1066e-21	-1.68212	0.00431547	-0.00369813	0.983365
PA0896	aruF	0.822426	1.05892e-20	-3.71452	5.51997e-22	-0.0323159	0.845939
PA0897	aruG	0.759998	1.29431e-15	-1.1966	0.0158954	-0.0667247	0.660199
PA0898	aruD	0.751886	9.39138e-16	-1.89671	3.14137e-11	0.0626049	0.709318
PA0899	aruB	0.878069	9.47941e-20	-3.60827	5.6184e-15	0.147932	0.229624
PA0900		0.58106	2.55771e-06	-10.3646	1.5736e-37	-0.0143031	0.953506
PA0901	aruE	0.525702	1.48841e-05	-1.44479	0.000207754	0.0433611	0.786857
PA0903	alaS	-0.149829	0.220925	-1.64504	0.0122987	-0.0212167	0.88372
PA0907		0.165645	0.505435	-2.66188	2.38456e-05	-0.178332	0.549067
PA0913	mgtE	0.915152	4.86778e-18	-1.4068	5.027e-05	-0.0753364	0.69275
PA0917	kup	-0.273654	0.00419663	3.7253	9.45676e-05	0.0779901	0.567201
PA0919		-0.113212	0.336793	2.64024	0.0011389	0.0532679	0.755349
PA0920		-0.182895	0.121255	1.04716	8.26089e-07	0.136609	0.333524
PA0921		0.61514	1.23603e-05	-2.30188	2.90622e-13	-0.248057	0.2597
PA0923	dinB	0.729992	1.94811e-07	1.2238	3.35094e-09	-0.0595322	0.845939
PA0924		-0.641457	0.000233482	3.18733	2.85358e-16	-0.341972	0.0785156
PA0925		-0.365494	0.0460488	-3.50333	1.22408e-11	0.125528	0.620191
PA0926		-0.380859	0.00430366	1.84562	1.43056e-20	0.0341824	0.887953
PA0932	cysM	-0.145396	0.206619	-1.92154	3.21965e-10	-0.164364	0.173237
PA0933	ygcA	-0.303195	0.00117626	-2.28513	7.19068e-15	-0.12148	0.361795
PA0934	relA	0.223515	0.0264133	-2.05588	2.40839e-05	-0.107639	0.353259
PA0936	lpxO2	0.185116	0.268351	-1.77398	7.86236e-05	0.130807	0.368451
PA0938		0.246369	0.0257817	-1.6427	0.00150006	0.201387	0.0697883
PA0942		0.662238	3.22479e-08	1.55169	3.1679e-06	-0.655449	0.000182743
PA0943		-0.0147336	0.920817	1.31215	0.0256141	0.106543	0.457037
PA0944	purN	-0.255676	0.0764156	-3.28847	3.74475e-18	-0.175342	0.260862
PA0947		-0.131649	0.320893	-1.53236	4.3325e-10	-0.35221	0.0126882
PA0948		-0.201489	0.27824	-8.53087	5.30081e-18	-0.172853	0.522491
PA0949	wrbA	-0.0232662	0.885033	-2.30483	2.30648e-17	-0.186253	0.154701
PA0950		0.218339	0.17226	-10.0654	7.86644e-37	-0.154437	0.461055
PA0951		-0.170422	0.188092	1.90549	0.00192279	0.403762	0.00563194
PA0951a		-0.909938	0.000250592	4.66966	4.70438e-28	0.207907	0.566236
PA0956	proS	-0.0542069	0.701105	-3.10792	6.76441e-09	0.0184299	0.906037
PA0957		-0.178616	0.426843	-5.25993	1.75811e-12	-0.319082	0.273405
PA0958	oprD	0.0770365	0.539132	-4.20224	1.51589e-12	-0.157542	0.1337
PA0959		0.226766	0.0281338	-2.29386	2.4769e-18	-0.141267	0.312965
PA0962		-0.211286	0.137024	-4.70895	4.0918e-12	0.193946	0.136303
PA0963	aspS	-0.247693	0.0392267	-2.62286	2.17459e-07	-0.19412	0.0754687
PA0965	ruvC	-0.15838	0.184831	-6.04617	1.11108e-34	-0.160361	0.279607
PA0966	ruvA	-0.107202	0.373534	1.00012	0.00572708	0.0725434	0.731329
PA0967	ruvB	-0.121916	0.243609	1.0977	0.0296963	-0.0759121	0.584949
PA0969	tolQ	0.25413	0.0156819	-3.30963	2.9251e-12	0.017048	0.921678
PA0970	tolR	0.212117	0.0842024	-2.41247	4.09024e-18	-0.00466054	0.984255
PA0972	tolB	-0.130543	0.33448	-3.41767	1.21577e-10	0.0155981	0.934614
PA0973	oprL	0.0244185	0.850734	-6.89644	1.37152e-18	-0.0911522	0.406128
PA0976		-0.313224	0.0228195	2.46054	6.42827e-06	0.182173	0.252645
PA0979		0.780651	0.00442902	-2.05079	0.000117168	0.462343	0.215128
PA0982		0.503275	0.00374326	1.51933	1.39344e-15	0.675604	0.00064359
PA0989		-0.0311757	0.934906	5.3597	1.38229e-18	0.432977	0.181511
PA0990		0.292605	0.233312	2.22008	2.4347e-20	0.485754	0.115721
PA0992	cupC1	0.138872	0.366613	2.8912	1.65759e-07	0.892268	7.60671e-11
PA1002	phnB	0.321557	0.0104923	2.07368	0.000346371	-0.119955	0.534028
PA1004	nadA	0.109312	0.384631	-2.57099	8.36875e-13	-0.107887	0.486639
PA1005		-0.232498	0.0188134	-1.57461	3.25431e-07	0.0380738	0.810729
PA1006		-0.64245	0.00101126	-3.8135	2.22577e-08	-0.264004	0.307471
PA1007		-0.691198	2.93334e-07	1.05241	7.62085e-06	-0.283943	0.052304
PA1008	bcp	-0.227791	0.0368467	-4.90841	2.1769e-40	0.0551717	0.724964
PA1009		-0.378267	0.00496799	-2.20843	2.28471e-10	0.107163	0.507293
PA1010	dapA	-0.227541	0.0218928	-1.94685	3.11368e-05	-0.117655	0.295685
PA1011		-0.298963	0.00242189	-3.0614	5.20356e-10	-0.0789134	0.532097
PA1012		-0.43932	8.84112e-06	-1.13577	2.9121e-07	-0.0882224	0.536063
PA1014		0.120135	0.264758	1.83805	0.000637136	0.17902	0.14854
PA1019	mucK	-0.0771605	0.846104	3.59003	9.92863e-40	-0.065608	0.916288
PA1020		0.45804	0.046925	4.13303	1.62284e-19	0.782496	0.000961022
PA1022		0.400694	0.0488633	-2.0814	1.3772e-07	0.14002	0.671686
PA1024		0.361029	0.135698	2.31014	7.86641e-18	-0.130024	0.728287
PA1025		0.181919	0.664185	3.4918	4.66335e-23	0.134693	0.798541
PA1026		-0.0150491	0.95881	3.14798	3.3302e-45	0.448338	0.144684
PA1030		0.132754	0.390923	-3.72384	5.0758e-27	-0.0668723	0.766149
PA1032	quiP	-0.160674	0.121947	-1.18034	1.04479e-06	0.0535573	0.730584
PA1034		0.257807	0.157932	2.29891	1.3747e-25	0.436151	0.0367376
PA1035		0.354301	0.00405364	-1.05612	4.35632e-06	-0.438988	0.00454928
PA1038		-0.0287076	0.954151	2.42365	1.14185e-12	0.382107	0.444679
PA1039		0.109539	0.653835	-8.3585	1.3705e-13	0.10381	0.757614
PA1041		-0.770621	5.20759e-09	-3.6316	2.24754e-19	-0.170183	0.27793
PA1042		-0.353791	0.0859122	4.51019	1.29631e-09	0.34253	0.231121
PA1043		-0.296578	0.0376521	-4.30666	4.23549e-22	-0.0122032	0.962783
PA1044		-0.2314	0.297296	-2.60507	2.58203e-07	-0.00256028	0.994063
PA1046		-0.0162841	0.913857	1.36593	7.84821e-09	-0.280566	0.0715294
PA1047		0.0130268	0.921379	-2.4341	1.51651e-20	0.0858581	0.652414
PA1048		-0.10335	0.359427	-5.08706	3.17784e-11	-0.452053	2.78992e-07
PA1050		0.262488	0.141543	1.90348	7.29866e-10	0.559714	0.00682393
PA1052a		-0.36818	0.171439	2.13816	1.29422e-13	-0.0547627	0.904829
PA1053		-0.117724	0.349733	-5.14849	9.49697e-38	-0.142733	0.38106
PA1054		-0.420157	1.73347e-05	2.62816	0.000238778	-0.238415	0.050181
PA1055		-0.692872	0.011849	-3.2718	0.000610632	-0.127971	0.773372
PA1056		-0.177947	0.220348	3.24819	1.12036e-05	0.268289	0.105584
PA1057		-0.607633	0.00373068	3.71989	3.39166e-13	0.257148	0.220862
PA1059		-0.500521	0.0235383	1.08323	0.000524825	-0.031514	0.937377
PA1060		0.64585	2.93545e-06	-1.1016	2.063e-05	0.374747	0.0385464
PA1062		0.484136	0.000640772	-2.98584	3.16353e-17	0.0389061	0.899378
PA1063		0.633329	0.0280106	-2.33728	4.37108e-05	-0.055136	0.923762
PA1064		-0.13003	0.262904	-1.31333	1.62471e-09	0.0106894	0.956859
PA1065		0.1074	0.673282	-2.10883	1.85472e-06	-0.113282	0.769781
PA1066		0.321934	0.09684	2.83458	4.63847e-10	-0.0597591	0.863155
PA1067		0.25433	0.478374	3.42569	1.27768e-44	0.503906	0.158317
PA1068		0.141338	0.172904	-1.61074	1.35054e-09	-0.0555974	0.730584
PA1071	braF	-0.48845	0.000286126	1.08873	6.6491e-07	0.0376609	0.872853
PA1072	braE	-0.614729	3.67294e-06	1.05307	6.79724e-09	-0.518686	0.000717672
PA1074	braC	0.0629497	0.634119	-3.28	3.32596e-07	-0.246038	0.0147852
PA1075		0.269428	0.177076	-1.81568	1.87133e-06	-0.314305	0.190596
PA1077	flgB	0.305688	0.0382633	-2.91604	3.13719e-14	0.0279531	0.923196
PA1081	flgF	0.191368	0.162494	-2.89747	4.68919e-19	0.0420017	0.880008
PA1082	flgG	0.191625	0.0946621	-2.81257	1.40938e-18	-0.0691902	0.683724
PA1083	flgH	0.213984	0.0781045	-4.47816	1.80168e-32	-0.108171	0.517218
PA1085	flgJ	0.0682784	0.551904	1.35455	0.0125999	-0.069729	0.669789
PA1089		-0.0287538	0.864372	-2.08841	4.8086e-11	-0.17158	0.37188
PA1091	fgtA	-0.249679	0.00954337	-1.43199	0.0154092	-0.121203	0.329755
PA1092	fliC	-0.19709	0.106117	-5.13163	6.77967e-15	-0.0846338	0.464347
PA1093		0.197873	0.115545	-5.51452	7.05696e-29	0.0217492	0.901388
PA1095		0.247394	0.011661	-3.185	2.98825e-27	-0.0209906	0.910511
PA1097	fleQ	-0.391753	0.000131329	-1.49955	0.000381428	-0.223986	0.052304
PA1102	fliG	0.273747	0.0043133	-5.85724	8.12048e-46	-0.0892198	0.522948
PA1104	fliI	-0.140664	0.309343	-4.5336	3.08449e-35	-0.286674	0.027827
PA1105	fliJ	-0.0152883	0.955095	1.32396	4.05388e-07	-0.104923	0.783502
PA1108		-0.228943	0.540198	2.29211	1.75387e-10	0.121076	0.828486
PA1112		-0.391034	0.000308659	-2.64924	5.84789e-20	0.157947	0.266339
PA1112a		-0.556254	0.00805104	-1.06419	0.013049	0.305969	0.128944
PA1112b		-0.603492	3.28843e-07	-3.98016	2.32872e-27	0.0594248	0.719434
PA1113		-0.293228	0.169664	1.57504	1.06082e-07	0.420753	0.0140401
PA1114		-0.034151	0.936746	2.33988	9.58984e-15	-0.0376907	0.952476
PA1115		-0.310358	0.00591425	1.62412	2.91852e-06	-0.335647	0.00587358
PA1116		-0.327174	0.0153613	1.443	0.0112129	0.0450812	0.840133
PA1117		-0.506415	0.0105126	-3.24539	1.52216e-09	0.419334	0.02879
PA1118		-0.526755	1.295e-06	-1.00499	4.78695e-05	-0.176246	0.171398
PA1119	yfiB	-0.52403	0.000325354	-1.20499	7.61888e-06	-0.117057	0.607356
PA1120	tpbB	-0.248997	0.0761968	-1.75455	9.49487e-11	-0.183486	0.3882
PA1121	yfiR	-0.210876	0.183411	1.62186	2.84383e-15	-0.226461	0.304256
PA1123		-0.43473	0.00108546	2.37592	2.28151e-05	0.340394	0.0121711
PA1125		-0.428225	0.0131342	-5.23597	6.27842e-15	0.0785877	0.766937
PA1126		-0.105134	0.443075	1.61279	1.67652e-19	0.102932	0.65037
PA1127		0.758289	4.05739e-11	-11.2845	3.41552e-48	-0.0698364	0.696939
PA1132		0.372298	0.134098	2.90324	3.41874e-33	0.604515	0.030292
PA1136		-0.164699	0.499565	2.73667	3.2823e-41	-0.408219	0.0628184
PA1138		-0.236596	0.430762	3.26669	3.09407e-35	0.063518	0.897943
PA1139		0.0110591	0.966598	-2.13698	5.56737e-06	-0.330191	0.240012
PA1141		0.291821	0.208447	3.43834	2.05948e-23	-0.136943	0.780779
PA1142		0.413164	0.020399	-2.24176	3.00396e-09	-0.130593	0.698446
PA1144		-0.148388	0.751935	4.35808	5.23051e-44	-0.481838	0.369814
PA1145		-0.451572	0.00883986	1.14514	9.34314e-07	0.0334118	0.91516
PA1146		0.378415	0.133516	-2.00363	0.000138743	0.0695332	0.879912
PA1147		-0.777929	7.23657e-07	-2.5807	4.57591e-08	-0.268375	0.270401
PA1153		0.0861	0.823036	2.99503	1.08706e-24	-0.203605	0.732651
PA1154		-0.227906	0.593695	2.36837	2.9478e-11	0.632806	0.128336
PA1155	nrdB	0.696303	2.23968e-05	-2.68467	1.27206e-06	-0.0677006	0.628465
PA1156	nrdA	0.951003	3.33968e-09	-5.16389	1.73056e-13	0.0745594	0.583628
PA1157		-0.480428	0.00290866	-2.25831	6.287e-08	-0.200119	0.429467
PA1158		-0.109939	0.551341	2.87454	1.88667e-26	0.36789	0.0383325
PA1159		-0.0758354	0.496533	-6.53772	7.98128e-49	-0.111615	0.380564
PA1160		0.568669	0.00956867	1.15442	7.72682e-09	0.154762	0.66152
PA1161	rrmA	0.463815	0.00258883	-1.36183	3.16902e-08	-0.369667	0.108367
PA1162	dapE	0.780953	1.13117e-17	-2.43015	8.34643e-09	-0.226175	0.048039
PA1163	ndvB	0.421645	0.00101405	2.93236	2.86287e-10	0.464833	0.00190546
PA1164		0.332991	0.0138416	-1.56235	5.59236e-09	-0.155079	0.431069
PA1165	pcpS	-0.0734055	0.810234	2.00558	1.14403e-10	-0.216917	0.55611
PA1166		-0.329608	0.0337709	-5.943	1.45547e-19	0.0579423	0.834168
PA1167		0.152074	0.413535	-3.13723	3.01013e-12	0.220105	0.299423
PA1175	napD	-0.316489	0.203022	-7.30509	1.40475e-08	0.420145	0.133988
PA1176	napF	-0.966581	1.3755e-05	-7.13304	6.56536e-08	-0.378859	0.195401
PA1177	napE	-0.498607	0.00757678	-2.83973	2.11762e-07	-0.313512	0.212477
PA1179	phoP	-0.114315	0.496238	-3.41423	3.8045e-21	-0.306701	0.0774332
PA1180	phoQ	-0.418774	0.00118588	-3.79531	3.14975e-18	-0.32389	0.0522684
PA1181		0.0531617	0.736832	1.0648	1.3185e-05	-0.299396	0.0329696
PA1183	dctA	-0.363176	0.0258835	3.55181	1.36713e-08	-0.455988	0.00540404
PA1184		0.375121	0.0996199	-1.57111	0.000325755	0.167304	0.651626
PA1186		0.50653	0.241222	3.60844	1.92724e-28
PA1188		-0.0962573	0.634496	-4.55399	3.31309e-20	0.447188	0.0100941
PA1190		0.715022	7.04307e-05	2.85819	5.67579e-13	0.0227871	0.950401
PA1191		-0.150091	0.329238	-1.93322	5.1116e-09	-0.131942	0.534028
PA1192		-0.244638	0.0148065	-3.69606	1.17875e-30	-0.277863	0.00949947
PA1193		-0.492236	4.69317e-05	-4.72537	7.74632e-27	-0.106564	0.566446
PA1194		-0.0926713	0.563977	-1.21773	6.25942e-05	-0.0441978	0.875187
PA1195		0.425646	0.0578873	1.48737	9.09494e-09	0.106077	0.84229
PA1196		-0.198962	0.370086	1.0286	0.000636873	0.032386	0.917083
PA1198		-0.560042	2.82466e-08	-2.23061	1.11237e-06	-0.114859	0.329878
PA1199		0.280894	0.0100914	-5.00757	6.53758e-42	-0.465021	4.07889e-06
PA1200		0.482855	7.59791e-05	-3.49336	3.04662e-31	-0.535969	0.00062719
PA1201		0.454229	0.00467959	4.44927	3.12516e-08	0.455442	0.0140401
PA1202		0.460549	0.000106208	-6.50287	1.04718e-39	-0.0687483	0.688009
PA1203		0.325224	0.0572684	-5.42366	6.61924e-17	0.043351	0.904801
PA1204		0.159856	0.436184	-8.63365	4.3003e-17	0.00206072	0.995639
PA1205		0.200007	0.130465	-3.17197	7.64899e-27	0.149654	0.364841
PA1209		0.269305	0.12462	1.21895	1.92049e-07	0.262484	0.339523
PA1210		0.0745284	0.762955	1.99083	3.77369e-21	0.0679325	0.840172
PA1211		0.788493	0.0182156	1.3737	0.000185668	0.483037	0.333888
PA1213		0.733752	0.0142261	4.3333	2.43528e-61	0.909121	0.00613399
PA1214		0.893667	0.000914121	1.87518	6.80318e-11	0.325416	0.387283
PA1224		0.265193	0.300279	2.4079	4.17211e-27	-0.119736	0.783728
PA1225		0.548346	0.0903593	4.89405	1.87095e-98	-0.482826	0.372304
PA1226		-0.0557966	0.853546	3.20279	7.17983e-49	0.661432	0.00937395
PA1227		-0.15453	0.531034	-3.08019	2.55805e-07	0.00566321	0.988363
PA1228		0.4653	0.338876	3.31928	2.46739e-24	0.22976	0.749983
PA1229		-0.0351305	0.917124	1.6742	1.31635e-06	-0.406648	0.26108
PA1232		0.553624	0.0472439	3.42375	7.07718e-45	0.461187	0.232009
PA1233		0.032639	0.940159	4.58089	6.63507e-65	0.534431	0.194648
PA1234		0.0292037	0.902052	-4.05761	3.13453e-14	0.106104	0.70544
PA1236		0.54408	0.111425	3.77884	2.89395e-51	0.00247811	0.996047
PA1238		0.48346	0.230411	3.05548	5.08428e-25	0.834297	0.0464823
PA1239		0.683541	0.0864045	-2.27313	0.00390373	0.101908	0.868407
PA1241		-0.0551526	0.823616	-5.19884	1.40841e-13	-0.30043	0.347079
PA1242		0.0215339	0.900014	-1.07505	1.99315e-05	0.699146	3.16809e-06
PA1244		0.777197	4.17782e-16	-2.63937	2.98484e-14	-0.0504289	0.769527
PA1247	aprE	0.968845	5.65584e-22	-1.73717	0.000127481	-0.0566858	0.746127
PA1249	aprA	0.880629	1.14356e-11	-6.029	2.31254e-19	-0.152433	0.228922
PA1250	aprI	0.379771	0.00103561	-2.647	3.20325e-24	0.118342	0.540487
PA1251		0.0859403	0.694207	-2.07046	7.37705e-12	-0.0996554	0.760204
PA1252		0.969228	7.53332e-11	-3.12523	2.22771e-16	0.240002	0.263619
PA1253		0.333892	0.298643	1.01514	0.0122087	0.600487	0.0704126
PA1254		0.423098	0.320327	6.22084	2.50856e-12	0.970406	0.0373293
PA1255		0.811734	0.0592638	1.46468	0.000519702
PA1256		0.681371	0.0635471	-6.82564	1.37344e-06	0.290632	0.647138
PA1259		0.466336	0.10803	3.48644	3.94886e-41	0.707956	0.0218607
PA1260		-0.616192	0.074905	6.47797	1.47697e-22	0.807296	0.00954091
PA1261		-0.272173	0.149828	-2.93648	7.36073e-08	-0.466202	0.0524239
PA1264		-0.350436	0.234578	-6.76128	2.18885e-06	-0.351394	0.423982
PA1266		0.511048	0.0851371	1.27164	0.000151594	0.542937	0.145596
PA1269		0.646316	6.50626e-05	-2.93274	3.60989e-15	0.307534	0.126218
PA1271		0.410214	0.000419384	-1.44332	6.78708e-09	-0.197114	0.203865
PA1273	cobB	0.33289	0.0638592	-6.695	1.56586e-28	-0.24942	0.251011
PA1274		-0.181457	0.425092	-4.94782	2.61688e-12	-0.241734	0.434877
PA1275	cobD	0.105751	0.675953	3.14799	1.86179e-41	0.286171	0.35171
PA1277	cobQ	0.210643	0.156323	-2.85721	8.84318e-24	-0.222878	0.289563
PA1278	cobP	0.0540823	0.838223	-1.88244	4.10639e-05	-0.329977	0.314302
PA1279	cobU	0.259065	0.198581	2.20347	2.04066e-24	0.0696895	0.850739
PA1281	cobV	0.536629	0.0473542	-3.22269	1.21964e-09	-0.0563297	0.91453
PA1283		0.0663561	0.698291	3.7088	2.03945e-11	0.650446	2.46759e-05
PA1284		0.232905	0.222233	2.60238	1.83703e-40	0.331401	0.202194
PA1285		0.510188	0.0119826	-4.4261	2.95676e-14	0.166047	0.660199
PA1286		0.00252445	0.997481	3.20505	3.49307e-21	0.427188	0.398106
PA1288		-0.308679	0.00268281	-3.58058	1.68495e-07	-0.0463063	0.728287
PA1289		-0.505713	0.0189044	-7.96881	1.00302e-11	-0.801019	0.000715675
PA1290		-0.545561	0.0246321	4.28263	8.83618e-51	0.220058	0.4855
PA1292		0.0946201	0.633403	-5.35855	2.31133e-28	0.0771984	0.687671
PA1293		-0.188916	0.0834586	-5.23926	1.06007e-43	0.242669	0.0407183
PA1295		-0.260136	0.362726	-2.97272	6.01454e-05	-0.113256	0.791487
PA1296		0.35156	0.00498832	1.43948	1.21385e-14	0.0245506	0.920774
PA1297		0.383517	0.122864	-1.8555	0.000258379	-0.401873	0.252894
PA1299		0.423094	0.00341877	-3.32279	3.49387e-17	0.0140687	0.962783
PA1303		0.0622494	0.815857	2.14411	1.46853e-17	-0.169796	0.683567
PA1304		-0.0677879	0.53183	-2.85849	6.23659e-26	-0.051462	0.755288
PA1305		-0.17244	0.213202	-3.58031	2.47663e-21	-0.178966	0.267425
PA1306		0.225215	0.0943584	-4.1946	3.72012e-25	-0.16615	0.345576
PA1308		-0.150233	0.304996	1.35871	8.40457e-12	-0.169804	0.353295
PA1310	phnW	0.284814	0.33448	1.18393	0.000515646	0.266949	0.547342
PA1312		0.598467	0.000927091	2.41776	1.02595e-31	-0.0218343	0.957553
PA1314		0.0506114	0.907453	1.96293	3.1639e-08	0.645171	0.108024
PA1315		-0.267088	0.249745	-4.89831	5.46336e-11	-0.200709	0.474532
PA1322		0.854129	4.85069e-06	2.3022	6.86966e-31	-0.133207	0.671419
PA1323		-0.73276	4.02542e-08	2.46528	0.000248638	0.562383	1.97762e-07
PA1324		-0.849165	1.59831e-06	-6.65659	1.04413e-17	0.447082	0.000277221
PA1327		0.0909868	0.441579	3.0176	5.5104e-06	0.0286449	0.880455
PA1328		-0.264852	0.220836	4.19752	1.54725e-11	0.708978	0.000757629
PA1334		0.049928	0.908354	-3.46066	4.23759e-06	0.649751	0.0520549
PA1335		-0.556996	3.86312e-05	-1.70777	6.65273e-08	0.396429	0.0163224
PA1337	ansB	0.354654	0.0593879	-3.02354	1.39987e-06	0.142318	0.316802
PA1338	ggt	-0.389858	0.0160692	-4.72053	9.46664e-18	-0.191057	0.141395
PA1339		0.0098986	0.964877	-1.45825	0.00145735	-0.0132232	0.945473
PA1340		-0.0120545	0.97063	-2.31723	1.64788e-05	0.0046369	0.986849
PA1342		0.262579	0.124846	-2.08122	0.00167489	0.0564189	0.759899
PA1344		-0.0569277	0.696573	-1.91915	1.33916e-13	0.00936679	0.967076
PA1345		0.409295	0.0600074	2.23258	1.2909e-27	0.468261	0.113638
PA1348		-0.487977	0.0408816	1.86298	3.02415e-10	-0.108378	0.780368
PA1349		0.93324	0.000252804	-7.50484	2.27233e-09	-0.214278	0.688013
PA1350		0.465748	0.0349635	-2.67806	7.64008e-09	-0.117309	0.773372
PA1353		-0.290853	0.290143	-7.78229	2.32476e-10	-0.122275	0.740774
PA1357		0.00553242	0.977521	-3.01505	5.19563e-14	0.0563804	0.830395
PA1358		-0.076115	0.678569	-1.55049	3.86687e-06	-0.302819	0.190426
PA1359		0.151859	0.528274	-2.31892	4.19596e-06	-0.0178286	0.962783
PA1360		-0.0763442	0.764125	-1.74415	1.96087e-05	-0.391927	0.168059
PA1361		-0.826229	2.47686e-08	-3.25281	4.0437e-12	-0.189702	0.371741
PA1366		-4.68151e-05	0.999771	2.62488	1.71383e-11	0.527163	0.000242521
PA1367		-0.11158	0.67722	2.13088	2.00605e-23	0.157368	0.63177
PA1368		0.244314	0.238125	2.95835	0.000565842	0.628323	0.000176241
PA1369		0.153632	0.320636	2.3583	0.00195057	0.579046	6.72013e-07
PA1370		0.0744993	0.524213	2.52866	0.000262688	0.810403	1.49165e-15
PA1371		-0.576242	5.21477e-08	1.00837	9.69237e-05	-0.0608948	0.719473
PA1373	fabF2	0.0243816	0.938743	2.46796	1.19351e-16	-0.258112	0.353152
PA1376	aceK	-0.127237	0.292038	2.09876	0.000838327	0.067162	0.699277
PA1377		-0.118662	0.488414	-5.45533	9.23469e-24	0.0239494	0.93826
PA1378		-0.503929	0.0777669	-1.30379	0.0415126	0.0430796	0.927302
PA1379		-0.0465945	0.913857	3.86152	8.07151e-51	0.193856	0.700563
PA1380		-0.301445	0.231492	2.07753	5.33332e-15	-0.0120164	0.978682
PA1382		0.0336716	0.808896	3.2891	5.2514e-08	0.643023	7.31397e-10
PA1383		-0.0105772	0.939531	1.90021	4.1721e-07	0.0502054	0.832813
PA1384	galE	-0.106939	0.761098	4.19898	9.25123e-66	0.881569	0.0013521
PA1387		0.158189	0.231492	1.62108	8.84937e-19	-0.103806	0.622182
PA1389		0.290871	0.158814	1.33611	5.21503e-10	0.623873	0.00105907
PA1390		-0.299957	0.245947	3.6768	3.04745e-43	0.498126	0.0430136
PA1391		-0.462103	0.0138299	2.98725	4.28878e-33	0.287435	0.171683
PA1392		0.000789387	0.997652	4.07756	1.58266e-08	0.962546	6.84425e-07
PA1395		0.542368	0.207752	8.19018	1.52853e-15	0.989505	0.0273282
PA1396		-0.277971	0.127185	-1.97801	5.04105e-09	-0.203317	0.407591
PA1397		-0.743258	7.23126e-06	-4.16518	1.97492e-14	0.0411426	0.888987
PA1398		-0.412244	0.0864045	2.16639	1.96455e-13	-0.0859282	0.817898
PA1402		0.0616898	0.790533	-3.36237	5.13784e-11	-0.240493	0.375364
PA1405		0.198348	0.342278	2.67325	2.01181e-08	0.0950456	0.750258
PA1406		-0.194408	0.44058	5.70911	1.58119e-12	-0.113867	0.757903
PA1407		-0.171175	0.437503	4.66894	1.57404e-09	0.402428	0.0603752
PA1410		-0.897858	3.2711e-06	-2.68289	1.7229e-06	0.498055	0.0337423
PA1411		0.15841	0.486899	2.48421	3.35258e-31	0.145834	0.674074
PA1412				3.8653	2.62794e-26
PA1416		-0.0756581	0.750837	-1.85696	4.41135e-05	-0.209417	0.504124
PA1417		0.723718	0.000141481	2.65751	3.23807e-42	-0.450477	0.152215
PA1418		0.719207	2.22056e-05	3.01863	4.82041e-56	-0.106276	0.770276
PA1422	gbuR	-0.506989	0.000677973	2.33423	1.32516e-33	-0.27416	0.230124
PA1424		-0.0161374	0.9627	4.398	1.84906e-77	0.377036	0.221277
PA1425		-0.222346	0.501972	1.54585	0.000247828	0.619412	0.0151426
PA1428a		-0.156316	0.367564	3.63679	1.03099e-09	0.474484	0.00888041
PA1430	lasR	0.13597	0.214267	-2.02941	2.82726e-05	-0.141255	0.175645
PA1432	lasI	0.446429	1.18256e-05	-4.28734	1.16442e-11	-0.148468	0.172573
PA1433		0.0962867	0.451811	-1.0895	2.09636e-06	-0.382717	0.00188132
PA1434		0.445191	0.0376145	2.3175	1.59791e-20	0.249696	0.389067
PA1436		-0.106097	0.628735	3.06112	3.46471e-11	-0.123495	0.65449
PA1437		0.0210669	0.932568	1.05846	1.153e-05	0.19856	0.569808
PA1440		-0.0982804	0.35618	-6.23716	6.65883e-46	-0.0555415	0.744332
PA1441		0.0481574	0.692932	-2.66253	4.67413e-20	0.323461	0.00229897
PA1442		-0.0389846	0.811825	-5.7241	1.10062e-30	-0.092036	0.647776
PA1445	fliO	0.111301	0.654984	-3.07402	6.30664e-09	0.0503351	0.88584
PA1446	fliP	0.0569824	0.726357	-1.18705	7.35993e-06	-0.166835	0.371454
PA1447	fliQ	0.492554	0.0969172	-3.21888	1.62952e-05	0.451494	0.230869
PA1448	fliR	0.151459	0.507653	2.09943	7.50934e-19	0.411586	0.0971233
PA1449	flhB	-0.00778153	0.977721	2.94078	2.28318e-35	-0.174402	0.607356
PA1450		-0.283632	0.13809	2.54074	1.12717e-33	0.0541015	0.845939
PA1454	fleN	0.0299046	0.809141	-5.02334	1.02567e-21	-0.181867	0.110125
PA1456	cheY	0.0282262	0.874729	1.86727	2.78659e-22	-0.103346	0.659986
PA1457	cheZ	0.0690988	0.537717	-4.48105	1.0319e-23	-0.120671	0.346832
PA1459		-0.0384157	0.738829	-5.17816	9.11538e-44	-0.0853712	0.552842
PA1460	motC	-0.137789	0.311665	-1.76221	1.16436e-09	-0.120835	0.470432
PA1462		0.0947424	0.390923	-2.06496	2.06227e-18	-0.163397	0.222889
PA1463		-0.254115	0.0337709	-2.5333	4.65076e-20	-0.236204	0.0819958
PA1464		0.0664709	0.562363	-3.66001	2.08984e-28	-0.347	0.00139219
PA1465		0.369218	0.0864431	-4.67886	4.99971e-17	0.230164	0.471986
PA1466		0.167683	0.416263	-1.94828	4.64889e-06	-0.239966	0.376867
PA1467		0.377056	0.252018	-3.43065	1.00748e-05	-0.0675002	0.891934
PA1469		-0.246066	0.296719	-2.98583	1.94897e-07	-0.350836	0.279021
PA1470		0.2139	0.305292	1.6158	7.23554e-14	0.0485996	0.887775
PA1471		0.452986	0.00509492	-1.58669	2.40464e-07	0.453587	0.0200354
PA1473		0.964777	0.000161649	1.47288	1.69951e-06	0.134767	0.781207
PA1474		0.363749	0.000593119	-3.55216	4.16471e-27	-0.266541	0.0382435
PA1475	ccmA	-0.236166	0.150603	-9.86664	5.22093e-34	-0.0414349	0.876168
PA1476	ccmB	-0.389394	0.00496799	-1.88429	1.40864e-13	-0.180576	0.307869
PA1477	ccmC	-0.748984	6.02907e-15	1.90986	5.94787e-05	-0.118832	0.356126
PA1479	ccmE	-0.994609	4.28014e-19	-4.82958	1.07597e-22	-0.207605	0.1306
PA1480	ccmF	-0.850238	3.58164e-15	-1.82376	4.15377e-06	0.0479369	0.732285
PA1482	ccmH	-0.815031	3.87546e-08	1.60257	4.45538e-13	0.483466	0.000254454
PA1483a		-0.734934	0.00574497	1.59901	4.22454e-06	-0.0716641	0.853591
PA1484		-0.167654	0.455448	1.79448	5.07497e-15	0.0866731	0.773372
PA1485		0.604352	0.0502011	2.8975	4.68972e-29	0.304644	0.5576
PA1486		-0.0157597	0.963494	2.30153	3.02948e-15	-0.230151	0.504786
PA1487		0.570695	0.0167015	3.1869	2.65803e-25	0.514361	0.06726
PA1488		0.239615	0.592274	3.11009	1.04266e-31	0.278397	0.577793
PA1489		0.479424	0.0837695	-1.04029	0.00885594	-0.518846	0.111405
PA1491		0.0533151	0.798176	2.93093	1.05357e-41	0.506665	0.00913028
PA1492		0.579419	0.104498	2.07184	5.52633e-07	0.476879	0.158921
PA1493	cysP	0.367698	0.00584594	-1.8484	0.000229286	0.119976	0.52291
PA1494		-0.652641	0.000120298	1.79212	0.00079928	0.495779	0.000528515
PA1496		-0.114946	0.543134	-2.11258	3.16453e-08	-0.0550302	0.876681
PA1500		0.653049	0.114578	4.57516	1.63658e-66	0.491657	0.38132
PA1501		-0.266431	0.166587	1.22501	1.2257e-07	-0.312139	0.19745
PA1502	gcl	0.00761295	0.983699	4.24197	2.25789e-49	0.474516	0.0935014
PA1504		-0.210268	0.081656	-2.53652	1.36765e-17	-0.089012	0.593147
PA1505	moaA2	0.827022	3.13738e-16	-1.89057	2.53985e-06	-0.0171827	0.932618
PA1507		-0.2936	0.173084	-1.7949	1.93054e-07	0.0704936	0.81717
PA1508		-0.805155	0.0306131	4.43759	2.96629e-53	0.580549	0.103273
PA1509		-0.329865	0.00221218	2.38767	0.000721704	0.274548	0.026332
PA1511		-0.393948	0.011086	2.72423	7.94948e-05	0.447762	0.00110016
PA1512	hcpA	-0.28233	0.298597	-8.45402	1.63502e-10	0.605869	0.000355008
PA1513		0.0118347	0.961174	1.2564	3.87285e-07	0.738117	1.45456e-06
PA1514		-0.54333	0.130089	3.23296	1.0481e-16	0.575197	0.054277
PA1515	alc	-0.135672	0.516971	3.84138	1.13901e-45	-0.0248756	0.948959
PA1518		0.234978	0.326731	-3.9707	1.1649e-09	0.447694	0.0788193
PA1520		0.0301086	0.811825	-2.31161	9.08318e-18	0.0805299	0.612005
PA1521		-0.297219	0.060789	2.26455	9.43773e-28	-0.168176	0.468877
PA1522		-0.160812	0.362753	-9.01929	1.9977e-19	-0.0259379	0.926964
PA1524	xdhA	-0.06322	0.755256	2.2133	9.1062e-28	0.0565839	0.864542
PA1526		-0.15771	0.161386	-2.94609	3.43049e-24	-0.205403	0.140695
PA1527		-0.234565	0.0301448	-1.50763	0.00141148	-0.124858	0.269342
PA1528	zipA	-0.354056	0.000181451	-3.89524	5.32302e-16	-0.149149	0.190948
PA1530		-0.110586	0.675953	-1.81583	3.0339e-06	-0.262059	0.300775
PA1531		0.252008	0.128541	-3.13128	9.10716e-16	0.493301	0.00653326
PA1532	dnaX	-0.300158	0.00245785	-1.74996	3.13093e-05	-0.239094	0.0308984
PA1533		-0.0437821	0.69863	-2.20657	5.51091e-19	-0.0254838	0.882425
PA1534	recR	-0.5531	8.38199e-09	-5.83843	4.45722e-43	-0.218151	0.0717232
PA1535		-0.369235	0.0112764	2.49236	1.05077e-36	0.0301942	0.915124
PA1536		-0.141754	0.510451	2.28109	9.1339e-21	0.273893	0.207276
PA1537		0.192773	0.56787	4.33317	1.07267e-83	0.858899	0.0109235
PA1543	apt	-0.387469	0.00850758	-10.205	2.27027e-28	0.0129572	0.950401
PA1544	anr	-0.182429	0.193592	-4.7814	1.18201e-15	0.27505	0.00665088
PA1545		0.0573811	0.786036	2.70969	4.0867e-08	0.110515	0.706463
PA1546	hemN	0.597648	0.00010574	-2.50539	1.80316e-05	0.351569	0.000747644
PA1547		-0.0975273	0.742076	2.56541	7.09793e-27	-0.136826	0.745881
PA1548		-0.23839	0.500495	1.04246	0.00709941	0.0768842	0.879912
PA1550		-0.247786	0.052302	-3.59504	1.41273e-21	0.240597	0.0275349
PA1551		-0.178296	0.222973	-1.74271	0.000774565	0.114709	0.362196
PA1552	ccoP1	-0.089819	0.526967	-4.79547	1.10729e-14	-0.125849	0.308863
PA1552.1	ccoQ1	-0.0932024	0.707626	-8.11201	2.18817e-12	-0.550126	0.0629503
PA1553	ccoO1	-0.0183936	0.907345	-4.14834	6.55962e-19	-0.0361422	0.827539
PA1554	ccoN1	0.00801613	0.969358	-1.66562	0.000731526	-0.072564	0.596805
PA1555	ccoP2	0.601274	0.0329319	-3.88342	1.62922e-07	0.426209	0.00156589
PA1555.1	ccoQ2	0.557771	0.157887	-1.94757	0.0200717	0.463362	0.126218
PA1556	ccoO2	0.64588	0.00985967	-5.45507	7.04583e-12	0.587974	0.000103064
PA1557	ccoN2	0.651852	0.00355165	-2.82716	7.73342e-05	0.587987	4.14528e-06
PA1558		0.0492959	0.876481	-1.62911	0.00314956	-0.450451	0.186008
PA1561	aer	0.165661	0.139926	-1.45825	0.00665455	-0.0571312	0.700195
PA1563		-0.154813	0.278711	1.11148	6.64538e-08	0.0110765	0.96354
PA1564		0.280714	0.329846	-1.9902	0.00102486	-0.323331	0.418791
PA1567		-0.339381	0.107125	-1.04606	0.0152604	-0.42153	0.123667
PA1569		0.751877	0.0225462	1.36227	5.65903e-05	0.381637	0.439799
PA1570		-0.34175	0.0526302	2.66894	5.77343e-34	0.0837613	0.749983
PA1571		-0.415018	0.116494	-3.75595	3.44929e-05	0.145197	0.716277
PA1572		0.110244	0.299872	-3.20772	2.75799e-27	-0.00400092	0.981063
PA1573		0.260995	0.0851371	-1.68034	4.16367e-11	0.149602	0.510805
PA1575		-0.0818532	0.727874	-2.19427	7.5196e-08	0.182833	0.544985
PA1576		-0.461282	1.98142e-05	-1.05709	7.2172e-06	0.0649945	0.71701
PA1577		-0.68473	1.3483e-05	-2.3735	1.94031e-07	0.0622689	0.819102
PA1579		-0.161667	0.107091	-2.80377	1.3753e-09	0.151558	0.161273
PA1580	gltA	0.138641	0.524515	-1.50785	0.0298603	0.127289	0.368451
PA1581	sdhC	-0.499302	1.70181e-08	-1.77057	9.96168e-09	-0.0903355	0.480696
PA1582	sdhD	-0.593535	1.75813e-07	-2.65444	2.91052e-14	-0.181715	0.125251
PA1583	sdhA	-0.55166	1.54297e-06	-1.87847	0.00701081	-0.0870623	0.444802
PA1585	sucA	-0.147964	0.492324	-1.43052	0.0111258	0.0686916	0.660199
PA1586	sucB	-0.245526	0.308254	-1.70655	0.024107	0.0962148	0.488204
PA1587	lpdG	-0.222682	0.0878454	-2.71038	1.35629e-06	-0.0160777	0.916288
PA1588	sucC	-0.134157	0.220661	-3.48388	5.18944e-11	-0.131355	0.202048
PA1589	sucD	-0.156139	0.137024	-4.52661	1.80596e-14	-0.155597	0.129108
PA1590	braB	-0.634725	1.21821e-11	-1.43967	2.7487e-05	0.00139269	0.993409
PA1591		-0.232681	0.376797	2.3072	3.55284e-22	-0.0406549	0.928477
PA1592		-0.0889435	0.516088	-3.52916	4.58029e-05	0.307144	0.00657357
PA1593		-0.471941	0.00666894	3.24688	6.63103e-44	0.374525	0.041359
PA1594		-0.227619	0.283387	-4.56913	2.20619e-12	0.061214	0.838367
PA1595		-0.418037	0.00237834	2.67731	1.35003e-10	-0.127935	0.540487
PA1597		0.944935	3.88443e-08	1.04904	0.000162956	0.608838	0.000722685
PA1598		-0.308313	0.0546592	-3.03294	9.75724e-11	0.309815	0.122721
PA1600		-0.470996	0.190955	6.74759	6.09137e-13	-0.276345	0.588372
PA1601		-0.654445	0.000336311	2.39676	2.44116e-26	-0.222899	0.461465
PA1604		-0.629896	5.15939e-06	1.15917	6.17562e-07	-0.328077	0.0362083
PA1605		0.240327	0.315072	2.42771	2.93786e-13	0.55147	0.000853829
PA1607		0.396817	0.0289627	-1.88212	4.38622e-08	-0.442406	0.0262319
PA1608		0.358829	0.00738576	1.84857	2.10247e-20	-0.1723	0.481968
PA1609	fabB	-0.681077	1.50445e-05	-4.86684	1.62868e-10	-0.438252	0.00117778
PA1611		-0.318027	0.00568646	3.01524	5.82668e-05	0.178837	0.220485
PA1613		-0.368799	0.000453628	1.71587	2.61513e-05	0.0196046	0.912789
PA1615		0.0582095	0.798037	-5.10811	1.49664e-12	-0.0348192	0.937387
PA1617		-0.21819	0.0508776	-3.88972	2.55603e-29	0.29913	0.0159502
PA1618		-0.018341	0.927037	-6.503	1.87289e-23	0.186321	0.342313
PA1619		-0.417015	0.105829	2.94642	7.64288e-20	0.24311	0.439194
PA1622		-0.309058	0.0642091	3.14307	1.703e-07	0.120896	0.661807
PA1623		0.207917	0.0349969	-2.24885	5.42952e-16	0.025021	0.895781
PA1624		-0.210065	0.100413	-1.58307	3.57714e-09	0.0504982	0.78768
PA1625		-0.329963	0.0509088	3.10208	1.67771e-07	0.275582	0.175024
PA1627		0.0544331	0.831743	2.67321	5.47604e-29	0.304518	0.204609
PA1630		0.552657	0.00271166	-1.11094	0.000242315	0.102073	0.755008
PA1631		0.436649	0.115859	3.8671	2.9576e-24	0.991045	0.000497959
PA1636	kdpD	-0.350909	0.0235676	2.44535	8.74247e-23	0.0486529	0.860279
PA1637	kdpE	-0.0591006	0.811825	-8.40405	1.13645e-13	-0.178032	0.557484
PA1638		-0.636048	0.00604029	4.26825	1.55269e-38	0.0204023	0.9601
PA1639		-0.833143	2.36272e-09	1.36532	2.20843e-11	-0.302182	0.0421921
PA1643		0.222481	0.0491303	-1.8468	3.82577e-10	-0.0743824	0.633821
PA1644		0.0269834	0.868631	-5.3254	2.49012e-34	-0.136893	0.486019
PA1645		0.239577	0.431151	2.79211	1.62917e-40	0.0744598	0.862141
PA1646		-0.170172	0.407237	3.31927	2.21497e-53	0.149097	0.599773
PA1647		0.128565	0.492219	2.2359	3.98893e-20	0.320369	0.086358
PA1650		-0.852681	7.86413e-08	1.51841	7.57253e-10	0.357006	0.0343643
PA1651		0.636674	1.4564e-05	1.69381	0.0121281	0.0108285	0.969643
PA1654		0.159305	0.339243	-1.07974	0.00261835	-0.128417	0.343126
PA1655		0.40394	0.0033113	-1.73806	8.42811e-13	0.0192367	0.938681
PA1657		0.242088	0.200874	-2.1785	5.09288e-08	0.669702	1.27304e-06
PA1658		0.407041	0.059605	-2.80582	6.30966e-06	0.796885	2.29259e-10
PA1659		0.237876	0.305355	-3.21856	1.80294e-08	0.71633	0.00291043
PA1660		0.0914487	0.661046	-2.0503	6.50964e-07	0.691004	3.58231e-10
PA1663		0.116823	0.548979	-3.68285	2.51521e-15	0.420667	0.0161318
PA1664				5.34334	1.04823e-13
PA1665		0.249207	0.178928	1.95804	2.60886e-06	0.507599	0.00341769
PA1666		0.292116	0.104603	-6.16083	2.91039e-18	0.474431	0.0104989
PA1667		0.232929	0.113846	-1.20804	0.000215754	0.405129	0.00102442
PA1668		0.170481	0.301683	-2.45812	2.03667e-11	0.478609	0.000499001
PA1670	stp1	0.00658504	0.977521	-9.0589	5.26817e-23	-0.00540061	0.98636
PA1671	stk1	-0.538448	0.000199011	3.67706	1.18222e-17	-0.0945428	0.674074
PA1672		-0.273718	0.160024	2.6912	7.24459e-40	-0.109459	0.708151
PA1673		-0.776406	2.25943e-06	-4.00057	3.74186e-15	-0.108504	0.468868
PA1674	folE2	-0.604751	3.75102e-11	-3.97557	2.06184e-39	-0.124975	0.374922
PA1677		0.632277	4.88409e-05	-1.46023	1.14668e-06	-0.0631352	0.828337
PA1678		-0.392266	6.18946e-05	-3.34304	6.35692e-28	-0.0210376	0.920563
PA1679		0.0163252	0.923247	1.87232	5.56244e-17	-0.0950795	0.640521
PA1680		-0.394112	0.319785	5.38066	1.02635e-36	0.285847	0.531836
PA1681	aroC	-0.0336085	0.773514	-2.47985	3.83545e-08	-0.0200302	0.900405
PA1688		-0.58177	6.77344e-05	-3.00443	7.17622e-15	-0.0389427	0.813926
PA1690	pscU	-0.800659	0.000764793	3.6878	1.91333e-42	-0.0558996	0.883906
PA1693	pscR	-0.253524	0.162494	3.89391	2.01751e-18	0.081502	0.768844
PA1709	popD	-0.672482	2.4029e-09	3.63287	3.72512e-09	-0.208063	0.0998258
PA1710	exsC	-0.633919	2.06452e-08	-3.22116	2.69246e-20	-0.295242	0.0597778
PA1711		-0.112613	0.754263	-2.2091	0.000389263	0.0226029	0.967076
PA1713	exsA	-0.180075	0.0603487	-1.67918	2.02179e-07	-0.691124	1.19871e-12
PA1714	exsD	-0.579106	5.08917e-08	-1.62459	6.96782e-09	-0.626665	2.03493e-10
PA1722	pscI	-0.687096	0.00487812	-7.23879	4.7349e-08	-0.313835	0.312867
PA1727	mucR	0.0411034	0.785182	3.90556	7.41644e-08	0.0243506	0.917526
PA1729		-0.303518	0.00367743	-1.80119	1.35469e-14	-0.229237	0.0914497
PA1731		-0.798064	3.3118e-07	1.23573	5.25765e-11	-0.160586	0.472548
PA1733		-0.527867	6.16432e-05	-4.9879	2.58229e-28	0.0150214	0.946849
PA1735		0.202595	0.361733	3.85149	1.9044e-17	-0.021695	0.958566
PA1737		-0.86314	1.17997e-12	1.26154	0.00500984	0.900705	3.73193e-12
PA1739		0.609023	0.0892923	3.92528	1.3165e-53	0.372653	0.478891
PA1740		-0.119513	0.587583	-1.55555	0.000705135	0.0774608	0.802744
PA1741		-0.486427	0.00783902	1.95686	1.52613e-19	-0.0983803	0.740863
PA1742		0.278785	0.0176613	-2.7474	1.97174e-05	-0.370539	0.000222683
PA1745		0.24993	0.186109	-5.81968	7.07511e-18	-0.0383982	0.908595
PA1748		-0.446551	0.000450152	2.2704	1.00246e-05	0.455877	1.82669e-05
PA1749		0.303174	0.00552612	-7.57003	3.24882e-35	0.0624966	0.717453
PA1750		-0.560635	1.34491e-09	-1.79769	3.07133e-05	-0.20988	0.0418648
PA1753		-0.266015	0.0473482	-3.36332	7.79422e-24	-0.280959	0.0853875
PA1754	cysB	-0.0512727	0.705917	1.67354	0.00630468	0.116852	0.378935
PA1755		-0.176179	0.597344	-3.86039	1.99393e-05	-0.411311	0.286925
PA1762		0.172365	0.500473	-1.55959	0.000796307	0.120469	0.755008
PA1763		-0.30676	0.151969	2.39141	1.22919e-28	-0.116688	0.730579
PA1764		0.105333	0.717012	3.49125	6.43296e-07	0.793572	0.000693577
PA1765		0.299998	0.215925	1.73576	3.32203e-12	0.197792	0.481796
PA1768		-0.195344	0.110743	-3.55071	7.47939e-24	-0.0384994	0.828165
PA1770	ppsA	-0.231532	0.0218962	-2.15651	6.23676e-06	-0.0347216	0.795944
PA1771	estX	-0.293954	0.072438	-1.88039	1.01039e-09	-0.00875403	0.974627
PA1772		0.5085	4.1051e-08	-2.04354	8.51562e-12	0.22542	0.0457182
PA1773	cmaX	0.230934	0.0992636	-4.2207	1.96516e-26	-0.0103425	0.969643
PA1775	cmpX	-0.295056	0.0185907	-1.08836	0.00853548	-0.419497	0.000664802
PA1776	sigX	-0.383917	0.000289551	-4.37261	6.51144e-16	-0.414438	0.000129091
PA1777	oprF	-0.255681	0.0200268	-5.51353	1.24282e-08	-0.088462	0.436955
PA1779		-0.328203	0.04514	1.31221	2.03382e-08	0.140626	0.552187
PA1781	nirB	-0.10823	0.68082	4.09879	1.25743e-19	0.646129	0.00234314
PA1782		-0.377346	0.278327	5.2934	1.72246e-96	0.264574	0.565584
PA1786		-0.0801843	0.809603	-3.89152	7.37204e-06	0.0229404	0.965001
PA1788		0.377091	0.0235724	-4.12011	1.79988e-21	0.212671	0.434034
PA1789		-0.318194	0.0172663	-3.44657	4.79964e-13	0.0326157	0.860037
PA1790		-0.0938502	0.580092	-4.57323	4.51425e-20	-0.0231067	0.936032
PA1792		0.23948	0.0324853	-2.9753	3.21294e-25	-0.103099	0.560256
PA1793	ppiB	0.572434	3.20737e-10	-3.07799	1.2935e-09	-0.136018	0.24295
PA1794	glnS	-0.331473	0.00101344	-2.08196	0.000157186	-0.166829	0.108821
PA1795	cysS	-0.296594	0.00286445	1.29186	0.0194139	0.0482636	0.734986
PA1796	folD	-0.459841	4.12783e-06	-1.44826	2.08976e-08	-0.282657	0.0150905
PA1799	parR	-0.0207502	0.901746	-4.49641	3.01467e-24	0.0485409	0.844058
PA1800	tig	-0.440473	8.40634e-06	-4.05645	9.73309e-11	-0.17433	0.0799691
PA1801	clpP	0.141847	0.174707	-1.73311	0.00247443	0.159544	0.122182
PA1802	clpX	-0.0333733	0.798677	-3.71723	6.89076e-11	-0.11821	0.240518
PA1803	lon	-0.0415822	0.7286	-1.23005	0.0243483	-0.0640823	0.593587
PA1804	hupB	0.188378	0.0843765	-7.30032	3.71437e-20	-0.0617989	0.633821
PA1805	ppiD	-0.295421	0.00264473	-1.3059	0.017808	-0.201508	0.0406801
PA1806	fabI	-0.184612	0.175139	-4.99216	1.88382e-28	0.109888	0.556119
PA1809		-0.159983	0.394656	2.00832	3.04827e-20	0.979534	1.38185e-08
PA1810		-0.310636	0.00474008	4.31232	2.72144e-08	0.200838	0.0789611
PA1812	mltD	-0.536861	8.90555e-07	-4.11996	6.66574e-13	-0.134081	0.222641
PA1813		-0.0483581	0.748211	2.52332	0.000160678	0.188414	0.212963
PA1814		0.458755	1.06275e-05	-4.84584	9.45159e-40	0.182185	0.189713
PA1819		0.0138972	0.916159	-3.75593	2.95041e-35	-0.0221115	0.911563
PA1823		-0.734286	1.5032e-10	-1.68045	2.07022e-08	-0.237947	0.0767924
PA1824		-0.389818	0.031171	-2.85621	2.99075e-09	-0.144	0.612501
PA1825		-0.665397	8.05767e-06	3.80007	3.55871e-06	0.757064	9.04695e-08
PA1826		-0.33139	0.0866862	1.54015	8.36661e-11	-0.0373122	0.916288
PA1828		0.18527	0.277514	-1.16946	0.000250592	0.763788	1.09211e-11
PA1829		-0.174826	0.260024	-3.47563	3.43435e-22	0.512917	0.000123056
PA1833		0.0366703	0.790533	-7.25719	3.65989e-49	0.0758434	0.63289
PA1835		0.59999	0.0053297	4.18238	1.23215e-15	0.00475315	0.991436
PA1837		0.143945	0.458587	2.02125	0.000290457	0.193446	0.397652
PA1838	cysI	0.217626	0.395427	1.97759	0.00543373	0.0757122	0.859911
PA1840		-0.630127	0.000183691	1.53133	1.14935e-11	0.0505644	0.820126
PA1841		-0.49846	7.45793e-05	1.90677	2.29047e-24	-0.170758	0.421656
PA1842		0.0955772	0.588116	-4.58089	2.71271e-17	-0.17851	0.418433
PA1843	metH	0.46831	1.49554e-05	-1.58482	0.00436867	-0.0912585	0.486574
PA1844		-0.0939719	0.662151	-2.77359	4.04237e-08	0.0620368	0.853591
PA1845		-0.254667	0.376806	2.65803	2.19376e-38	0.133826	0.712234
PA1848		0.79804	0.00370797	1.0224	0.00151466	0.518113	0.179313
PA1850		0.677807	0.000188632	1.59668	1.07657e-09	0.164786	0.479716
PA1851		0.28529	0.0831735	-1.93084	4.94166e-08	-0.315775	0.18504
PA1852		0.235911	0.095189	-5.89397	1.20538e-28	-0.526819	0.000248798
PA1853		0.674951	2.68876e-08	-1.45076	2.17084e-09	0.00854711	0.975969
PA1854		0.7087	0.000168878	2.87677	5.57891e-49	0.0573943	0.880455
PA1856		0.423481	0.00127444	3.79606	4.3585e-05	-0.226563	0.269071
PA1857		-0.320528	0.0118354	-1.60383	1.77977e-09	0.0392805	0.848143
PA1859		0.174043	0.447376	-1.32144	0.000416265	-0.449639	0.0833934
PA1862	modB	-0.390613	0.0747792	3.17288	1.83695e-20	0.292357	0.227274
PA1863	modA	-0.342101	0.154932	-1.20176	0.0232665	-0.231113	0.474846
PA1872		-0.410512	0.000175542	-1.1126	5.84437e-07	0.160476	0.248885
PA1873		-0.224182	0.422542	4.02138	1.02125e-59	0.80618	0.000694781
PA1878		-0.669324	5.16242e-05	-2.72377	4.99463e-09	-0.0148176	0.962647
PA1879		-0.653909	0.00779537	2.47851	2.75063e-24	-0.204207	0.534439
PA1881		-0.325651	0.107272	-2.04402	1.2199e-05	0.355905	0.0985983
PA1884		0.865376	0.0394727	1.38078	0.00280064
PA1885		0.111919	0.802447	2.48551	2.39659e-11	0.267045	0.650483
PA1886	polB	0.268114	0.0232717	2.07515	0.000446026	-0.0784732	0.647794
PA1887		-0.115741	0.591604	1.40421	9.2592e-09	-0.144096	0.71152
PA1889		-0.0938125	0.515537	1.35086	0.00262755	0.214264	0.142803
PA1890		0.403094	0.00278731	-3.00708	4.147e-22	0.244004	0.190748
PA1899	phzA2	0.922877	1.05663e-15	-7.3315	1.40431e-45	-0.650274	0.000847151
PA1900	phzB2	0.686451	1.89157e-08	-1.84958	4.19096e-06	-0.936591	3.29567e-12
PA1901	phzC2	0.409995	0.348846	-6.94433	5.64412e-07
PA1906		0.299917	0.0128125	-5.35978	3.45625e-35	-0.644574	3.59132e-05
PA1907		0.537356	0.00181358	1.2724	1.07451e-10	-0.780634	0.000919418
PA1913		0.508238	0.193334	1.76562	7.31914e-06
PA1914		-0.201688	0.326731	1.14809	2.99941e-07	0.31915	0.0318428
PA1915		0.487721	8.49481e-06	-1.35926	6.60974e-09	-0.0306036	0.891934
PA1916		-0.0465341	0.88664	4.12739	3.06451e-54	0.344551	0.266672
PA1928	rimJ	0.555496	0.0793156	2.29206	1.93467e-13	0.097803	0.839947
PA1931		-0.177582	0.452882	1.02648	0.000341782	0.334569	0.188326
PA1932		-0.059849	0.770579	1.27881	4.03198e-08	0.329756	0.0994319
PA1934		-0.774142	5.07685e-12	-2.90874	7.15054e-17	0.354891	0.0135967
PA1938		0.0846702	0.806616	-3.66254	4.69612e-05	0.0435486	0.937004
PA1944		0.238413	0.0445056	2.66956	5.11884e-05	0.205933	0.126812
PA1945		-0.121687	0.660143	2.4425	1.4463e-23	0.14401	0.722405
PA1947	rbsA	-0.374142	0.0729115	3.77858	6.16239e-29	-0.443411	0.112354
PA1948	rbsC	0.243483	0.298643	-1.5044	0.000721089	-0.281192	0.259615
PA1949	rbsR	0.0117556	0.939531	-2.77576	1.54001e-18	-0.0442509	0.845939
PA1950	rbsK	0.297273	0.0120584	-4.65566	3.05904e-31	-0.0568269	0.760988
PA1954		-0.115871	0.772935	2.40695	8.51562e-12	-0.113877	0.845939
PA1957		0.342515	0.217778	-1.33854	0.0128718	0.135856	0.744332
PA1959	bacA	-0.104385	0.489487	-2.73088	2.54473e-16	-0.0392195	0.868407
PA1960		0.11276	0.601179	-2.55662	4.63966e-08	0.0553543	0.882789
PA1961		0.560351	0.00261494	1.87669	1.69332e-19	0.713045	0.00497119
PA1963		0.139075	0.607809	2.37813	1.29409e-20	-0.0143079	0.969643
PA1964		-0.898119	3.40185e-17	-1.27219	4.60009e-07	-0.371719	0.0036335
PA1965		-0.339159	0.249533	2.47077	7.76029e-17	0.334444	0.405515
PA1966		-0.059581	0.884977	4.839	4.49182e-36	0.132229	0.79038
PA1967		0.650077	1.6038e-05	-3.23186	3.30746e-17	0.288862	0.236468
PA1968		0.688627	0.0103645	-7.3756	8.14331e-09	0.327579	0.427178
PA1969		-0.543672	0.0188834	1.67528	4.77511e-10	-0.217207	0.512776
PA1970		0.828237	0.0131896	-7.38512	6.18166e-07	-0.119422	0.828337
PA1972		-0.581396	0.0666739	6.23141	2.32997e-14	-0.205733	0.699277
PA1973	pqqF	0.237167	0.0881879	-1.10369	9.4819e-06	-0.00437523	0.988363
PA1976	ercS'	0.722574	1.60957e-05	2.42599	8.22262e-33	0.765729	7.06316e-06
PA1977		0.151558	0.680884	-2.52665	0.00155846	-0.745417	0.105919
PA1978		-0.669524	0.0108327	1.39499	2.43842e-05	-0.387835	0.182246
PA1982	exaA	0.404848	0.134175	3.12317	1.23727e-36	0.551137	0.0994773
PA1986	pqqB	0.352998	0.000435438	1.6061	0.011412	0.12816	0.333509
PA1987	pqqC	0.158695	0.175611	-2.42718	3.67606e-20	-0.228147	0.123679
PA1988	pqqD	0.299831	0.246706	-4.69052	2.31354e-10	-0.462419	0.328797
PA1989	pqqE	0.303366	0.0153382	1.83385	0.00876799	-0.199721	0.1621
PA1990	pqqH	0.358767	0.00971436	2.33155	3.71471e-12	0.0788214	0.819102
PA1991		-0.127169	0.428641	2.46365	2.07635e-09	-0.0499615	0.803275
PA1992	ercS	-0.398	0.00146523	3.59817	1.75183e-13	-0.0452422	0.831348
PA1995		-0.267445	0.183721	-5.00929	9.13729e-11	-0.276995	0.32158
PA1997		-0.127006	0.323484	1.83136	3.08504e-07	-0.0688278	0.728287
PA1999	dhcA	0.660495	1.68646e-07	-3.41565	6.55683e-18	-0.384728	0.009506
PA2000	dhcB	0.181846	0.152274	-2.29603	6.32162e-19	-0.271052	0.0245845
PA2001	atoB	0.320744	0.0191627	-5.22222	3.12237e-26	-0.238502	0.299718
PA2002		-0.382947	0.0236906	1.16504	1.39238e-09	-0.368074	0.0264554
PA2003	bdhA	0.477361	0.000251115	-1.81583	8.55546e-10	-0.061753	0.8006
PA2005		-0.473466	0.000413511	-3.69804	1.66119e-19	0.0688875	0.755008
PA2011	liuE	0.196416	0.0900608	-3.61286	1.58477e-19	-0.0851565	0.546514
PA2014	liuB	0.140047	0.307012	-3.24446	6.43543e-10	-0.186911	0.126707
PA2015	liuA	0.553465	3.18456e-05	-4.41111	8.97444e-13	-0.191018	0.0519171
PA2017		-0.0442914	0.843037	1.36824	3.16926e-09	-0.0300134	0.924684
PA2022		0.872069	6.04807e-05	1.11229	4.37315e-05	-0.567269	0.111405
PA2023	galU	-0.27715	0.0107154	-1.55112	0.000224007	0.153235	0.174716
PA2024		-0.206024	0.0446821	-1.71923	4.95686e-13	-0.368479	0.000773007
PA2025	gor	0.296223	0.00210153	-3.76046	1.74363e-12	0.0535426	0.714957
PA2026		-0.109978	0.578695	-2.61346	2.79728e-09	0.0555343	0.86902
PA2028		0.353055	0.151531	1.47733	4.57821e-08	0.637934	0.0193349
PA2029		-0.115725	0.73449	3.96929	6.84762e-65	0.191452	0.648732
PA2030		0.30512	0.321472	-7.34737	7.16942e-09	0.557221	0.12351
PA2031		0.270364	0.335794	-1.35977	0.0035168	0.482183	0.135491
PA2032		0.026219	0.88664	1.90476	1.05779e-16	-0.0497146	0.839668
PA2036		0.013079	0.976929	5.34514	1.19917e-11	0.437949	0.230466
PA2037		-0.145427	0.294992	3.86258	1.21557e-09	0.961955	3.31702e-18
PA2038		-0.113664	0.708257	1.43199	1.01912e-05	-0.395191	0.215552
PA2039		-0.357611	0.0140504	-1.43358	3.42087e-05	-0.0951683	0.692135
PA2040		0.325512	0.0162649	-6.03253	2.8259e-23	-0.0583042	0.704885
PA2041		-0.592984	0.000226337	2.39738	6.30586e-11	-0.31786	0.0521827
PA2042		-0.821828	1.17763e-16	-1.02796	0.00068028	-0.0444694	0.759914
PA2043		-0.814854	2.97382e-06	3.13464	5.34303e-40	0.0843447	0.767557
PA2044		-0.317705	0.00557548	-3.23226	2.01484e-10	-0.374574	0.00114055
PA2048		0.284134	0.515537	1.7715	3.16059e-06
PA2049		-0.859278	5.60322e-19	1.8192	4.94991e-06	-0.05898	0.714957
PA2054	cynR	0.404142	0.124602	4.06767	5.53914e-19	0.27988	0.421656
PA2055		0.827085	0.183792	5.59392	1.57853e-09
PA2056		-0.561671	0.0302373	1.85451	1.41412e-07	0.553218	0.0456758
PA2061		0.500602	0.106896	2.33688	1.325e-15	0.733156	0.0600397
PA2063		0.0320419	0.886937	-2.97031	1.77051e-10	-0.105775	0.69905
PA2064	pcoB	-0.923112	0.000106208	4.44187	3.01515e-68	0.246298	0.468733
PA2065	pcoA	-0.897862	2.35335e-06	1.12368	8.09985e-07	-0.0127321	0.968027
PA2069		-0.8362	1.20472e-17	-2.82775	9.62885e-06	0.26408	0.00632406
PA2070		-0.0159824	0.925128	2.20124	0.000919401	-0.0212561	0.931637
PA2072		0.532171	3.82822e-05	1.74409	9.30047e-06	0.334184	0.0161318
PA2073		0.69522	0.000705526	3.51073	1.6785e-34	0.775405	0.00112258
PA2076		-0.448104	0.000680157	-1.34549	3.73399e-06	0.425994	0.00556819
PA2077		-0.328868	0.268813	2.39762	2.30923e-19	0.30981	0.34383
PA2080	kynU	-0.175832	0.115346	-3.74475	1.79061e-31	-0.0197214	0.917775
PA2082		-0.278291	0.190955	2.02591	7.50377e-16	0.119433	0.731909
PA2085		0.987434	0.0173941	4.89988	7.76161e-64
PA2087		0.888755	0.0368809	6.52102	1.1749e-14
PA2099		-0.325064	0.407237	3.91566	4.61153e-53	0.202489	0.674327
PA2102		-0.464892	0.201222	5.33859	7.35579e-10	0.890668	0.00150712
PA2103		-0.385999	0.0115429	1.6	4.32018e-15	0.386071	0.0212559
PA2104		-0.107397	0.526306	1.36294	1.75011e-09	0.370117	0.035214
PA2105		-0.0357922	0.869047	1.74226	2.09954e-13	0.293843	0.117942
PA2118	ada	-0.623675	0.000129699	-2.07528	1.69579e-07	-0.114343	0.722467
PA2121		-0.386285	0.100413	4.70867	9.00453e-32	0.340751	0.291438
PA2122		-0.354636	0.158474	4.31811	3.01775e-62	0.745762	0.00244317
PA2123		0.272781	0.115993	5.16923	2.12581e-14	0.550067	0.00341909
PA2126		0.298908	0.309592	1.89827	5.42807e-12	0.500416	0.0731207
PA2127		0.0795733	0.664784	-1.24417	2.7368e-06	-0.294869	0.115304
PA2128	cupA1	-0.0176132	0.96997	-1.66047	0.0128698	-0.34282	0.516203
PA2130	cupA3	-0.463239	0.0310961	3.42337	2.05403e-51	0.283937	0.308553
PA2135		-0.857866	0.000139653	4.26243	1.56837e-60	0.458481	0.0874327
PA2143		-0.355967	0.0786987	-3.84016	2.06461e-09	0.813224	8.66463e-06
PA2146		-0.0138041	0.957661	-2.87036	3.3075e-09	0.65849	0.000175763
PA2147	katE	-0.93718	8.18463e-08	2.37359	0.00133764	0.689791	1.86867e-06
PA2148		-0.351122	0.1995	-3.23975	7.43317e-06	0.854618	0.000937599
PA2151		-0.866075	8.29194e-08	1.60047	1.75874e-06	0.638641	7.5875e-08
PA2167		-0.448602	0.00614293	1.90097	7.92038e-14	0.595239	0.000172373
PA2168		-0.477144	0.0680044	1.46126	1.07728e-06	0.701982	0.00532136
PA2174		-0.37133	0.106674	2.291	8.15688e-26	0.645303	0.00177161
PA2175		-0.521119	0.0894579	-2.66391	0.0020075	0.952156	0.000134454
PA2177		0.106453	0.468822	2.09284	2.63521e-05	0.17352	0.239142
PA2178		-0.777605	0.000904066	1.69648	2.96594e-09	0.156904	0.599773
PA2180		-0.652488	0.000137335	2.88634	3.71825e-32	0.730839	3.52401e-06
PA2181		-0.735471	0.000418744	-1.41916	0.00563348	0.390132	0.129108
PA2182		-0.85559	0.00896921	4.9484	3.70045e-74	0.895911	0.00166427
PA2184		-0.790057	2.83387e-07	-1.08019	5.95316e-06	0.436409	0.00479982
PA2185	katN	-0.391987	0.152643	3.47478	1.48309e-49	0.856552	0.000608715
PA2188		-0.892887	0.000322435	-1.15636	0.0133026	0.335197	0.233134
PA2191	exoY	-0.543237	0.000930853	3.35	5.10371e-52	0.201585	0.344047
PA2193	hcnA	0.198675	0.567717	-5.31539	8.78383e-13	0.0572545	0.916288
PA2194	hcnB	0.452354	0.0108327	-2.61234	3.5943e-07	0.160958	0.244379
PA2195	hcnC	0.389573	0.0310063	-4.34723	4.33759e-13	0.0750986	0.689547
PA2196		0.215931	0.225636	2.40356	4.01187e-23	0.347968	0.0830804
PA2197		-0.177442	0.33266	-1.13944	0.000754714	0.107326	0.633821
PA2200		-0.553927	7.07497e-06	1.11768	2.50953e-08	-0.671569	0.000103969
PA2202		0.571013	0.0258997	2.96433	1.82297e-27	-0.0552338	0.908378
PA2205		0.223788	0.432362	-3.18494	1.16582e-05	-0.0374554	0.940271
PA2209		0.632453	0.0966825	3.93316	3.01328e-49	0.961585	0.0192006
PA2210		-0.0258509	0.952296	3.74395	1.3709e-44	-0.111735	0.861211
PA2212		-0.0621077	0.859864	4.75493	8.15077e-72	0.212871	0.609491
PA2216		-0.21188	0.592274	1.40807	0.0010229	0.465742	0.246746
PA2217		-0.186498	0.675078	5.44392	8.90741e-12	0.949686	0.00240306
PA2218		0.468583	0.0156532	1.63108	5.22292e-13	0.242524	0.401771
PA2219	opdE	-0.108393	0.730283	4.56006	1.07661e-37	0.497803	0.100368
PA2220		-0.349219	0.0739389	2.05083	2.11046e-26	0.0985211	0.712008
PA2221		0.542799	0.00461111	2.65348	3.84273e-37	0.857521	9.72723e-05
PA2223		0.310109	0.0887221	3.81783	2.22852e-09	0.867633	2.21472e-07
PA2230		-0.440829	0.0100929	-3.28645	4.60094e-10	-0.184815	0.452176
PA2231	pslA	-0.819166	1.39496e-13	3.70018	3.78311e-08	0.14441	0.288465
PA2237	pslG	-0.862971	5.22347e-08	2.31651	1.74661e-10	0.0256904	0.904801
PA2238	pslH	-0.988714	4.75478e-09	1.8034	7.07231e-22	-0.394177	0.0266501
PA2244	pslN	-0.72757	1.66265e-06	-3.72221	1.4043e-11	0.0845384	0.819102
PA2250	lpdV	-0.928351	1.31967e-11	-2.3986	0.000310028	-0.287517	0.0207997
PA2251		0.0653228	0.794141	4.47898	2.25313e-14	0.927241	1.23062e-05
PA2252		-0.123618	0.432469	-2.31434	3.47199e-12	-0.214564	0.351474
PA2253	ansA	-0.0316207	0.878272	-1.52674	4.14156e-06	0.0169085	0.957553
PA2255	pvcB	0.0593452	0.874937	2.97864	5.61102e-24	0.119228	0.811561
PA2259	ptxS	-0.236803	0.0319511	-5.14182	1.70723e-17	-0.562793	2.6636e-10
PA2260		-0.551016	1.72398e-07	-3.2208	1.63823e-25	-0.972372	8.53369e-16
PA2264		-0.793738	1.14318e-10	-6.28596	1.12699e-42	-0.767879	9.56994e-11
PA2265		-0.689057	1.40872e-07	1.71001	0.0109964	-0.808055	2.96864e-14
PA2267		-0.0524309	0.807707	1.51667	3.2385e-14	0.0905182	0.773751
PA2268		-0.0491879	0.917939	5.5611	1.21251e-15	-0.758284	0.0874327
PA2269		0.238944	0.452696	4.18589	1.17592e-52	0.411655	0.260164
PA2270		0.314733	0.0860306	2.0877	5.28388e-27	0.813544	7.62401e-05
PA2271		0.735606	0.00918739	1.43363	2.81266e-06	0.650651	0.0642068
PA2275		-0.0119006	0.9627	2.46846	1.20916e-29	-0.320547	0.162245
PA2276		0.140489	0.488214	4.71521	1.27674e-10	-0.061325	0.868314
PA2277	arsR	0.325377	0.449023	-2.10769	0.00283767	-0.333346	0.576138
PA2278	arsB	-0.326907	0.212613	4.25691	3.90577e-56	0.175613	0.606706
PA2279	arsC	-0.498886	0.114298	2.85281	1.23864e-21	-0.0355154	0.947335
PA2280		-0.0644716	0.816025	4.01791	2.09734e-11	0.855934	0.000264644
PA2281		-0.190799	0.295866	1.56199	4.17162e-13	0.10861	0.724964
PA2282		0.232023	0.550372	-1.82008	0.014102	-0.19116	0.760204
PA2283		0.931045	0.00430366	2.89355	3.31649e-24	0.117793	0.845645
PA2290	gcd	0.609972	9.70733e-11	-3.38922	2.58352e-09	-0.260828	0.012597
PA2291		0.578429	1.84237e-07	-6.54039	1.72902e-50	-0.328683	0.0121059
PA2294		0.265852	0.437843	1.288	0.000430661	-0.143747	0.853978
PA2299		0.472532	0.00581694	-3.98238	3.07729e-15	0.0918976	0.745958
PA2300	chiC	0.568816	4.4194e-08	-5.14051	1.50391e-14	0.153062	0.234778
PA2301		0.0162996	0.957311	-3.63704	5.26845e-12	0.0244683	0.947032
PA2302	ambE	0.393942	0.00649763	-1.97362	9.04629e-05	0.365006	0.0280562
PA2304	ambC	0.34422	0.00114247	1.63675	0.00458927	0.847845	1.11419e-11
PA2306	ambA	0.828342	1.60428e-10	-3.65592	5.63138e-27	0.00750822	0.979746
PA2312a		-0.136175	0.593031	1.83857	5.09477e-14	0.506361	0.0369991
PA2316		0.178687	0.34554	-4.38879	2.11967e-14	0.239442	0.335715
PA2320	gntR	-0.333156	0.0116589	-3.24456	4.59232e-24	-0.669572	7.48032e-08
PA2323		-0.454873	0.000161622	-1.73152	0.0232546	-0.848264	2.01449e-20
PA2325		-0.734282	0.118015	4.87472	3.13409e-68	-0.283282	0.687589
PA2326		0.0606469	0.803295	-2.36333	6.15551e-07	-0.302437	0.339238
PA2327		0.170636	0.142339	-1.6988	1.89064e-10	-0.290724	0.0204079
PA2328		0.296643	0.0216141	-4.67162	4.6577e-21	-0.16787	0.299966
PA2330		0.292658	0.0758289	-1.09315	0.024403	0.0491307	0.845939
[truncated: 3,413 more rows]

## Sheet: Mixed-IR ONLY
Locus Tag	Gene	log2FC_SingleIR_vs_IRp	FDR_SingleIR_vs_IRp	log2FC_MixedIR_vs_SingleIR	FDR_MixedIR_vs_SingleIR	log2FC_MixedIRp_vs_IRp	FDR_MixedIRp_vs_IRp
PA0002	dnaN	0.181416	0.120206	-2.45509	1.15214e-06	-0.0020489	0.990744
PA0003	recF	-0.0384365	0.802447	-1.42899	0.00107761	-0.0426804	0.777963
PA0004	gyrB	-0.0240711	0.858035	2.36555	0.0124544	-0.011954	0.93826
PA0005	lptA	0.086928	0.542693	3.57293	0.000282911	-0.363474	0.0164422
PA0007		-0.533736	1.22582e-05	2.42969	1.0077e-22	-0.249552	0.0882533
PA0008	glyS	-0.192179	0.232112	-1.86888	0.000716899	0.0972076	0.483395
PA0009	glyQ	-0.16824	0.446884	-3.97502	4.14109e-10	0.172692	0.182034
PA0012		0.0806218	0.789407	-1.96755	0.000636873	-0.0314233	0.950401
PA0013		0.174757	0.404007	1.57524	2.18484e-09	-0.272656	0.268989
PA0014		0.632839	0.0315422	-3.21421	1.48505e-05	-0.0231202	0.968357
PA0015		0.380034	0.11447	1.1665	0.000164891	0.0454064	0.915273
PA0016	trkA	0.108501	0.289801	-3.21081	2.38151e-29	-0.188337	0.15973
PA0017		0.176461	0.211237	-1.57284	7.25938e-11	-0.169032	0.356951
PA0018	fmt	0.24111	0.0926476	1.56747	2.23795e-16	0.10349	0.660528
PA0019	def	0.316799	0.00450848	-3.86113	3.53441e-29	-0.284385	0.00831436
PA0022		0.0899112	0.533678	-6.87685	2.13092e-39	0.0622403	0.782892
PA0025	aroE	-0.0292271	0.911705	-1.8995	4.99383e-11	-0.348645	0.224638
PA0027		-0.620178	1.5476e-09	-3.3366	9.65109e-29	-0.00501701	0.978798
PA0029		-0.381056	0.0803774	-1.58767	0.000798589	0.106194	0.764826
PA0030		0.900564	0.00189625	1.57727	6.7573e-07	0.284249	0.579347
PA0031	betC	0.327281	0.0936959	2.5388	8.66454e-26	0.174756	0.545482
PA0032a		0.647826	0.00198246	-5.36616	3.07265e-13	-0.0733863	0.866055
PA0033		0.287494	0.27439	3.9391	2.27542e-38	0.513784	0.085879
PA0034		0.0950201	0.7682	5.20747	1.54421e-22	0.646835	0.0335083
PA0035	trpA	0.00854597	0.968624	-2.39626	7.62267e-10	-0.171806	0.408079
PA0036	trpB	-0.132689	0.337123	-5.17362	2.59417e-30	-0.261038	0.0770908
PA0037	trpI	-0.115439	0.660215	3.87578	7.97692e-67	-0.401927	0.197742
PA0038		-0.0629781	0.717752	-4.79862	1.23065e-22	0.0624427	0.751352
PA0039		0.455778	0.0012862	-2.3122	1.56013e-05	-0.046854	0.763695
PA0040		0.149225	0.551254	-1.94423	6.94688e-05	-0.167209	0.674052
PA0042		0.473141	0.0647111	2.00602	6.32105e-20	0.298298	0.312002
PA0043		0.785895	1.66973e-05	1.20243	4.62658e-09	0.08643	0.792521
PA0044	exoT	-0.506623	2.06085e-05	1.37848	0.000172593	-0.171421	0.282874
PA0045		-0.330991	0.0639551	1.6602	1.39615e-14	-0.321841	0.170994
PA0046		0.0605945	0.835235	-4.2032	2.42577e-07	-0.434286	0.231487
PA0047		-0.769871	0.00312032	-3.88144	4.26573e-05	-0.0740812	0.863155
PA0051	phzH	-0.622566	3.32335e-05	2.19141	2.71088e-05	0.56109	3.42035e-06
PA0052		0.758967	3.35514e-12	-1.71266	1.70222e-13	0.305343	0.0341051
PA0054		0.11886	0.628683	3.49501	9.55851e-23	0.0655948	0.88462
PA0056		0.03479	0.936611	-6.50679	1.50747e-05	0.0626021	0.917167
PA0057		-0.245103	0.24862	1.9606	4.66133e-16	0.455759	0.072081
PA0058		-0.48136	0.148565	1.0088	0.0224819	0.445464	0.233466
PA0059	osmC	0.408249	0.0505929	-2.34282	2.62045e-10	0.593304	0.000264644
PA0062		0.541917	0.0677532	2.80751	3.86103e-18	0.0579034	0.904801
PA0063		-0.0475732	0.762603	-1.34394	1.58086e-06	0.0325362	0.900877
PA0064		0.490021	3.59929e-05	-1.64598	6.0509e-11	-0.0189564	0.945473
PA0065		0.537341	0.000814818	-3.13777	1.49295e-15	0.1767	0.453887
PA0066		0.213444	0.247265	-8.86928	2.18435e-19	-0.0583667	0.853883
PA0067	prlC	0.408773	1.92029e-05	-3.36432	0.000188535	0.185004	0.0705924
PA0070		0.577779	1.34339e-07	-1.18989	0.021687	-0.315174	0.00542602
PA0072		0.613744	0.0166043	-4.93956	3.61571e-12	-0.598622	0.107698
PA0074	ppkA	0.71229	3.13426e-10	1.21913	0.0388534	-0.162658	0.179777
PA0075	pppA	0.866444	9.81321e-10	-4.58484	1.3747e-25	-0.224646	0.414027
PA0076		0.544359	0.0123277	-5.00491	6.05892e-21	0.700247	0.0140401
PA0078		0.547967	0.00014522	1.44049	0.000256846	0.064927	0.819102
PA0081	fha1	0.348081	0.00189186	-1.01724	1.48305e-05	-0.262116	0.0708552
PA0082		0.380382	0.00219621	-2.36399	2.78978e-20	-0.373533	0.0364246
PA0083		0.633496	0.00241464	-7.57716	3.05029e-17	0.0126958	0.961164
PA0084		0.804262	9.92536e-05	-1.82786	0.00588974	0.120394	0.565203
PA0087		0.542967	0.00311608	-6.17362	1.63187e-20	-0.15813	0.588372
PA0091	vgrG1	0.954737	2.09057e-15	-1.55176	1.02362e-08	-0.142909	0.351342
PA0092		0.0129712	0.966406	4.07044	3.72247e-63	0.200592	0.574251
PA0094		0.528112	7.84031e-05	1.66668	0.0041827	0.236828	0.219634
PA0095		0.433739	4.66194e-06	-2.0672	1.47296e-08	0.149781	0.199655
PA0096		0.0903005	0.759017	-7.3601	5.84884e-09	-0.487156	0.20001
PA0097		0.371887	0.0886231	-2.57676	1.30256e-08	0.0284879	0.949925
PA0098		0.550518	0.00334048	-1.57711	2.42674e-05	-0.356227	0.267752
PA0099		0.586482	8.02806e-07	3.01709	0.000131884	0.130462	0.520904
PA0101		0.727458	6.03822e-06	1.52692	8.08902e-15	0.0979312	0.788879
PA0103a		0.119241	0.479688	-5.26016	4.36971e-24	0.316053	0.0994158
PA0106	coxA	0.861636	3.90509e-08	2.4338	3.69121e-19	0.0341656	0.916385
PA0112		0.47982	0.178377	2.6696	1.97066e-13	-0.2284	0.699277
PA0113		-0.285194	0.189894	3.6009	4.14113e-69	0.0342408	0.932618
PA0114	senC	-0.14992	0.287883	-2.60838	1.0336e-09	0.118963	0.344401
PA0115		-0.392004	0.0428343	1.00747	3.31357e-05	0.0474824	0.86902
PA0118		0.700138	0.102224	3.82148	1.18874e-42	0.0639265	0.93826
PA0120		-0.160408	0.505133	2.34053	9.03501e-26	-0.251478	0.474988
PA0121		-0.134617	0.65482	1.4821	2.84989e-06	0.654724	0.00736685
PA0122		0.656426	6.34447e-11	-3.97069	6.24472e-16	-0.0589887	0.69905
PA0123		0.00487531	0.97752	-2.10537	7.23774e-14	-0.231816	0.189438
PA0124		0.48661	0.129778	-2.09688	0.00283372	-0.231676	0.694158
PA0125		-0.0241354	0.957095	1.93106	5.66656e-08	-0.261382	0.615978
PA0127		0.324059	0.0979221	2.51214	1.9833e-36	0.266368	0.296702
PA0128		-0.480404	0.0112477	-2.63011	3.798e-08	-0.195877	0.316775
PA0129	gabP	-0.839696	3.18705e-08	1.22509	9.47662e-08	-0.211808	0.208798
PA0130		-0.703968	1.48261e-08	1.26171	0.0193978	-0.0795233	0.562549
PA0131		-0.255172	0.359427	-1.04869	0.0174618	0.547636	0.0294941
PA0133		0.145087	0.530545	5.09399	7.53995e-10	0.150447	0.621324
PA0136		0.471528	0.104951	2.48249	1.16312e-22	0.0068137	0.990576
PA0139	ahpC	0.635392	1.57644e-10	-2.18462	0.000268093	0.114347	0.330577
PA0140	ahpF	-0.183008	0.0984744	1.41884	1.46825e-09	-0.180131	0.147429
PA0141		0.502753	0.0180768	-1.65567	0.00325602	0.211313	0.111648
PA0142		0.478862	0.0122211	-1.59765	2.70997e-07	0.174734	0.48449
PA0144		0.0563715	0.790533	-9.51248	4.96935e-25	0.0523531	0.84739
PA0145		0.614231	0.000554778	2.42593	2.2836e-35	0.315716	0.25341
PA0152	pcaQ	-0.200899	0.532373	-1.66792	0.00233864	-0.292748	0.429852
PA0153	pcaH	-0.677586	0.0104838	4.49393	1.36064e-59	0.464855	0.0781912
PA0154	pcaG	-0.0558933	0.842614	4.21241	2.78342e-69	0.245731	0.473234
PA0155	pcaR	-0.11601	0.607563	1.67258	8.87645e-07	0.672487	1.07951e-05
PA0156		-0.147588	0.248557	1.89627	0.00025578	0.223933	0.107662
PA0157		-0.234556	0.123742	-1.80261	1.23989e-08	-0.0474762	0.847888
PA0160				3.95963	3.79074e-34
PA0163		0.233204	0.164867	-8.88629	3.62787e-22	-0.0458773	0.90209
PA0165		0.272411	0.121761	2.66349	8.1314e-25	-0.0936278	0.748209
PA0168		0.0241914	0.931002	-4.91292	4.60346e-12	-0.00863044	0.984716
PA0169		0.179802	0.442612	7.03329	5.93495e-17	0.237212	0.43331
PA0172		0.48873	0.0388768	2.61697	8.32461e-19	0.547874	0.0429562
PA0173		-0.898751	0.0468371	4.1436	1.65047e-27	0.177695	0.781811
PA0176	aer2	-0.690754	1.38235e-10	1.52714	1.05314e-09	-0.072929	0.673451
PA0177		-0.13598	0.692048	-7.14774	2.55805e-07	0.183133	0.633821
PA0178		-0.246256	0.101814	1.88801	1.32584e-17	0.0332935	0.885218
PA0179		0.0733528	0.708781	-2.64422	1.49599e-14	-0.0369836	0.91516
PA0180	cttP	0.479162	0.00430511	3.34312	4.91537e-08	-0.0784176	0.805128
PA0181		0.0989188	0.705662	2.9715	4.34207e-10	-0.00770816	0.98636
PA0183	atsA	0.614658	0.000781208	1.32098	1.90396e-07	0.408898	0.0664739
PA0189		0.164543	0.559883	-2.91551	2.27282e-06	0.567815	0.0479148
PA0192		0.59894	0.0174767	5.1272	9.29128e-16	-0.342085	0.389
PA0193		0.412497	0.349608	3.179	1.38423e-19
PA0195	pntAA	-0.714523	0.00214353	1.5793	4.38436e-14	0.360128	0.175071
PA0195.1	pntAB			6.26491	7.41875e-75
PA0204		0.31658	0.455448	2.16372	1.9582e-06	0.86335	0.051901
PA0205		0.587814	0.00168078	-3.63281	3.10916e-11	-0.422282	0.156444
PA0206		0.558562	0.0350484	2.84798	3.09453e-33	0.489733	0.167961
PA0207		0.556005	0.0131661	-2.13745	1.0346e-06	0.308707	0.284016
PA0209		-0.439193	0.289366	3.53196	5.30162e-29	-0.918797	0.0293004
PA0212	mdcE	-0.725815	0.000347707	1.15172	3.28465e-05	-0.493126	0.027718
PA0216		-0.861773	0.000117343	3.12226	4.38032e-33	-0.188226	0.557221
PA0217		0.523208	0.00768295	-1.87091	1.31612e-07	0.24276	0.360954
PA0222		0.283181	0.564261	4.75462	5.37317e-64	0.312916	0.623348
PA0223		-0.832116	8.16488e-06	-4.77932	8.16011e-11	-0.966628	5.37452e-06
PA0224		-0.645642	0.000514624	-2.90892	1.09351e-07	-0.438408	0.0532972
PA0225		0.789382	6.89914e-05	2.27152	2.48557e-25	0.392264	0.197521
PA0230	pcaB	-0.268726	0.16761	2.24209	6.64532e-26	0.9442	5.16462e-08
PA0240		0.0914508	0.737113	2.7314	1.53475e-30	-0.731128	0.00852748
PA0241		0.580727	0.105366	3.58667	5.64398e-42	0.887878	0.0201293
PA0242		0.534119	0.130287	3.56858	8.47332e-49	0.86186	0.0521827
PA0246		0.286805	0.0612246	1.13316	4.14164e-07	0.317315	0.0825363
PA0248		0.15268	0.529247	1.55883	3.29469e-10	-0.3248	0.30796
PA0251		-0.0228909	0.9627	1.17675	0.0100503	-0.198098	0.745296
PA0253		0.134986	0.647012	-4.04445	1.542e-06	-0.203313	0.718559
PA0254		0.261172	0.21822	1.98868	1.21663e-17	0.480726	0.0418357
PA0255		0.325529	0.0751094	2.51334	9.84746e-29	-0.00522299	0.98747
PA0256		0.925484	2.68469e-15	1.12905	2.23114e-07	0.0252787	0.927613
PA0261		0.515675	0.02029	-3.20486	7.56479e-09	0.595815	0.0313282
PA0262		-0.0662914	0.56102	3.15994	2.40671e-05	0.0839882	0.593779
PA0263	hcpC	-0.312118	0.220289	-8.2727	1.40686e-10	0.659458	0.00304115
PA0265	gabD	0.354679	0.000356638	-2.45892	6.11787e-07	0.078971	0.52291
PA0266		0.553491	1.96786e-09	-2.40347	0.001033	0.0792884	0.540487
PA0267		0.750612	1.89798e-05	1.64591	0.000424926	-0.0154122	0.968092
PA0268		-0.0599546	0.810234	-1.12093	0.0048383	-0.372523	0.171331
PA0271		0.186633	0.411387	-3.18438	1.38605e-07	-0.0672243	0.864897
PA0274		-0.976988	0.00357194	2.20684	1.96441e-09	0.311703	0.418433
PA0275		0.662599	0.00114469	-4.60154	6.36165e-16	0.263841	0.403293
PA0285		-0.2416	0.0264036	1.28893	0.0191357	0.0339411	0.859981
PA0286	desA	-0.363576	0.00367743	-3.17453	1.33381e-08	0.220117	0.0300874
PA0288	gpuA	-0.796931	0.00627094	1.12836	0.010652	-0.478946	0.241762
PA0289	gpuR	-0.0866326	0.6336	4.18088	2.45892e-11	-0.171876	0.40869
PA0290		0.226	0.0749303	5.74653	3.10855e-06	0.0981894	0.553781
PA0291	oprE	0.526384	1.73004e-08	-2.01427	0.000511586	-0.249181	0.00960227
PA0294	aguR	-0.27301	0.0854102	4.61718	1.96409e-12	-0.258477	0.254459
PA0295		-0.820049	8.38736e-06	-1.51322	0.000251021	0.0749838	0.718559
PA0296	spuI	0.244411	0.0317779	-2.75425	4.03434e-08	-0.15876	0.159749
PA0299	spuC	0.566562	7.98156e-08	-2.19564	2.5218e-05	-0.06231	0.65037
PA0304	spuH	0.0371133	0.807707	3.18761	2.67115e-06	0.0345831	0.872934
PA0306		-0.433651	0.00045015	2.23291	3.00833e-12	-0.00976333	0.967076
PA0306a		0.000521293	0.997536	-6.5556	3.50701e-42	0.101938	0.481968
PA0307		-0.309898	0.0205769	-3.55326	9.74544e-24	-0.235897	0.153752
PA0308		-0.170931	0.251518	-2.85977	7.71323e-18	-0.1468	0.480696
PA0309		-0.147533	0.323484	-1.08217	9.39697e-05	0.140238	0.421656
PA0310		0.350861	0.0126789	2.05215	4.4752e-05	0.252963	0.167408
PA0312		0.357386	0.0147434	-2.44857	1.46753e-14	0.00615349	0.979659
PA0315		0.295512	0.00628271	-4.36537	6.47541e-21	-0.0500941	0.792278
PA0316	serA	0.411164	9.14136e-05	-3.7513	7.04924e-11	0.048486	0.727202
PA0317		0.0238717	0.859932	-1.47963	0.00222738	-0.110766	0.421191
PA0318		0.206442	0.0787543	-4.08384	4.5825e-34	-0.0171226	0.937004
PA0319		-0.198427	0.0448178	1.54095	0.00290503	-0.0496176	0.754399
PA0321		-0.126471	0.578695	3.5396	1.70931e-52	0.318571	0.203282
PA0323		0.244496	0.395818	4.53229	4.15392e-38	0.514005	0.131658
PA0324		0.844817	0.00109074	2.76947	1.36949e-31	0.0141939	0.980369
PA0325		0.522032	0.00485111	1.54358	2.29773e-12	-0.0835506	0.820284
PA0326		-0.313557	0.580062	6.20426	1.14597e-111
PA0327		0.58331	0.000111669	-4.47706	7.34245e-19	0.354616	0.0996268
PA0328		-0.70756	2.99003e-10	1.96615	4.40764e-05	0.108071	0.520904
PA0329		0.42971	2.91749e-05	-3.32994	2.5934e-29	-0.0573777	0.732701
PA0332		0.357436	0.300539	1.88479	7.86513e-08	0.458957	0.138049
PA0333		-0.254043	0.322162	3.09591	1.02452e-37	-0.0924263	0.801882
PA0335		0.215838	0.129968	-1.00178	0.000705824	-0.0021343	0.991436
PA0338		0.25252	0.0593851	1.69139	0.000249505	-0.0377192	0.873759
PA0339		0.269032	0.241105	-4.21092	1.07421e-10	0.396941	0.144979
PA0340		-0.0889718	0.524161	1.79308	0.000775332	0.126603	0.49012
PA0341	lgt	0.0642937	0.625681	-3.94135	9.17171e-32	0.122098	0.476672
PA0342	thyA	-0.130409	0.208371	-2.86856	3.83656e-26	-0.181116	0.144806
PA0343		0.0828372	0.578695	-1.51879	3.97745e-10	0.254555	0.132152
PA0346		-0.459697	0.0135908	-1.033	0.000780965	-0.926032	1.51177e-05
PA0347	glpQ	-0.983964	2.56551e-09	-4.65442	4.20094e-15	-0.995883	4.85204e-07
PA0348		-0.134553	0.684343	2.57685	1.54998e-11	-0.00421276	0.991436
PA0350	folA	-0.340679	0.12776	-3.20732	3.09091e-12	-0.264773	0.444973
PA0353	ilvD	-0.166258	0.1064	-1.26006	0.000585882	-0.0750843	0.607356
PA0355	pfpI	0.535691	0.00164714	-1.84637	2.61859e-06	0.482103	0.000593278
PA0356		-0.187498	0.264046	-1.0831	2.80147e-05	-0.113615	0.609156
PA0357	mutM	-0.173592	0.168927	1.09606	0.0240987	-0.124343	0.357952
PA0358		0.0531777	0.833515	2.80284	1.66654e-30	0.141189	0.65629
PA0359		-0.313369	0.021084	-6.46278	4.13532e-32	-0.64601	2.00325e-07
PA0362	fdx1	0.586835	0.00159354	2.44274	1.63522e-30	0.0368847	0.928938
PA0364		-0.411347	0.0076497	2.15014	1.15872e-25	0.0553847	0.836876
PA0365		0.078677	0.802447	3.89124	7.82481e-16	0.600208	0.0525868
PA0366		0.454738	0.00116032	1.94842	9.653e-11	0.462829	0.00277467
PA0367		0.139822	0.489487	1.66264	0.000434086	-0.0979173	0.711762
PA0368		-0.0637063	0.701987	1.36876	4.60143e-12	-0.092718	0.685782
PA0372		0.115279	0.487396	-2.10816	1.06993e-06	0.437568	0.00101609
PA0373	ftsY	-0.0634413	0.617813	-4.03909	1.82424e-17	-0.137545	0.249766
PA0375	ftsX	-0.0228393	0.853937	-1.0956	3.51072e-06	-0.172653	0.150774
PA0376	rpoH	0.228715	0.043429	-1.80132	8.63442e-05	-0.160963	0.144979
PA0377		-0.675909	8.92379e-06	1.57558	5.86136e-15	0.0253231	0.924214
PA0379		0.0371094	0.896664	-1.34931	0.00423701	0.154008	0.6273
PA0380		-0.24283	0.3299	-3.46608	1.77835e-06	-0.0198357	0.960382
PA0381	thiG	-0.0776884	0.485431	-4.39817	2.54745e-36	0.152822	0.228522
PA0382	micA	-0.459651	4.95378e-06	-3.35477	5.47209e-27	-0.0532716	0.760627
PA0383		-0.165816	0.300765	2.22856	1.15116e-30	0.458596	0.00640556
PA0386		-0.966827	7.57099e-10	4.30818	2.18042e-07	-0.351568	0.0579017
PA0392		0.290022	0.0132669	-2.50459	3.09054e-20	0.0288562	0.901842
PA0393	proC	0.152022	0.390923	-3.99801	6.16368e-23	0.138743	0.485859
PA0394		0.351811	0.00376074	1.33715	3.22962e-08	0.176323	0.260862
PA0397		0.188903	0.157318	4.24499	3.17653e-14	-0.297137	0.0825633
PA0398		0.40562	0.000116021	-7.56236	8.07638e-48	0.178458	0.205739
PA0399		0.857919	3.04198e-15	-3.13082	2.71307e-07	0.287491	0.0105009
PA0400		0.735899	1.19664e-08	-1.47953	0.00198209	0.275781	0.0112979
PA0401		0.200178	0.0722036	-3.96754	4.23534e-31	0.161878	0.278146
PA0403	pyrR	0.227476	0.106211	-5.56865	4.45586e-30	0.158968	0.397146
PA0405		0.0323598	0.846019	-4.95513	3.58264e-25	-0.0310163	0.859981
PA0407	gshB	-0.545254	8.41209e-10	-4.30069	3.42216e-26	-0.27105	0.00729504
PA0408	pilG	-0.536411	1.23795e-08	-1.13471	0.000877268	-0.198276	0.0689276
PA0409	pilH	-0.8021	2.41702e-11	-3.43887	3.84922e-23	-0.227264	0.0928137
PA0410	pilI	-0.826801	3.03762e-13	-6.48547	3.06608e-31	-0.253604	0.0708552
PA0411	pilJ	-0.954225	1.95651e-22	-1.27238	0.0138282	-0.331526	0.000194546
PA0412	pilK	-0.68586	9.03939e-15	-1.95949	1.67676e-17	-0.24202	0.0436219
PA0414	chpB	-0.689401	2.33394e-10	-1.24944	1.87569e-06	-0.283918	0.0197559
PA0415	chpC	-0.503532	0.000910609	-2.47222	4.15134e-16	-0.322923	0.0297437
PA0416	chpD	-0.423682	0.0236167	3.56006	1.56837e-60	0.740411	3.1404e-05
PA0418		0.152645	0.259901	1.79084	1.61367e-13	-0.0811934	0.698425
PA0419		0.0603243	0.754973	-5.9431	3.36553e-22	-0.173284	0.452176
PA0421		0.204618	0.0395825	-1.87085	0.000191928	0.131858	0.253388
PA0424	mexR	0.230937	0.0546169	-1.63055	6.49512e-07	-0.32977	0.00341912
PA0425	mexA	-0.048177	0.692048	-4.7231	2.09027e-14	-0.196069	0.034238
PA0426	mexB	-0.00649296	0.963628	-2.34594	7.84503e-06	-0.0426275	0.742742
PA0427	oprM	0.147639	0.156323	-3.20907	6.33277e-09	-0.137072	0.156142
PA0428		-0.224274	0.177665	-1.47128	0.00273421	-0.355403	0.000224628
PA0430	metF	0.377012	0.00870092	-3.22583	1.97734e-12	0.0392262	0.820126
PA0432	sahH	0.643971	0.00337465	-3.23339	6.74651e-06	0.218957	0.0793192
PA0436		-0.0779576	0.478374	-4.84381	9.07384e-38	0.159285	0.228123
PA0437	codA	-0.122846	0.515537	1.09799	0.00395322	0.234113	0.103914
PA0438	codB	-0.21898	0.170693	2.27164	1.33878e-11	0.0212625	0.938102
PA0439		-0.0514378	0.902052	2.42254	9.55573e-13	-0.026585	0.964748
PA0440		0.441918	0.196214	4.21908	1.9716e-66	0.558607	0.168877
PA0450		0.341373	0.132812	2.91213	2.13578e-46	-0.319142	0.299966
PA0451		0.606626	0.000130081	-1.79396	1.88343e-12	-0.182351	0.481219
PA0451a		-0.0125014	0.966208	2.89596	5.25125e-51	0.0357997	0.918271
PA0454		0.292815	0.0125686	3.53356	3.16622e-10	0.0596773	0.757614
PA0456		-0.253845	0.0505267	-3.45642	2.85754e-10	-0.262013	0.0138626
PA0457		0.110853	0.655718	-3.58506	2.23828e-08	-0.19146	0.549067
PA0460		-0.249132	0.0333258	2.15507	0.000182391	0.142831	0.312867
PA0462		0.606999	1.09944e-07	-1.91608	8.77755e-14	0.56551	4.29731e-05
PA0463	creB	0.125363	0.588125	-2.25954	4.17821e-10	-0.133381	0.685794
PA0467		0.0891943	0.635217	-4.47544	9.84138e-21	0.126292	0.520343
PA0468		0.00135658	0.994469	-6.10619	5.69768e-40	-0.252077	0.116165
PA0469		0.302876	0.00464845	-5.04033	1.4985e-40	0.127898	0.387283
PA0475		0.180374	0.482758	4.22131	5.77111e-20	0.699025	0.01183
PA0476		0.507501	0.000429786	2.25111	2.37482e-09	0.269932	0.199655
PA0477		0.0960652	0.704634	4.74279	2.55882e-14	-0.0375773	0.928938
PA0478		0.57282	0.0172663	-4.65726	1.10604e-09	0.474755	0.0906229
PA0479		-0.0508794	0.83404	-1.06649	0.00877207	0.143639	0.659208
PA0481		0.25705	0.262963	-2.4723	2.34783e-06	0.618088	0.0110837
PA0482	glcB	0.779074	2.84296e-15	-2.66314	3.17229e-05	0.0575325	0.65037
PA0486		0.0865758	0.550292	1.50064	4.16668e-05	0.1287	0.52141
PA0487		0.265985	0.0566273	-9.54198	2.19141e-30	0.244698	0.201671
PA0490		0.48033	0.0555195	2.93515	5.91386e-33	0.415505	0.183966
PA0496		-0.313455	0.103483	-2.78712	1.3899e-09	-0.305133	0.0283482
PA0499		-0.0899505	0.766774	3.64367	3.36624e-51	0.205776	0.565368
PA0502		-0.483442	2.03955e-05	-1.86657	3.5463e-14	-0.29038	0.0382062
PA0527	dnr	0.489655	0.00357194	2.70498	5.14725e-06	0.425829	0.00278948
PA0528		-0.0453579	0.865053	2.31893	2.34413e-24	0.163161	0.643755
PA0533		0.479797	0.000289551	2.46276	1.30726e-18	0.388717	0.0185907
PA0534		0.592089	4.70268e-06	-5.23837	3.52793e-07	0.832218	5.44625e-23
PA0535		0.538765	0.000603265	-3.73809	7.08398e-23	0.71663	2.49472e-12
PA0536		0.247675	0.0212324	3.11899	6.1759e-05	0.697248	1.04618e-10
PA0543		-0.211043	0.277014	3.1108	2.66358e-56	0.130373	0.669235
PA0544		-0.106329	0.552511	-3.28098	2.70025e-13	-0.252473	0.328208
PA0546	metK	0.120789	0.337057	-1.22928	0.0417334	-0.198708	0.0721467
PA0547		0.091341	0.498385	-1.95469	6.28317e-05	-0.411191	3.79951e-05
PA0548	tktA	-0.171616	0.0866474	-3.68416	3.5102e-10	-0.0881248	0.429856
PA0549		-0.295538	0.0302251	-3.14532	3.22988e-26	-0.0445154	0.843546
PA0550		-0.174891	0.350462	3.43895	5.95379e-05	0.376895	0.0568126
PA0551	epd	0.209785	0.0413136	2.01203	0.00177822	0.558072	7.8447e-07
PA0552	pgk	-0.0360985	0.773325	-1.13203	8.38483e-06	0.324893	0.00243501
PA0554		-0.644095	1.87905e-05	-4.06692	5.62208e-15	-0.054571	0.833993
PA0555	fda	-0.0545396	0.64593	-2.24636	6.20295e-05	0.0581604	0.684001
PA0556		-0.120544	0.658081	3.01145	1.70198e-40	0.236963	0.452121
PA0559		0.0176118	0.912089	1.25293	2.4126e-11	0.105894	0.57964
PA0561		-0.241331	0.0788723	1.63845	0.00796945	0.129651	0.511844
PA0562		-0.00734927	0.973613	-6.37583	2.48707e-24	-0.15492	0.499413
PA0565		0.206525	0.296719	2.35955	1.54167e-33	0.590914	0.0131538
PA0566		0.407675	0.0222034	-3.37412	1.54214e-21	-0.234144	0.390429
PA0567		0.688625	0.0375914	-3.6221	7.29455e-05	0.744162	0.0765799
PA0568		0.168631	0.360097	-5.55998	1.49908e-18	0.209167	0.400244
PA0569		-0.000666054	0.997701	-7.95186	1.70663e-12	-0.111519	0.744869
PA0570		0.288094	0.302672	1.15098	0.000636873	0.385031	0.28772
PA0572		0.047089	0.794141	-2.4529	1.14553e-05	0.267219	0.0620198
PA0573		-0.425015	0.252466	-1.48792	0.0238888	-0.0235064	0.964055
PA0574		0.364002	0.0534171	1.53876	9.29711e-09	0.032099	0.921738
PA0576	rpoD	-0.0321478	0.810934	-2.85092	7.05321e-08	-0.104782	0.334867
PA0578		-0.434792	0.000452006	-5.09479	1.05183e-27	-0.362575	0.0022462
PA0579	rpsU	-0.354927	0.000419335	-7.35521	1.32873e-37	-0.37068	0.000166218
PA0581		0.28737	0.004153	-5.90431	3.47549e-47	-0.165224	0.224978
PA0582	folB	-0.17728	0.48083	-4.14892	3.89129e-07	-0.107406	0.802182
PA0583		-0.405288	0.0400892	1.73677	2.93392e-13	0.0696497	0.820126
PA0584	cca	0.36254	0.00402808	-2.47185	9.14247e-19	-0.105998	0.598692
PA0585		0.257182	0.247794	-4.73402	1.50227e-10	-0.233198	0.499959
PA0586		0.427272	1.66713e-05	-1.61854	0.00336957	-0.187876	0.101391
PA0587		0.330508	0.00327055	-4.60958	9.4522e-14	-0.278714	0.00907269
PA0588		0.0804283	0.556447	-2.35113	5.21627e-06	-0.364696	0.000263049
PA0589		0.0573284	0.802447	-5.15104	1.29549e-13	0.0260646	0.948959
PA0591		-0.113233	0.457419	2.8606	1.44059e-05	0.171419	0.390617
PA0593	pdxA	-0.379837	0.00161045	-6.27646	2.87465e-46	-0.101936	0.530775
PA0595	ostA	-0.169342	0.143312	-2.68078	8.65197e-08	-0.0502305	0.687976
PA0598		0.999033	3.27526e-22	-1.52632	1.74539e-11	-0.0917823	0.651274
PA0600		0.160076	0.224144	-1.49427	3.21856e-09	0.0202669	0.920774
PA0601		0.516933	0.000226824	-1.01785	9.38055e-06	-0.118169	0.58167
PA0605		-0.0740641	0.603275	2.85293	6.21239e-06	0.908311	1.80169e-16
PA0606		-0.112188	0.569313	-4.73247	5.30753e-15	0.657203	0.000303311
PA0607	rpe	-0.115577	0.326731	-6.46921	3.56124e-44	-0.0565949	0.742524
PA0608		-0.19053	0.085956	-1.21105	3.03493e-07	0.0205284	0.915125
PA0610	prtN	-0.58564	2.38724e-06	1.79103	1.12487e-19	-0.693017	8.86231e-06
PA0645		0.928668	0.010617	-1.56721	0.0217935	0.0974179	0.875187
PA0649	trpG	0.280006	0.0221726	1.32735	5.34856e-06	-0.145358	0.362254
PA0650	trpD	0.264787	0.0311911	-1.92143	3.36946e-13	0.029734	0.881392
PA0651	trpC	-0.0172595	0.887004	-3.23156	3.10986e-28	-0.196186	0.0994632
PA0652	vfr	-0.636564	2.90691e-09	-2.78844	4.67077e-07	-0.296458	0.00326095
PA0654	speD	0.256787	0.0379275	-1.26652	0.00477119	-0.0921803	0.521064
PA0655		0.457238	1.85249e-07	-4.16999	4.86546e-17	0.132667	0.27793
PA0656		0.502956	0.0131497	-2.98204	1.58355e-12	0.186654	0.485859
PA0657		-0.150189	0.135635	1.6921	0.016332	0.0304935	0.865163
PA0659		0.0491006	0.736832	-3.87279	1.80342e-22	0.0727711	0.674074
PA0661		0.0474321	0.772106	-6.44918	3.63451e-31	0.0557523	0.827539
PA0664		-0.718814	2.1005e-11	-6.65922	1.79534e-31	-0.343798	0.00556908
PA0667		0.0626402	0.590609	-1.6478	0.0016189	-0.054186	0.696089
PA0668	tyrZ	-0.33468	0.000920469	-1.24026	0.00419062	-0.0945272	0.51478
PA0686		0.10109	0.850622	4.24459	9.96056e-44
PA0689		0.0911754	0.508861	3.61969	1.12262e-11	0.405688	0.00680494
PA0690		0.345483	0.00142297	2.38196	0.0018364	0.413879	9.33405e-05
PA0692		0.19415	0.670983	3.35075	2.95987e-30	0.495585	0.28773
PA0701		0.260343	0.471367	3.55985	2.67364e-34	0.358262	0.408756
PA0701a		-0.0284174	0.941861	-3.90476	1.92848e-05	-0.370106	0.366272
PA0703		0.11433	0.628683	-2.06531	8.53338e-06	-0.139588	0.696184
PA0716		-0.140474	0.264575	2.20234	0.00153724	0.778551	1.73337e-17
PA0719		0.888322	0.00158391	1.75793	1.4845e-09	0.121283	0.845939
PA0722		0.487506	0.163799	-6.8009	2.27617e-06	-0.800816	0.12316
PA0723	coaB	0.768467	2.73131e-07	-6.8476	1.40189e-26	-0.122348	0.632564
PA0729		0.49325	0.000297743	1.15031	2.84646e-08	0.00559565	0.983365
PA0730		-0.78582	7.12219e-11	-2.02722	9.35764e-10	-0.260341	0.0186684
PA0731		0.14043	0.252693	-2.47716	6.48336e-20	0.116044	0.529817
PA0733		-0.579532	0.00177518	-1.54612	0.000141983	-0.251117	0.30796
PA0734		-0.44217	0.0680581	-2.99529	1.54653e-06	-0.0676739	0.876192
PA0735		0.0751239	0.67104	5.72953	8.08691e-11	0.277277	0.166583
PA0739		-0.380922	0.117564	-1.04205	0.0447247	0.0655096	0.873759
PA0740	sdsA1	-0.263244	0.288408	3.47751	4.6895e-54	0.562954	0.048579
PA0741		-0.0855916	0.678569	-8.8703	1.4482e-20	-0.14213	0.655716
PA0742		-0.374408	0.035215	-3.52262	3.54167e-13	-0.41797	0.0354651
PA0744		0.329067	0.00639716	-5.497	5.55335e-34	-0.0287878	0.891934
PA0745		0.612613	2.46738e-07	-2.8527	2.0715e-11	-0.119523	0.52672
PA0746		0.133161	0.253416	-3.08853	2.42155e-20	-0.179017	0.125106
PA0747		0.664987	2.12952e-12	-4.96904	2.97255e-18	-0.153767	0.212477
PA0749		-0.0808433	0.655075	-2.66436	8.01032e-11	-0.330179	0.1307
PA0750	ung	-0.0432044	0.765298	-1.42661	1.6904e-08	0.0635965	0.749983
PA0751		-0.443177	0.0666913	2.45053	1.14165e-09	-0.190136	0.521064
PA0754		-0.196071	0.430972	-1.31844	0.000400333	-0.664253	3.55597e-08
PA0756		-0.0760885	0.765887	-2.74836	8.17943e-09	0.0882419	0.776675
PA0757		-0.4684	0.00326307	2.02362	1.99408e-10	-0.291095	0.123815
PA0758		-0.600785	7.01599e-08	-3.86224	1.03538e-30	-0.374973	0.00243501
PA0760		-0.255898	0.140109	-1.68797	2.29224e-06	-0.283162	0.215945
PA0762	algU	-0.140842	0.203301	-1.16167	0.00925297	-0.34403	0.001745
PA0764	mucB	-0.352419	0.000872757	-1.63946	0.0327459	-0.0688381	0.636178
PA0766	mucD	-0.241753	0.043429	-1.78606	0.00477119	0.131148	0.349617
PA0768	lepB	-0.381632	0.000586462	-1.27228	0.00473441	-0.262069	0.0817169
PA0769		0.0809414	0.556447	-3.84183	2.6625e-31	-0.206009	0.212596
PA0770	rnc	-0.416577	7.09385e-05	-4.98053	2.02656e-35	-0.350438	0.00131218
PA0772	recO	-0.29749	0.143955	-2.20841	1.08367e-06	-0.331795	0.212296
PA0773	pdxJ	-0.326631	0.00166742	-4.53287	5.1479e-35	-0.192208	0.133307
PA0774		-0.181313	0.252018	-5.19628	4.69346e-21	-0.15286	0.509396
PA0775		-0.205722	0.192194	-3.13549	7.04535e-16	-0.211325	0.283182
PA0778	icp	0.0148721	0.961174	-4.2745	8.69685e-13	0.187152	0.54395
PA0780	pruR	-0.289165	0.0193956	2.12069	1.07238e-08	0.0267944	0.920774
PA0781		0.744564	0.00608739	1.44839	1.12682e-06	0.714573	0.0112979
PA0784		0.30238	0.0040094	-3.44938	2.13382e-31	-0.0275242	0.884648
PA0785	azoR1	0.0534068	0.921269	4.14727	7.74239e-37	0.432916	0.401596
PA0788		0.592448	4.97884e-08	3.03046	1.72917e-05	-0.162654	0.192069
PA0788a		0.751288	0.0109677	-3.49508	1.39528e-06	0.0423948	0.945473
PA0789		-0.603246	7.60909e-08	-1.00164	0.00049018	-0.305606	0.00430238
PA0790		-0.0817745	0.806414	4.05315	4.04239e-57	-0.000371256	0.999431
PA0793		0.327739	0.00311568	-4.69123	1.66852e-37	0.114805	0.47704
PA0795	prpC	0.631956	1.62321e-06	-1.29787	0.0127511	0.233039	0.0511246
PA0798	pmtA	0.772995	1.06089e-06	-2.1965	4.35026e-10	-0.0258023	0.938681
PA0799		-0.297859	0.0119439	2.50228	1.82596e-06	-0.193418	0.163535
PA0801		0.993583	1.35177e-14	-2.59422	5.73058e-18	-0.543304	0.0188327
PA0803		0.698284	0.000790508	3.33449	9.72423e-57	0.17008	0.65858
PA0804		0.398216	0.00118971	-3.98632	1.16381e-30	-0.204498	0.181304
PA0806		-0.181649	0.602336	3.98887	4.04239e-57	0.67217	0.0621855
PA0817		-0.626416	1.5203e-05	-2.33532	3.18521e-09	-0.44567	0.0247773
PA0818		-0.791553	2.57109e-05	4.56486	5.9176e-21	0.0933351	0.759783
PA0820		0.323645	0.00123789	2.47291	7.62085e-06	0.283603	0.0123593
PA0821		0.338069	0.00243245	1.00415	0.018206	0.520163	1.79403e-05
PA0828		0.424636	0.109024	2.72947	1.14181e-28	-0.0690723	0.897388
PA0834		-0.223309	0.166478	1.437	1.16877e-09	-0.360186	0.048039
PA0835	pta	-0.471993	3.07495e-05	-1.55372	9.72307e-05	-0.0262462	0.876192
PA0837	slyD	-0.257143	0.0271399	-5.51029	3.35053e-11	-0.00165691	0.991807
PA0838		0.176757	0.0856593	-3.1268	6.0553e-29	-0.0793521	0.598692
PA0841		-0.945634	5.27173e-07	1.28471	4.65827e-06	-0.449506	0.0609564
PA0842		-0.186958	0.579648	1.5506	5.98957e-06	0.0907069	0.864897
PA0843	plcR	0.376201	0.177126	3.23171	5.88939e-44	-0.0284227	0.958566
PA0845		0.0116222	0.973613	4.20227	7.68636e-51	0.7073	0.0218813
PA0846		-0.597131	1.58305e-05	-5.04161	2.06324e-26	-0.0471632	0.849372
PA0847		-0.144818	0.358053	2.37807	8.2767e-37	0.129642	0.55611
PA0848		-0.348299	0.156323	4.33685	3.55183e-10	-0.101732	0.795712
PA0849	trxB2	0.0150623	0.934486	-1.71184	2.70013e-10	-0.439816	0.019825
PA0850		0.575167	0.123272	3.26902	5.09673e-25	-0.251565	0.687719
PA0851		-0.00760851	0.965253	1.11455	4.88126e-08	0.19924	0.231601
PA0853		0.393489	0.0114914	-4.91863	1.54284e-26	0.429815	0.0213434
PA0854	fumC2	0.254993	0.0246196	-4.19133	4.80157e-32	0.250361	0.0341737
PA0856		0.0134468	0.917124	-5.65759	9.14462e-21	0.347315	0.000379769
PA0857	bolA	-0.1302	0.326731	-4.52248	3.22172e-34	0.314414	0.0157679
PA0858		-0.24915	0.0121317	1.52389	0.0128465	-0.0876038	0.53637
PA0859		-0.272993	0.401749	-5.04159	1.39336e-11	-0.166026	0.682882
PA0862		0.439609	1.20841e-05	-2.24104	3.06014e-15	0.0830785	0.634385
PA0863		0.589019	0.240478	-3.01077	0.00333089	0.0319939	0.925828
PA0864		0.225531	0.337504	-2.43136	2.94912e-06	-0.23994	0.514244
PA0868		0.45928	0.0622874	-5.16724	2.21503e-13	-0.497783	0.132187
PA0873	phhR	-0.406597	0.00107336	1.34644	4.59833e-05	-0.148419	0.243009
PA0875		-0.242018	0.139875	2.75539	1.76008e-38	0.402456	0.0267033
PA0876		-0.655493	1.78635e-08	-2.43826	2.82894e-14	-0.0934795	0.57964
PA0878				2.47702	4.25842e-08
PA0879		-0.0518498	0.886165	4.18634	2.34697e-84	-0.0665126	0.891549
PA0881		-0.256877	0.575896	5.62887	7.26082e-111
PA0882		0.19839	0.49048	3.0254	2.24115e-33	-0.178936	0.674052
PA0884		0.610295	0.0198653	1.14567	0.000560383	0.263392	0.458568
PA0886		0.00231178	0.995383	5.11142	6.03041e-17	-0.139883	0.731329
PA0887	acsA	-0.643397	1.47063e-05	-2.78442	3.60706e-05	-0.365764	0.000115521
PA0888	aotJ	-0.16256	0.116096	-6.99097	3.29667e-18	-0.0765024	0.546032
PA0891		-0.167452	0.326731	-4.03531	8.22381e-29	-0.346063	0.071289
PA0893	argR	0.0189392	0.886165	-2.29837	4.47072e-20	-0.156574	0.358484
PA0894		0.0309723	0.927037	1.14912	5.6459e-05	-0.233747	0.602283
PA0895	aruC	0.932377	1.1066e-21	-1.68212	0.00431547	-0.00369813	0.983365
PA0896	aruF	0.822426	1.05892e-20	-3.71452	5.51997e-22	-0.0323159	0.845939
PA0897	aruG	0.759998	1.29431e-15	-1.1966	0.0158954	-0.0667247	0.660199
PA0898	aruD	0.751886	9.39138e-16	-1.89671	3.14137e-11	0.0626049	0.709318
PA0899	aruB	0.878069	9.47941e-20	-3.60827	5.6184e-15	0.147932	0.229624
PA0900		0.58106	2.55771e-06	-10.3646	1.5736e-37	-0.0143031	0.953506
PA0901	aruE	0.525702	1.48841e-05	-1.44479	0.000207754	0.0433611	0.786857
PA0903	alaS	-0.149829	0.220925	-1.64504	0.0122987	-0.0212167	0.88372
PA0907		0.165645	0.505435	-2.66188	2.38456e-05	-0.178332	0.549067
PA0913	mgtE	0.915152	4.86778e-18	-1.4068	5.027e-05	-0.0753364	0.69275
PA0917	kup	-0.273654	0.00419663	3.7253	9.45676e-05	0.0779901	0.567201
PA0919		-0.113212	0.336793	2.64024	0.0011389	0.0532679	0.755349
PA0920		-0.182895	0.121255	1.04716	8.26089e-07	0.136609	0.333524
PA0921		0.61514	1.23603e-05	-2.30188	2.90622e-13	-0.248057	0.2597
PA0923	dinB	0.729992	1.94811e-07	1.2238	3.35094e-09	-0.0595322	0.845939
PA0924		-0.641457	0.000233482	3.18733	2.85358e-16	-0.341972	0.0785156
PA0925		-0.365494	0.0460488	-3.50333	1.22408e-11	0.125528	0.620191
PA0926		-0.380859	0.00430366	1.84562	1.43056e-20	0.0341824	0.887953
PA0932	cysM	-0.145396	0.206619	-1.92154	3.21965e-10	-0.164364	0.173237
PA0933	ygcA	-0.303195	0.00117626	-2.28513	7.19068e-15	-0.12148	0.361795
PA0934	relA	0.223515	0.0264133	-2.05588	2.40839e-05	-0.107639	0.353259
PA0936	lpxO2	0.185116	0.268351	-1.77398	7.86236e-05	0.130807	0.368451
PA0938		0.246369	0.0257817	-1.6427	0.00150006	0.201387	0.0697883
PA0942		0.662238	3.22479e-08	1.55169	3.1679e-06	-0.655449	0.000182743
PA0943		-0.0147336	0.920817	1.31215	0.0256141	0.106543	0.457037
PA0944	purN	-0.255676	0.0764156	-3.28847	3.74475e-18	-0.175342	0.260862
PA0947		-0.131649	0.320893	-1.53236	4.3325e-10	-0.35221	0.0126882
PA0948		-0.201489	0.27824	-8.53087	5.30081e-18	-0.172853	0.522491
PA0949	wrbA	-0.0232662	0.885033	-2.30483	2.30648e-17	-0.186253	0.154701
PA0950		0.218339	0.17226	-10.0654	7.86644e-37	-0.154437	0.461055
PA0951		-0.170422	0.188092	1.90549	0.00192279	0.403762	0.00563194
PA0951a		-0.909938	0.000250592	4.66966	4.70438e-28	0.207907	0.566236
PA0956	proS	-0.0542069	0.701105	-3.10792	6.76441e-09	0.0184299	0.906037
PA0957		-0.178616	0.426843	-5.25993	1.75811e-12	-0.319082	0.273405
PA0958	oprD	0.0770365	0.539132	-4.20224	1.51589e-12	-0.157542	0.1337
PA0959		0.226766	0.0281338	-2.29386	2.4769e-18	-0.141267	0.312965
PA0962		-0.211286	0.137024	-4.70895	4.0918e-12	0.193946	0.136303
PA0963	aspS	-0.247693	0.0392267	-2.62286	2.17459e-07	-0.19412	0.0754687
PA0965	ruvC	-0.15838	0.184831	-6.04617	1.11108e-34	-0.160361	0.279607
PA0966	ruvA	-0.107202	0.373534	1.00012	0.00572708	0.0725434	0.731329
PA0967	ruvB	-0.121916	0.243609	1.0977	0.0296963	-0.0759121	0.584949
PA0969	tolQ	0.25413	0.0156819	-3.30963	2.9251e-12	0.017048	0.921678
PA0970	tolR	0.212117	0.0842024	-2.41247	4.09024e-18	-0.00466054	0.984255
PA0972	tolB	-0.130543	0.33448	-3.41767	1.21577e-10	0.0155981	0.934614
PA0973	oprL	0.0244185	0.850734	-6.89644	1.37152e-18	-0.0911522	0.406128
PA0976		-0.313224	0.0228195	2.46054	6.42827e-06	0.182173	0.252645
PA0979		0.780651	0.00442902	-2.05079	0.000117168	0.462343	0.215128
PA0982		0.503275	0.00374326	1.51933	1.39344e-15	0.675604	0.00064359
PA0989		-0.0311757	0.934906	5.3597	1.38229e-18	0.432977	0.181511
PA0990		0.292605	0.233312	2.22008	2.4347e-20	0.485754	0.115721
PA0992	cupC1	0.138872	0.366613	2.8912	1.65759e-07	0.892268	7.60671e-11
PA1002	phnB	0.321557	0.0104923	2.07368	0.000346371	-0.119955	0.534028
PA1004	nadA	0.109312	0.384631	-2.57099	8.36875e-13	-0.107887	0.486639
PA1005		-0.232498	0.0188134	-1.57461	3.25431e-07	0.0380738	0.810729
PA1006		-0.64245	0.00101126	-3.8135	2.22577e-08	-0.264004	0.307471
PA1007		-0.691198	2.93334e-07	1.05241	7.62085e-06	-0.283943	0.052304
PA1008	bcp	-0.227791	0.0368467	-4.90841	2.1769e-40	0.0551717	0.724964
PA1009		-0.378267	0.00496799	-2.20843	2.28471e-10	0.107163	0.507293
PA1010	dapA	-0.227541	0.0218928	-1.94685	3.11368e-05	-0.117655	0.295685
PA1011		-0.298963	0.00242189	-3.0614	5.20356e-10	-0.0789134	0.532097
PA1012		-0.43932	8.84112e-06	-1.13577	2.9121e-07	-0.0882224	0.536063
PA1014		0.120135	0.264758	1.83805	0.000637136	0.17902	0.14854
PA1019	mucK	-0.0771605	0.846104	3.59003	9.92863e-40	-0.065608	0.916288
PA1020		0.45804	0.046925	4.13303	1.62284e-19	0.782496	0.000961022
PA1022		0.400694	0.0488633	-2.0814	1.3772e-07	0.14002	0.671686
PA1024		0.361029	0.135698	2.31014	7.86641e-18	-0.130024	0.728287
PA1025		0.181919	0.664185	3.4918	4.66335e-23	0.134693	0.798541
PA1026		-0.0150491	0.95881	3.14798	3.3302e-45	0.448338	0.144684
PA1030		0.132754	0.390923	-3.72384	5.0758e-27	-0.0668723	0.766149
PA1032	quiP	-0.160674	0.121947	-1.18034	1.04479e-06	0.0535573	0.730584
PA1034		0.257807	0.157932	2.29891	1.3747e-25	0.436151	0.0367376
PA1035		0.354301	0.00405364	-1.05612	4.35632e-06	-0.438988	0.00454928
PA1038		-0.0287076	0.954151	2.42365	1.14185e-12	0.382107	0.444679
PA1039		0.109539	0.653835	-8.3585	1.3705e-13	0.10381	0.757614
PA1041		-0.770621	5.20759e-09	-3.6316	2.24754e-19	-0.170183	0.27793
PA1042		-0.353791	0.0859122	4.51019	1.29631e-09	0.34253	0.231121
PA1043		-0.296578	0.0376521	-4.30666	4.23549e-22	-0.0122032	0.962783
PA1044		-0.2314	0.297296	-2.60507	2.58203e-07	-0.00256028	0.994063
PA1046		-0.0162841	0.913857	1.36593	7.84821e-09	-0.280566	0.0715294
PA1047		0.0130268	0.921379	-2.4341	1.51651e-20	0.0858581	0.652414
PA1048		-0.10335	0.359427	-5.08706	3.17784e-11	-0.452053	2.78992e-07
PA1050		0.262488	0.141543	1.90348	7.29866e-10	0.559714	0.00682393
PA1052a		-0.36818	0.171439	2.13816	1.29422e-13	-0.0547627	0.904829
PA1053		-0.117724	0.349733	-5.14849	9.49697e-38	-0.142733	0.38106
PA1054		-0.420157	1.73347e-05	2.62816	0.000238778	-0.238415	0.050181
PA1055		-0.692872	0.011849	-3.2718	0.000610632	-0.127971	0.773372
PA1056		-0.177947	0.220348	3.24819	1.12036e-05	0.268289	0.105584
PA1057		-0.607633	0.00373068	3.71989	3.39166e-13	0.257148	0.220862
PA1059		-0.500521	0.0235383	1.08323	0.000524825	-0.031514	0.937377
PA1060		0.64585	2.93545e-06	-1.1016	2.063e-05	0.374747	0.0385464
PA1062		0.484136	0.000640772	-2.98584	3.16353e-17	0.0389061	0.899378
PA1063		0.633329	0.0280106	-2.33728	4.37108e-05	-0.055136	0.923762
PA1064		-0.13003	0.262904	-1.31333	1.62471e-09	0.0106894	0.956859
PA1065		0.1074	0.673282	-2.10883	1.85472e-06	-0.113282	0.769781
PA1066		0.321934	0.09684	2.83458	4.63847e-10	-0.0597591	0.863155
PA1067		0.25433	0.478374	3.42569	1.27768e-44	0.503906	0.158317
PA1068		0.141338	0.172904	-1.61074	1.35054e-09	-0.0555974	0.730584
PA1071	braF	-0.48845	0.000286126	1.08873	6.6491e-07	0.0376609	0.872853
PA1072	braE	-0.614729	3.67294e-06	1.05307	6.79724e-09	-0.518686	0.000717672
PA1074	braC	0.0629497	0.634119	-3.28	3.32596e-07	-0.246038	0.0147852
PA1075		0.269428	0.177076	-1.81568	1.87133e-06	-0.314305	0.190596
PA1077	flgB	0.305688	0.0382633	-2.91604	3.13719e-14	0.0279531	0.923196
PA1081	flgF	0.191368	0.162494	-2.89747	4.68919e-19	0.0420017	0.880008
PA1082	flgG	0.191625	0.0946621	-2.81257	1.40938e-18	-0.0691902	0.683724
PA1083	flgH	0.213984	0.0781045	-4.47816	1.80168e-32	-0.108171	0.517218
PA1085	flgJ	0.0682784	0.551904	1.35455	0.0125999	-0.069729	0.669789
PA1089		-0.0287538	0.864372	-2.08841	4.8086e-11	-0.17158	0.37188
PA1091	fgtA	-0.249679	0.00954337	-1.43199	0.0154092	-0.121203	0.329755
PA1092	fliC	-0.19709	0.106117	-5.13163	6.77967e-15	-0.0846338	0.464347
PA1093		0.197873	0.115545	-5.51452	7.05696e-29	0.0217492	0.901388
PA1095		0.247394	0.011661	-3.185	2.98825e-27	-0.0209906	0.910511
PA1097	fleQ	-0.391753	0.000131329	-1.49955	0.000381428	-0.223986	0.052304
PA1102	fliG	0.273747	0.0043133	-5.85724	8.12048e-46	-0.0892198	0.522948
PA1104	fliI	-0.140664	0.309343	-4.5336	3.08449e-35	-0.286674	0.027827
PA1105	fliJ	-0.0152883	0.955095	1.32396	4.05388e-07	-0.104923	0.783502
PA1108		-0.228943	0.540198	2.29211	1.75387e-10	0.121076	0.828486
PA1112		-0.391034	0.000308659	-2.64924	5.84789e-20	0.157947	0.266339
PA1112a		-0.556254	0.00805104	-1.06419	0.013049	0.305969	0.128944
PA1112b		-0.603492	3.28843e-07	-3.98016	2.32872e-27	0.0594248	0.719434
PA1113		-0.293228	0.169664	1.57504	1.06082e-07	0.420753	0.0140401
PA1114		-0.034151	0.936746	2.33988	9.58984e-15	-0.0376907	0.952476
PA1115		-0.310358	0.00591425	1.62412	2.91852e-06	-0.335647	0.00587358
PA1116		-0.327174	0.0153613	1.443	0.0112129	0.0450812	0.840133
PA1117		-0.506415	0.0105126	-3.24539	1.52216e-09	0.419334	0.02879
PA1118		-0.526755	1.295e-06	-1.00499	4.78695e-05	-0.176246	0.171398
PA1119	yfiB	-0.52403	0.000325354	-1.20499	7.61888e-06	-0.117057	0.607356
PA1120	tpbB	-0.248997	0.0761968	-1.75455	9.49487e-11	-0.183486	0.3882
PA1121	yfiR	-0.210876	0.183411	1.62186	2.84383e-15	-0.226461	0.304256
PA1123		-0.43473	0.00108546	2.37592	2.28151e-05	0.340394	0.0121711
PA1125		-0.428225	0.0131342	-5.23597	6.27842e-15	0.0785877	0.766937
PA1126		-0.105134	0.443075	1.61279	1.67652e-19	0.102932	0.65037
PA1127		0.758289	4.05739e-11	-11.2845	3.41552e-48	-0.0698364	0.696939
PA1132		0.372298	0.134098	2.90324	3.41874e-33	0.604515	0.030292
PA1136		-0.164699	0.499565	2.73667	3.2823e-41	-0.408219	0.0628184
PA1138		-0.236596	0.430762	3.26669	3.09407e-35	0.063518	0.897943
PA1139		0.0110591	0.966598	-2.13698	5.56737e-06	-0.330191	0.240012
PA1141		0.291821	0.208447	3.43834	2.05948e-23	-0.136943	0.780779
PA1142		0.413164	0.020399	-2.24176	3.00396e-09	-0.130593	0.698446
PA1144		-0.148388	0.751935	4.35808	5.23051e-44	-0.481838	0.369814
PA1145		-0.451572	0.00883986	1.14514	9.34314e-07	0.0334118	0.91516
PA1146		0.378415	0.133516	-2.00363	0.000138743	0.0695332	0.879912
PA1147		-0.777929	7.23657e-07	-2.5807	4.57591e-08	-0.268375	0.270401
PA1153		0.0861	0.823036	2.99503	1.08706e-24	-0.203605	0.732651
PA1154		-0.227906	0.593695	2.36837	2.9478e-11	0.632806	0.128336
PA1155	nrdB	0.696303	2.23968e-05	-2.68467	1.27206e-06	-0.0677006	0.628465
PA1156	nrdA	0.951003	3.33968e-09	-5.16389	1.73056e-13	0.0745594	0.583628
PA1157		-0.480428	0.00290866	-2.25831	6.287e-08	-0.200119	0.429467
PA1158		-0.109939	0.551341	2.87454	1.88667e-26	0.36789	0.0383325
PA1159		-0.0758354	0.496533	-6.53772	7.98128e-49	-0.111615	0.380564
PA1160		0.568669	0.00956867	1.15442	7.72682e-09	0.154762	0.66152
PA1161	rrmA	0.463815	0.00258883	-1.36183	3.16902e-08	-0.369667	0.108367
PA1162	dapE	0.780953	1.13117e-17	-2.43015	8.34643e-09	-0.226175	0.048039
PA1163	ndvB	0.421645	0.00101405	2.93236	2.86287e-10	0.464833	0.00190546
PA1164		0.332991	0.0138416	-1.56235	5.59236e-09	-0.155079	0.431069
PA1165	pcpS	-0.0734055	0.810234	2.00558	1.14403e-10	-0.216917	0.55611
PA1166		-0.329608	0.0337709	-5.943	1.45547e-19	0.0579423	0.834168
PA1167		0.152074	0.413535	-3.13723	3.01013e-12	0.220105	0.299423
PA1175	napD	-0.316489	0.203022	-7.30509	1.40475e-08	0.420145	0.133988
PA1176	napF	-0.966581	1.3755e-05	-7.13304	6.56536e-08	-0.378859	0.195401
PA1177	napE	-0.498607	0.00757678	-2.83973	2.11762e-07	-0.313512	0.212477
PA1179	phoP	-0.114315	0.496238	-3.41423	3.8045e-21	-0.306701	0.0774332
PA1180	phoQ	-0.418774	0.00118588	-3.79531	3.14975e-18	-0.32389	0.0522684
PA1181		0.0531617	0.736832	1.0648	1.3185e-05	-0.299396	0.0329696
PA1183	dctA	-0.363176	0.0258835	3.55181	1.36713e-08	-0.455988	0.00540404
PA1184		0.375121	0.0996199	-1.57111	0.000325755	0.167304	0.651626
PA1186		0.50653	0.241222	3.60844	1.92724e-28
PA1188		-0.0962573	0.634496	-4.55399	3.31309e-20	0.447188	0.0100941
PA1190		0.715022	7.04307e-05	2.85819	5.67579e-13	0.0227871	0.950401
PA1191		-0.150091	0.329238	-1.93322	5.1116e-09	-0.131942	0.534028
PA1192		-0.244638	0.0148065	-3.69606	1.17875e-30	-0.277863	0.00949947
PA1193		-0.492236	4.69317e-05	-4.72537	7.74632e-27	-0.106564	0.566446
PA1194		-0.0926713	0.563977	-1.21773	6.25942e-05	-0.0441978	0.875187
PA1195		0.425646	0.0578873	1.48737	9.09494e-09	0.106077	0.84229
PA1196		-0.198962	0.370086	1.0286	0.000636873	0.032386	0.917083
PA1198		-0.560042	2.82466e-08	-2.23061	1.11237e-06	-0.114859	0.329878
PA1199		0.280894	0.0100914	-5.00757	6.53758e-42	-0.465021	4.07889e-06
PA1200		0.482855	7.59791e-05	-3.49336	3.04662e-31	-0.535969	0.00062719
PA1201		0.454229	0.00467959	4.44927	3.12516e-08	0.455442	0.0140401
PA1202		0.460549	0.000106208	-6.50287	1.04718e-39	-0.0687483	0.688009
PA1203		0.325224	0.0572684	-5.42366	6.61924e-17	0.043351	0.904801
PA1204		0.159856	0.436184	-8.63365	4.3003e-17	0.00206072	0.995639
PA1205		0.200007	0.130465	-3.17197	7.64899e-27	0.149654	0.364841
PA1209		0.269305	0.12462	1.21895	1.92049e-07	0.262484	0.339523
PA1210		0.0745284	0.762955	1.99083	3.77369e-21	0.0679325	0.840172
PA1211		0.788493	0.0182156	1.3737	0.000185668	0.483037	0.333888
PA1213		0.733752	0.0142261	4.3333	2.43528e-61	0.909121	0.00613399
PA1214		0.893667	0.000914121	1.87518	6.80318e-11	0.325416	0.387283
PA1224		0.265193	0.300279	2.4079	4.17211e-27	-0.119736	0.783728
PA1225		0.548346	0.0903593	4.89405	1.87095e-98	-0.482826	0.372304
PA1226		-0.0557966	0.853546	3.20279	7.17983e-49	0.661432	0.00937395
PA1227		-0.15453	0.531034	-3.08019	2.55805e-07	0.00566321	0.988363
PA1228		0.4653	0.338876	3.31928	2.46739e-24	0.22976	0.749983
PA1229		-0.0351305	0.917124	1.6742	1.31635e-06	-0.406648	0.26108
PA1232		0.553624	0.0472439	3.42375	7.07718e-45	0.461187	0.232009
PA1233		0.032639	0.940159	4.58089	6.63507e-65	0.534431	0.194648
PA1234		0.0292037	0.902052	-4.05761	3.13453e-14	0.106104	0.70544
PA1236		0.54408	0.111425	3.77884	2.89395e-51	0.00247811	0.996047
PA1238		0.48346	0.230411	3.05548	5.08428e-25	0.834297	0.0464823
PA1239		0.683541	0.0864045	-2.27313	0.00390373	0.101908	0.868407
PA1241		-0.0551526	0.823616	-5.19884	1.40841e-13	-0.30043	0.347079
PA1242		0.0215339	0.900014	-1.07505	1.99315e-05	0.699146	3.16809e-06
PA1244		0.777197	4.17782e-16	-2.63937	2.98484e-14	-0.0504289	0.769527
PA1247	aprE	0.968845	5.65584e-22	-1.73717	0.000127481	-0.0566858	0.746127
PA1249	aprA	0.880629	1.14356e-11	-6.029	2.31254e-19	-0.152433	0.228922
PA1250	aprI	0.379771	0.00103561	-2.647	3.20325e-24	0.118342	0.540487
PA1251		0.0859403	0.694207	-2.07046	7.37705e-12	-0.0996554	0.760204
PA1252		0.969228	7.53332e-11	-3.12523	2.22771e-16	0.240002	0.263619
PA1253		0.333892	0.298643	1.01514	0.0122087	0.600487	0.0704126
PA1254		0.423098	0.320327	6.22084	2.50856e-12	0.970406	0.0373293
PA1255		0.811734	0.0592638	1.46468	0.000519702
PA1256		0.681371	0.0635471	-6.82564	1.37344e-06	0.290632	0.647138
PA1259		0.466336	0.10803	3.48644	3.94886e-41	0.707956	0.0218607
PA1260		-0.616192	0.074905	6.47797	1.47697e-22	0.807296	0.00954091
PA1261		-0.272173	0.149828	-2.93648	7.36073e-08	-0.466202	0.0524239
PA1264		-0.350436	0.234578	-6.76128	2.18885e-06	-0.351394	0.423982
PA1266		0.511048	0.0851371	1.27164	0.000151594	0.542937	0.145596
PA1269		0.646316	6.50626e-05	-2.93274	3.60989e-15	0.307534	0.126218
PA1271		0.410214	0.000419384	-1.44332	6.78708e-09	-0.197114	0.203865
PA1273	cobB	0.33289	0.0638592	-6.695	1.56586e-28	-0.24942	0.251011
PA1274		-0.181457	0.425092	-4.94782	2.61688e-12	-0.241734	0.434877
PA1275	cobD	0.105751	0.675953	3.14799	1.86179e-41	0.286171	0.35171
PA1277	cobQ	0.210643	0.156323	-2.85721	8.84318e-24	-0.222878	0.289563
PA1278	cobP	0.0540823	0.838223	-1.88244	4.10639e-05	-0.329977	0.314302
PA1279	cobU	0.259065	0.198581	2.20347	2.04066e-24	0.0696895	0.850739
PA1281	cobV	0.536629	0.0473542	-3.22269	1.21964e-09	-0.0563297	0.91453
PA1283		0.0663561	0.698291	3.7088	2.03945e-11	0.650446	2.46759e-05
PA1284		0.232905	0.222233	2.60238	1.83703e-40	0.331401	0.202194
PA1285		0.510188	0.0119826	-4.4261	2.95676e-14	0.166047	0.660199
PA1286		0.00252445	0.997481	3.20505	3.49307e-21	0.427188	0.398106
PA1288		-0.308679	0.00268281	-3.58058	1.68495e-07	-0.0463063	0.728287
PA1289		-0.505713	0.0189044	-7.96881	1.00302e-11	-0.801019	0.000715675
PA1290		-0.545561	0.0246321	4.28263	8.83618e-51	0.220058	0.4855
PA1292		0.0946201	0.633403	-5.35855	2.31133e-28	0.0771984	0.687671
PA1293		-0.188916	0.0834586	-5.23926	1.06007e-43	0.242669	0.0407183
PA1295		-0.260136	0.362726	-2.97272	6.01454e-05	-0.113256	0.791487
PA1296		0.35156	0.00498832	1.43948	1.21385e-14	0.0245506	0.920774
PA1297		0.383517	0.122864	-1.8555	0.000258379	-0.401873	0.252894
PA1299		0.423094	0.00341877	-3.32279	3.49387e-17	0.0140687	0.962783
PA1303		0.0622494	0.815857	2.14411	1.46853e-17	-0.169796	0.683567
PA1304		-0.0677879	0.53183	-2.85849	6.23659e-26	-0.051462	0.755288
PA1305		-0.17244	0.213202	-3.58031	2.47663e-21	-0.178966	0.267425
PA1306		0.225215	0.0943584	-4.1946	3.72012e-25	-0.16615	0.345576
PA1308		-0.150233	0.304996	1.35871	8.40457e-12	-0.169804	0.353295
PA1310	phnW	0.284814	0.33448	1.18393	0.000515646	0.266949	0.547342
PA1312		0.598467	0.000927091	2.41776	1.02595e-31	-0.0218343	0.957553
PA1314		0.0506114	0.907453	1.96293	3.1639e-08	0.645171	0.108024
PA1315		-0.267088	0.249745	-4.89831	5.46336e-11	-0.200709	0.474532
PA1322		0.854129	4.85069e-06	2.3022	6.86966e-31	-0.133207	0.671419
PA1323		-0.73276	4.02542e-08	2.46528	0.000248638	0.562383	1.97762e-07
PA1324		-0.849165	1.59831e-06	-6.65659	1.04413e-17	0.447082	0.000277221
PA1327		0.0909868	0.441579	3.0176	5.5104e-06	0.0286449	0.880455
PA1328		-0.264852	0.220836	4.19752	1.54725e-11	0.708978	0.000757629
PA1334		0.049928	0.908354	-3.46066	4.23759e-06	0.649751	0.0520549
PA1335		-0.556996	3.86312e-05	-1.70777	6.65273e-08	0.396429	0.0163224
PA1337	ansB	0.354654	0.0593879	-3.02354	1.39987e-06	0.142318	0.316802
PA1338	ggt	-0.389858	0.0160692	-4.72053	9.46664e-18	-0.191057	0.141395
PA1339		0.0098986	0.964877	-1.45825	0.00145735	-0.0132232	0.945473
PA1340		-0.0120545	0.97063	-2.31723	1.64788e-05	0.0046369	0.986849
PA1342		0.262579	0.124846	-2.08122	0.00167489	0.0564189	0.759899
PA1344		-0.0569277	0.696573	-1.91915	1.33916e-13	0.00936679	0.967076
PA1345		0.409295	0.0600074	2.23258	1.2909e-27	0.468261	0.113638
PA1348		-0.487977	0.0408816	1.86298	3.02415e-10	-0.108378	0.780368
PA1349		0.93324	0.000252804	-7.50484	2.27233e-09	-0.214278	0.688013
PA1350		0.465748	0.0349635	-2.67806	7.64008e-09	-0.117309	0.773372
PA1353		-0.290853	0.290143	-7.78229	2.32476e-10	-0.122275	0.740774
PA1357		0.00553242	0.977521	-3.01505	5.19563e-14	0.0563804	0.830395
PA1358		-0.076115	0.678569	-1.55049	3.86687e-06	-0.302819	0.190426
PA1359		0.151859	0.528274	-2.31892	4.19596e-06	-0.0178286	0.962783
PA1360		-0.0763442	0.764125	-1.74415	1.96087e-05	-0.391927	0.168059
PA1361		-0.826229	2.47686e-08	-3.25281	4.0437e-12	-0.189702	0.371741
PA1366		-4.68151e-05	0.999771	2.62488	1.71383e-11	0.527163	0.000242521
PA1367		-0.11158	0.67722	2.13088	2.00605e-23	0.157368	0.63177
PA1368		0.244314	0.238125	2.95835	0.000565842	0.628323	0.000176241
PA1369		0.153632	0.320636	2.3583	0.00195057	0.579046	6.72013e-07
PA1370		0.0744993	0.524213	2.52866	0.000262688	0.810403	1.49165e-15
PA1371		-0.576242	5.21477e-08	1.00837	9.69237e-05	-0.0608948	0.719473
PA1373	fabF2	0.0243816	0.938743	2.46796	1.19351e-16	-0.258112	0.353152
PA1376	aceK	-0.127237	0.292038	2.09876	0.000838327	0.067162	0.699277
PA1377		-0.118662	0.488414	-5.45533	9.23469e-24	0.0239494	0.93826
PA1378		-0.503929	0.0777669	-1.30379	0.0415126	0.0430796	0.927302
PA1379		-0.0465945	0.913857	3.86152	8.07151e-51	0.193856	0.700563
PA1380		-0.301445	0.231492	2.07753	5.33332e-15	-0.0120164	0.978682
PA1382		0.0336716	0.808896	3.2891	5.2514e-08	0.643023	7.31397e-10
PA1383		-0.0105772	0.939531	1.90021	4.1721e-07	0.0502054	0.832813
PA1384	galE	-0.106939	0.761098	4.19898	9.25123e-66	0.881569	0.0013521
PA1387		0.158189	0.231492	1.62108	8.84937e-19	-0.103806	0.622182
PA1389		0.290871	0.158814	1.33611	5.21503e-10	0.623873	0.00105907
PA1390		-0.299957	0.245947	3.6768	3.04745e-43	0.498126	0.0430136
PA1391		-0.462103	0.0138299	2.98725	4.28878e-33	0.287435	0.171683
PA1392		0.000789387	0.997652	4.07756	1.58266e-08	0.962546	6.84425e-07
PA1395		0.542368	0.207752	8.19018	1.52853e-15	0.989505	0.0273282
PA1396		-0.277971	0.127185	-1.97801	5.04105e-09	-0.203317	0.407591
PA1397		-0.743258	7.23126e-06	-4.16518	1.97492e-14	0.0411426	0.888987
PA1398		-0.412244	0.0864045	2.16639	1.96455e-13	-0.0859282	0.817898
PA1402		0.0616898	0.790533	-3.36237	5.13784e-11	-0.240493	0.375364
PA1405		0.198348	0.342278	2.67325	2.01181e-08	0.0950456	0.750258
PA1406		-0.194408	0.44058	5.70911	1.58119e-12	-0.113867	0.757903
PA1407		-0.171175	0.437503	4.66894	1.57404e-09	0.402428	0.0603752
PA1410		-0.897858	3.2711e-06	-2.68289	1.7229e-06	0.498055	0.0337423
PA1411		0.15841	0.486899	2.48421	3.35258e-31	0.145834	0.674074
PA1412				3.8653	2.62794e-26
PA1416		-0.0756581	0.750837	-1.85696	4.41135e-05	-0.209417	0.504124
PA1417		0.723718	0.000141481	2.65751	3.23807e-42	-0.450477	0.152215
PA1418		0.719207	2.22056e-05	3.01863	4.82041e-56	-0.106276	0.770276
PA1422	gbuR	-0.506989	0.000677973	2.33423	1.32516e-33	-0.27416	0.230124
PA1424		-0.0161374	0.9627	4.398	1.84906e-77	0.377036	0.221277
PA1425		-0.222346	0.501972	1.54585	0.000247828	0.619412	0.0151426
PA1428a		-0.156316	0.367564	3.63679	1.03099e-09	0.474484	0.00888041
PA1430	lasR	0.13597	0.214267	-2.02941	2.82726e-05	-0.141255	0.175645
PA1432	lasI	0.446429	1.18256e-05	-4.28734	1.16442e-11	-0.148468	0.172573
PA1433		0.0962867	0.451811	-1.0895	2.09636e-06	-0.382717	0.00188132
PA1434		0.445191	0.0376145	2.3175	1.59791e-20	0.249696	0.389067
PA1436		-0.106097	0.628735	3.06112	3.46471e-11	-0.123495	0.65449
PA1437		0.0210669	0.932568	1.05846	1.153e-05	0.19856	0.569808
PA1440		-0.0982804	0.35618	-6.23716	6.65883e-46	-0.0555415	0.744332
PA1441		0.0481574	0.692932	-2.66253	4.67413e-20	0.323461	0.00229897
PA1442		-0.0389846	0.811825	-5.7241	1.10062e-30	-0.092036	0.647776
PA1445	fliO	0.111301	0.654984	-3.07402	6.30664e-09	0.0503351	0.88584
PA1446	fliP	0.0569824	0.726357	-1.18705	7.35993e-06	-0.166835	0.371454
PA1447	fliQ	0.492554	0.0969172	-3.21888	1.62952e-05	0.451494	0.230869
PA1448	fliR	0.151459	0.507653	2.09943	7.50934e-19	0.411586	0.0971233
PA1449	flhB	-0.00778153	0.977721	2.94078	2.28318e-35	-0.174402	0.607356
PA1450		-0.283632	0.13809	2.54074	1.12717e-33	0.0541015	0.845939
PA1454	fleN	0.0299046	0.809141	-5.02334	1.02567e-21	-0.181867	0.110125
PA1456	cheY	0.0282262	0.874729	1.86727	2.78659e-22	-0.103346	0.659986
PA1457	cheZ	0.0690988	0.537717	-4.48105	1.0319e-23	-0.120671	0.346832
PA1459		-0.0384157	0.738829	-5.17816	9.11538e-44	-0.0853712	0.552842
PA1460	motC	-0.137789	0.311665	-1.76221	1.16436e-09	-0.120835	0.470432
PA1462		0.0947424	0.390923	-2.06496	2.06227e-18	-0.163397	0.222889
PA1463		-0.254115	0.0337709	-2.5333	4.65076e-20	-0.236204	0.0819958
PA1464		0.0664709	0.562363	-3.66001	2.08984e-28	-0.347	0.00139219
PA1465		0.369218	0.0864431	-4.67886	4.99971e-17	0.230164	0.471986
PA1466		0.167683	0.416263	-1.94828	4.64889e-06	-0.239966	0.376867
PA1467		0.377056	0.252018	-3.43065	1.00748e-05	-0.0675002	0.891934
PA1469		-0.246066	0.296719	-2.98583	1.94897e-07	-0.350836	0.279021
PA1470		0.2139	0.305292	1.6158	7.23554e-14	0.0485996	0.887775
PA1471		0.452986	0.00509492	-1.58669	2.40464e-07	0.453587	0.0200354
PA1473		0.964777	0.000161649	1.47288	1.69951e-06	0.134767	0.781207
PA1474		0.363749	0.000593119	-3.55216	4.16471e-27	-0.266541	0.0382435
PA1475	ccmA	-0.236166	0.150603	-9.86664	5.22093e-34	-0.0414349	0.876168
PA1476	ccmB	-0.389394	0.00496799	-1.88429	1.40864e-13	-0.180576	0.307869
PA1477	ccmC	-0.748984	6.02907e-15	1.90986	5.94787e-05	-0.118832	0.356126
PA1479	ccmE	-0.994609	4.28014e-19	-4.82958	1.07597e-22	-0.207605	0.1306
PA1480	ccmF	-0.850238	3.58164e-15	-1.82376	4.15377e-06	0.0479369	0.732285
PA1482	ccmH	-0.815031	3.87546e-08	1.60257	4.45538e-13	0.483466	0.000254454
PA1483a		-0.734934	0.00574497	1.59901	4.22454e-06	-0.0716641	0.853591
PA1484		-0.167654	0.455448	1.79448	5.07497e-15	0.0866731	0.773372
PA1485		0.604352	0.0502011	2.8975	4.68972e-29	0.304644	0.5576
PA1486		-0.0157597	0.963494	2.30153	3.02948e-15	-0.230151	0.504786
PA1487		0.570695	0.0167015	3.1869	2.65803e-25	0.514361	0.06726
PA1488		0.239615	0.592274	3.11009	1.04266e-31	0.278397	0.577793
PA1489		0.479424	0.0837695	-1.04029	0.00885594	-0.518846	0.111405
PA1491		0.0533151	0.798176	2.93093	1.05357e-41	0.506665	0.00913028
PA1492		0.579419	0.104498	2.07184	5.52633e-07	0.476879	0.158921
PA1493	cysP	0.367698	0.00584594	-1.8484	0.000229286	0.119976	0.52291
PA1494		-0.652641	0.000120298	1.79212	0.00079928	0.495779	0.000528515
PA1496		-0.114946	0.543134	-2.11258	3.16453e-08	-0.0550302	0.876681
PA1500		0.653049	0.114578	4.57516	1.63658e-66	0.491657	0.38132
PA1501		-0.266431	0.166587	1.22501	1.2257e-07	-0.312139	0.19745
PA1502	gcl	0.00761295	0.983699	4.24197	2.25789e-49	0.474516	0.0935014
PA1504		-0.210268	0.081656	-2.53652	1.36765e-17	-0.089012	0.593147
PA1505	moaA2	0.827022	3.13738e-16	-1.89057	2.53985e-06	-0.0171827	0.932618
PA1507		-0.2936	0.173084	-1.7949	1.93054e-07	0.0704936	0.81717
PA1508		-0.805155	0.0306131	4.43759	2.96629e-53	0.580549	0.103273
PA1509		-0.329865	0.00221218	2.38767	0.000721704	0.274548	0.026332
PA1511		-0.393948	0.011086	2.72423	7.94948e-05	0.447762	0.00110016
PA1512	hcpA	-0.28233	0.298597	-8.45402	1.63502e-10	0.605869	0.000355008
PA1513		0.0118347	0.961174	1.2564	3.87285e-07	0.738117	1.45456e-06
PA1514		-0.54333	0.130089	3.23296	1.0481e-16	0.575197	0.054277
PA1515	alc	-0.135672	0.516971	3.84138	1.13901e-45	-0.0248756	0.948959
PA1518		0.234978	0.326731	-3.9707	1.1649e-09	0.447694	0.0788193
PA1520		0.0301086	0.811825	-2.31161	9.08318e-18	0.0805299	0.612005
PA1521		-0.297219	0.060789	2.26455	9.43773e-28	-0.168176	0.468877
PA1522		-0.160812	0.362753	-9.01929	1.9977e-19	-0.0259379	0.926964
PA1524	xdhA	-0.06322	0.755256	2.2133	9.1062e-28	0.0565839	0.864542
PA1526		-0.15771	0.161386	-2.94609	3.43049e-24	-0.205403	0.140695
PA1527		-0.234565	0.0301448	-1.50763	0.00141148	-0.124858	0.269342
PA1528	zipA	-0.354056	0.000181451	-3.89524	5.32302e-16	-0.149149	0.190948
PA1530		-0.110586	0.675953	-1.81583	3.0339e-06	-0.262059	0.300775
PA1531		0.252008	0.128541	-3.13128	9.10716e-16	0.493301	0.00653326
PA1532	dnaX	-0.300158	0.00245785	-1.74996	3.13093e-05	-0.239094	0.0308984
PA1533		-0.0437821	0.69863	-2.20657	5.51091e-19	-0.0254838	0.882425
PA1534	recR	-0.5531	8.38199e-09	-5.83843	4.45722e-43	-0.218151	0.0717232
PA1535		-0.369235	0.0112764	2.49236	1.05077e-36	0.0301942	0.915124
PA1536		-0.141754	0.510451	2.28109	9.1339e-21	0.273893	0.207276
PA1537		0.192773	0.56787	4.33317	1.07267e-83	0.858899	0.0109235
PA1543	apt	-0.387469	0.00850758	-10.205	2.27027e-28	0.0129572	0.950401
PA1544	anr	-0.182429	0.193592	-4.7814	1.18201e-15	0.27505	0.00665088
PA1545		0.0573811	0.786036	2.70969	4.0867e-08	0.110515	0.706463
PA1546	hemN	0.597648	0.00010574	-2.50539	1.80316e-05	0.351569	0.000747644
PA1547		-0.0975273	0.742076	2.56541	7.09793e-27	-0.136826	0.745881
PA1548		-0.23839	0.500495	1.04246	0.00709941	0.0768842	0.879912
PA1550		-0.247786	0.052302	-3.59504	1.41273e-21	0.240597	0.0275349
PA1551		-0.178296	0.222973	-1.74271	0.000774565	0.114709	0.362196
PA1552	ccoP1	-0.089819	0.526967	-4.79547	1.10729e-14	-0.125849	0.308863
PA1552.1	ccoQ1	-0.0932024	0.707626	-8.11201	2.18817e-12	-0.550126	0.0629503
PA1553	ccoO1	-0.0183936	0.907345	-4.14834	6.55962e-19	-0.0361422	0.827539
PA1554	ccoN1	0.00801613	0.969358	-1.66562	0.000731526	-0.072564	0.596805
PA1555	ccoP2	0.601274	0.0329319	-3.88342	1.62922e-07	0.426209	0.00156589
PA1555.1	ccoQ2	0.557771	0.157887	-1.94757	0.0200717	0.463362	0.126218
PA1556	ccoO2	0.64588	0.00985967	-5.45507	7.04583e-12	0.587974	0.000103064
PA1557	ccoN2	0.651852	0.00355165	-2.82716	7.73342e-05	0.587987	4.14528e-06
PA1558		0.0492959	0.876481	-1.62911	0.00314956	-0.450451	0.186008
PA1561	aer	0.165661	0.139926	-1.45825	0.00665455	-0.0571312	0.700195
PA1563		-0.154813	0.278711	1.11148	6.64538e-08	0.0110765	0.96354
PA1564		0.280714	0.329846	-1.9902	0.00102486	-0.323331	0.418791
PA1567		-0.339381	0.107125	-1.04606	0.0152604	-0.42153	0.123667
PA1569		0.751877	0.0225462	1.36227	5.65903e-05	0.381637	0.439799
PA1570		-0.34175	0.0526302	2.66894	5.77343e-34	0.0837613	0.749983
PA1571		-0.415018	0.116494	-3.75595	3.44929e-05	0.145197	0.716277
PA1572		0.110244	0.299872	-3.20772	2.75799e-27	-0.00400092	0.981063
PA1573		0.260995	0.0851371	-1.68034	4.16367e-11	0.149602	0.510805
PA1575		-0.0818532	0.727874	-2.19427	7.5196e-08	0.182833	0.544985
PA1576		-0.461282	1.98142e-05	-1.05709	7.2172e-06	0.0649945	0.71701
PA1577		-0.68473	1.3483e-05	-2.3735	1.94031e-07	0.0622689	0.819102
PA1579		-0.161667	0.107091	-2.80377	1.3753e-09	0.151558	0.161273
PA1580	gltA	0.138641	0.524515	-1.50785	0.0298603	0.127289	0.368451
PA1581	sdhC	-0.499302	1.70181e-08	-1.77057	9.96168e-09	-0.0903355	0.480696
PA1582	sdhD	-0.593535	1.75813e-07	-2.65444	2.91052e-14	-0.181715	0.125251
PA1583	sdhA	-0.55166	1.54297e-06	-1.87847	0.00701081	-0.0870623	0.444802
PA1585	sucA	-0.147964	0.492324	-1.43052	0.0111258	0.0686916	0.660199
PA1586	sucB	-0.245526	0.308254	-1.70655	0.024107	0.0962148	0.488204
PA1587	lpdG	-0.222682	0.0878454	-2.71038	1.35629e-06	-0.0160777	0.916288
PA1588	sucC	-0.134157	0.220661	-3.48388	5.18944e-11	-0.131355	0.202048
PA1589	sucD	-0.156139	0.137024	-4.52661	1.80596e-14	-0.155597	0.129108
PA1590	braB	-0.634725	1.21821e-11	-1.43967	2.7487e-05	0.00139269	0.993409
PA1591		-0.232681	0.376797	2.3072	3.55284e-22	-0.0406549	0.928477
PA1592		-0.0889435	0.516088	-3.52916	4.58029e-05	0.307144	0.00657357
PA1593		-0.471941	0.00666894	3.24688	6.63103e-44	0.374525	0.041359
PA1594		-0.227619	0.283387	-4.56913	2.20619e-12	0.061214	0.838367
PA1595		-0.418037	0.00237834	2.67731	1.35003e-10	-0.127935	0.540487
PA1597		0.944935	3.88443e-08	1.04904	0.000162956	0.608838	0.000722685
PA1598		-0.308313	0.0546592	-3.03294	9.75724e-11	0.309815	0.122721
PA1600		-0.470996	0.190955	6.74759	6.09137e-13	-0.276345	0.588372
PA1601		-0.654445	0.000336311	2.39676	2.44116e-26	-0.222899	0.461465
PA1604		-0.629896	5.15939e-06	1.15917	6.17562e-07	-0.328077	0.0362083
PA1605		0.240327	0.315072	2.42771	2.93786e-13	0.55147	0.000853829
PA1607		0.396817	0.0289627	-1.88212	4.38622e-08	-0.442406	0.0262319
PA1608		0.358829	0.00738576	1.84857	2.10247e-20	-0.1723	0.481968
PA1609	fabB	-0.681077	1.50445e-05	-4.86684	1.62868e-10	-0.438252	0.00117778
PA1611		-0.318027	0.00568646	3.01524	5.82668e-05	0.178837	0.220485
PA1613		-0.368799	0.000453628	1.71587	2.61513e-05	0.0196046	0.912789
PA1615		0.0582095	0.798037	-5.10811	1.49664e-12	-0.0348192	0.937387
PA1617		-0.21819	0.0508776	-3.88972	2.55603e-29	0.29913	0.0159502
PA1618		-0.018341	0.927037	-6.503	1.87289e-23	0.186321	0.342313
PA1619		-0.417015	0.105829	2.94642	7.64288e-20	0.24311	0.439194
PA1622		-0.309058	0.0642091	3.14307	1.703e-07	0.120896	0.661807
PA1623		0.207917	0.0349969	-2.24885	5.42952e-16	0.025021	0.895781
PA1624		-0.210065	0.100413	-1.58307	3.57714e-09	0.0504982	0.78768
PA1625		-0.329963	0.0509088	3.10208	1.67771e-07	0.275582	0.175024
PA1627		0.0544331	0.831743	2.67321	5.47604e-29	0.304518	0.204609
PA1630		0.552657	0.00271166	-1.11094	0.000242315	0.102073	0.755008
PA1631		0.436649	0.115859	3.8671	2.9576e-24	0.991045	0.000497959
PA1636	kdpD	-0.350909	0.0235676	2.44535	8.74247e-23	0.0486529	0.860279
PA1637	kdpE	-0.0591006	0.811825	-8.40405	1.13645e-13	-0.178032	0.557484
PA1638		-0.636048	0.00604029	4.26825	1.55269e-38	0.0204023	0.9601
PA1639		-0.833143	2.36272e-09	1.36532	2.20843e-11	-0.302182	0.0421921
PA1643		0.222481	0.0491303	-1.8468	3.82577e-10	-0.0743824	0.633821
PA1644		0.0269834	0.868631	-5.3254	2.49012e-34	-0.136893	0.486019
PA1645		0.239577	0.431151	2.79211	1.62917e-40	0.0744598	0.862141
PA1646		-0.170172	0.407237	3.31927	2.21497e-53	0.149097	0.599773
PA1647		0.128565	0.492219	2.2359	3.98893e-20	0.320369	0.086358
PA1650		-0.852681	7.86413e-08	1.51841	7.57253e-10	0.357006	0.0343643
PA1651		0.636674	1.4564e-05	1.69381	0.0121281	0.0108285	0.969643
PA1654		0.159305	0.339243	-1.07974	0.00261835	-0.128417	0.343126
PA1655		0.40394	0.0033113	-1.73806	8.42811e-13	0.0192367	0.938681
PA1657		0.242088	0.200874	-2.1785	5.09288e-08	0.669702	1.27304e-06
PA1658		0.407041	0.059605	-2.80582	6.30966e-06	0.796885	2.29259e-10
PA1659		0.237876	0.305355	-3.21856	1.80294e-08	0.71633	0.00291043
PA1660		0.0914487	0.661046	-2.0503	6.50964e-07	0.691004	3.58231e-10
PA1663		0.116823	0.548979	-3.68285	2.51521e-15	0.420667	0.0161318
PA1664				5.34334	1.04823e-13
PA1665		0.249207	0.178928	1.95804	2.60886e-06	0.507599	0.00341769
PA1666		0.292116	0.104603	-6.16083	2.91039e-18	0.474431	0.0104989
PA1667		0.232929	0.113846	-1.20804	0.000215754	0.405129	0.00102442
PA1668		0.170481	0.301683	-2.45812	2.03667e-11	0.478609	0.000499001
PA1670	stp1	0.00658504	0.977521	-9.0589	5.26817e-23	-0.00540061	0.98636
PA1671	stk1	-0.538448	0.000199011	3.67706	1.18222e-17	-0.0945428	0.674074
PA1672		-0.273718	0.160024	2.6912	7.24459e-40	-0.109459	0.708151
PA1673		-0.776406	2.25943e-06	-4.00057	3.74186e-15	-0.108504	0.468868
PA1674	folE2	-0.604751	3.75102e-11	-3.97557	2.06184e-39	-0.124975	0.374922
PA1677		0.632277	4.88409e-05	-1.46023	1.14668e-06	-0.0631352	0.828337
PA1678		-0.392266	6.18946e-05	-3.34304	6.35692e-28	-0.0210376	0.920563
PA1679		0.0163252	0.923247	1.87232	5.56244e-17	-0.0950795	0.640521
PA1680		-0.394112	0.319785	5.38066	1.02635e-36	0.285847	0.531836
PA1681	aroC	-0.0336085	0.773514	-2.47985	3.83545e-08	-0.0200302	0.900405
PA1688		-0.58177	6.77344e-05	-3.00443	7.17622e-15	-0.0389427	0.813926
PA1690	pscU	-0.800659	0.000764793	3.6878	1.91333e-42	-0.0558996	0.883906
PA1693	pscR	-0.253524	0.162494	3.89391	2.01751e-18	0.081502	0.768844
PA1709	popD	-0.672482	2.4029e-09	3.63287	3.72512e-09	-0.208063	0.0998258
PA1710	exsC	-0.633919	2.06452e-08	-3.22116	2.69246e-20	-0.295242	0.0597778
PA1711		-0.112613	0.754263	-2.2091	0.000389263	0.0226029	0.967076
PA1713	exsA	-0.180075	0.0603487	-1.67918	2.02179e-07	-0.691124	1.19871e-12
PA1714	exsD	-0.579106	5.08917e-08	-1.62459	6.96782e-09	-0.626665	2.03493e-10
PA1722	pscI	-0.687096	0.00487812	-7.23879	4.7349e-08	-0.313835	0.312867
PA1727	mucR	0.0411034	0.785182	3.90556	7.41644e-08	0.0243506	0.917526
PA1729		-0.303518	0.00367743	-1.80119	1.35469e-14	-0.229237	0.0914497
PA1731		-0.798064	3.3118e-07	1.23573	5.25765e-11	-0.160586	0.472548
PA1733		-0.527867	6.16432e-05	-4.9879	2.58229e-28	0.0150214	0.946849
PA1735		0.202595	0.361733	3.85149	1.9044e-17	-0.021695	0.958566
PA1737		-0.86314	1.17997e-12	1.26154	0.00500984	0.900705	3.73193e-12
PA1739		0.609023	0.0892923	3.92528	1.3165e-53	0.372653	0.478891
PA1740		-0.119513	0.587583	-1.55555	0.000705135	0.0774608	0.802744
PA1741		-0.486427	0.00783902	1.95686	1.52613e-19	-0.0983803	0.740863
PA1742		0.278785	0.0176613	-2.7474	1.97174e-05	-0.370539	0.000222683
PA1745		0.24993	0.186109	-5.81968	7.07511e-18	-0.0383982	0.908595
PA1748		-0.446551	0.000450152	2.2704	1.00246e-05	0.455877	1.82669e-05
PA1749		0.303174	0.00552612	-7.57003	3.24882e-35	0.0624966	0.717453
PA1750		-0.560635	1.34491e-09	-1.79769	3.07133e-05	-0.20988	0.0418648
PA1753		-0.266015	0.0473482	-3.36332	7.79422e-24	-0.280959	0.0853875
PA1754	cysB	-0.0512727	0.705917	1.67354	0.00630468	0.116852	0.378935
PA1755		-0.176179	0.597344	-3.86039	1.99393e-05	-0.411311	0.286925
PA1762		0.172365	0.500473	-1.55959	0.000796307	0.120469	0.755008
PA1763		-0.30676	0.151969	2.39141	1.22919e-28	-0.116688	0.730579
PA1764		0.105333	0.717012	3.49125	6.43296e-07	0.793572	0.000693577
PA1765		0.299998	0.215925	1.73576	3.32203e-12	0.197792	0.481796
PA1768		-0.195344	0.110743	-3.55071	7.47939e-24	-0.0384994	0.828165
PA1770	ppsA	-0.231532	0.0218962	-2.15651	6.23676e-06	-0.0347216	0.795944
PA1771	estX	-0.293954	0.072438	-1.88039	1.01039e-09	-0.00875403	0.974627
PA1772		0.5085	4.1051e-08	-2.04354	8.51562e-12	0.22542	0.0457182
PA1773	cmaX	0.230934	0.0992636	-4.2207	1.96516e-26	-0.0103425	0.969643
PA1775	cmpX	-0.295056	0.0185907	-1.08836	0.00853548	-0.419497	0.000664802
PA1776	sigX	-0.383917	0.000289551	-4.37261	6.51144e-16	-0.414438	0.000129091
PA1777	oprF	-0.255681	0.0200268	-5.51353	1.24282e-08	-0.088462	0.436955
PA1779		-0.328203	0.04514	1.31221	2.03382e-08	0.140626	0.552187
PA1781	nirB	-0.10823	0.68082	4.09879	1.25743e-19	0.646129	0.00234314
PA1782		-0.377346	0.278327	5.2934	1.72246e-96	0.264574	0.565584
PA1786		-0.0801843	0.809603	-3.89152	7.37204e-06	0.0229404	0.965001
PA1788		0.377091	0.0235724	-4.12011	1.79988e-21	0.212671	0.434034
PA1789		-0.318194	0.0172663	-3.44657	4.79964e-13	0.0326157	0.860037
PA1790		-0.0938502	0.580092	-4.57323	4.51425e-20	-0.0231067	0.936032
PA1792		0.23948	0.0324853	-2.9753	3.21294e-25	-0.103099	0.560256
PA1793	ppiB	0.572434	3.20737e-10	-3.07799	1.2935e-09	-0.136018	0.24295
PA1794	glnS	-0.331473	0.00101344	-2.08196	0.000157186	-0.166829	0.108821
PA1795	cysS	-0.296594	0.00286445	1.29186	0.0194139	0.0482636	0.734986
PA1796	folD	-0.459841	4.12783e-06	-1.44826	2.08976e-08	-0.282657	0.0150905
PA1799	parR	-0.0207502	0.901746	-4.49641	3.01467e-24	0.0485409	0.844058
PA1800	tig	-0.440473	8.40634e-06	-4.05645	9.73309e-11	-0.17433	0.0799691
PA1801	clpP	0.141847	0.174707	-1.73311	0.00247443	0.159544	0.122182
PA1802	clpX	-0.0333733	0.798677	-3.71723	6.89076e-11	-0.11821	0.240518
PA1803	lon	-0.0415822	0.7286	-1.23005	0.0243483	-0.0640823	0.593587
PA1804	hupB	0.188378	0.0843765	-7.30032	3.71437e-20	-0.0617989	0.633821
PA1805	ppiD	-0.295421	0.00264473	-1.3059	0.017808	-0.201508	0.0406801
PA1806	fabI	-0.184612	0.175139	-4.99216	1.88382e-28	0.109888	0.556119
PA1809		-0.159983	0.394656	2.00832	3.04827e-20	0.979534	1.38185e-08
PA1810		-0.310636	0.00474008	4.31232	2.72144e-08	0.200838	0.0789611
PA1812	mltD	-0.536861	8.90555e-07	-4.11996	6.66574e-13	-0.134081	0.222641
PA1813		-0.0483581	0.748211	2.52332	0.000160678	0.188414	0.212963
PA1814		0.458755	1.06275e-05	-4.84584	9.45159e-40	0.182185	0.189713
PA1819		0.0138972	0.916159	-3.75593	2.95041e-35	-0.0221115	0.911563
PA1823		-0.734286	1.5032e-10	-1.68045	2.07022e-08	-0.237947	0.0767924
PA1824		-0.389818	0.031171	-2.85621	2.99075e-09	-0.144	0.612501
PA1825		-0.665397	8.05767e-06	3.80007	3.55871e-06	0.757064	9.04695e-08
PA1826		-0.33139	0.0866862	1.54015	8.36661e-11	-0.0373122	0.916288
PA1828		0.18527	0.277514	-1.16946	0.000250592	0.763788	1.09211e-11
PA1829		-0.174826	0.260024	-3.47563	3.43435e-22	0.512917	0.000123056
PA1833		0.0366703	0.790533	-7.25719	3.65989e-49	0.0758434	0.63289
PA1835		0.59999	0.0053297	4.18238	1.23215e-15	0.00475315	0.991436
PA1837		0.143945	0.458587	2.02125	0.000290457	0.193446	0.397652
PA1838	cysI	0.217626	0.395427	1.97759	0.00543373	0.0757122	0.859911
PA1840		-0.630127	0.000183691	1.53133	1.14935e-11	0.0505644	0.820126
PA1841		-0.49846	7.45793e-05	1.90677	2.29047e-24	-0.170758	0.421656
PA1842		0.0955772	0.588116	-4.58089	2.71271e-17	-0.17851	0.418433
PA1843	metH	0.46831	1.49554e-05	-1.58482	0.00436867	-0.0912585	0.486574
PA1844		-0.0939719	0.662151	-2.77359	4.04237e-08	0.0620368	0.853591
PA1845		-0.254667	0.376806	2.65803	2.19376e-38	0.133826	0.712234
PA1848		0.79804	0.00370797	1.0224	0.00151466	0.518113	0.179313
PA1850		0.677807	0.000188632	1.59668	1.07657e-09	0.164786	0.479716
PA1851		0.28529	0.0831735	-1.93084	4.94166e-08	-0.315775	0.18504
PA1852		0.235911	0.095189	-5.89397	1.20538e-28	-0.526819	0.000248798
PA1853		0.674951	2.68876e-08	-1.45076	2.17084e-09	0.00854711	0.975969
PA1854		0.7087	0.000168878	2.87677	5.57891e-49	0.0573943	0.880455
PA1856		0.423481	0.00127444	3.79606	4.3585e-05	-0.226563	0.269071
PA1857		-0.320528	0.0118354	-1.60383	1.77977e-09	0.0392805	0.848143
PA1859		0.174043	0.447376	-1.32144	0.000416265	-0.449639	0.0833934
PA1862	modB	-0.390613	0.0747792	3.17288	1.83695e-20	0.292357	0.227274
PA1863	modA	-0.342101	0.154932	-1.20176	0.0232665	-0.231113	0.474846
PA1872		-0.410512	0.000175542	-1.1126	5.84437e-07	0.160476	0.248885
PA1873		-0.224182	0.422542	4.02138	1.02125e-59	0.80618	0.000694781
PA1878		-0.669324	5.16242e-05	-2.72377	4.99463e-09	-0.0148176	0.962647
PA1879		-0.653909	0.00779537	2.47851	2.75063e-24	-0.204207	0.534439
PA1881		-0.325651	0.107272	-2.04402	1.2199e-05	0.355905	0.0985983
PA1884		0.865376	0.0394727	1.38078	0.00280064
PA1885		0.111919	0.802447	2.48551	2.39659e-11	0.267045	0.650483
PA1886	polB	0.268114	0.0232717	2.07515	0.000446026	-0.0784732	0.647794
PA1887		-0.115741	0.591604	1.40421	9.2592e-09	-0.144096	0.71152
PA1889		-0.0938125	0.515537	1.35086	0.00262755	0.214264	0.142803
PA1890		0.403094	0.00278731	-3.00708	4.147e-22	0.244004	0.190748
PA1899	phzA2	0.922877	1.05663e-15	-7.3315	1.40431e-45	-0.650274	0.000847151
PA1900	phzB2	0.686451	1.89157e-08	-1.84958	4.19096e-06	-0.936591	3.29567e-12
PA1901	phzC2	0.409995	0.348846	-6.94433	5.64412e-07
PA1906		0.299917	0.0128125	-5.35978	3.45625e-35	-0.644574	3.59132e-05
PA1907		0.537356	0.00181358	1.2724	1.07451e-10	-0.780634	0.000919418
PA1913		0.508238	0.193334	1.76562	7.31914e-06
PA1914		-0.201688	0.326731	1.14809	2.99941e-07	0.31915	0.0318428
PA1915		0.487721	8.49481e-06	-1.35926	6.60974e-09	-0.0306036	0.891934
PA1916		-0.0465341	0.88664	4.12739	3.06451e-54	0.344551	0.266672
PA1928	rimJ	0.555496	0.0793156	2.29206	1.93467e-13	0.097803	0.839947
PA1931		-0.177582	0.452882	1.02648	0.000341782	0.334569	0.188326
PA1932		-0.059849	0.770579	1.27881	4.03198e-08	0.329756	0.0994319
PA1934		-0.774142	5.07685e-12	-2.90874	7.15054e-17	0.354891	0.0135967
PA1938		0.0846702	0.806616	-3.66254	4.69612e-05	0.0435486	0.937004
PA1944		0.238413	0.0445056	2.66956	5.11884e-05	0.205933	0.126812
PA1945		-0.121687	0.660143	2.4425	1.4463e-23	0.14401	0.722405
PA1947	rbsA	-0.374142	0.0729115	3.77858	6.16239e-29	-0.443411	0.112354
PA1948	rbsC	0.243483	0.298643	-1.5044	0.000721089	-0.281192	0.259615
PA1949	rbsR	0.0117556	0.939531	-2.77576	1.54001e-18	-0.0442509	0.845939
PA1950	rbsK	0.297273	0.0120584	-4.65566	3.05904e-31	-0.0568269	0.760988
PA1954		-0.115871	0.772935	2.40695	8.51562e-12	-0.113877	0.845939
PA1957		0.342515	0.217778	-1.33854	0.0128718	0.135856	0.744332
PA1959	bacA	-0.104385	0.489487	-2.73088	2.54473e-16	-0.0392195	0.868407
PA1960		0.11276	0.601179	-2.55662	4.63966e-08	0.0553543	0.882789
PA1961		0.560351	0.00261494	1.87669	1.69332e-19	0.713045	0.00497119
PA1963		0.139075	0.607809	2.37813	1.29409e-20	-0.0143079	0.969643
PA1964		-0.898119	3.40185e-17	-1.27219	4.60009e-07	-0.371719	0.0036335
PA1965		-0.339159	0.249533	2.47077	7.76029e-17	0.334444	0.405515
PA1966		-0.059581	0.884977	4.839	4.49182e-36	0.132229	0.79038
PA1967		0.650077	1.6038e-05	-3.23186	3.30746e-17	0.288862	0.236468
PA1968		0.688627	0.0103645	-7.3756	8.14331e-09	0.327579	0.427178
PA1969		-0.543672	0.0188834	1.67528	4.77511e-10	-0.217207	0.512776
PA1970		0.828237	0.0131896	-7.38512	6.18166e-07	-0.119422	0.828337
PA1972		-0.581396	0.0666739	6.23141	2.32997e-14	-0.205733	0.699277
PA1973	pqqF	0.237167	0.0881879	-1.10369	9.4819e-06	-0.00437523	0.988363
PA1976	ercS'	0.722574	1.60957e-05	2.42599	8.22262e-33	0.765729	7.06316e-06
PA1977		0.151558	0.680884	-2.52665	0.00155846	-0.745417	0.105919
PA1978		-0.669524	0.0108327	1.39499	2.43842e-05	-0.387835	0.182246
PA1982	exaA	0.404848	0.134175	3.12317	1.23727e-36	0.551137	0.0994773
PA1986	pqqB	0.352998	0.000435438	1.6061	0.011412	0.12816	0.333509
PA1987	pqqC	0.158695	0.175611	-2.42718	3.67606e-20	-0.228147	0.123679
PA1988	pqqD	0.299831	0.246706	-4.69052	2.31354e-10	-0.462419	0.328797
PA1989	pqqE	0.303366	0.0153382	1.83385	0.00876799	-0.199721	0.1621
PA1990	pqqH	0.358767	0.00971436	2.33155	3.71471e-12	0.0788214	0.819102
PA1991		-0.127169	0.428641	2.46365	2.07635e-09	-0.0499615	0.803275
PA1992	ercS	-0.398	0.00146523	3.59817	1.75183e-13	-0.0452422	0.831348
PA1995		-0.267445	0.183721	-5.00929	9.13729e-11	-0.276995	0.32158
PA1997		-0.127006	0.323484	1.83136	3.08504e-07	-0.0688278	0.728287
PA1999	dhcA	0.660495	1.68646e-07	-3.41565	6.55683e-18	-0.384728	0.009506
PA2000	dhcB	0.181846	0.152274	-2.29603	6.32162e-19	-0.271052	0.0245845
PA2001	atoB	0.320744	0.0191627	-5.22222	3.12237e-26	-0.238502	0.299718
PA2002		-0.382947	0.0236906	1.16504	1.39238e-09	-0.368074	0.0264554
PA2003	bdhA	0.477361	0.000251115	-1.81583	8.55546e-10	-0.061753	0.8006
PA2005		-0.473466	0.000413511	-3.69804	1.66119e-19	0.0688875	0.755008
PA2011	liuE	0.196416	0.0900608	-3.61286	1.58477e-19	-0.0851565	0.546514
PA2014	liuB	0.140047	0.307012	-3.24446	6.43543e-10	-0.186911	0.126707
PA2015	liuA	0.553465	3.18456e-05	-4.41111	8.97444e-13	-0.191018	0.0519171
PA2017		-0.0442914	0.843037	1.36824	3.16926e-09	-0.0300134	0.924684
PA2022		0.872069	6.04807e-05	1.11229	4.37315e-05	-0.567269	0.111405
PA2023	galU	-0.27715	0.0107154	-1.55112	0.000224007	0.153235	0.174716
PA2024		-0.206024	0.0446821	-1.71923	4.95686e-13	-0.368479	0.000773007
PA2025	gor	0.296223	0.00210153	-3.76046	1.74363e-12	0.0535426	0.714957
PA2026		-0.109978	0.578695	-2.61346	2.79728e-09	0.0555343	0.86902
PA2028		0.353055	0.151531	1.47733	4.57821e-08	0.637934	0.0193349
PA2029		-0.115725	0.73449	3.96929	6.84762e-65	0.191452	0.648732
PA2030		0.30512	0.321472	-7.34737	7.16942e-09	0.557221	0.12351
PA2031		0.270364	0.335794	-1.35977	0.0035168	0.482183	0.135491
PA2032		0.026219	0.88664	1.90476	1.05779e-16	-0.0497146	0.839668
PA2036		0.013079	0.976929	5.34514	1.19917e-11	0.437949	0.230466
PA2037		-0.145427	0.294992	3.86258	1.21557e-09	0.961955	3.31702e-18
PA2038		-0.113664	0.708257	1.43199	1.01912e-05	-0.395191	0.215552
PA2039		-0.357611	0.0140504	-1.43358	3.42087e-05	-0.0951683	0.692135
PA2040		0.325512	0.0162649	-6.03253	2.8259e-23	-0.0583042	0.704885
PA2041		-0.592984	0.000226337	2.39738	6.30586e-11	-0.31786	0.0521827
PA2042		-0.821828	1.17763e-16	-1.02796	0.00068028	-0.0444694	0.759914
PA2043		-0.814854	2.97382e-06	3.13464	5.34303e-40	0.0843447	0.767557
PA2044		-0.317705	0.00557548	-3.23226	2.01484e-10	-0.374574	0.00114055
PA2048		0.284134	0.515537	1.7715	3.16059e-06
PA2049		-0.859278	5.60322e-19	1.8192	4.94991e-06	-0.05898	0.714957
PA2054	cynR	0.404142	0.124602	4.06767	5.53914e-19	0.27988	0.421656
PA2055		0.827085	0.183792	5.59392	1.57853e-09
PA2056		-0.561671	0.0302373	1.85451	1.41412e-07	0.553218	0.0456758
PA2061		0.500602	0.106896	2.33688	1.325e-15	0.733156	0.0600397
PA2063		0.0320419	0.886937	-2.97031	1.77051e-10	-0.105775	0.69905
PA2064	pcoB	-0.923112	0.000106208	4.44187	3.01515e-68	0.246298	0.468733
PA2065	pcoA	-0.897862	2.35335e-06	1.12368	8.09985e-07	-0.0127321	0.968027
PA2069		-0.8362	1.20472e-17	-2.82775	9.62885e-06	0.26408	0.00632406
PA2070		-0.0159824	0.925128	2.20124	0.000919401	-0.0212561	0.931637
PA2072		0.532171	3.82822e-05	1.74409	9.30047e-06	0.334184	0.0161318
PA2073		0.69522	0.000705526	3.51073	1.6785e-34	0.775405	0.00112258
PA2076		-0.448104	0.000680157	-1.34549	3.73399e-06	0.425994	0.00556819
PA2077		-0.328868	0.268813	2.39762	2.30923e-19	0.30981	0.34383
PA2080	kynU	-0.175832	0.115346	-3.74475	1.79061e-31	-0.0197214	0.917775
PA2082		-0.278291	0.190955	2.02591	7.50377e-16	0.119433	0.731909
PA2085		0.987434	0.0173941	4.89988	7.76161e-64
PA2087		0.888755	0.0368809	6.52102	1.1749e-14
PA2099		-0.325064	0.407237	3.91566	4.61153e-53	0.202489	0.674327
PA2102		-0.464892	0.201222	5.33859	7.35579e-10	0.890668	0.00150712
PA2103		-0.385999	0.0115429	1.6	4.32018e-15	0.386071	0.0212559
PA2104		-0.107397	0.526306	1.36294	1.75011e-09	0.370117	0.035214
PA2105		-0.0357922	0.869047	1.74226	2.09954e-13	0.293843	0.117942
PA2118	ada	-0.623675	0.000129699	-2.07528	1.69579e-07	-0.114343	0.722467
PA2121		-0.386285	0.100413	4.70867	9.00453e-32	0.340751	0.291438
PA2122		-0.354636	0.158474	4.31811	3.01775e-62	0.745762	0.00244317
PA2123		0.272781	0.115993	5.16923	2.12581e-14	0.550067	0.00341909
PA2126		0.298908	0.309592	1.89827	5.42807e-12	0.500416	0.0731207
PA2127		0.0795733	0.664784	-1.24417	2.7368e-06	-0.294869	0.115304
PA2128	cupA1	-0.0176132	0.96997	-1.66047	0.0128698	-0.34282	0.516203
PA2130	cupA3	-0.463239	0.0310961	3.42337	2.05403e-51	0.283937	0.308553
PA2135		-0.857866	0.000139653	4.26243	1.56837e-60	0.458481	0.0874327
PA2143		-0.355967	0.0786987	-3.84016	2.06461e-09	0.813224	8.66463e-06
PA2146		-0.0138041	0.957661	-2.87036	3.3075e-09	0.65849	0.000175763
PA2147	katE	-0.93718	8.18463e-08	2.37359	0.00133764	0.689791	1.86867e-06
PA2148		-0.351122	0.1995	-3.23975	7.43317e-06	0.854618	0.000937599
PA2151		-0.866075	8.29194e-08	1.60047	1.75874e-06	0.638641	7.5875e-08
PA2167		-0.448602	0.00614293	1.90097	7.92038e-14	0.595239	0.000172373
PA2168		-0.477144	0.0680044	1.46126	1.07728e-06	0.701982	0.00532136
PA2174		-0.37133	0.106674	2.291	8.15688e-26	0.645303	0.00177161
PA2175		-0.521119	0.0894579	-2.66391	0.0020075	0.952156	0.000134454
PA2177		0.106453	0.468822	2.09284	2.63521e-05	0.17352	0.239142
PA2178		-0.777605	0.000904066	1.69648	2.96594e-09	0.156904	0.599773
PA2180		-0.652488	0.000137335	2.88634	3.71825e-32	0.730839	3.52401e-06
PA2181		-0.735471	0.000418744	-1.41916	0.00563348	0.390132	0.129108
PA2182		-0.85559	0.00896921	4.9484	3.70045e-74	0.895911	0.00166427
PA2184		-0.790057	2.83387e-07	-1.08019	5.95316e-06	0.436409	0.00479982
PA2185	katN	-0.391987	0.152643	3.47478	1.48309e-49	0.856552	0.000608715
PA2188		-0.892887	0.000322435	-1.15636	0.0133026	0.335197	0.233134
PA2191	exoY	-0.543237	0.000930853	3.35	5.10371e-52	0.201585	0.344047
PA2193	hcnA	0.198675	0.567717	-5.31539	8.78383e-13	0.0572545	0.916288
PA2194	hcnB	0.452354	0.0108327	-2.61234	3.5943e-07	0.160958	0.244379
PA2195	hcnC	0.389573	0.0310063	-4.34723	4.33759e-13	0.0750986	0.689547
PA2196		0.215931	0.225636	2.40356	4.01187e-23	0.347968	0.0830804
PA2197		-0.177442	0.33266	-1.13944	0.000754714	0.107326	0.633821
PA2200		-0.553927	7.07497e-06	1.11768	2.50953e-08	-0.671569	0.000103969
PA2202		0.571013	0.0258997	2.96433	1.82297e-27	-0.0552338	0.908378
PA2205		0.223788	0.432362	-3.18494	1.16582e-05	-0.0374554	0.940271
PA2209		0.632453	0.0966825	3.93316	3.01328e-49	0.961585	0.0192006
PA2210		-0.0258509	0.952296	3.74395	1.3709e-44	-0.111735	0.861211
PA2212		-0.0621077	0.859864	4.75493	8.15077e-72	0.212871	0.609491
PA2216		-0.21188	0.592274	1.40807	0.0010229	0.465742	0.246746
PA2217		-0.186498	0.675078	5.44392	8.90741e-12	0.949686	0.00240306
PA2218		0.468583	0.0156532	1.63108	5.22292e-13	0.242524	0.401771
PA2219	opdE	-0.108393	0.730283	4.56006	1.07661e-37	0.497803	0.100368
PA2220		-0.349219	0.0739389	2.05083	2.11046e-26	0.0985211	0.712008
PA2221		0.542799	0.00461111	2.65348	3.84273e-37	0.857521	9.72723e-05
PA2223		0.310109	0.0887221	3.81783	2.22852e-09	0.867633	2.21472e-07
PA2230		-0.440829	0.0100929	-3.28645	4.60094e-10	-0.184815	0.452176
PA2231	pslA	-0.819166	1.39496e-13	3.70018	3.78311e-08	0.14441	0.288465
PA2237	pslG	-0.862971	5.22347e-08	2.31651	1.74661e-10	0.0256904	0.904801
PA2238	pslH	-0.988714	4.75478e-09	1.8034	7.07231e-22	-0.394177	0.0266501
PA2244	pslN	-0.72757	1.66265e-06	-3.72221	1.4043e-11	0.0845384	0.819102
PA2250	lpdV	-0.928351	1.31967e-11	-2.3986	0.000310028	-0.287517	0.0207997
PA2251		0.0653228	0.794141	4.47898	2.25313e-14	0.927241	1.23062e-05
PA2252		-0.123618	0.432469	-2.31434	3.47199e-12	-0.214564	0.351474
PA2253	ansA	-0.0316207	0.878272	-1.52674	4.14156e-06	0.0169085	0.957553
PA2255	pvcB	0.0593452	0.874937	2.97864	5.61102e-24	0.119228	0.811561
PA2259	ptxS	-0.236803	0.0319511	-5.14182	1.70723e-17	-0.562793	2.6636e-10
PA2260		-0.551016	1.72398e-07	-3.2208	1.63823e-25	-0.972372	8.53369e-16
PA2264		-0.793738	1.14318e-10	-6.28596	1.12699e-42	-0.767879	9.56994e-11
PA2265		-0.689057	1.40872e-07	1.71001	0.0109964	-0.808055	2.96864e-14
PA2267		-0.0524309	0.807707	1.51667	3.2385e-14	0.0905182	0.773751
PA2268		-0.0491879	0.917939	5.5611	1.21251e-15	-0.758284	0.0874327
PA2269		0.238944	0.452696	4.18589	1.17592e-52	0.411655	0.260164
PA2270		0.314733	0.0860306	2.0877	5.28388e-27	0.813544	7.62401e-05
PA2271		0.735606	0.00918739	1.43363	2.81266e-06	0.650651	0.0642068
PA2275		-0.0119006	0.9627	2.46846	1.20916e-29	-0.320547	0.162245
PA2276		0.140489	0.488214	4.71521	1.27674e-10	-0.061325	0.868314
PA2277	arsR	0.325377	0.449023	-2.10769	0.00283767	-0.333346	0.576138
PA2278	arsB	-0.326907	0.212613	4.25691	3.90577e-56	0.175613	0.606706
PA2279	arsC	-0.498886	0.114298	2.85281	1.23864e-21	-0.0355154	0.947335
PA2280		-0.0644716	0.816025	4.01791	2.09734e-11	0.855934	0.000264644
PA2281		-0.190799	0.295866	1.56199	4.17162e-13	0.10861	0.724964
PA2282		0.232023	0.550372	-1.82008	0.014102	-0.19116	0.760204
PA2283		0.931045	0.00430366	2.89355	3.31649e-24	0.117793	0.845645
PA2290	gcd	0.609972	9.70733e-11	-3.38922	2.58352e-09	-0.260828	0.012597
PA2291		0.578429	1.84237e-07	-6.54039	1.72902e-50	-0.328683	0.0121059
PA2294		0.265852	0.437843	1.288	0.000430661	-0.143747	0.853978
PA2299		0.472532	0.00581694	-3.98238	3.07729e-15	0.0918976	0.745958
PA2300	chiC	0.568816	4.4194e-08	-5.14051	1.50391e-14	0.153062	0.234778
PA2301		0.0162996	0.957311	-3.63704	5.26845e-12	0.0244683	0.947032
PA2302	ambE	0.393942	0.00649763	-1.97362	9.04629e-05	0.365006	0.0280562
PA2304	ambC	0.34422	0.00114247	1.63675	0.00458927	0.847845	1.11419e-11
PA2306	ambA	0.828342	1.60428e-10	-3.65592	5.63138e-27	0.00750822	0.979746
PA2312a		-0.136175	0.593031	1.83857	5.09477e-14	0.506361	0.0369991
PA2316		0.178687	0.34554	-4.38879	2.11967e-14	0.239442	0.335715
PA2320	gntR	-0.333156	0.0116589	-3.24456	4.59232e-24	-0.669572	7.48032e-08
PA2323		-0.454873	0.000161622	-1.73152	0.0232546	-0.848264	2.01449e-20
PA2325		-0.734282	0.118015	4.87472	3.13409e-68	-0.283282	0.687589
PA2326		0.0606469	0.803295	-2.36333	6.15551e-07	-0.302437	0.339238
PA2327		0.170636	0.142339	-1.6988	1.89064e-10	-0.290724	0.0204079
PA2328		0.296643	0.0216141	-4.67162	4.6577e-21	-0.16787	0.299966
PA2330		0.292658	0.0758289	-1.09315	0.024403	0.0491307	0.845939
PA2331		0.590584	1.26021e-07	-5.85954	4.4549e-27	0.12924	0.516664
PA2333		-0.2311	0.340814	9.4835	1.06804e-19	0.128792	0.712234
PA2335		0.226755	0.505133	2.57122	5.08403e-20	-0.198303	0.728556
PA2338		-0.109612	0.736829	5.30644	1.70997e-12	-0.0758929	0.859644
PA2344	mtlZ	-0.529549	0.0216667	-1.20952	0.00127948	-0.0558066	0.884915
PA2345		-0.0886162	0.579497	-2.64545	2.98357e-21	0.202429	0.243347
PA2346		0.17169	0.653505	8.17839	1.68104e-17	0.928704	0.0520089
PA2348		0.339904	0.471367	1.72678	0.000178904
PA2351		-0.147717	0.754062	6.25409	2.89634e-23	0.0896582	0.900877
PA2352		-0.829936	2.51423e-06	5.06252	1.03917e-12	0.323952	0.0512377
PA2360		-0.0427652	0.854725	3.5161	5.03024e-12	0.32544	0.108801
PA2361		-0.181092	0.306166	2.38409	1.49903e-08	0.452838	0.00634789
PA2362		-0.357936	0.248307	-2.55016	0.000143449	-0.474717	0.178803
PA2364		0.407229	0.0801164	1.64518	2.84495e-12	0.286857	0.371213
PA2366		0.795867	0.00142744	-1.68779	0.00588747	0.456153	0.0141201
PA2367		0.812919	0.00042517	2.22363	0.00577921	0.436797	0.150614
PA2374		-0.0171174	0.966208	5.38553	2.83628e-11	-0.205321	0.662244
PA2378		-0.446444	0.000228598	-1.77729	1.3397e-08	-0.152516	0.242827
PA2379		-0.682668	0.00246678	1.16134	0.00354205	-0.276419	0.213565
PA2380		0.310275	0.298643	-2.5607	0.000226347	0.584367	0.0609564
PA2381		-0.223082	0.110743	-8.73945	2.88399e-47	0.304095	0.0126994
PA2383		0.890133	1.21283e-13	-3.42316	2.20562e-33	-0.00626021	0.978026
PA2385	pvdQ	0.671263	3.55478e-09	-3.38695	1.83225e-10	-0.309348	0.00341912
PA2387	fpvI	0.267298	0.0664077	-2.98938	3.52462e-16	0.0717185	0.796172
PA2390	pvdT	0.790442	2.64546e-15	-1.92285	0.000105164	-0.541612	7.68141e-09
PA2391	opmQ	0.673741	5.80115e-11	-4.02603	1.73783e-14	-0.639417	7.38623e-09
PA2393		0.935686	1.0929e-06	-4.26304	3.11387e-10	-0.219826	0.160766
PA2394	pvdN	0.901965	4.67956e-12	-2.6556	6.5599e-06	-0.349383	0.00941037
PA2396	pvdF	0.972185	3.1311e-22	-4.67417	3.10542e-14	-0.560854	3.9615e-09
PA2403		0.152024	0.148538	-1.71251	0.00268686	-0.256619	0.0105415
PA2404		-0.100332	0.535015	1.28044	0.0277552	-0.0234369	0.89107
PA2405		-0.194988	0.270557	-10.0569	3.74642e-24	-0.0614325	0.780602
PA2406		-0.274108	0.095147	-4.44827	1.80512e-25	-0.127178	0.607356
PA2407		-0.785527	1.12594e-08	-1.21848	2.22811e-07	-0.360268	0.02199
PA2408		-0.659422	3.07306e-05	-2.5212	8.2105e-17	-0.350521	0.0853484
PA2409		-0.700659	5.71345e-13	-1.37933	1.21036e-09	-0.308369	0.00546697
PA2417		0.215149	0.1719	-2.76993	3.36316e-14	-0.194093	0.411295
PA2419		0.553682	0.0282295	2.68692	1.13246e-30	0.517102	0.10144
PA2420		0.366777	0.321957	2.4449	9.83857e-16	0.889499	0.00990542
PA2422		-0.325387	0.455994	5.88423	5.96207e-86	0.855782	0.0351742
PA2423		0.5703	4.3109e-08	-3.35939	1.18141e-23	0.41718	0.000264644
PA2424	pvdL	0.726918	2.03129e-11	-2.94928	1.18585e-07	-0.51623	1.31744e-09
PA2431		0.207622	0.241562	1.25638	2.11789e-10	-0.0983969	0.728832
PA2432	bexR	0.199851	0.392926	3.51454	1.43443e-63	0.797376	0.00214414
PA2433		-0.192805	0.365384	-5.15925	4.84309e-13	0.774649	0.000103557
PA2434		-0.482313	0.0256534	3.127	1.89343e-43	0.633452	0.00402924
PA2435		-0.488855	6.44333e-05	2.25248	4.81968e-19	-0.0566302	0.790964
PA2438		-0.101014	0.730178	2.40054	8.96913e-23	-0.074149	0.844058
PA2439		-0.0326282	0.921269	3.26142	0.000105783	-0.129432	0.768844
PA2440		-0.0864182	0.812935	2.50704	9.96856e-17	0.203431	0.61958
PA2441		-0.690453	0.00274275	3.95321	5.74479e-64	0.020753	0.956859
PA2442	gcvT2	-0.994286	1.82065e-10	-2.3133	5.27573e-15	0.0638289	0.753077
PA2449		-0.476587	1.32283e-05	1.97225	0.00109167	-0.108017	0.52672
PA2454		-0.185231	0.326148	1.3864	1.76832e-13	-0.24708	0.235776
PA2455		-0.375693	0.0186137	-2.34845	4.69452e-08	-0.257395	0.289648
PA2457		-0.644452	0.00116	2.53694	9.16436e-18	0.52905	0.00149896
PA2458		-0.416418	0.000155907	2.85036	9.91215e-08	-0.0293437	0.883159
PA2459		-0.305368	0.0954633	2.83875	1.2595e-08	0.856144	5.34622e-08
PA2460		-0.593809	0.0473482	-2.45972	0.00222271	-0.52573	0.17219
PA2461		-0.232121	0.0969672	3.53035	1.27513e-08	0.378856	0.0249564
PA2463		0.0827364	0.851235	1.28205	0.00109784	0.466827	0.273449
PA2464		-0.0973932	0.535015	-6.53752	1.31393e-29	0.0409908	0.858685
PA2465		0.777564	0.110122	5.83512	2.27165e-11
PA2469		-0.150442	0.44891	-1.6688	5.03206e-05	-0.197146	0.485859
PA2470	gtdA	0.481838	0.0784343	1.49991	6.64769e-07	-0.0979566	0.859613
PA2471		0.469938	0.0864771	2.79989	4.84714e-28	0.657168	0.0469705
PA2475		0.316849	0.0606031	2.62177	7.61687e-27	-0.0140131	0.968092
PA2476	dsbG	-0.424196	0.00110146	-4.3132	3.21613e-19	0.0953283	0.654545
PA2479		-0.466152	0.0780607	2.41363	3.45655e-18	-0.577647	0.0863382
PA2480		-0.146249	0.561806	-3.32467	4.75002e-16	-0.375788	0.243009
PA2481		-0.00548106	0.981207	-2.22115	3.88639e-14	-0.603404	0.00653326
PA2482		0.262648	0.561894	-2.99754	7.94172e-13	-0.708834	0.222014
PA2484		0.528817	2.31593e-05	1.64205	1.80956e-13	0.0807435	0.726942
PA2488		-0.464984	0.129011	-2.53042	0.00134965	-0.909681	0.0106284
PA2496		-0.240822	0.395818	-4.03922	9.57796e-06	-0.210712	0.594808
PA2497		-0.799967	0.00183431	3.24145	3.9596e-36	-0.217982	0.553506
PA2498				5.97608	1.20708e-90
PA2502		-0.405541	0.00325697	2.41389	1.33286e-30	0.0756911	0.763633
PA2504		0.2943	0.0167015	-2.27098	9.29396e-20	0.337106	0.0215695
PA2505	opdT	-0.106696	0.761098	5.34825	2.72025e-19	0.740702	0.0184299
PA2510	catR	-0.466404	0.0560444	2.77427	8.30641e-30	0.278327	0.397652
PA2520	czcA	0.287931	0.156369	5.02341	1.28105e-10	0.856608	0.000260116
PA2521	czcB	0.241727	0.560626	3.78087	1.54837e-43	0.262258	0.648685
PA2524		-0.0832036	0.682505	3.44052	1.4367e-18	0.421143	0.0348401
PA2525		-0.205143	0.306473	3.17235	7.50513e-09	0.607569	0.000147269
PA2526		-0.315182	0.00405825	3.74581	1.73107e-08	0.209084	0.127292
PA2527		0.0222125	0.884107	-1.78239	5.8702e-13	-0.158917	0.309723
PA2530		0.217708	0.080744	-1.50927	4.7375e-11	0.122012	0.521239
PA2534		-0.20887	0.473955	2.6603	1.34034e-24	0.216864	0.52558
PA2535		-0.0529737	0.838693	2.69459	1.91439e-29	0.0447385	0.916257
PA2538		-0.467413	0.106896	-6.5279	1.36587e-05	-0.244693	0.566236
PA2539		0.250222	0.185032	-2.03665	8.64993e-07	-0.135825	0.691013
PA2540		-0.0266448	0.828615	1.72339	0.0060914	-0.43527	0.000319229
PA2541		-0.128409	0.4377	-1.35128	1.46356e-05	-0.484072	0.00177117
PA2542		0.159132	0.316621	2.08733	1.71326e-14	-0.0368363	0.876192
PA2543		-0.0482195	0.767001	2.6072	9.02088e-06	0.274956	0.173803
PA2544		-0.474875	0.000332775	-1.04012	0.000258618	0.451512	0.00017483
PA2545	xthA	-0.5363	1.93659e-07	-1.54536	1.44857e-10	0.0482658	0.773372
PA2546		-0.0937498	0.782935	5.55678	1.21839e-19	0.147039	0.750207
PA2547		-0.112112	0.674703	2.07161	1.18188e-15	0.436339	0.0747877
PA2548		-0.0407423	0.921269	3.81224	6.70635e-43	-0.175273	0.754399
PA2549		-0.648586	0.000526171	3.02249	2.63065e-33	0.366286	0.0754252
PA2552		-0.00130404	0.995742	-3.43676	7.93888e-10	-0.0329309	0.873634
PA2553		0.0915034	0.538093	-6.44096	1.11313e-19	0.0605769	0.745296
PA2554		0.0347677	0.825633	-7.27951	5.33946e-45	0.00460456	0.983256
PA2555		0.353357	0.00712736	-3.6775	8.20503e-11	-0.159307	0.235766
PA2556		-0.251265	0.0880402	-1.16342	7.22682e-05	-0.0803026	0.710945
PA2558		0.396354	0.00891846	-1.68882	1.73153e-09	-0.307815	0.168549
PA2559		-0.288572	0.0350842	-1.73269	1.37959e-10	0.131777	0.432326
PA2559a		0.729907	0.0066807	-4.49686	9.0524e-08	0.388863	0.267754
PA2560		0.988004	2.98149e-07	-3.64886	1.49599e-14	0.267025	0.368804
PA2561		0.287796	0.0267955	2.63167	2.9499e-07	0.0575836	0.825258
PA2562		0.291893	0.00210176	-4.41614	8.24627e-37	-0.281059	0.0178069
PA2566		-0.312863	0.0268242	-2.96521	4.15123e-15	0.236173	0.107128
PA2567		-0.398477	0.0289628	1.9143	0.000961688	0.203456	0.212596
PA2569		0.854155	0.0109853	1.61816	5.95784e-08	0.738995	0.117291
PA2570	lecA	-0.70299	3.59336e-07	-2.37661	1.21251e-15	-0.0292922	0.902047
PA2571		0.76737	5.86282e-13	-1.227	6.40549e-09	0.147331	0.397173
PA2572		0.445375	0.00011191	-2.58417	1.32878e-19	-0.0639248	0.729906
PA2573		0.19572	0.0595209	1.26392	0.0232586	0.0156658	0.928938
PA2574	alkB1	0.0154101	0.949837	2.29903	4.5898e-29	0.119347	0.685794
PA2575		0.429037	0.000224833	-6.96917	3.31414e-54	-0.0134756	0.951757
PA2576		-0.544282	0.0158166	2.08081	2.88862e-10	0.0798038	0.801882
PA2577		-0.594898	0.0131896	2.82729	2.29928e-32	0.392954	0.178045
PA2579	kynA	0.288567	0.0123975	-1.97626	1.32341e-12	0.216729	0.0608756
PA2581		0.118138	0.353536	2.31052	0.000645531	0.0936026	0.526652
PA2582		0.00482375	0.97559	-2.19387	6.16476e-07	-0.0982591	0.469365
PA2584	pgsA	-0.485513	0.000360377	-5.8456	8.28558e-28	-0.119329	0.531493
PA2585	uvrC	-0.494484	1.26608e-06	-2.06468	3.88508e-11	-0.253457	0.0191323
PA2586	gacA	-0.171981	0.0910908	-4.9072	1.4851e-24	-0.174898	0.190748
PA2587	pqsH	-0.574427	1.51628e-09	-4.45184	1.39871e-23	0.184991	0.100208
PA2588		0.572783	3.75497e-09	-5.89715	4.52591e-20	0.290464	0.0145015
PA2590		0.244277	0.275262	3.52277	5.24368e-38	0.0123787	0.977748
PA2595		0.515613	0.0406663	1.25641	8.75586e-06	-0.190461	0.687497
PA2601		-0.189726	0.326731	2.1503	1.27914e-19	0.420737	0.0416594
PA2603		0.817824	3.12399e-09	1.1777	6.93431e-09	0.433887	0.0174251
PA2604		-0.0868911	0.485431	-2.10359	5.19931e-06	0.14793	0.238565
PA2607		0.0142884	0.965253	-2.3125	1.99104e-05	-0.126396	0.755008
PA2608		0.229029	0.411778	2.05669	1.36017e-12	-0.124788	0.730584
PA2609		-0.132166	0.318643	-4.30347	9.2602e-33	-0.234821	0.137852
PA2610		0.0394233	0.825633	1.19479	1.7213e-09	0.144019	0.523838
PA2612	serS	-0.274493	0.00604029	-3.20531	1.17154e-16	-0.299784	0.0032489
PA2614	lolA	-0.0593959	0.664397	-2.08179	7.55336e-18	-0.0988222	0.535706
PA2615	ftsK	-0.0946847	0.392926	-1.87785	0.000536435	-0.286984	0.00297872
PA2616	trxB1	0.598166	1.94621e-09	-1.98787	4.39211e-06	0.0891428	0.534439
PA2617	aat	0.2837	0.0880268	-1.28138	3.36296e-06	0.0707913	0.796861
PA2619	infA	-0.5671	1.83139e-06	-3.22493	2.54026e-19	-0.235562	0.0465092
PA2620	clpA	-0.580994	3.18287e-08	-2.35727	3.843e-05	-0.20404	0.0496974
PA2621		0.198943	0.0618348	-4.64798	3.85231e-26	-0.0515509	0.739668
PA2622	cspD	0.00585122	0.974086	-5.79166	3.35225e-36	0.0894308	0.593147
PA2623	icd	0.619787	3.75497e-09	-3.10152	5.74024e-08	0.113381	0.318788
PA2625		-0.0976287	0.607363	-2.61365	5.16906e-11	0.107864	0.659986
PA2626	trmU	-0.328927	0.00433106	-2.44491	1.54998e-11	-0.170821	0.142803
PA2627		-0.480871	0.000268173	-3.37979	7.77909e-17	-0.206603	0.197692
PA2628		-0.481534	0.00123569	-3.16409	1.00569e-14	-0.263287	0.197692
PA2629	purB	-0.386318	0.00016674	-2.23231	7.47639e-08	-0.154168	0.165964
PA2631		-0.325258	0.00282203	-5.2623	1.29169e-39	-0.0801543	0.64535
PA2632		-0.178218	0.223203	-4.70783	1.67294e-23	-0.131868	0.530462
PA2633		-0.285182	0.00847197	-10.3409	1.35171e-47	-0.281146	0.0293315
PA2635		-0.228395	0.28733	2.97096	9.55529e-43	0.118242	0.722467
PA2637	nuoA	-0.449205	0.000179496	1.42877	0.01614	-0.286363	0.0478118
PA2638	nuoB	-0.49407	2.81729e-07	-1.69539	2.25026e-05	-0.0366865	0.811547
PA2639	nuoD	-0.396004	0.120016	-1.28252	0.0231926	0.229051	0.101211
PA2641	nuoF	-0.60102	2.06769e-08	-4.74564	1.04489e-18	0.0635536	0.648685
PA2642	nuoG	-0.644207	2.84875e-07	-1.12754	0.0197893	0.0856842	0.449239
PA2643	nuoH	-0.547779	0.00293171	-4.58865	1.20851e-14	0.0960802	0.561836
PA2645	nuoJ	-0.38089	0.174699	1.37714	0.0204691	0.361476	0.0313282
PA2646	nuoK	-0.424277	0.0352827	-1.12383	0.0127998	0.213868	0.253388
PA2650		0.132355	0.590593	-2.12778	2.22204e-05	0.383586	0.108388
PA2651		-0.0795215	0.548316	-2.24871	3.92074e-13	0.493093	7.61434e-07
PA2653		0.235155	0.143498	1.12717	1.14968e-09	-0.16088	0.461055
PA2656		-0.579411	4.03253e-09	-1.23808	5.97167e-08	-0.044968	0.796209
PA2657		-0.225657	0.0288883	-2.629	4.12538e-25	0.109119	0.435094
PA2658		-0.0648827	0.666115	-4.91864	8.72994e-26	0.21919	0.176847
PA2659		0.0381369	0.794378	-5.87716	5.74958e-45	0.176721	0.222014
PA2660		0.740506	3.92778e-07	2.02373	1.02003e-05	-0.17415	0.485859
PA2661		0.272377	0.241222	2.14895	3.53133e-14	-0.299849	0.273449
PA2663	ppyR	-1.1794	0.1067	2.29467	0.0223824	0.17074	0.757222
PA2666		-0.703438	4.67522e-08	1.00459	1.39484e-06	-0.205576	0.228922
PA2671		0.117317	0.759017	2.51593	2.79755e-16	0.0860976	0.871656
PA2677		0.918394	0.0111864	1.74761	0.00017994	0.230384	0.518784
PA2678		0.457033	0.0703504	3.30765	5.17825e-39	0.970695	1.85268e-05
PA2680		-0.314483	0.446713	2.74879	5.26443e-14	-0.225857	0.696089
PA2681		0.259139	0.278692	-7.81534	2.01006e-10	-0.0284589	0.947335
PA2685		-0.35505	0.000143622	-1.11242	0.0152927	-0.237283	0.0429853
PA2692		0.934921	1.13343e-10	-1.60189	2.28192e-08	-0.435381	0.0800968
PA2693		0.626526	0.0109858	1.67116	4.88134e-12	0.0484874	0.928485
PA2696		0.336454	0.145165	-1.10474	0.00561124	0.230869	0.375364
PA2698		0.714941	1.00768e-06	-1.04997	0.000192502	0.708809	0.000208366
PA2699		-0.236965	0.40843	2.84102	2.92966e-15	0.555916	0.0248673
PA2700	opdB	0.157409	0.521884	1.59653	2.42594e-09	-0.036894	0.928289
PA2701		0.100904	0.729239	4.11901	4.50605e-43	-0.558936	0.0800968
PA2702		0.00760718	0.977521	-2.23424	4.44774e-06	0.130996	0.685794
PA2703		0.00163969	0.997481	3.55089	1.88665e-39	0.437702	0.27741
PA2705		-0.409947	0.00177202	1.07094	3.97731e-05	0.112182	0.478943
PA2706		-0.507842	0.00157885	3.03558	4.47273e-42	0.296497	0.128763
PA2708		-0.423398	0.0486365	-1.18555	0.00310236	0.249825	0.243414
PA2709	cysK	0.134899	0.230797	-6.33696	3.56503e-44	0.103883	0.43307
PA2710		-0.0610565	0.806325	-4.70712	2.32799e-15	0.00953142	0.979659
PA2712		-0.124703	0.585069	-3.95311	2.42118e-10	-0.182144	0.570627
PA2714		-0.0908594	0.762209	4.68674	9.98562e-21	0.0794628	0.853883
PA2716		0.392726	0.0144131	-1.59789	2.86189e-07	0.370174	0.0532806
PA2725		-0.197242	0.0770434	3.51739	2.67368e-05	0.45715	3.4328e-05
PA2729		-0.286434	0.336601	1.33793	0.000861718	0.110719	0.735574
PA2730		-0.0486433	0.742076	1.58323	0.000241342	0.0432324	0.813038
PA2732		0.0787937	0.530348	2.8755	0.000339886	0.211149	0.0444665
PA2733		0.176764	0.186952	-2.98814	2.59232e-20	0.102005	0.640882
PA2736		0.220577	0.218346	-1.25911	4.58379e-05	-0.11258	0.688009
PA2737		-0.388303	0.000182998	-7.22297	9.95942e-50	-0.38535	0.000443442
PA2738	himA	-0.508784	1.62646e-07	-4.33322	1.31277e-18	-0.580243	1.43664e-10
PA2740	pheS	-0.0196647	0.86658	-3.50992	1.06437e-22	-0.13367	0.265708
PA2741	rplT	-0.0224452	0.876541	-3.70498	2.04969e-11	-0.310724	0.0149144
PA2742	rpmI	0.00044705	0.997652	-1.58515	6.89827e-09	-0.314134	0.00633815
PA2743	infC	-0.124828	0.269734	-2.60394	1.77962e-07	-0.32446	0.00076367
PA2744	thrS	-0.374634	7.3047e-05	-1.22954	0.0191866	-0.110076	0.321488
PA2746a		0.123843	0.458587	-4.94003	7.83674e-20	0.608436	0.000351423
PA2747a		0.296854	0.405253	-6.92156	2.79446e-06	0.228675	0.674502
PA2748		0.241903	0.201801	-2.28606	3.08704e-10	-0.295217	0.28773
PA2749	endA	0.43665	0.0162397	2.72656	1.87998e-08	0.20997	0.444109
PA2750		0.296327	0.47915	-4.2718	1.16388e-06	0.103452	0.880213
PA2750a		0.856534	0.006147	2.4333	8.76089e-18	0.15492	0.791423
PA2751		0.487676	0.0158166	1.39484	1.81338e-10	0.795433	6.42247e-05
PA2752		-0.0655203	0.88664	5.06257	7.364e-43	0.652534	0.103734
PA2754		-0.390567	0.0775465	-2.32329	4.48056e-06	0.130166	0.506424
PA2754a		-0.234401	0.634149	3.48164	4.96763e-22	0.576592	0.235882
PA2755	eco	-0.181754	0.133618	-4.77588	1.13617e-38	0.102411	0.566881
PA2756		-0.113338	0.441018	-7.52701	4.71648e-40	-0.05594	0.766462
PA2757		-0.361694	0.374818	2.7819	5.07497e-15	0.319205	0.499959
PA2758		4.7742e-05	0.999771	2.1653	5.61035e-19	0.3313	0.259207
PA2760		-0.425312	1.46851e-05	-2.86045	2.43566e-05	-0.204863	0.0389521
PA2762		-0.695207	0.00231365	-1.45151	0.0104084	-0.133678	0.710766
PA2769		-0.000278714	0.998996	3.27142	2.50809e-20	0.222258	0.326123
PA2771		-0.164794	0.209974	2.24735	0.000134132	0.313826	0.00787824
PA2772		-0.058086	0.811152	3.00956	8.85348e-52	0.187086	0.529908
PA2774		-0.00283635	0.990264	1.72215	3.79583e-20	0.260177	0.221275
PA2775		-0.201287	0.362753	-1.02885	0.0015944	-0.175085	0.594197
PA2779		-0.96022	1.80944e-10	1.65801	1.89161e-16	-0.218591	0.24681
PA2781		0.658493	0.0846616	1.63834	0.000183294	0.656592	0.077881
PA2788		0.376712	0.000158523	-3.68029	4.86839e-13	-0.0804203	0.559361
PA2789		0.602794	0.0148587	-2.84858	8.43104e-06	-0.955552	0.0146376
PA2790		-0.0303536	0.894038	1.96559	2.19526e-18	0.243534	0.241964
PA2792		0.0538491	0.837045	2.55373	4.01261e-32	0.307389	0.229628
PA2793		-0.172532	0.209676	2.1425	5.45993e-14	0.171844	0.250735
PA2796	tal	0.299423	0.00102566	-1.14626	0.0254874	0.24679	0.0225361
PA2798		-0.0727958	0.498714	-2.92396	2.11234e-06	-0.0660871	0.62596
PA2799		0.491641	0.0129827	-2.52213	1.43646e-07	0.0261793	0.949823
PA2800		-0.0504678	0.692967	-1.41995	0.000600488	0.0922998	0.505186
PA2802		-0.0414767	0.802447	1.33055	7.37784e-11	-0.259082	0.132475
PA2805		0.534629	0.000175933	-4.86369	4.90003e-24	0.295987	0.134654
PA2809	copR	-0.289319	0.181628	-2.18628	1.0076e-05	-0.105825	0.761493
PA2812		-0.00493654	0.977521	1.67282	9.14643e-05	-0.0109561	0.957553
PA2814		0.422932	0.0807058	-7.78475	3.43183e-11	0.29203	0.425177
PA2817		-0.0174459	0.920817	-1.10583	2.86174e-05	-0.0183862	0.945473
PA2818	arr	0.315616	0.0349686	4.82834	1.57284e-10	0.517341	0.000610456
PA2822		-0.236216	0.363341	2.02943	4.55666e-15	0.189241	0.439194
PA2826		-0.777912	1.7136e-05	3.33123	0.00930856	-0.445483	0.0455967
PA2827		-0.244533	0.0517532	-3.14421	2.28683e-20	-0.260996	0.0603004
PA2831		-0.847746	2.52196e-18	-1.28718	4.63966e-08	0.190424	0.0880965
PA2832	tpm	-0.0609909	0.679536	1.39925	5.27802e-14	0.377129	0.00674133
PA2834		0.27866	0.0969172	2.68468	5.50373e-18	-0.297981	0.232143
PA2835		0.206786	0.594501	3.65776	1.22709e-42	0.317604	0.531512
PA2838		-0.203508	0.674703	5.30339	4.41848e-21	0.482443	0.316775
PA2839		-0.154639	0.661461	-2.16955	0.00192164	-0.487087	0.252894
PA2841		-0.765288	1.5203e-05	-1.44965	0.000189314	-0.0558932	0.837732
PA2843		0.161957	0.168454	-1.06876	3.89768e-06	-0.0667569	0.697708
PA2849	ohrR	0.155841	0.580924	-3.07809	3.45913e-07	0.358084	0.248764
PA2851	efp	-0.561843	3.93425e-08	-4.8215	1.11351e-14	-0.298417	0.00437124
PA2852		0.0308966	0.846104	1.00554	2.50997e-07	0.0377378	0.867579
PA2853	oprI	-0.221655	0.0770464	-5.86985	7.21923e-18	-0.226419	0.0219774
PA2855		0.202927	0.455193	-7.31952	7.51087e-09	0.0307879	0.950401
PA2856	tesA	-0.339943	0.0271864	1.23602	8.08806e-08	-0.049495	0.83423
PA2857		-0.432617	0.0239313	1.26905	4.7329e-06	0.212842	0.381218
PA2858		-0.332253	0.0342369	1.20459	1.66385e-10	0.0677995	0.768395
PA2859	greB	-0.171666	0.387659	-1.78968	6.17422e-06	0.177987	0.439917
PA2860		0.00875625	0.955055	-1.16852	9.15358e-07	-0.170883	0.24245
PA2864		0.230015	0.115346	1.2495	1.48917e-08	0.195464	0.305384
PA2865		-0.0400557	0.813865	1.78402	8.27401e-11	0.734339	7.5875e-08
PA2870		0.0460682	0.791711	-1.14139	4.76818e-05	-0.0729895	0.795712
PA2871		0.0927401	0.498827	-1.86005	1.65813e-12	-0.0254163	0.907056
PA2875		-0.846676	4.57421e-13	3.58983	3.10911e-09	-0.370206	0.00227801
PA2876	pyrF	-0.214141	0.215108	-4.11305	1.31342e-23	-0.015496	0.963789
PA2878		0.375532	0.179325	1.39802	1.80692e-05	0.740014	0.0177856
PA2879		0.444385	0.0296229	2.24781	1.95589e-26	0.0107703	0.979562
PA2881		0.332685	0.338259	4.05799	1.3165e-53	0.216273	0.711507
PA2882		0.48207	0.206517	4.1438	8.1068e-56	0.235447	0.702454
PA2883		-0.0196123	0.938797	-5.71133	2.32344e-20	0.00929957	0.978268
PA2884		-0.00528171	0.977139	3.00636	8.49692e-06	0.236384	0.131658
PA2886	atuA	0.116473	0.576381	2.74883	6.21729e-08	0.429834	0.0554516
PA2888	atuC	-0.166824	0.534896	3.92746	1.45545e-57	0.580039	0.029993
PA2891	atuF	0.0213055	0.93555	2.86305	5.64947e-41	0.214857	0.495317
PA2892	atuG	-0.408999	0.414642	5.75368	1.98923e-58	0.331299	0.507293
PA2893	atuH	0.364414	0.0337709	2.76099	4.85392e-41	0.36489	0.116574
PA2894		-0.0100398	0.970414	-1.18532	0.00111463	-0.101492	0.755349
PA2895		0.295191	0.287366	-1.08301	0.00506859	0.140469	0.734069
PA2896		0.15432	0.245507	2.11832	2.08069e-06	0.327088	0.0266222
PA2897		-0.176276	0.122485	-1.98836	1.16134e-05	-0.0019729	0.990744
PA2901		-0.305783	0.019977	-1.58544	2.78561e-08	0.352078	0.0108541
PA2902		-0.170164	0.156322	1.6157	1.49401e-06	0.0105011	0.962783
PA2903	cobJ	0.477469	0.00105496	-2.62827	1.92936e-21	-0.195781	0.420764
PA2904	cobI	0.420666	0.0010572	-1.46343	5.05573e-08	-0.285002	0.114011
PA2905	cobH	0.85367	0.000190623	-7.8969	4.33867e-12	-0.209839	0.621051
PA2907	cobL	-0.138725	0.538177	-2.80606	1.70901e-11	-0.338191	0.194319
PA2908	cbiD	-0.215879	0.159929	-2.91014	5.71212e-16	-0.202303	0.336025
PA2914		0.589515	0.00509677	-3.51042	1.46513e-17	0.300022	0.333994
PA2915		0.297707	0.00941384	-3.79708	8.67158e-34	0.227777	0.120825
PA2920		0.756725	8.33401e-13	1.53499	0.0324835	0.30782	0.0368467
PA2921		-0.519636	0.0208543	-1.60165	0.00521157	0.0404764	0.91823
PA2926	hisP	0.684871	0.0989032	2.20074	4.15648e-09
PA2927		0.48384	0.00169998	1.6865	4.60025e-06	0.358728	0.0436219
PA2928		0.0403528	0.826035	2.5899	1.55307e-07	0.139781	0.625636
PA2932	morB	0.088327	0.845915	-1.77548	0.0177091	0.815815	0.0521827
PA2934	cif	0.22096	0.619911	5.0129	1.25173e-96	0.595177	0.17219
PA2937		-0.220283	0.362753	1.11761	5.96564e-08	-0.715801	0.00641626
PA2938		-0.087922	0.564592	2.72618	5.09927e-08	-0.231767	0.240012
PA2939		-0.655419	1.00525e-05	-2.3141	6.99468e-06	0.0958551	0.55895
PA2940		-0.625974	0.00103015	1.86245	3.42676e-10	-0.322947	0.17219
PA2944	cobN	0.592982	1.00881e-10	-2.51395	1.22003e-07	-0.243442	0.0271331
PA2946		0.799968	1.37106e-12	-8.34683	7.63093e-51	0.00839316	0.970997
PA2949		-0.316357	0.0223825	3.1317	5.3758e-10	0.0468242	0.838473
PA2950		-0.434973	0.00141976	-2.15234	5.37281e-06	-0.425919	0.00198857
PA2951	etfA	0.00360743	0.981028	-4.79621	1.5729e-13	0.11146	0.354146
PA2952	etfB	0.114447	0.396617	-1.47124	0.00700066	0.147356	0.192468
PA2953		-0.711122	7.2753e-13	-1.86831	2.521e-05	0.22019	0.031874
PA2954		0.250176	0.339243	-4.07915	1.01049e-12	0.282439	0.194925
PA2955		-0.0235809	0.913857	2.5994	2.26017e-35	0.22754	0.283306
PA2956		-0.116066	0.594033	1.29951	1.76462e-08	-0.101336	0.748197
PA2958		0.110259	0.419957	1.2998	1.55516e-11	0.0617344	0.773372
PA2960	pilZ	-0.721736	8.3788e-10	2.13127	1.13058e-24	-0.279597	0.0731207
PA2963		-0.246855	0.021467	3.26991	3.03161e-07	0.507627	7.28565e-06
PA2964	pabC	-0.790652	3.79295e-07	-5.08008	3.57122e-28	-0.280201	0.153739
PA2965	fabF1	-0.61488	3.4042e-10	-1.86419	0.000101963	-0.327175	0.00116365
PA2966	acpP	-0.191263	0.089819	-6.2529	2.48372e-18	-0.320302	0.000536201
PA2967	fabG	-0.710432	2.33561e-09	-2.287	9.73057e-07	-0.604668	3.59587e-07
PA2968	fabD	-0.479522	5.53812e-06	-3.73711	1.74854e-26	-0.555762	4.22584e-07
PA2971		-0.517145	5.61422e-07	-5.75126	3.87566e-19	-0.227727	0.0328868
PA2972		0.434957	0.013477	1.03814	4.2634e-06	0.101057	0.766462
PA2973		0.274388	0.0264927	-1.52366	6.75863e-05	-0.152396	0.224978
PA2976	rne	0.0590452	0.803706	-1.62562	0.00222452	-0.172589	0.180002
PA2977	murB	-0.817677	2.33282e-15	1.59689	0.0012864	-0.108159	0.48138
PA2979	kdsB	-0.254454	0.0120875	-4.88911	1.89343e-43	-0.0485997	0.766462
PA2984		0.501653	0.00406436	2.39299	4.03818e-05	0.102212	0.732651
PA2990		-0.0689783	0.564592	-1.07113	1.37793e-06	-0.191361	0.243009
PA2991	sth	0.369168	0.000258996	-1.41205	0.0480317	-0.270313	0.00406447
PA2992		0.0474425	0.88664	3.00776	3.8909e-38	0.228419	0.54157
PA2994	nqrF	-0.392705	0.000381758	1.35891	0.00614907	-0.167228	0.143274
PA2995	nqrE	-0.230045	0.112565	-3.98845	5.57454e-20	0.171941	0.280334
PA2996	nqrD	-0.431478	0.000168238	2.0262	6.27103e-10	-0.133479	0.474027
PA2999	nqrA	-0.422786	5.76527e-06	1.8099	0.00302557	0.040442	0.779246
PA3000	aroP1	-0.398243	8.02776e-05	-1.1293	1.51038e-07	-0.0870965	0.608388
PA3001		-0.174947	0.083204	-1.77397	0.000462367	-0.209351	0.0322003
PA3004		-0.39514	3.1007e-05	-1.10173	3.27382e-07	-0.123784	0.343696
PA3005	nagZ	-0.318727	0.0161595	-1.90869	1.72812e-15	-0.00152082	0.99303
PA3009		-0.261953	0.0870812	-2.2078	6.54558e-10	-0.0846235	0.757614
PA3010		0.136712	0.313546	2.31481	1.90709e-05	0.31594	0.0593298
PA3011	topA	-0.328831	0.00248193	-1.8984	4.29271e-05	0.0109012	0.945417
PA3012		-0.215861	0.360576	1.78506	4.99706e-14	0.135661	0.674074
PA3013	foaB	-0.477761	0.000711264	-1.02382	0.0280197	0.462377	3.87461e-06
PA3015		-0.0518318	0.806422	3.0482	3.57118e-46	0.257971	0.234981
PA3017		-0.234988	0.0861332	-4.99994	5.62378e-25	-0.00403933	0.981921
PA3018		-0.0600078	0.837205	3.36693	1.20278e-12	0.214781	0.581055
PA3021		-0.164713	0.356781	4.2019	2.46293e-10	0.842827	6.1298e-15
PA3022		-0.893193	5.12002e-22	-6.96489	2.02342e-54	-0.00796253	0.962056
PA3024		-0.363172	0.0887657	3.79648	3.89236e-13	-0.123935	0.624468
PA3025		-0.322302	0.114944	3.6793	1.87015e-16	-0.104306	0.794757
PA3026		-0.0821253	0.724326	2.38875	5.05102e-26	0.0381021	0.908595
PA3031		-0.105077	0.401562	-5.00467	2.70849e-28	0.182809	0.144944
PA3033		-0.114106	0.701322	-2.68619	1.36531e-05	-0.0232043	0.956859
PA3035		0.607853	0.0406846	2.70346	1.73525e-24	0.350806	0.42906
PA3036		0.262856	0.415951	4.0021	4.52383e-58	0.630343	0.081908
PA3037		-0.245945	0.382834	-2.57077	3.73208e-05	-0.281433	0.469499
PA3039		-0.253303	0.447376	4.50617	2.8576e-24	0.160897	0.688398
PA3040		0.147816	0.266536	-3.17268	4.69346e-21	0.543644	8.34129e-07
PA3041		0.0561795	0.681884	-1.19319	4.10337e-08	0.322387	0.0133997
PA3042		0.0743589	0.637139	2.88605	0.000344522	0.730141	7.00346e-09
PA3044		-0.0895451	0.750877	3.52197	3.21172e-08	0.606975	0.00274655
PA3045		-0.86673	0.0131494	5.29379	2.30607e-36	0.734877	0.0240605
PA3048		-0.000646336	0.997481	3.49115	1.03854e-09	0.0207522	0.927196
PA3050	pyrD	-0.186045	0.131003	-1.39161	1.54318e-07	-0.0995128	0.540487
PA3051		0.512047	0.0141715	-2.93781	2.00154e-12	0.149025	0.687976
PA3052		0.0729175	0.763239	-4.68446	3.76045e-18	0.0554617	0.869664
PA3053		-0.117752	0.507189	3.75029	6.65435e-07	0.262094	0.155604
PA3054		-0.0377862	0.82376	1.23298	0.000389868	0.234293	0.0981297
PA3056		0.00643122	0.977993	-4.06403	6.7769e-15	-0.358576	0.135347
PA3058	pelG	0.0763114	0.772938	3.95989	2.66889e-13	0.603825	0.0102084
PA3059	pelF	-0.105248	0.660824	2.73191	3.37522e-37	-0.193418	0.545284
PA3061	pelD	-0.0795868	0.788388	4.01414	1.51952e-54	0.187363	0.659208
PA3063	pelB	-0.0895425	0.764299	3.00143	1.17499e-31	0.357072	0.239009
PA3064	pelA	-0.235779	0.228388	4.96435	1.26743e-17	0.105254	0.755008
PA3066		0.18305	0.33744	-3.50557	2.19589e-15	-0.332409	0.204692
PA3067		0.54794	0.0195699	-3.24148	5.79112e-08	-0.577213	0.122564
PA3068	gdhB	0.905806	2.02553e-09	-1.66224	0.00674732	0.361643	0.00292089
PA3069		-0.331315	0.0398837	1.24383	5.69697e-09	0.129981	0.630314
PA3070		-0.228446	0.0156819	-5.57269	9.29362e-47	-0.229453	0.0408351
PA3071		-0.392207	0.0127256	-3.24614	1.49178e-15	0.114054	0.574578
PA3072		-0.593869	0.152152	-1.71108	0.0220088	-0.237576	0.685508
PA3074		-0.487904	2.23855e-05	2.71934	1.27033e-31	-0.108686	0.580487
PA3077		-0.480597	0.00458958	-3.24369	9.69384e-10	-0.235246	0.329878
PA3078		-0.478746	0.00101589	-2.53513	1.84519e-13	-0.0450067	0.845939
PA3084		0.527379	7.53612e-07	-3.57104	1.29587e-29	0.0462471	0.80006
PA3087		0.178582	0.159563	3.03955	4.57496e-06	0.376495	0.0147824
PA3089		-0.252745	0.085956	2.84476	1.20686e-23	-0.0458842	0.859851
PA3092	fadH1	-0.520786	0.000426669	2.90883	5.52593e-44	0.547964	0.000378743
PA3093		0.214727	0.0635471	-2.06132	1.66255e-15	-0.312456	0.0158264
PA3095	xcpZ	-0.648106	0.021504	-1.01548	0.000823656	0.172642	0.681161
PA3096	xcpY	-0.689798	0.00020551	-2.82768	1.6774e-13	0.00141521	0.995598
PA3097	xcpX	-0.816804	3.27497e-11	1.19364	6.06531e-10	-0.131858	0.434034
PA3099	xcpV	-0.596072	4.49119e-05	-5.71454	1.55166e-19	-0.0248189	0.925531
PA3100	xcpU	-0.41595	0.00108116	-2.1386	1.24284e-12	0.307447	0.0336668
PA3101	xcpT	-0.348222	0.000217475	-8.07446	1.0561e-51	0.263668	0.0210312
PA3103	xcpR	-0.372437	9.60247e-05	-2.69821	2.70247e-12	-0.0100279	0.951757
PA3104	xcpP	-0.111179	0.40771	-7.21746	3.03388e-24	-0.199504	0.210606
PA3105	xcpQ	-0.532833	5.50245e-07	-4.5366	4.31569e-14	-0.301304	0.00188845
PA3106		-0.310553	0.00215277	1.10888	5.07282e-09	-0.247414	0.0798086
PA3107	metZ	-0.0869609	0.427906	-2.83762	4.00457e-15	-0.281285	0.0174014
PA3108	purF	-0.0774183	0.468124	-2.37443	3.20331e-07	-0.169799	0.130558
PA3109		0.0294342	0.843373	-3.70968	2.52924e-25	-0.0744135	0.724759
PA3111	folC	-0.378846	0.00117008	-1.51229	3.38764e-05	-0.491867	1.46086e-06
PA3112	accD	-0.389138	0.00120779	-4.99631	2.12947e-14	-0.460286	2.7947e-05
PA3113	trpF	-0.204182	0.0861332	-5.31413	2.06267e-34	-0.174935	0.160258
PA3114	truA	-0.426471	5.21098e-05	-6.31335	1.40678e-40	-0.50218	4.30379e-05
PA3115	fimV	-0.703613	7.8153e-12	-2.22826	0.000705929	-0.452523	2.06317e-07
PA3116		-0.364093	0.00746993	2.18352	2.35346e-07	-0.0233503	0.915125
PA3117	asd	-0.117925	0.255975	-1.60587	5.96057e-06	-0.0823252	0.536312
PA3119		-0.611942	0.00240892	3.714	7.93237e-69	0.338529	0.260517
PA3122		-0.406855	0.00566165	-3.2732	2.18612e-16	0.0750001	0.730584
PA3124		-0.774413	6.51171e-05	2.56577	2.17132e-21	-0.181434	0.499748
PA3127		0.323261	0.0451795	-5.92926	4.07943e-23	0.315909	0.161169
PA3128		0.457194	0.00420632	1.40537	2.08907e-13	-0.139922	0.65342
PA3129		-0.366252	0.00611137	-2.15537	8.62518e-12	-0.320281	0.048039
PA3130		0.112311	0.663919	-3.12901	5.22191e-09	0.163443	0.572717
PA3131		-0.10979	0.455048	2.55021	0.000675022	-0.028683	0.906415
PA3132		-0.404641	0.0840866	2.89213	1.42882e-35	-0.0695109	0.871656
PA3135		0.403273	0.0344148	1.99554	3.05029e-17	0.351908	0.115554
PA3136		-0.233203	0.515112	2.05202	2.2994e-06	0.109239	0.762581
PA3138	uvrB	0.665883	5.04497e-09	-3.87607	4.88014e-13	0.0836236	0.597329
PA3140		0.502391	0.0982739	4.5661	2.41397e-25	0.870683	0.00832228
PA3141	wbpM	0.214696	0.0359608	-1.38481	0.0192234	0.0303181	0.828165
PA3142		0.359825	0.0221565	-2.95211	1.59932e-17	0.100619	0.73153
PA3143		-0.272349	0.0740123	1.16596	8.24257e-08	-0.424092	0.00764683
PA3147	wbpJ	-0.918932	9.10911e-23	-1.37905	0.000118585	-0.3008	0.00230871
PA3151	hisF2	-0.904101	1.14078e-14	-1.29219	1.61323e-06	-0.47948	1.86649e-06
PA3152	hisH2	-0.878217	2.06781e-11	2.09908	0.00083539	-0.162081	0.265606
PA3153	wzx	-0.91627	1.62367e-13	1.36214	0.0103624	-0.0141657	0.938681
PA3154	wzy	-0.860263	4.74567e-16	2.45105	5.21385e-05	-0.097054	0.510234
PA3157		-0.67245	5.20926e-12	1.48929	0.03282	0.0866355	0.501452
PA3158	wbpB	-0.473081	6.77816e-07	-2.19696	1.3682e-05	-0.0187414	0.909415
PA3159	wbpA	-0.358788	0.00105332	-3.2486	9.98856e-08	-0.104749	0.325561
PA3161	himD	-0.45166	2.06977e-05	-5.37059	6.97533e-39	-0.286807	0.0348469
PA3162	rpsA	-0.117802	0.322986	-1.51711	0.0128153	-0.307219	0.00166765
PA3163	cmk	-0.0533079	0.689612	-5.94537	2.20641e-42	-0.257413	0.0377755
PA3165	hisC2	-0.0331059	0.791656	-6.04445	2.74808e-18	-0.269985	0.00960227
PA3168	gyrA	-0.313229	0.00330504	-3.08862	2.16132e-05	-0.123762	0.251945
PA3170		0.172348	0.0985772	-3.33003	5.0758e-27	-0.165202	0.185227
PA3171	ubiG	0.38201	0.000339077	-1.9132	2.43694e-11	0.0687344	0.679448
PA3175		0.302662	0.250011	2.93242	3.10187e-32	-0.102396	0.8006
PA3176	gltS	0.406434	0.184978	3.76961	5.68395e-56	0.555418	0.131614
PA3179		0.0867338	0.516181	-2.41603	1.79178e-21	0.0434064	0.80385
PA3180		0.90376	2.62027e-13	2.82893	3.41516e-08	0.129056	0.588842
PA3184		-0.576091	5.71693e-09	2.58808	3.92339e-05	-0.386978	0.000961022
PA3196		-0.535719	0.000410645	-4.17232	1.07081e-19	-0.503154	0.00852748
PA3197		-0.279855	0.0494785	1.8925	0.000154327	-0.357584	0.0274022
PA3199		0.29231	0.0245557	-4.42298	9.56019e-28	0.0962378	0.644261
PA3200		0.0398019	0.813703	-2.60703	5.30264e-18	-0.307228	0.0828029
PA3202		-0.164329	0.239899	2.51325	2.92066e-15	-0.0582936	0.796118
PA3203		-0.415372	0.0558454	-1.76134	0.000115646	-0.194428	0.454928
PA3204		-0.393438	0.00210464	-1.991	3.8646e-11	-0.0637364	0.768395
PA3206		-0.0847035	0.734187	-5.62298	5.69686e-16	0.0352047	0.928938
PA3207		-0.663475	0.041343	1.27749	3.89375e-05	-0.106982	0.863088
PA3210	trkH	-0.063357	0.68582	1.69321	0.000156176	-0.14857	0.344047
PA3212		0.0530808	0.724414	-2.94064	9.83116e-19	-0.133436	0.525085
PA3214		0.0495111	0.789907	-5.79563	2.53993e-34	-0.215742	0.319708
PA3215		-0.281091	0.0275656	2.07165	1.20113e-11	0.0704809	0.742101
PA3216		-0.155181	0.754263	-3.41583	0.000359446	0.529397	0.17456
PA3217	cyaB	-0.216528	0.149397	4.17798	5.54708e-11	-0.0496758	0.798211
PA3220		0.088882	0.647898	-2.25803	4.9557e-11	0.00924741	0.978268
PA3223	azoR3	-0.0373609	0.923814	2.711	6.22449e-24	0.864099	0.0045866
PA3224		-0.711431	1.45976e-05	-1.38908	0.000194767	-0.534556	0.000777717
PA3225		-0.883918	2.01211e-15	-1.24677	4.7812e-06	-0.575347	1.12531e-08
PA3226		-0.00467604	0.981028	2.71625	3.04873e-06	-0.0437517	0.873759
PA3228		0.0177636	0.88664	-1.41292	2.50709e-10	-0.422391	0.000131937
PA3232		-0.493395	0.000195264	-2.31232	3.29847e-12	-0.11284	0.588372
PA3233		-0.769907	2.74189e-10	4.19348	2.65982e-07	-0.0254398	0.880455
PA3234		-0.505151	5.81463e-06	-1.22134	0.000418412	-0.0878417	0.565368
PA3236		0.313587	0.177076	3.28189	6.00745e-12	-0.240657	0.402998
PA3238		-0.0176051	0.913857	1.67928	0.0211093	0.211816	0.115275
PA3240		-0.198102	0.392895	2.10497	1.22305e-16	-0.187338	0.489673
PA3241		0.25603	0.0843765	-2.50354	4.00094e-18	-0.0379589	0.898327
PA3242		-0.114297	0.422653	-3.39514	1.79052e-21	-0.203539	0.216103
PA3243	minC	-0.1938	0.0521114	-4.38011	5.48304e-42	0.0221712	0.908908
PA3244	minD	-0.210625	0.0395825	-1.92568	8.51191e-05	-0.0389868	0.804016
PA3245	minE	-0.0899986	0.485431	-4.05491	1.43256e-30	0.0928908	0.619907
PA3246	rluA	-0.189199	0.502306	1.13754	0.00248409	-0.0416802	0.902947
PA3247		-0.000760258	0.99658	-1.57309	6.18457e-07	-0.00344528	0.984835
PA3248		-0.0587356	0.757526	2.32504	2.56325e-31	-0.135152	0.607356
PA3251		0.0063209	0.981028	3.62874	1.64595e-35	0.14418	0.662244
PA3254		-0.213806	0.265144	3.0911	4.15414e-55	0.448263	0.0348858
PA3255		-0.202246	0.183792	-1.8977	2.49558e-09	0.107436	0.643594
PA3256		0.416799	0.000108902	-2.60793	4.27298e-25	0.187411	0.204687
PA3259		0.149118	0.447376	1.32485	5.18296e-09	0.0631466	0.839668
PA3260		0.17016	0.575008	-2.67977	3.20331e-07	-0.216938	0.506068
PA3261		0.340072	0.00117036	-1.34715	1.93843e-09	-0.199073	0.18504
PA3262		-0.429576	8.58231e-06	-2.45803	2.02004e-06	-0.0224679	0.880773
PA3263		-0.310323	0.00277091	-4.71131	7.33001e-39	-0.0278909	0.867793
PA3266	capB	-0.999617	1.59615e-12	1.58767	0.0336323	-0.0503434	0.792263
PA3267		-0.057812	0.659764	1.35025	0.010202	-0.199431	0.117808
PA3269		0.342344	0.0101946	1.84304	0.00190747	0.113564	0.599595
PA3271		0.766884	9.21895e-11	-1.35139	0.00678286	-0.44879	6.3226e-07
PA3272		-0.337135	0.000578159	1.36474	0.0193062	-0.0372572	0.83064
PA3276		-0.414855	0.0215091	-3.97249	1.99721e-10	-0.169874	0.542053
PA3277		0.228564	0.267048	3.37784	1.07222e-09	0.961926	5.35498e-08
PA3280	oprO	-0.449112	0.0120133	3.16331	2.85741e-41	0.0375772	0.91298
PA3281		-0.863872	4.1051e-08	3.21902	1.68049e-14	-0.74565	0.000822114
PA3285		0.135228	0.248354	-1.45443	5.11585e-11	-0.491241	0.000231525
PA3287		0.236586	0.341435	-3.78469	2.22577e-08	-0.4407	0.161169
PA3288		0.055943	0.713323	-5.33718	4.30934e-27	-0.0174185	0.948959
PA3290		-0.0435305	0.697672	2.5357	1.8863e-05	0.33964	0.00161803
PA3293		0.0753325	0.765298	2.73315	2.2213e-32	0.69568	0.00136039
PA3294		-0.0996817	0.590827	-9.44534	1.33593e-23	0.296271	0.100333
PA3295		0.00467715	0.976679	-4.08555	1.56372e-31	0.0992435	0.520904
PA3296	phoA	0.422438	0.212141	1.12652	0.00412737	0.0453051	0.940271
PA3299	fadD1	-0.524137	5.6784e-08	-1.82056	0.00519844	0.080687	0.526652
PA3302		0.298596	0.00857499	-7.72329	4.39929e-48	0.153388	0.36915
PA3303		0.0282701	0.921379	-1.14951	0.0125504	-0.237274	0.538041
PA3306		-0.309888	0.0693596	1.55685	1.89524e-08	-0.392307	0.00937395
PA3308		-0.521482	4.1649e-06	-2.28215	3.23028e-08	-0.158442	0.286324
PA3310		-0.781124	1.54424e-14	5.12915	1.78782e-09	-0.13699	0.344226
PA3312		-0.134828	0.556408	-1.32736	0.000728149	-0.206844	0.566446
PA3313		-0.163451	0.344253	-1.47039	0.000246119	0.0846633	0.598692
PA3314		-0.14121	0.640087	1.22488	2.43849e-05	0.240169	0.49111
PA3315		-0.0668557	0.687201	-3.91625	6.98945e-24	-0.0135147	0.962783
PA3316		-0.505396	0.0859586	1.04758	0.00034199	-0.475083	0.14256
PA3317		0.0670541	0.76214	-4.02255	1.6528e-14	0.09529	0.728556
PA3318		0.698906	0.00285486	-3.48526	1.98486e-07	0.896539	0.00421829
PA3319	plcN	0.416957	0.0787543	3.05412	2.74009e-49	0.83145	0.000184521
PA3321		-0.156289	0.583384	4.8792	4.70054e-14	0.113173	0.78768
PA3322		-0.340501	0.0385165	-3.42197	1.52662e-13	-0.290889	0.181463
PA3323		0.223876	0.473955	1.99271	1.34619e-11	0.41742	0.255499
PA3324		-0.0909709	0.674171	3.50346	1.67946e-29	-0.0148589	0.967076
PA3326		0.258548	0.112739	-3.89921	4.66213e-10	0.262256	0.00550442
PA3328		0.512725	0.00166742	-5.2937	7.743e-31	-0.269933	0.242352
PA3329		0.713161	1.15918e-06	-2.19226	6.54507e-15	-0.179104	0.356253
PA3331		0.710199	6.8434e-10	-1.24349	0.000143823	-0.27273	0.0679103
PA3332		0.758866	3.04572e-08	1.83409	2.04816e-18	-0.183405	0.382175
PA3333	fabH2	0.755215	3.09423e-11	-2.53011	2.44463e-19	-0.243193	0.14596
PA3335		0.760322	1.08391e-10	3.11246	2.38456e-05	-0.0406483	0.878429
PA3336		0.164676	0.333322	1.53178	5.94884e-09	-0.163398	0.374523
PA3338		0.491928	0.181628	-7.01022	4.55835e-06	0.126378	0.825626
PA3339	plpD	0.108096	0.493819	3.70668	6.76609e-08	0.285376	0.0550279
PA3340		0.789727	4.04886e-07	1.45671	0.00156092	0.107601	0.633821
PA3343		0.438228	0.00116539	1.27488	1.84603e-11	0.0929995	0.756621
PA3345		0.227521	0.438278	-1.22947	0.00982116	-0.190492	0.588842
PA3346		0.370655	0.0016013	-1.63956	1.9131e-06	0.124953	0.309723
PA3347		0.308532	0.0289019	-9.92109	8.46858e-31	-0.00109246	0.99659
PA3348		0.175751	0.0739679	-3.08542	1.68307e-16	-0.0552705	0.724938
PA3349		0.0771237	0.480927	-4.74643	2.98728e-15	-0.245505	0.0136925
PA3351	flgM	0.14813	0.16837	-1.20502	1.22475e-07	-0.249476	0.0513703
PA3352		0.187432	0.0792952	-6.96728	1.05376e-52	-0.0223049	0.900877
PA3355		0.370359	0.00111989	2.31663	0.000131276	0.182797	0.231023
PA3356		0.544209	4.03996e-10	-1.27144	0.0171349	-0.0617739	0.660199
PA3357	dsdA	-0.249567	0.0742244	-1.47231	5.49102e-09	0.0945281	0.688228
PA3358		-0.343032	0.211535	4.11145	1.56147e-72	0.964539	0.000114876
PA3360		-0.00804334	0.986978	6.74227	7.35493e-32	0.370392	0.496843
PA3363	amiR	0.120354	0.419154	-4.12003	5.8634e-41	-0.135838	0.478891
PA3364	amiC	-0.202546	0.100719	-6.02329	3.58015e-23	-0.350848	0.00107933
PA3365		-0.269125	0.0480511	-5.99163	2.4504e-25	-0.38092	0.0124559
PA3366	amiE	0.371672	0.000863803	-2.95965	8.99947e-08	-0.255444	0.00716196
PA3367		-0.150502	0.648917	1.23313	0.00112652	0.467176	0.167408
PA3368		0.346404	0.329812	3.28288	2.59774e-33	-0.0436512	0.948021
PA3369		0.740366	0.00125205	2.24189	0.000972746	0.895298	3.10362e-05
PA3373		0.198278	0.233773	2.00456	3.24527e-24	0.0427461	0.895781
PA3374		0.435549	0.0549363	1.26838	1.82989e-06	0.397866	0.169698
PA3376				4.57522	1.922e-54
PA3378		-0.00410839	0.994469	3.64507	2.33155e-34	-0.0482085	0.945473
PA3387	rhlG	0.0463427	0.913857	1.02009	0.0238064	0.229072	0.61958
PA3388		-0.304137	0.106117	1.54498	7.83772e-11	0.118896	0.685794
PA3395	nosY	-0.480882	0.0899594	-3.66091	0.00011105	-0.273168	0.5325
PA3397	fpr	0.690151	0.00468154	-5.4465	7.64953e-13	-0.105194	0.672204
PA3399		0.677687	8.79136e-05	-9.3963	4.54117e-24	0.21345	0.375586
PA3400		-0.304092	0.17859	3.59335	2.97839e-28	-0.456503	0.0480906
PA3401		-0.186643	0.365357	3.49968	6.33692e-19	0.57915	0.00502886
PA3402		-0.544296	0.000105589	-4.36048	5.37876e-19	-0.430748	0.0138626
PA3403		-0.190825	0.459829	1.7342	9.50894e-10	-0.406624	0.158478
PA3404		0.790697	1.62792e-09	-3.84654	2.29928e-32	-0.531285	0.0226943
PA3405	hasE	0.891341	9.9286e-12	-4.1562	3.82681e-40	-0.618406	0.000205812
PA3420		-0.043466	0.88566	5.03695	1.17759e-21	0.793544	0.00881633
PA3421		0.00349396	0.994469	5.12255	2.22239e-70	0.898304	0.0019991
PA3422		0.341635	0.179517	2.394	6.52443e-25	0.327044	0.315671
PA3423		0.156761	0.405521	1.40858	1.74199e-10	-0.0651938	0.853883
PA3424		-0.546561	0.00401394	-1.42396	0.000637877	0.957949	8.95062e-09
PA3425		-0.241114	0.34703	2.37058	2.04482e-19	0.906928	7.20099e-05
PA3426		-0.114698	0.48378	1.36207	3.3149e-12	0.116028	0.667905
PA3429		-0.158174	0.543125	3.15032	1.95309e-43	0.444334	0.128634
PA3430		0.206621	0.120607	1.4472	8.09829e-08	-0.208528	0.207071
PA3433		0.290796	0.160538	4.0251	2.24924e-33	0.159218	0.654679
PA3436		0.0511767	0.902969	-1.87444	0.0122303	0.305218	0.496853
PA3437	folM	0.0323158	0.84065	-9.97728	2.36719e-36	-0.0113437	0.964114
PA3439	folX	0.227702	0.161738	-2.76711	1.14409e-16	-0.0474868	0.852213
PA3451		0.825162	0.0488798	4.26805	2.11507e-14	0.329222	0.702029
PA3452	mqoA	0.753765	1.00885e-11	-3.54055	6.76805e-09	-0.861528	1.79754e-18
PA3454		-0.224729	0.172738	-2.00711	2.13891e-08	0.653191	0.000100505
PA3456		-0.205542	0.10803	-1.33312	1.2779e-07	0.018935	0.93826
PA3458		-0.929306	1.58007e-08	2.70102	1.67788e-27	-0.180965	0.436677
PA3460		-0.591641	7.6794e-08	2.38442	0.000143441	0.503565	4.40401e-07
PA3461		-0.550044	0.000188646	1.80372	3.89456e-07	0.225391	0.159723
PA3464		-0.399964	0.073296	3.9294	8.97967e-35	0.192839	0.521064
PA3465		0.491435	2.43999e-07	-1.61849	2.35645e-09	-0.0806751	0.663085
PA3466		-0.297607	0.00666505	-1.70373	1.14441e-10	-0.187878	0.142529
PA3467		0.188541	0.527652	5.45898	1.52991e-17	0.898295	0.00238914
PA3468		-0.507829	0.000178925	-2.58302	1.49261e-12	0.134054	0.369814
PA3469		-0.494305	0.0152974	1.46739	1.62868e-10	-0.0666975	0.826891
PA3470		-0.4386	0.041101	-8.26997	1.3993e-14	0.0261864	0.941269
PA3473		-0.47563	0.0216627	1.10275	8.53346e-05	-0.33765	0.270182
PA3476	rhlI	0.125964	0.252466	-3.42475	3.70574e-09	-0.0361466	0.827769
PA3477	rhlR	0.94423	1.0773e-19	-2.93458	3.69042e-07	0.0950154	0.447126
PA3480		-0.205291	0.0520562	-1.94776	1.4321e-15	-0.088228	0.531493
PA3481		0.176031	0.117393	-4.48344	7.14447e-23	0.0854107	0.520486
PA3482	metG	-0.0612916	0.602689	4.75195	6.14445e-09	0.507164	3.65902e-09
PA3483		-0.232355	0.0733608	-4.92322	1.26927e-32	-0.26151	0.0709682
PA3485		-0.0880679	0.775318	-3.37509	1.37335e-06	-0.0753787	0.867793
PA3486		0.211535	0.138906	-2.44283	2.11137e-17	0.389743	0.00270959
PA3489		-0.144129	0.497093	-1.76726	1.35274e-05	-0.08212	0.811793
PA3490		-0.00310586	0.99365	2.81436	2.40204e-22	-0.0187214	0.962647
PA3491		-0.255996	0.0715296	2.04124	5.61225e-15	-0.107347	0.54452
PA3493		0.170784	0.522064	2.44306	8.63236e-25	0.0869142	0.820126
PA3494		-0.156627	0.463118	3.89939	4.15654e-16	0.093949	0.784364
PA3495	nth	-0.264445	0.203117	3.01566	5.84159e-09	0.10643	0.728287
PA3498		0.309785	0.196648	-2.24009	4.40328e-05	-0.0202291	0.965162
PA3500		0.320606	0.361305	3.03773	2.2558e-23	0.985342	0.00163966
PA3504		0.185827	0.407078	2.97507	1.10873e-44	0.411621	0.125667
PA3506		0.156069	0.582232	1.68044	1.71798e-07	0.126813	0.756621
PA3507		0.812283	0.0161381	-1.72248	0.00840158	0.513878	0.282718
PA3508		0.0573352	0.88555	-1.20531	0.0260209	-0.43182	0.332019
PA3509		-0.65794	0.0917662	3.88728	4.45858e-34	-0.000512438	0.999393
PA3511		0.321321	0.485538	2.84882	1.36605e-15
PA3513		0.116908	0.762569	-7.14329	3.54657e-06	-0.248753	0.543628
PA3514		-0.108741	0.825309	4.58083	6.18636e-32	0.0593723	0.912863
PA3515		0.33997	0.0997527	3.49723	3.2429e-46	0.288143	0.287137
PA3518		0.592318	0.171837	2.96919	4.1019e-12	0.747538	0.100496
PA3524	gloA1	-0.0922597	0.568348	-4.49693	1.5712e-27	-0.168104	0.342712
PA3525	argG	0.114722	0.297229	-2.37161	1.02527e-06	-0.143962	0.194145
PA3526		0.128576	0.437914	-2.71863	2.47663e-21	-0.0650368	0.804702
PA3527	pyrC	-0.0299465	0.852257	-2.56316	1.45251e-10	-0.0433407	0.780912
PA3531	bfrB	-0.850236	0.00138062	-7.27071	3.364e-13	-0.0665854	0.751352
PA3532		-0.220231	0.308254	3.1535	1.50747e-05	-0.0451135	0.890152
PA3533		0.268377	0.00953304	-3.72465	0.0007105	-0.0271665	0.874623
PA3534		0.615065	8.38939e-05	2.82302	4.1296e-09	0.549136	0.0105511
PA3538		-0.353638	0.00100456	-1.66442	2.71832e-11	-0.172653	0.231992
PA3539		-0.00571312	0.968624	1.37053	0.0380001	0.0848722	0.605161
PA3541	alg8	-0.00573296	0.99126	1.43433	1.6451e-06	0.283812	0.506424
PA3542	alg44	0.329773	0.330202	4.1618	1.31455e-57	-0.656854	0.139144
PA3543	algK	0.257423	0.549724	3.77976	3.91098e-39	0.795754	0.0694205
PA3544	algE	0.198585	0.534056	2.40169	2.09802e-13	0.292067	0.4253
PA3545	algG	0.0550574	0.701028	2.72661	6.81592e-32	-0.124972	0.540782
PA3547	algL	0.178667	0.672225	3.65641	1.38407e-37	-0.181627	0.79505
PA3551	algA	0.148899	0.570339	3.75379	7.53631e-14	0.819823	6.65898e-05
PA3552	arnB	0.937018	5.66317e-06	3.49019	7.40266e-20	0.536979	0.0502666
PA3553	arnC	0.707162	0.00151248	2.47648	1.61908e-21	0.342683	0.222603
PA3554	arnA	0.644964	5.2195e-05	1.42254	1.15872e-09	0.3137	0.154312
PA3555	arnD	0.448752	0.16926	8.17457	6.41526e-20	0.00381675	0.994329
PA3556	arnT	0.567771	0.00933223	4.35146	2.00676e-11	0.305637	0.295012
PA3559		0.477331	0.000373065	1.90513	3.43286e-19	0.338092	0.04523
PA3563	fruR	0.00286972	0.984876	1.50964	0.00959208	-0.571869	5.73455e-07
PA3564		0.0772554	0.736832	-1.08061	0.00100725	-0.593268	0.02199
PA3565		0.0462162	0.88018	2.21057	4.50482e-11	-0.417867	0.162161
PA3568		-0.260526	0.115735	1.37092	0.00370408	-0.0752971	0.664726
PA3569	mmsB	0.684311	2.69162e-09	-1.44972	1.24731e-10	0.0947655	0.621343
PA3570	mmsA	0.659313	2.50251e-09	-4.01859	6.2322e-13	0.103914	0.431523
PA3571	mmsR	0.486172	0.0460806	3.70014	7.36925e-67	0.650763	0.029935
PA3572		-0.853365	0.000154845	1.45195	0.000276602	0.0252746	0.923276
PA3574	nalD	-0.304142	0.00510885	1.09911	8.23892e-09	-0.331152	0.00716196
PA3578		-0.351191	0.0052985	1.01486	6.29756e-08	-0.164997	0.351474
PA3579		0.205707	0.111888	-1.88556	6.75663e-14	-0.286639	0.0503046
PA3580		-0.0496114	0.774389	1.60353	6.14154e-16	-0.16933	0.400442
PA3582	glpK	0.0727966	0.565191	-5.71847	1.9827e-21	-0.579777	7.50658e-08
PA3584	glpD	-0.721165	1.74129e-09	-1.65754	0.00148751	-0.517889	2.26162e-07
PA3587	metR	-0.23254	0.0712058	1.37232	1.60585e-13	0.216108	0.182246
PA3588		0.310894	0.264444	1.81482	1.01134e-08	0.708328	0.019506
PA3594		-0.0664083	0.815405	3.01424	2.21348e-36	-0.258496	0.461465
PA3598		0.601795	0.00563599	1.84607	3.49901e-18	0.311136	0.298037
PA3602		-0.29625	0.0509997	-3.28692	2.59858e-16	0.388443	0.0012232
PA3604	erdR	-0.216731	0.0853733	1.69434	5.85973e-05	0.0740733	0.680169
PA3605		0.0332548	0.865053	2.09087	1.63018e-29	0.27125	0.1838
PA3606		-0.0213217	0.930306	1.83667	7.01587e-21	-0.381081	0.192266
PA3607	potA	0.474333	0.0153169	-3.66201	1.39359e-14	-0.204899	0.493415
PA3609	potC	0.957463	0.0015421	1.32425	7.79252e-05	-0.0519749	0.943778
PA3610	potD	0.49908	0.0678287	3.12326	1.48825e-15	0.561574	0.0268789
PA3611		0.0998772	0.528104	1.08618	0.0172483	0.146436	0.335582
PA3612		0.470258	0.0969672	1.05653	0.00425042	0.87537	0.00469063
PA3613		-0.143477	0.44547	-2.26883	1.59893e-05	0.114881	0.387477
PA3614		0.655792	7.066e-10	-2.71589	2.47669e-08	-0.123521	0.371454
PA3618		-0.174068	0.259447	-3.66201	2.50909e-15	-0.0892402	0.709028
PA3619		0.244614	0.156323	-2.5434	3.15667e-11	0.00755984	0.979659
PA3620	mutS	-0.292322	0.00507844	-1.92404	3.54896e-06	-0.0754991	0.566446
PA3621	fdxA	-0.118754	0.392361	-5.37854	3.25385e-41	-0.0300938	0.88462
PA3622	rpoS	-0.239184	0.0336806	-4.19547	9.7775e-13	0.301411	0.0018156
PA3624	pcm	-0.354667	0.000201552	-4.2967	2.35016e-38	-0.278647	0.0217869
PA3628		0.312947	0.0498308	-4.21686	1.17113e-25	-0.0181799	0.962783
PA3629	adhC	0.140541	0.382866	-1.56673	5.7793e-07	0.141242	0.57838
PA3631		-0.399894	0.000471161	1.36408	1.62978e-11	-0.17102	0.285962
PA3632		-0.113591	0.67532	3.0056	4.38032e-33	0.365764	0.164196
PA3633	ygbP	-0.920867	5.29456e-09	-1.60441	7.43286e-06	-0.385222	0.0590596
PA3634		-0.595552	0.00108404	-7.8945	3.54607e-12	-0.389175	0.090395
PA3635	eno	-0.317864	0.00770858	6.83633	1.33366e-07	0.0171963	0.920563
PA3636	kdsA	-0.26254	0.0675502	1.81443	0.0122381	0.0158933	0.925828
PA3637	pyrG	-0.177351	0.0943652	-1.86377	0.000165932	-0.156578	0.1356
PA3638		-0.356828	0.0257335	2.68547	6.30064e-32	-0.0190142	0.947335
PA3639	accA	-0.273231	0.122864	-1.28122	0.0189908	-0.217271	0.113267
PA3641		0.605498	1.52001e-09	-2.47905	5.64223e-13	-0.170888	0.198932
PA3642	rnhB	-0.646168	1.28926e-06	-4.68725	6.77911e-21	-0.428235	0.00674939
PA3643	lpxB	-0.711309	1.36178e-11	1.50948	0.0151586	-0.34349	0.00120758
PA3644	lpxA	-0.42658	6.35949e-05	-1.3806	0.00129655	-0.358897	0.000194612
PA3645	fabZ	-0.434965	0.000160062	-3.42241	7.94335e-21	-0.291298	0.0136564
PA3646	lpxD	-0.413216	7.73556e-06	-1.95988	3.18354e-06	-0.162906	0.1337
PA3652	uppS	-0.329838	0.001883	-1.05685	0.000231073	-0.10168	0.447603
PA3655	tsf	-0.143254	0.207052	-2.03052	0.000399825	-0.163099	0.108024
PA3656	rpsB	-0.286701	0.0109498	-3.48744	3.73468e-10	-0.254979	0.00546819
PA3659		-0.224062	0.0381014	1.50584	4.44138e-05	0.0327564	0.864542
PA3660		-0.0621575	0.592635	-1.05702	2.59224e-05	-0.0116981	0.948021
PA3662		-0.366322	0.0691217	-1.69677	0.000154204	-0.613353	0.0126882
PA3663		0.117502	0.549724	-3.60713	3.53935e-13	-0.177896	0.536063
PA3664		-0.0591055	0.7854	-4.32584	1.04362e-14	-0.132471	0.617103
PA3665		-0.147789	0.624056	2.90952	1.55228e-47	0.13626	0.682882
PA3666	dapD	-0.229679	0.0322844	-1.46231	0.000205441	-0.363017	0.000523534
PA3668		0.187367	0.449443	1.94114	1.85943e-19	-0.0642852	0.880213
PA3669		-0.2098	0.264574	-2.14356	1.06391e-08	0.00252473	0.992855
PA3670		-0.405612	0.01782	2.56891	6.19068e-22	0.380757	0.0274258
PA3672		-0.547046	0.00115931	2.99851	1.01646e-06	-0.144875	0.537327
PA3675		-0.129791	0.336816	2.62734	1.84135e-06	0.0403319	0.859498
PA3677		-0.960515	9.94474e-10	-2.62803	1.99796e-09	-0.902585	3.43973e-07
PA3678		0.119148	0.416924	-2.03893	4.53299e-12	-0.527236	0.000110422
PA3679		0.0428676	0.792062	1.50802	5.29195e-15	0.556267	6.44086e-05
PA3680		-0.0940802	0.720878	2.03297	4.9565e-20	-0.0887681	0.774846
PA3682		-0.0699784	0.798037	2.86267	4.29201e-14	0.0795834	0.795834
PA3684		0.506747	0.0368364	-3.21079	3.27593e-10	0.122846	0.787028
PA3685		-0.555804	0.00527436	-4.99757	1.3677e-19	-0.294848	0.309723
PA3686	adk	-0.0163595	0.896113	-2.29099	6.23426e-06	-0.0437688	0.746978
PA3687	ppc	0.0224679	0.852136	-1.25312	0.00065891	0.216461	0.0502666
PA3688		-0.119705	0.338967	-2.06482	7.14391e-15	0.305085	0.0280136
PA3689		-0.221323	0.184659	-3.41181	1.4084e-15	0.33534	0.0843548
PA3690		0.242397	0.0185618	4.20325	1.71819e-08	0.46114	3.85931e-05
PA3691		-0.848977	3.50815e-07	-4.42023	8.36045e-12	0.36181	0.00204134
PA3693		-0.443889	0.0507893	2.4406	9.23469e-24	-0.0487631	0.897388
PA3694		-0.200191	0.345342	1.3419	2.11077e-07	-0.0331454	0.925828
PA3696		-0.143154	0.288483	-3.31301	2.28263e-22	0.00597978	0.980369
PA3697		0.240378	0.0246321	-1.56667	5.89995e-09	-0.0294375	0.86902
PA3698		0.370677	0.0269426	-5.72037	4.60125e-22	-0.124743	0.570627
PA3699		0.457037	0.00738576	-1.52056	4.49827e-09	-0.0603134	0.853883
PA3701	prfB	-0.306255	0.00255415	-2.52521	1.0077e-06	-0.277344	0.00640556
PA3701	prfB	-0.306255	0.00255415	-2.52521	1.0077e-06	-0.277344	0.00640556
PA3701	prfB	-0.306255	0.00255415	-2.52521	1.0077e-06	-0.277344	0.00640556
PA3701	prfB	-0.306255	0.00255415	-2.52521	1.0077e-06	-0.277344	0.00640556
PA3701	prfB	-0.306255	0.00255415	-2.52521	1.0077e-06	-0.277344	0.00640556
PA3701	prfB	-0.306255	0.00255415	-2.52521	1.0077e-06	-0.277344	0.00640556
PA3701	prfB	-0.306255	0.00255415	-2.52521	1.0077e-06	-0.277344	0.00640556
PA3701	prfB	-0.306255	0.00255415	-2.52521	1.0077e-06	-0.277344	0.00640556
PA3702	wspR	0.0249126	0.858169	-3.7354	2.055e-30	-0.253653	0.0304124
PA3704	wspE	-0.232139	0.0317927	-1.73261	2.70694e-10	-0.198442	0.088709
PA3705	wspD	-0.151451	0.259372	1.28688	7.0893e-11	-0.115479	0.533767
PA3706	wspC	-0.181675	0.12474	-1.43818	3.02944e-10	-0.185807	0.1688
PA3707		-0.421112	0.0185193	-3.7051	5.08144e-17	-0.163916	0.396552
PA3709		0.112841	0.578695	-1.7176	6.96481e-09	-0.315413	0.00907557
PA3710		0.464983	0.000696767	-1.28562	0.00411105	-0.466178	3.00719e-06
PA3715		0.452983	0.00467904	2.80707	7.3804e-08	0.462001	0.0151701
PA3716		-0.14395	0.232776	-2.02379	2.74384e-08	0.107095	0.398729
PA3717		0.32214	0.118546	-5.45662	2.32082e-13	0.133475	0.665267
PA3719	armR	0.327882	0.039942	-9.57786	1.88382e-28	-0.208244	0.359687
PA3720		0.290521	0.00769975	-1.09089	0.0267565	0.00878481	0.954282
PA3721	nalC	-0.0171257	0.886978	-4.2727	8.81903e-13	-0.0604313	0.677907
PA3722		-0.32902	0.00181358	-2.79827	3.23958e-23	-0.000977187	0.995386
PA3723		-0.405533	7.47239e-05	-3.28686	6.89949e-19	0.0612663	0.671419
[truncated: 1,052 more rows]

## Sheet: Single-IR ONLY
Locus Tag	Gene	log2FC_SingleIR_vs_IRp	FDR_SingleIR_vs_IRp	log2FC_MixedIR_vs_SingleIR	FDR_MixedIR_vs_SingleIR	log2FC_MixedIRp_vs_IRp	FDR_MixedIRp_vs_IRp
PA0049		-1.76495	1.37116e-26	-0.987153	0.0193847	0.690137	4.22798e-05
PA0069		4.1497	7.51658e-223	-0.802323	0.0253964	-0.0811169	0.839966
PA0132		-1.09747	3.28528e-11	0.269431	0.3439	-0.071303	0.755349
PA0151		1.21146	2.63016e-09	0.571036	0.0553583	0.0879482	0.81475
PA0170		1.01001	0.0286495	-0.640572	0.254375	0.742339	0.136949
PA0184		1.12079	0.000611137	0.0842925	0.85699	0.786307	0.0895372
PA0186		1.43064	8.24304e-10	0.826264	0.00371302	0.257954	0.574691
PA0191		2.53863	5.3141e-28	-0.698839	0.0269963	0.444284	0.308659
PA0202		5.58268	1.53093e-232	0.0472113	0.948611	0.663429	0.0454095
PA0280	cysA	1.37597	6.26456e-27	0.0660293	0.815578	0.119898	0.585285
PA0391		-1.72931	1.79053e-43	0.611154	0.00997017	-0.18588	0.137202
PA0395	pilT	-1.00117	1.09589e-27	-0.988287	0.000120797	-0.232041	0.0332668
PA0406	tonB3	-1.16868	1.29685e-31	-0.682826	0.00300242	-0.396433	0.000264644
PA0417	chpE	-1.66525	6.1998e-17	-0.689401	0.167845	-0.575525	0.00913028
PA0447	gcdH	-1.97295	3.46506e-50	-0.140582	0.812646	-0.260298	0.175376
PA0455	dbpA	1.3156	2.58824e-29	0.863857	0.00837592	0.231664	0.193403
PA0509	nirN	-2.71548	4.54086e-103	0.658888	0.0197408	-0.54548	2.43693e-05
PA0512		-2.60685	2.38136e-28			-0.293743	0.18743
PA0514	nirL	-2.92985	2.52152e-19			-0.376198	0.0341737
PA0515		-2.57483	1.04426e-12	0.263016	0.628369	-0.189598	0.566236
PA0517	nirC	-3.31369	6.06998e-09			-0.448527	0.463425
PA0519	nirS	-4.46858	6.1397e-43	1.19642	0.0538221	-0.738658	7.93904e-15
PA0520	nirQ	-2.06309	1.09468e-44	-0.101922	0.679353	-0.631854	0.000375942
PA0521		-2.85488	1.61174e-14			-0.482373	0.263619
PA0523	norC	-5.01895	2.08696e-161	0.633976	0.24054	-0.731967	1.64357e-10
PA0526		-3.46122	1.66597e-24			-0.179964	0.599773
PA0529		2.58079	4.49513e-96	0.495571	0.511369	-0.800808	3.8437e-05
PA0530		2.57496	2.17381e-72	0.872263	0.343815	-0.653784	0.00168331
PA0531		2.24845	2.36639e-48	1.01709	0.354432	-0.747163	0.00224806
PA0602		-1.64817	2.6914e-52	0.991638	1.8994e-07	-0.310685	0.00965021
PA0616		3.14174	3.62549e-58	-0.907318	0.0136745	0.00579855	0.988902
PA0617		3.06313	2.03941e-18	-0.55332	0.243399	-0.0830359	0.90274
PA0619		2.88195	1.83939e-24	-0.669433	0.214908	0.0765159	0.854292
PA0620		2.49198	1.21682e-20	-0.94254	0.154198	0.13078	0.50329
PA0623		2.79386	3.03047e-31	0.306058	0.464403	-0.0721377	0.876681
PA0625		2.81954	1.04804e-28	0.149349	0.840155	0.568709	1.60706e-05
PA0626		2.68738	7.78953e-31	-0.074111	0.896099	0.208866	0.410699
PA0633		2.98543	1.28253e-71	-0.963803	0.0181895	-0.465444	0.0642593
PA0636		3.01839	9.47615e-51	0.00987716	0.990155	0.505371	0.00384518
PA0637		2.8823	4.23309e-15	0.483567	0.320804	0.381639	0.400244
PA0641		2.71269	1.88729e-33	0.557559	0.414449	0.408772	0.00521817
PA0644		1.72791	5.08917e-08	0.696098	0.0973758	0.537232	0.13453
PA0646		1.07339	6.13514e-12	1.0292	0.0749211	0.252693	0.106338
PA0670		2.88734	6.2768e-102	-0.713243	0.000506515	-0.0391327	0.923196
PA0673		2.43412	1.2113e-21	0.125659	0.689905	0.0751369	0.91516
PA0713		-2.78979	5.46376e-89	0.741648	0.00885389	-0.328696	0.00287135
PA0714		-2.96443	1.10493e-48	-0.183699	0.708704	-0.60458	0.000112044
PA0718		1.30383	0.000298361	-0.302419	0.579202
PA0736a		-1.09076	0.00219066			-0.437264	0.339238
PA0763	mucA	-1.03044	5.84194e-24	-0.289655	0.675855	-0.350238	0.00423539
PA0791		1.39516	1.76566e-17	-0.824808	0.000114243	0.216289	0.473234
PA0802		1.37146	0.00154223
PA0805		1.11675	4.66299e-29	-0.526779	0.310861	-0.0612166	0.756621
PA0810		1.19317	9.31308e-11	-0.85199	0.00194512	0.170916	0.607396
PA0836	ackA	-1.04632	9.39858e-22	-0.0717101	0.818026	-0.373832	0.00301824
PA0839		1.56387	1.0834e-15	-0.662583	0.0197893	0.81837	0.00372803
PA0865	hpd	-3.89927	8.38835e-229	-0.852592	0.000185668	-0.292951	0.00479982
PA0866	aroP2	-3.06715	5.57892e-108	0.774257	0.0079	-0.238871	0.0734898
PA0869	pbpG	1.06967	1.96521e-31	-0.596051	0.00585981	-0.189721	0.223071
PA0912		1.67703	3.71926e-12	-0.0696613	0.850594	-0.0393586	0.950867
PA0929		2.78559	2.71678e-124	-0.143288	0.605148	0.144563	0.570627
PA0985	pyoS5	2.04517	3.07784e-82	0.842296	0.286444	0.90176	5.33059e-16
PA1000	pqsE	-1.19454	5.19022e-21	0.945677	1.6951e-06	-0.85094	3.44944e-13
PA1001	phnA	-1.18963	2.75817e-15	0.318161	0.132056	-0.983746	1.24538e-15
PA1036		-1.13107	3.53949e-20	0.391288	0.0873797	-0.147848	0.371027
PA1133		1.11765	3.46475e-06	0.489717	0.120903	0.619877	0.183868
PA1137		-2.24609	2.55838e-33	-0.992035	0.00826581	-0.76112	6.6814e-06
PA1148	toxA	-1.40401	1.41446e-38	1.07985	0.0933674	0.00384697	0.981921
PA1150	pys2	1.59406	4.57809e-42	1.03974	0.0972967	0.268971	0.0161578
PA1151	imm2	1.09881	1.79639e-26	-0.502181	0.36674	0.329462	0.0109235
PA1172	napC	-2.67049	1.95028e-36	0.792224	0.108184	-0.322006	0.0938615
PA1173	napB	-3.61334	4.90197e-23			-0.0624077	0.877979
PA1220		1.18118	3.00251e-05	-0.0946931	0.824849	0.865404	0.0499476
PA1282		1.83994	2.26138e-10	0.760893	0.0727009	0.46575	0.121995
PA1301		2.25616	1.09108e-98	-0.70986	0.153117	-0.148472	0.475453
PA1302		1.196	2.00665e-34	-0.508781	0.0288613	0.162218	0.324198
PA1404		-1.47616	8.19373e-10	-1.2827	0.0664194	0.781355	0.000166374
PA1415		-2.69466	1.21713e-113	-0.0851207	0.761132	-0.0409182	0.818168
PA1421	gbuA	1.9252	3.84374e-17	0.586263	0.259899	-0.0206789	0.954282
PA1483	cycH	-1.10139	3.41119e-24	0.599522	0.001582	-0.10847	0.460045
PA1506		-1.63874	2.697e-05			-0.166993	0.749983
PA1517		-1.57922	2.58977e-18	-0.278217	0.57272	-0.596692	0.00031554
PA1539		1.77469	1.12291e-27	-0.760755	0.0275128	-0.312947	0.139696
PA1541		2.20325	8.90649e-18	-0.679622	0.0855114	-0.170649	0.705428
PA1565		-1.15371	1.34339e-07	0.0421286	0.927149	0.191439	0.450022
PA1696	pscO	-1.19973	0.00100274			-0.790222	0.0695901
PA1698	popN	-1.48011	3.09163e-12	-0.228612	0.662826	-0.507422	0.013422
PA1700		-2.42464	3.3111e-10			-0.756829	0.041359
PA1701		-3.82055	3.38001e-08
PA1705	pcrG	-1.01075	0.000614641	0.439744	0.370329	-0.521639	0.121414
PA1707	pcrH	-1.10396	6.56849e-10	-0.665627	0.0790986	-0.458171	0.0397219
PA1715	pscB	-1.05964	3.72893e-05	-1.01711	0.107695	-0.856077	0.00661224
PA1724	pscK	-2.08274	1.52058e-10			-0.188984	0.6441
PA1732		-1.27983	1.31021e-21	0.0508879	0.831656	-0.0325286	0.887005
PA1865		1.28908	1.75491e-33	-0.986051	4.95074e-05	-0.112903	0.547342
PA1874		-1.38197	9.55959e-21	-0.958294	0.0813493	-0.218601	0.10632
PA1895		1.04872	0.000765909	0.684835	0.181288	0.25196	0.376867
PA1896		1.25962	4.69317e-05	-0.189657	0.734555	0.558724	0.0479183
PA1927	metE	3.32487	2.12107e-94	-0.129054	0.860798	0.212219	0.420834
PA2010		-1.21742	3.83258e-16	0.647794	0.0138612	-0.133351	0.534028
PA2016	liuR	1.06123	8.98254e-15	-0.571528	0.248691	-0.150671	0.244774
PA2021		-2.31471	3.69655e-19	-0.00973282	0.987024	-0.0297793	0.923196
PA2066		-1.02645	1.78327e-20	0.439216	0.386422	-0.0105661	0.951886
PA2067		-1.15263	7.23065e-12	-0.215471	0.345742	0.0625674	0.8424
PA2088		1.11477	3.91253e-05	0.873176	0.0100438	0.35049	0.440781
PA2092		1.24765	6.26009e-05	0.723307	0.064611	0.453051	0.376589
PA2110		-2.7588	7.48563e-39	-0.383274	0.364901	-0.0750201	0.73635
PA2113	opdO	-2.90427	4.34171e-124	-0.595332	0.00352733	-0.196584	0.11036
PA2116		-1.40834	2.93515e-25	0.208939	0.696689	0.259889	0.0700074
PA2117		-1.27524	2.73767e-35	-0.148394	0.560905	0.184839	0.19148
PA2136		-1.5651	0.000977357			0.633069	0.13401
PA2140		-1.84367	2.02876e-05			0.279958	0.572226
PA2145		-1.17859	9.12562e-11	-0.799923	0.0694048	0.0334976	0.916288
PA2152		-1.25017	1.14964e-18	-0.0894201	0.752111	0.412033	0.00277124
PA2160		-1.849	2.67469e-17	1.16056	0.103414	0.368629	0.0479183
PA2161		-1.8593	3.55702e-06			0.631535	0.0636209
PA2187		-1.20868	1.07402e-05			0.509652	0.100731
PA2240	pslJ	-1.03072	9.74465e-12	-0.449293	0.111345	-0.25429	0.099057
PA2247	bkdA1	-1.28473	5.03608e-30	0.0893267	0.881364	-0.287132	0.00241267
PA2249	bkdB	-1.12783	2.74321e-21	-0.063716	0.937535	-0.237656	0.0793797
PA2272	pbpC	1.00616	1.72806e-13	-0.199928	0.34922	0.12679	0.529817
PA2273	soxR	1.62609	2.77536e-26	0.564804	0.0214204	-0.0169793	0.968225
PA2274		-1.64985	6.69935e-15	-0.435837	0.367931	-0.135843	0.717254
PA2286		3.51548	8.08363e-160	-0.246327	0.351585	-0.0375492	0.935011
PA2309		2.25706	9.70288e-44	0.0408279	0.859243	0.227203	0.576191
PA2312		3.98511	4.12205e-88	0.890996	1.56161e-05	0.77648	0.0595613
PA2322		-1.34928	1.8219e-41	-0.20117	0.731303	-0.925793	8.18704e-26
PA2392	pvdP	1.15182	2.35287e-26	-0.340103	0.644126	-0.518372	3.37972e-07
PA2414		1.19562	3.40827e-20	-0.289652	0.247174	0.638469	2.55432e-06
PA2490		-1.186	0.000725504			0.188742	0.685508
PA2493	mexE	1.15235	7.93714e-14	-0.528799	0.193316	-0.334316	0.0590947
PA2519	xylS	-1.5135	1.88614e-11	0.910886	0.0333752	0.854953	1.82669e-05
PA2523		-1.58132	1.41444e-05	0.532566	0.34618	-0.18316	0.678411
PA2531		2.16121	1.36693e-44	-1.0893	0.113517	-0.114947	0.65224
PA2596		1.31528	0.000131208	-0.378649	0.412887	0.4517	0.376589
PA2634	aceA	1.31626	1.74819e-08	0.331509	0.725112	0.204197	0.153918
PA2662		-1.04409	0.0369257	0.0255393	0.972051	-0.424739	0.460045
PA2664	fhp	-1.1766	0.0368364	-0.981844	0.191958	-0.216492	0.780602
PA2679		1.15616	5.47522e-33	-0.547967	0.508421	-0.135941	0.352748
PA2688	pfeA	1.71864	8.67187e-27	-0.225374	0.355435	-0.150567	0.689226
PA2691		3.12356	7.18647e-129	-0.128153	0.840138	-0.498585	0.0831474
PA2782		-4.17477	3.62858e-51			-0.451948	0.141623
PA2830	htpX	-1.18358	5.51802e-30	0.558652	0.00779068	-0.129991	0.319317
PA2846		1.48533	5.34928e-16	-0.860132	0.00234778	0.0467798	0.915125
PA2863	lipH	-1.36015	0.000553685			-0.279462	0.60673
PA2911		1.29736	1.38526e-17	0.967766	0.126909	0.250261	0.096986
PA2917		-1.24445	5.06239e-19	-0.804855	0.012242	0.0419985	0.853978
PA2929		1.29788	2.2403e-07	-0.595346	0.0927591	-0.676683	0.135801
PA2959		-1.08144	2.02336e-21	-0.570749	0.00560297	-0.508123	5.96623e-05
PA2981	lpxK	-1.15104	9.38383e-28	-0.00711927	0.97513	-0.429739	0.000544346
PA3079		-1.46742	4.50928e-18	1.3201	0.0759296	-0.343403	0.00140572
PA3089a		-2.15485	1.76949e-27	0.640027	0.124349	-0.191586	0.431856
PA3091		-1.9377	1.99334e-97	0.586877	0.00169093	-0.303938	0.00362777
PA3192	gltR	-1.30103	6.3861e-35	0.421705	0.0728743	-0.911823	1.02858e-18
PA3273		-2.14043	3.41038e-11			0.0545369	0.891934
PA3283		-1.63743	1.40977e-43	0.0114901	0.968934	-0.538861	0.005225
PA3334		1.1565	3.70509e-07	-0.915712	0.0257946	0.127703	0.775846
PA3390		-1.59146	0.0104359
PA3410		1.84068	3.65208e-48	0.837811	0.016118	0.786889	2.24052e-06
PA3417		-2.54563	1.07918e-130	0.136436	0.508165	-0.437955	5.30912e-05
PA3478	rhlB	1.59679	2.22587e-38	-0.296438	0.675965	0.175208	0.116574
PA3603	dgkA	-1.07918	2.29437e-08	0.492596	0.102841	-0.57215	0.00410721
PA3616		1.21	5.8969e-15	0.0245325	0.985931	-0.291591	0.214061
PA3711		-1.20447	8.92424e-19	-0.114849	0.721995	-0.0075256	0.97602
PA3712		-1.29074	5.46078e-26	-0.723953	0.00550998	0.487571	2.78949e-05
PA3789		-1.97082	6.13254e-43	0.661511	0.00405969	-0.0887285	0.694515
PA3790	oprC	-2.53942	3.91692e-100	-1.02521	0.0898001	-0.24653	0.00763468
PA3819		-1.001	4.08631e-23	-0.479852	0.278847	-0.342892	0.000837893
PA3866		2.10137	1.89988e-36	-0.492341	0.481575	-0.10218	0.473468
PA3873	narJ	-1.106	0.00432961	-1.86733	0.0634197	-0.845606	0.000988033
PA3935	tauD	1.22149	4.52104e-18	0.468319	0.0420204	0.102409	0.712234
PA3938		2.63549	1.23992e-33	0.526548	0.264871	0.583067	0.150734
PA4128		-1.12943	8.40353e-13	0.148317	0.646759	0.223911	0.218245
PA4138	tyrS	1.19242	6.33063e-09	-0.297126	0.2993	0.29373	0.420998
PA4158	fepC	1.5959	9.10495e-14	-0.751007	0.0165809	-0.0892539	0.887243
PA4160	fepD	2.97995	2.09931e-19	-0.794029	0.0585667
PA4168	fpvB	1.91679	4.29312e-44	-0.189951	0.699301	0.0653721	0.759899
PA4207	mexI	-1.8148	3.47174e-57	-0.713089	0.149565	-0.676276	6.03463e-10
PA4209	phzM	-1.05648	2.27693e-21	0.929781	3.68098e-07	-0.211978	0.140159
PA4210	phzA1	-1.29413	0.00130058			-0.754364	0.108385
PA4236	katA	-1.58527	2.73557e-20	-0.90129	0.0471058	-0.337166	0.012597
PA4358		1.40681	1.86511e-26	0.0737749	0.880744	0.256215	0.0456758
PA4365		-3.49177	4.95706e-33			0.752832	1.10875e-05
PA4390		1.35533	7.72795e-40	0.742907	0.297735	-0.026831	0.91642
PA4396		-1.75273	4.29758e-40	-0.545204	0.0682757	-0.0828833	0.650221
PA4404		-1.0109	8.38992e-25	0.876793	4.48476e-05	-0.342867	0.00175441
PA4497		-1.16385	4.02664e-26	0.832573	0.000144341	0.140216	0.322986
PA4507		1.08721	3.9024e-09	0.188787	0.447735	0.180741	0.607356
PA4517		-1.35231	1.13956e-16	0.265631	0.387642	-0.487105	0.00173335
PA4575		-1.02167	5.85205e-15	-0.0112641	0.966797	-0.402847	0.00680494
PA4587	ccpR	-2.02698	6.79393e-71	0.221212	0.327792	0.113141	0.441646
PA4596		1.93182	1.59912e-15	-0.314752	0.353558	-0.427921	0.458698
PA4597	oprJ	1.68898	2.51347e-23	-0.175844	0.488688	0.0643894	0.889053
PA4598	mexD	2.44725	1.45603e-63	0.232839	0.573528	0.962902	1.51465e-08
PA4610		-3.34234	7.58327e-77	0.340896	0.377671	-0.865852	4.21864e-07
PA4648		-1.29464	3.82756e-19	0.0923519	0.742875	0.0297329	0.892224
PA4651		-1.24792	6.25779e-07	-0.11941	0.814851	-0.159736	0.538054
PA4657		1.01651	4.80316e-27	0.475539	0.437776	-0.291243	0.00458814
PA4659		2.89161	8.54235e-83	-0.801384	0.021928	0.546031	0.00666141
PA4688	hitB	1.08847	1.47073e-17	-0.502214	0.0419276	-0.046614	0.859449
PA4697		-1.22514	1.38701e-09	0.0306286	0.94826	-0.305244	0.0627654
PA4710	phuR	1.83236	8.48318e-30	-0.592835	0.273723	0.000605307	0.997528
PA4774		1.97151	5.60592e-32	0.369777	0.144053	0.00972837	0.980369
PA4782		1.92925	1.84446e-13	0.909028	0.000765688	-1.0292	0.0900368
PA4880		-1.37693	2.97765e-17	0.183377	0.44954	0.243506	0.192804
PA4892	ureF	1.75587	5.72449e-09	0.823398	0.0166638	0.716662	0.108915
PA4919	pncB1	1.36418	7.03079e-27	-0.142362	0.635755	-0.211309	0.230617
PA4992		1.14948	4.44536e-27	0.988152	0.0284693	0.0768202	0.714957
PA5024		1.15527	0.00109958	0.638688	0.00408742	0.297596	0.620812
PA5041	pilP	-1.5391	7.46135e-53	-0.710915	0.000916776	-0.526414	4.38737e-07
PA5042	pilO	-1.34978	3.042e-44	0.3581	0.282143	-0.491554	4.08758e-07
PA5043	pilN	-1.47587	3.13968e-42	-0.305937	0.226642	-0.403478	5.43679e-05
PA5096		-1.34775	4.86026e-28	0.556288	0.0166379	-0.219581	0.103692
PA5159		1.22896	1.07348e-05	1.08032	0.153829	-0.159034	0.547342
PA5171	arcA	-1.66148	9.2629e-06	-0.47837	0.550289	-0.277672	0.0391515
PA5373	betB	1.70551	5.51286e-23	-0.57628	0.271196	-0.226565	0.0680321
PA5400		1.08761	0.00134588	-1.05041	0.0766519
PA5476	citA	1.74875	1.25986e-40	1.06698	0.121154	0.483968	3.03838e-05

## Sheet: Mixed-IRp ONLY
Locus Tag	Gene	log2FC_SingleIR_vs_IRp	FDR_SingleIR_vs_IRp	log2FC_MixedIR_vs_SingleIR	FDR_MixedIR_vs_SingleIR	log2FC_MixedIRp_vs_IRp	FDR_MixedIRp_vs_IRp
PA0073		0.15289	0.676698	0.0325256	0.945731	-1.01638	0.0284037
PA0111						3.80055	2.51872e-22
PA0187		-0.437611	0.0119533	0.735004	0.00281903	1.15094	2.85746e-08
PA0214		-0.748755	0.00783484	-0.983063	0.109004	-1.12726	0.00106434
PA0231	pcaD	-0.00494944	0.986978	0.22415	0.419279	1.53345	1.78358e-13
PA0237		-0.216612	0.682505			2.72757	7.89425e-19
PA0238		0.246718	0.615428			1.01307	0.0252278
PA0258						4.0848	1.20395e-14
PA0293	aguB	0.629762	0.00273529	-0.0104249	0.978122	1.54893	2.68022e-15
PA0677						2.45706	5.10503e-09
PA0683						3.66773	2.29761e-18
PA0697						3.35235	6.6865e-11
PA0700						3.39444	2.35548e-15
PA0825						3.39141	1.37062e-11
PA0988		0.434845	0.00608739	0.456787	0.049524	1.0202	8.61889e-11
PA0993	cupC2					4.55757	2.48545e-55
PA1031		0.303903	0.00607524	-0.0640333	0.787043	1.14748	3.80962e-24
PA1231						3.76776	2.78522e-32
PA1237		0.742761	0.232249			4.11707	4.71637e-39
PA1258						3.07869	2.79823e-25
PA1313		-0.0420252	0.93809			2.51048	2.22266e-16
PA1343		0.316698	0.544073			1.0099	0.0294941
PA1381						2.58486	1.69463e-15
PA1499		0.593247	0.183898			2.20969	2.40332e-10
PA1633	kdpA	-0.0162348	0.930869	0.874553	1.17216e-05	1.1056	1.71862e-17
PA1734		-0.260022	0.0756931	0.704766	0.00114727	1.85077	3.68793e-49
PA1953		0.751738	0.0223798	-1.1368	0.0552155	1.05106	0.00288209
PA1962	azoR2	-0.474507	0.33603			1.82744	2.87935e-09
PA2096		0.635261	0.0585521	-0.010873	0.983929	1.76846	1.05604e-10
PA2125		0.190004	0.72525	0.636488	0.224165	1.87584	7.76662e-07
PA2149						2.23827	5.83919e-11
PA2225		0.283452	0.517441			1.58914	4.14037e-05
PA2254	pvcA	0.393954	0.236121	-0.74736	0.138075	1.81287	1.78662e-15
PA2343	mtlY					1.66404	6.26999e-05
PA2349		-0.145803	0.78932			2.28246	5.44223e-12
PA2522	czcC					2.63914	2.64298e-07
PA2537		-0.270135	0.0769208	-0.0208844	0.94651	1.35051	3.28291e-24
PA2672						2.49056	5.60321e-14
PA2675		0.330699	0.518008			2.47335	1.35971e-13
PA2785						4.77874	1.95786e-22
PA2791		-0.46846	0.309225			2.52294	2.51872e-22
PA2807		-0.759152	0.0444055			1.03676	0.00184575
PA2836		0.240576	0.629782			1.13982	0.00694701
PA2845						3.79778	2.33705e-17
PA2898						2.06939	6.96778e-13
PA2941		-0.243765	0.366594	-0.558909	0.188127	1.09702	1.17908e-07
PA3057						4.98022	5.07932e-39
PA3209						3.43134	6.48305e-16
PA3303a						4.52351	1.21519e-51
PA3560	fruA	0.0238141	0.894155	-0.0736894	0.902269	-1.35352	4.63176e-17
PA3577						6.73939	2.50894e-12
PA3589						2.76624	1.75381e-23
PA3592						3.33932	9.91733e-23
PA4071		-0.0518407	0.927391			3.45975	2.94558e-41
PA4072		0.550349	0.0381014	0.0217336	0.952017	4.25652	1.40109e-155
PA4085	cupB2					1.52801	0.000410348
PA4091	hpaA	0.800752	0.00114027	-0.187378	0.555692	4.65443	2.33026e-275
PA4092	hpaC	0.930749	0.0965637			5.70822	4.62065e-120
PA4124	hpcB	-0.537421	0.0269077	-0.276692	0.542091	2.75945	4.02241e-72
PA4149		0.304202	0.364737	0.711074	0.0923461	2.74599	1.00984e-18
PA4189		0.432539	0.242462	0.114671	0.836729	1.79749	3.30308e-09
PA4203		0.178965	0.52679	0.330025	0.306746	1.40145	9.91343e-12
PA4770	lldP	-0.0826764	0.623558	1.14505	0.106779	1.8711	2.1375e-67
PA4795		0.257726	0.552521			1.80862	3.95664e-09
PA4820						1.48027	0.00509045
PA4884		-0.487504	0.261367			1.23872	0.000122766
PA4899		0.412504	0.013477	0.145258	0.570922	1.43937	1.01704e-17
PA4924		-0.226064	0.101526	-0.448991	0.0510681	1.28778	6.25104e-30
PA5020		0.360344	0.0110507	-0.215993	0.377671	1.17086	6.30289e-12
PA5082		0.429163	0.035982	-0.336894	0.285816	1.75235	3.14207e-11
PA5084		0.661495	0.00281078	0.112317	0.755191	2.10982	4.7044e-15
PA5087		-0.0187684	0.931001			1.67847	2.19798e-39
PA5355	glcD	0.425722	0.000184874	1.07798	0.0665451	-2.20149	2.9566e-47
PA5392						2.51539	1.32561e-12
PA5404		-0.33901	0.440501			1.89902	7.41474e-13
PA5435		-0.281975	0.0238191	-0.959012	0.163592	1.09406	1.90261e-22
PA5481		0.768526	0.00013953	0.0634609	0.917889	1.47553	2.41607e-37
PA5482		0.727768	0.00354453	0.841513	0.00972652	1.17181	2.31408e-08

## Sheet: Mixed-IR AND Single-IR
Locus Tag	Gene	log2FC_SingleIR_vs_IRp	FDR_SingleIR_vs_IRp	log2FC_MixedIR_vs_SingleIR	FDR_MixedIR_vs_SingleIR	log2FC_MixedIRp_vs_IRp	FDR_MixedIRp_vs_IRp
PA0020		-1.35827	2.15386e-47	-2.94912	4.15654e-16	-0.358457	0.000185335
PA0085	hcp1	1.28466	3.30515e-29	-7.71659	1.482e-22	-0.00707416	0.971109
PA0105	coxB	1.48717	2.51564e-14	1.37349	0.00448835	0.298124	0.144513
PA0108	coIII	1.70966	1.24541e-38	2.60661	0.000585906	0.333677	0.1337
PA0109		1.15192	0.00685908	3.62585	1.14041e-35
PA0110		2.26327	1.36691e-07	-1.23611	0.0496932
PA0150		2.89539	3.91571e-34	-1.48624	1.05175e-05	0.336991	0.566236
PA0171		1.12813	0.000981032	2.54227	2.8202e-17	0.823516	0.0705924
PA0197	tonB2	1.75967	8.08065e-08	3.15511	2.32985e-39	0.582357	0.241762
PA0200		-1.10106	4.97485e-05	1.31639	0.00319565	0.581475	0.0101802
PA0201		5.59363	3.49673e-289	-3.20998	2.88551e-09	0.583637	0.112523
PA0203		1.9706	1.51324e-11	2.66488	3.02515e-26	0.764094	0.0659355
PA0252		-1.56533	3.24696e-21	-2.63115	2.51085e-08	-0.78651	1.39946e-05
PA0276		1.87487	6.59874e-61	-3.18855	1.68754e-28	-0.181131	0.486639
PA0277		1.22515	3.73282e-29	-6.79389	1.95809e-44	-0.28942	0.119148
PA0278		2.10338	1.65756e-17	-2.79928	1.02694e-09	-0.726445	0.141156
PA0281	cysW	1.55576	4.90045e-15	1.62792	0.00281654	0.305565	0.339747
PA0282	cysT	1.65828	6.78915e-07	-1.905	2.85291e-08	0.486598	0.330511
PA0283	sbp	2.45831	9.64609e-14	-1.43012	0.00170991	0.589983	0.205736
PA0284		3.62638	4.35216e-60	-2.26594	3.36938e-12	0.164429	0.799314
PA0387		-1.03442	2.57231e-14	-1.06344	1.25287e-05	-0.355905	0.0595464
PA0388		-1.63318	1.27422e-59	-2.72749	9.46664e-18	-0.513229	2.03491e-07
PA0396	pilU	-1.2517	2.93815e-32	-2.62422	1.63952e-21	-0.394718	0.000439643
PA0423	pasP	1.44338	2.45015e-50	-4.91166	2.88662e-14	-0.190965	0.0595433
PA0446		-1.54477	6.54787e-48	-6.19733	1.05898e-44	-0.445196	0.00122763
PA0459		-1.302	1.3386e-29	-1.10262	0.0324259	0.131654	0.365905
PA0470	fiuA	1.7311	1.55443e-55	1.23372	0.0092187	0.0206045	0.93865
PA0471		2.48426	1.02293e-90	-3.40627	1.98691e-33	-0.0636953	0.873314
PA0472		2.66465	1.00238e-95	-3.12027	0.00697226	0.012147	0.970101
PA0483		1.24981	2.793e-34	-2.63309	1.1965e-24	0.0981064	0.646435
PA0484		1.01701	8.31564e-12	2.01689	0.0036236	0.615443	0.000264644
PA0492		1.37922	1.72007e-19	-11.6673	1.63715e-30	-0.252305	0.132857
PA0505		1.21907	2.33087e-21	-5.64643	1.57529e-31	-0.0652836	0.824859
PA0506		-1.31034	1.89487e-38	1.70456	0.00771544	0.145226	0.239223
PA0510		-3.12613	4.39072e-68	-1.90127	0.000638289	-0.564904	6.30979e-07
PA0511	nirJ	-2.9968	9.98628e-66	3.00608	6.1242e-11	-0.4133	0.000509919
PA0513		-2.39836	1.30569e-32	-6.4753	2.68696e-05	-0.581341	0.00285559
PA0516	nirF	-2.98533	1.78386e-26	-1.63966	0.0124256	-0.309969	0.00880798
PA0518	nirM	-4.00072	2.73992e-75	3.98535	9.67054e-09	-0.688077	4.84981e-08
PA0524	norB	-4.62479	7.04696e-45	1.21352	0.0412581	-0.604354	6.93598e-07
PA0525		-4.28381	6.03034e-78	1.77092	7.08653e-06	-0.584651	0.000449351
PA0539		1.07374	0.000247096	3.53501	4.98601e-49	0.7569	0.0511933
PA0553		-1.67585	4.52502e-24	1.2094	8.87561e-06	-0.188206	0.323515
PA0557		1.05226	1.25465e-09	1.07329	2.64579e-07	0.12339	0.742776
PA0597		1.01566	7.70174e-19	-3.67366	7.39393e-30	0.116387	0.605161
PA0613		2.65214	5.20732e-55	1.03295	3.94636e-07	0.00392594	0.99303
PA0614		3.09985	1.59692e-26	-5.63511	2.98062e-13
PA0615		2.13046	1.2986e-43	-3.02331	1.06569e-14	-0.159794	0.518784
PA0618		3.08115	4.35138e-36	-1.34894	0.00908281	-0.238197	0.510403
PA0621		2.09507	4.09772e-14	-1.53618	0.0117616	-0.0610938	0.838458
PA0622		2.97796	2.91104e-39	-2.83347	9.1217e-06	0.0138877	0.956544
PA0624		2.96607	8.21401e-29	-9.33123	4.50874e-17	0.0276013	0.963971
PA0627		3.4826	9.63524e-09	-2.52747	0.00567591
PA0628		2.72336	5.81069e-21	-4.33054	5.65421e-10	-0.366818	0.242464
PA0629		2.86897	1.04828e-24	-2.31787	1.86115e-05	0.706595	0.0179753
PA0630		1.39764	6.83482e-05	-4.30527	2.05057e-06	0.976052	0.0135967
PA0631		2.22392	2.79407e-06	-3.1303	0.00136635
PA0634		3.1239	1.19761e-76	-1.11503	2.82849e-05	-0.301425	0.421925
PA0635		3.1355	2.37716e-29	1.38767	2.26503e-06	0.420275	0.450296
PA0638		2.9769	3.83157e-29	-4.3689	4.92965e-12	0.903802	0.000161499
PA0639		2.71504	1.29806e-34	-1.31066	0.000650998	-0.104834	0.806157
PA0640		3.14201	4.66299e-29	-2.90212	2.71611e-07	0.271152	0.537327
PA0647		1.01187	0.000352821	1.19025	0.000167172	-0.0511175	0.921001
PA0648		1.3023	7.59792e-07	2.67977	1.80989e-35	0.556038	0.16844
PA0660		1.06785	4.04647e-29	-2.95327	2.20322e-10	0.100828	0.583628
PA0665		1.06235	2.06245e-25	-4.2744	9.79403e-39	-0.0422369	0.859252
PA0671		3.3221	2.5132e-29	-2.13827	1.07524e-06	0.0507736	0.948959
PA0672	hemO	2.80921	1.09182e-165	-3.02707	3.36663e-09	-0.13246	0.361594
PA0674	vreA	1.82157	3.11069e-14	2.1005	1.5934e-19	0.597195	0.141795
PA0675	vreI	2.04928	6.75137e-07	2.86359	9.81491e-18
PA0676	vreR	1.99334	1.01888e-28	1.92903	3.8148e-18	0.251768	0.432483
PA0707	toxR	1.26804	9.78146e-38	-1.32129	0.00885594	-0.534482	2.47448e-07
PA0720		1.09954	4.90088e-07	3.11168	1.13994e-35	0.718594	0.003469
PA0727		1.16591	1.3239e-15	3.80511	1.03437e-05	0.479141	0.0171677
PA0777		-1.95418	1.11885e-14	2.96333	2.04036e-18	0.0288577	0.948959
PA0792	prpD	1.76598	1.25301e-41	-1.78308	0.000334938	0.235836	0.0881335
PA0796	prpB	1.02885	6.8578e-11	-3.08673	8.44408e-08	0.166705	0.333103
PA0797		1.23345	3.3456e-19	-2.52116	5.18499e-22	-0.296274	0.163535
PA0800		1.04519	0.000302259	3.57213	3.89838e-28	0.820362	0.00872296
PA0807	ampDh3	3.28949	1.52727e-56	-3.93393	1.15299e-10	0.208869	0.411937
PA0808		1.34079	7.75576e-11	-4.32415	5.39688e-13	0.579241	0.0175842
PA0809		2.17961	6.63261e-42	-3.18054	8.76184e-18	-0.167439	0.609848
PA0811		1.70485	4.82897e-29	1.96368	5.8606e-17	0.0149355	0.968778
PA0812		1.80693	3.9893e-29	1.55011	1.04004e-15	0.812216	0.000154928
PA0813		1.52465	1.94558e-24	2.17231	7.786e-20	0.308986	0.249498
PA0870	phhC	-1.79884	9.35032e-75	-6.22751	3.24157e-43	-0.13077	0.261454
PA0871	phhB	-1.63373	6.07051e-32	-1.39598	9.30095e-06	0.0290126	0.865163
PA0872	phhA	-1.45788	1.23011e-10	-7.51545	5.3273e-13	-0.0163569	0.93596
PA0908		2.33092	1.93771e-20	-1.2085	0.00187135
PA0910		2.28865	1.91546e-31	-1.19426	0.000114243	-0.0202283	0.975448
PA0911		1.74638	8.87773e-14	-3.33378	9.75697e-09	0.645429	0.114806
PA0918		-3.20317	2.64012e-124	3.03298	7.9036e-50	-0.622828	3.23825e-09
PA0922		2.29262	2.58859e-57	-2.63256	2.10684e-19	0.0711632	0.853883
PA0930		1.56251	3.1626e-37	-3.9444	2.33803e-31	-0.372472	0.114462
PA0931	pirA	1.3365	1.21042e-13	1.64175	0.00211785	0.574228	0.0012546
PA0939		2.28664	3.15317e-27	1.03691	7.10972e-06	0.316438	0.496191
PA0940		2.86103	2.08432e-24	2.01141	5.10656e-20	0.70941	0.172824
PA0941		3.58261	2.66983e-29	3.2682	1.16083e-48
PA0952		-1.69241	4.15523e-45	-3.28521	1.57218e-16	-0.630564	1.91842e-07
PA0978		1.44291	3.08233e-05	-7.00071	6.10313e-07
PA0999	pqsD	-1.33128	1.23535e-15	2.61401	2.56123e-08	-0.96831	1.88206e-22
PA1003	mvfR	1.09036	2.46076e-26	-3.14364	2.90878e-09	-0.0671026	0.627186
PA1107		1.10037	4.78982e-11	2.10762	3.71497e-28	0.4265	0.102915
PA1129		1.02556	1.22582e-05	-1.32051	0.00028011	0.338855	0.352008
PA1130	rhlC	1.14623	3.08024e-24	-3.3545	1.93154e-12	0.250054	0.0510378
PA1134		2.23334	6.91872e-52	-3.68946	2.59747e-36	-0.257032	0.301277
PA1174	napA	-2.54424	5.8393e-129	1.64445	8.38409e-14	-0.336145	0.00406824
PA1216		1.16499	1.5475e-06	1.71977	7.01813e-09	0.463042	0.100599
PA1218		1.02317	0.00011255	1.56818	2.09212e-06	0.544269	0.0695901
PA1245		2.08707	1.43507e-88	-5.54773	4.04082e-10	-0.082799	0.548165
PA1246	aprD	1.89833	1.23494e-64	-1.32182	0.0275282	0.0309075	0.871656
PA1248	aprF	1.07263	9.29058e-31	-4.35397	1.50831e-16	-0.110492	0.444109
PA1267		1.72412	1.29594e-08	-2.15165	0.000384109
PA1300		2.17314	1.03112e-41	-3.29495	3.02542e-29	-0.314478	0.424075
PA1316		3.10482	3.68233e-129	-5.76968	9.35838e-23	0.0101825	0.975974
PA1317	cyoA	2.42847	4.06544e-28	-1.32682	0.0299016	0.0622955	0.845939
PA1319	cyoC	2.79352	1.71185e-32	-1.85095	0.000235789	0.141048	0.674502
PA1320	cyoD	2.53643	1.52535e-22	-5.24895	7.40092e-14	-0.191336	0.705587
PA1321	cyoE	2.31668	1.84509e-41	-1.34886	0.0108544	-0.351052	0.145634
PA1325		1.28585	2.23235e-08	-4.1409	1.30757e-11	-0.0244347	0.969025
PA1326	ilvA2	1.11407	6.00269e-16	-4.86039	2.55825e-28	-0.0164883	0.960114
PA1331		-2.09551	1.40217e-35	1.34691	2.4552e-06	-0.686155	0.000432046
PA1333		1.2632	2.78389e-14	-3.31537	1.31241e-17	-0.553937	0.0874327
PA1363		1.04101	1.50573e-09	1.87429	3.43668e-20	-0.172688	0.553328
PA1364		1.32268	3.29629e-07	-4.0783	1.06991e-10	0.195248	0.646435
PA1409	aphA	-1.08904	4.3092e-06	1.73297	3.37402e-11	0.30746	0.177765
PA1414		-2.56438	1.60104e-62	-10.3481	4.65398e-22	-0.254575	0.0332207
PA1419		1.40689	2.0831e-09	1.72919	6.28058e-09	0.203747	0.520786
PA1429		-1.33071	8.97149e-13	7.80877	5.25097e-08	0.269469	0.0200294
PA1481	ccmG	-1.09231	1.4499e-22	-2.22428	1.50934e-13	-0.0542057	0.776675
PA1540		1.95238	1.54142e-09	-2.53009	8.65338e-05	-0.149062	0.807499
PA1542		-1.5992	2.47877e-25	2.57398	1.00574e-29	-0.118104	0.634826
PA1562	acnA	-1.40411	5.67994e-35	-1.56356	0.00226861	-0.0486115	0.76152
PA1566		-1.63329	2.26549e-10	4.06946	5.45046e-30	-0.241139	0.520904
PA1694	pscQ	-1.53616	1.79963e-12	3.62657	1.43689e-47	-0.196285	0.503454
PA1695	pscP	-1.07457	0.000301345	1.5417	1.21112e-05	-0.57049	0.0894508
PA1697		-1.28647	3.88811e-21	-1.31357	0.000179889	-0.734527	5.56382e-05
PA1699		-1.34708	5.91552e-05	6.86505	3.81688e-17	-0.0757955	0.873759
PA1703	pcrD	-1.24489	6.02068e-24	2.91112	2.31182e-20	-0.462192	0.00248649
PA1716	pscC	-1.02715	5.43101e-19	1.47964	1.25302e-13	-0.73694	1.41433e-08
PA1717	pscD	-1.1662	2.55482e-12	1.58026	2.60568e-12	-0.82214	4.0185e-07
PA1720	pscG	-1.09014	8.3686e-06	5.09924	8.05464e-16	0.656523	0.00218646
PA1721	pscH	-1.33946	4.32458e-07	-2.24405	0.00690659	-0.95987	0.000693742
PA1723	pscJ	-1.24641	9.92018e-11	-1.89915	0.000534455	-0.596675	0.000474147
PA1725	pscL	-1.26204	1.00934e-07	4.55796	2.23186e-18	-0.258932	0.360954
PA1730		-1.36213	3.21129e-36	-2.93256	7.06632e-21	-0.182625	0.160258
PA1746		-2.28765	2.72249e-43	-4.0386	2.37699e-12	-0.423261	2.88545e-05
PA1797		1.05191	1.36344e-12	3.53465	3.53795e-09	0.460926	0.0356711
PA1847		1.05554	3.16029e-32	-2.7713	5.03159e-07	-0.199331	0.071636
PA1868	xqhA	-1.77457	6.95856e-31	4.02843	1.26434e-47	-0.434043	0.0622923
PA1869		-1.08692	9.20778e-31	-10.3878	4.43278e-47	-0.12148	0.328797
PA1870		-1.45947	1.1909e-14	-5.88682	4.87174e-12	0.145088	0.291351
PA1875		-1.24681	2.72115e-20	1.62191	2.96896e-12	-0.218496	0.166727
PA1877		-1.24467	2.37956e-26	2.84938	2.4264e-08	-0.180174	0.208526
PA1893		1.19557	4.58845e-10	1.37171	5.53222e-05	-0.00852996	0.978026
PA1894		1.71184	1.51678e-11	-3.40908	6.87337e-10	0.0833369	0.871586
PA1897		1.28524	9.04859e-09	3.90802	7.89691e-07	0.892307	0.000707695
PA1908		1.54431	2.56937e-06	-7.05422	3.10277e-07
PA1909		2.35572	4.13971e-23	2.13573	7.13608e-21	0.962203	0.00693757
PA1910	femA	1.47542	4.70149e-27	1.24289	0.00473441	0.466351	0.0110775
PA1912	femI	3.48243	4.68637e-156	-5.68297	5.41068e-42	0.0645991	0.869355
PA1975		1.06665	8.2713e-07	2.94684	2.21593e-24	0.82262	0.000656723
PA2006		-1.76248	7.2615e-16	3.55936	4.89876e-43	0.250837	0.365293
PA2007	maiA	-2.61267	3.87755e-70	-1.70712	1.80277e-06	0.356927	0.00581509
PA2008	fahA	-2.81749	4.23756e-99	-3.20788	3.30054e-10	0.377209	0.00109817
PA2009	hmgA	-3.22676	5.74141e-152	3.68003	1.4694e-18	0.479437	5.35754e-06
PA2018		1.45658	1.27169e-50	-1.65406	0.00043641	-0.273874	0.0595613
PA2019		1.46463	4.90206e-32	-3.40486	2.13237e-31	-0.412216	0.0506374
PA2033		2.98617	4.19473e-118	-5.51893	7.81952e-17	0.0760225	0.807455
PA2034		2.95279	8.69756e-68	-4.76692	3.58977e-21	0.244836	0.398392
PA2035		1.79626	5.83147e-44	-4.80468	6.2282e-44	0.326792	0.136027
PA2050		1.85378	3.87996e-07	2.77829	1.17757e-23
PA2051		1.5303	2.2403e-07	2.71249	2.39643e-28	0.321612	0.588726
PA2062		2.98565	1.06953e-44	-2.00802	4.02632e-07	0.646652	0.0747877
PA2068		-1.16178	4.19364e-28	-1.55994	0.0012864	0.153557	0.275674
PA2083		2.19579	6.99119e-27	1.9314	1.11241e-15	0.717627	0.0266222
PA2086		1.86053	0.000107554	4.99963	8.82829e-08
PA2090		1.31079	0.000249306	1.0717	0.002574	-0.151686	0.83423
PA2091		1.28867	2.19582e-05	1.39103	1.39564e-05
PA2094		1.14095	1.01411e-05	-2.20341	4.98414e-05	0.293764	0.450614
PA2095		2.08029	3.35716e-30	-4.601	2.49381e-26	0.251891	0.430844
PA2100		-1.19576	1.79942e-21	2.33527	1.0076e-17	-0.239985	0.111434
PA2108		-1.06267	6.27813e-11	2.41096	2.17222e-19	0.444461	0.00319508
PA2109		-2.95325	2.34483e-29	2.16952	8.42811e-13	-0.122971	0.629351
PA2111		-2.86363	2.12539e-56	-2.45106	2.27176e-10	-0.185254	0.371454
PA2112		-3.27564	1.46098e-42	3.9489	1.88885e-14	-0.182837	0.578413
PA2114		-2.23967	1.17213e-72	-5.43127	4.31011e-26	0.0128668	0.93596
PA2115		-1.16245	1.32374e-10	5.29966	1.37498e-17	-0.192871	0.439194
PA2134		-1.18083	1.35602e-08	-2.14085	2.73154e-08	0.488361	0.00418945
PA2141		-1.61951	4.29221e-10	3.56918	5.41826e-23	0.356175	0.239996
PA2142		-1.48092	1.75437e-19	-2.76318	6.43395e-07	-0.0125651	0.956796
PA2150		-1.11577	2.19211e-09	3.00524	8.58225e-45	0.159425	0.537327
PA2153	glgB	-1.83505	4.6926e-16	2.22726	1.49494e-07	0.469664	0.00120446
PA2154		-1.66129	8.50382e-14	2.74357	5.5144e-30	-0.0888339	0.8006
PA2155		-1.77336	4.90045e-15	-2.25979	0.000342664	0.355728	0.120918
PA2156		-2.21386	2.96962e-17	3.37785	3.9303e-24	0.324935	0.192052
PA2157		-2.22572	3.37873e-30	3.88462	2.18822e-64	0.467056	0.00728685
PA2158		-2.35604	8.53055e-55	1.14441	1.31192e-05	0.530896	6.60758e-05
PA2159		-2.29951	1.20136e-43	-4.13496	1.0621e-11	0.417018	0.00431146
PA2162		-1.51932	7.40673e-39	3.51048	1.93556e-08	0.387121	0.000651888
PA2163		-1.06149	1.54296e-18	-1.5581	1.49874e-06	0.436461	0.000101392
PA2165		-1.06249	1.20162e-15	1.79974	0.000125647	0.773497	2.06437e-09
PA2169		-2.03412	3.62107e-47	2.02086	7.92367e-24	0.130491	0.389965
PA2171		-3.79971	1.96252e-130	3.37375	1.04181e-11	0.155607	0.34985
PA2172		-3.19414	6.7069e-155	-4.5373	1.37611e-14	0.206274	0.113361
PA2173		-3.0843	4.37575e-63	3.20742	7.94575e-28	0.190522	0.280017
PA2173a		-1.3514	1.575e-07	-3.6425	5.11447e-05	0.157767	0.634385
PA2176		-1.34408	1.02907e-10	2.92793	1.84137e-23	-0.15802	0.565203
PA2179		-1.10636	0.000513666	3.24121	7.87319e-12	0.447743	0.0490272
PA2190		-2.02787	1.59858e-49	-2.72863	1.49215e-18	0.20264	0.136132
PA2192		-2.04607	3.70452e-14	2.50718	1.84603e-11	-0.0583592	0.883906
PA2203		1.3512	0.000187158	-2.0191	0.00117718	0.202235	0.750258
PA2204		2.29473	1.88729e-33	-3.99817	0.000361809	0.282161	0.437099
PA2229		1.3293	4.03468e-23	-6.58858	1.88397e-31	-0.0322126	0.923196
PA2232	pslB	-1.01087	2.88364e-24	-1.12465	2.34783e-06	-0.0428411	0.807424
PA2239	pslI	-1.11732	2.76678e-12	2.01912	2.9905e-21	-0.265896	0.205106
PA2241	pslK	-1.04688	0.0011582	1.80789	9.66387e-06	-0.30186	0.346543
PA2242	pslL	-1.19166	1.0087e-15	1.04781	2.14675e-06	-0.207669	0.298335
PA2246	bkdR	-1.07066	2.27914e-12	1.48981	1.68077e-09	-0.532842	0.00238276
PA2248	bkdA2	-1.14872	8.11471e-25	-2.46784	5.11672e-08	-0.234231	0.0226238
PA2285		1.9075	2.37604e-11	2.24895	1.10895e-19	0.94643	0.0178647
PA2287		3.77169	9.71157e-213	-5.1506	1.00574e-29	-0.370665	0.205676
PA2288		3.37435	8.79459e-105	-5.35699	2.3222e-29	-0.923201	0.00166427
PA2307		1.21255	0.00071142	4.13858	1.01776e-37	0.90179	0.00631894
PA2308		2.19265	8.36274e-30	-2.74923	4.80296e-15	0.0397732	0.940025
PA2310		2.59994	3.80009e-21	-2.55075	1.2066e-13	0.408845	0.496882
PA2311		4.92133	6.72469e-25	-1.18961	0.0142176
PA2334		2.09368	2.59924e-12	-1.94299	8.23851e-05	0.756846	0.139353
PA2359		4.31075	6.33589e-221	-2.19353	1.30567e-13	0.411417	0.212477
PA2377		2.77375	1.30609e-79	-1.943	0.00428073	0.637104	2.65181e-08
PA2384		1.91159	1.12718e-76	-3.40267	3.44829e-09	-0.130516	0.328163
PA2386	pvdA	1.32021	2.67594e-38	-4.9737	1.31548e-09	-0.432073	9.78192e-07
PA2389	pvdR	1.05284	1.87614e-22	-2.49008	1.39678e-05	-0.499908	3.83666e-07
PA2395	pvdO	1.02022	3.53325e-16	-2.94785	1.68623e-07	-0.373188	0.0023627
PA2397	pvdE	1.32096	1.25145e-11	-3.35482	9.82357e-06	-0.172395	0.327085
PA2398	fpvA	1.46433	2.73787e-16	-5.30949	6.74609e-15	-0.318286	0.02883
PA2399	pvdD	1.54346	2.39729e-45	-3.8031	5.241e-11	-0.593558	2.74554e-10
PA2400	pvdJ	2.20464	4.34836e-63	-3.43644	8.65406e-06	-0.662256	6.0327e-10
PA2402		2.5296	5.66934e-119	-3.27392	2.91312e-08	-0.594133	2.58336e-11
PA2411		1.08904	6.47554e-26	-5.15753	5.63888e-16	-0.462214	3.28932e-06
PA2412		1.34404	3.12691e-36	-5.92117	9.92921e-18	-0.259019	0.0391515
PA2413	pvdH	2.19882	1.1213e-79	-6.832	3.13732e-20	-0.407067	3.66315e-05
PA2415		1.37724	1.37113e-06	3.49686	2.42784e-54	0.375933	0.43533
PA2425	pvdG	1.08907	2.29865e-28	-5.80041	1.23633e-16	-0.311763	0.0026976
PA2426	pvdS	2.37293	5.39243e-92	-2.17556	0.00175191	0.0544325	0.773673
PA2427		2.22744	9.26897e-104	-3.46172	0.00127856	-0.47975	2.67732e-06
PA2436		-1.56951	2.35468e-32	2.94704	4.08853e-19	-0.187308	0.252894
PA2444	glyA2	-1.40321	9.32494e-15	-2.71856	1.10502e-08	0.154356	0.290662
PA2445	gcvP2	-1.17548	2.68802e-08	-1.35196	0.0274768	0.279687	0.0430136
PA2446	gcvH2	-1.11999	1.20308e-07	1.78155	1.39408e-09	0.225554	0.190924
PA2466	foxA	1.58171	1.75709e-23	2.40523	0.000233444	0.765721	0.000150544
PA2467	foxR	2.70188	2.85873e-72	-3.39001	1.69709e-30	0.233384	0.458568
PA2468	foxI	3.16055	1.39427e-137	-8.17917	5.20134e-52	0.0995882	0.769144
PA2483		1.66003	2.97344e-63	-2.84227	3.83583e-09	-0.381805	0.00206452
PA2511		-1.90236	4.45751e-28	1.89373	1.7592e-11	0.740613	7.46749e-09
PA2594		1.19959	2.05741e-20	-1.11133	4.03891e-07	-0.260079	0.269342
PA2597		1.44986	1.59615e-12	-3.18246	1.95719e-10	0.166222	0.671814
PA2598		2.20867	3.47103e-22	1.65445	4.88153e-11	0.753993	0.0198596
PA2665		-1.5149	1.01886e-31	-3.4822	1.82998e-14	-0.901727	8.61889e-11
PA2683		-1.18531	7.38393e-13	1.24564	2.03078e-05	0.661192	3.52401e-06
PA2686	pfeR	1.31137	1.12432e-34	-1.83425	1.12739e-07	-0.11748	0.460045
PA2689		1.63526	2.06862e-06	-2.06449	0.0012333
PA2746		1.38648	8.84621e-19	-3.38423	4.05004e-18	0.43418	0.0699453
PA2753		-2.49252	1.3258e-22	-2.13182	0.00498772	-0.354521	0.109703
PA2759		-1.30051	2.7904e-11	-1.67419	0.00306444	-0.322709	0.116574
PA2761		-1.27065	2.06841e-41	1.45995	1.14776e-12	-0.409465	0.000107868
PA2767		1.20533	0.000496927	3.57574	1.56483e-43	0.879712	0.0674895
PA2783		-3.36219	3.98461e-90	2.93633	2.34723e-32	-0.209735	0.19815
PA2784		-1.06885	0.000970128	3.95589	1.56385e-40	0.118199	0.798211
PA2786		3.27211	6.09538e-41	-1.68218	1.05381e-08	0.871528	0.066656
PA2847		2.75294	2.2787e-61	2.41552	1.92673e-10	-0.323253	0.280238
PA2850	ohr	1.2478	3.68027e-11	-5.52022	2.4205e-17	0.141342	0.721359
PA2873		-1.2503	3.12852e-29	-1.00176	0.000573333	-0.47518	0.000179944
PA2874		-1.26396	2.93591e-11	-1.77842	4.49941e-05	-0.478908	0.0344954
PA2912		1.33461	7.26584e-11	-2.40414	1.86885e-08	0.0080497	0.990744
PA2913		1.28988	3.58649e-15	-1.79849	1.80753e-08	-0.433875	0.187963
PA2918		1.4677	3.87651e-32	1.01543	1.68408e-06	0.931577	7.87704e-09
PA2943		1.7542	1.39031e-26	-1.5141	8.55361e-05	-0.326762	0.0738144
PA2982		-1.3168	1.08551e-35	-2.84348	1.56001e-15	-0.459288	9.07729e-05
PA2983		-1.12237	1.00918e-27	-2.25869	4.29671e-18	-0.295289	0.0133253
PA3006	psrA	-1.71168	9.54697e-63	-3.82669	2.49012e-34	-0.013829	0.936032
PA3007	lexA	2.2681	6.82518e-91	-3.28592	1.43089e-10	-0.186413	0.25676
PA3008		2.15647	4.03473e-111	-3.41775	4.25193e-31	0.00782246	0.975974
PA3032	snr1	-1.66248	3.67028e-24	3.29756	2.55603e-29	0.66473	4.0955e-05
PA3038		-1.19704	8.9544e-25	1.1836	0.00591934	0.0502174	0.775036
PA3049	rmf	3.23001	2.27533e-204	-5.3652	8.28876e-14	0.648783	9.82771e-07
PA3080		-1.28182	2.05998e-20	-2.82293	5.82275e-16	-0.397271	0.000179787
PA3094		2.14505	3.07894e-90	-4.87183	1.24606e-15	-0.522697	2.49818e-05
PA3125		-1.2619	1.28225e-11	2.69746	2.1095e-31	-0.86296	7.93293e-05
PA3174		1.00604	0.00268781	1.93021	5.30079e-09	0.127686	0.796861
PA3193	glk	-1.21839	9.26845e-23	-5.5289	1.71166e-34	-0.894146	1.22185e-14
PA3194	edd	-1.04472	1.03383e-28	-3.61384	3.67679e-11	-0.889679	2.78884e-27
PA3229		1.79831	9.44924e-32	-1.29671	2.86986e-08	-0.797351	0.00454928
PA3268		1.08933	2.1347e-15	1.59984	2.81292e-09	-0.381492	0.100776
PA3278		-2.35322	7.838e-48	3.45991	3.62845e-20	-0.197382	0.212312
PA3282		-1.00454	3.50477e-19	1.48797	2.56406e-14	-0.686084	9.04273e-06
PA3284		-1.862	1.79937e-50	2.43977	1.19646e-22	-0.345452	0.0286589
PA3307		-1.01348	6.83482e-05	2.2924	4.7746e-23	-0.084232	0.863637
PA3309		-1.58605	1.34826e-39	-7.92938	8.03436e-22	-0.375447	0.000104124
PA3361	lecB	3.23626	2.59172e-165	-7.84051	1.40038e-22	-0.228965	0.115544
PA3362		1.53826	1.09768e-38	-3.21815	5.80911e-17	-0.223197	0.179777
PA3391	nosR	-3.33241	1.80762e-92	4.05366	1.01225e-36	-0.480545	0.0011168
PA3392	nosZ	-3.1769	6.1397e-43	4.61175	5.86749e-08	-0.373941	0.00101609
PA3393	nosD	-2.27221	7.09128e-33	3.50647	3.25222e-43	-0.313495	0.100599
PA3394	nosF	-1.40756	1.58916e-07	3.25396	1.22e-29	-0.120479	0.76886
PA3396	nosL	-1.3335	1.05798e-06	-6.68313	1.29498e-05	-0.45374	0.0825633
PA3407	hasAp	2.30568	9.46334e-77	-6.03971	2.11296e-09	-0.438179	1.79403e-05
PA3408	hasR	1.38625	1.10363e-44	-2.71721	2.11694e-06	-0.297218	0.00781869
PA3409		1.56939	5.93038e-34	1.15343	4.77726e-09	-0.293387	0.24681
PA3413		2.59714	8.91811e-53	-2.37895	3.49901e-18	0.12323	0.756169
PA3415		-1.92249	2.69541e-98	-2.09959	1.64679e-17	-0.43806	3.08638e-06
PA3416		-2.06169	1.17117e-95	-1.92133	6.08087e-15	-0.528136	2.02007e-08
PA3418	ldh	-1.00953	7.67843e-27	-3.05121	5.94766e-10	-0.62241	3.90671e-12
PA3441		3.83375	1.66715e-139	-6.98749	3.07103e-53	0.528724	0.10487
PA3442		3.06538	3.80897e-64	-5.60828	3.03532e-29	-0.148496	0.788879
PA3444		3.90472	5.53396e-213	-1.39525	2.2706e-07	0.409296	0.128864
PA3445		4.63856	3.34493e-128	-5.14423	3.18157e-26	0.729105	0.0665738
PA3446		5.25094	3.81899e-221	-2.32774	7.50069e-09	-0.241819	0.710766
PA3448		2.97522	1.63195e-22	-2.45311	1.84899e-07	0.647124	0.205202
PA3449		3.01476	7.4674e-41	-3.40854	4.30261e-14	0.91793	0.0364641
PA3450		4.18952	2.83334e-23	-5.24034	4.39253e-16	0.227765	0.751539
PA3479	rhlA	1.03671	4.88023e-17	-9.5269	8.93576e-26	0.0488674	0.748197
PA3519		1.90261	1.90917e-11	3.66414	6.39929e-52
PA3520		2.54479	9.12054e-71	-3.14818	6.44564e-28	0.0508027	0.892146
PA3522		1.81344	5.87184e-23	-1.48458	3.141e-07	0.0335745	0.935011
PA3523		2.06759	2.49503e-19	1.74494	1.09468e-15	-0.425264	0.39278
PA3530		1.48837	3.24314e-47	-2.11118	6.95789e-13	-0.220173	0.159762
PA3540	algD	1.15379	6.06879e-08	2.32972	7.05143e-25	0.399733	0.192711
PA3599		1.12023	1.76484e-20	-3.67895	8.34163e-27	-0.163606	0.451586
PA3600		1.91202	2.93545e-06	-4.10744	1.46311e-05
PA3601		1.95358	2.62104e-37	-5.45839	2.28873e-24	-0.736362	0.000640163
PA3617	recA	2.27427	9.6148e-120	-3.31128	3.53976e-07	-0.0661458	0.619559
PA3692	lptF	-1.25156	1.98934e-13	-2.10527	0.000184672	0.323079	0.00618003
PA3733a		1.0331	2.04078e-07	-2.48266	1.81194e-11	0.792104	0.000120981
PA3740		1.24224	1.04463e-15	1.97878	2.17734e-07	0.554634	0.00172341
PA3750		-1.31304	3.34344e-06	5.65805	6.41012e-59	0.658554	0.00830204
PA3783		-2.11682	1.52614e-44	3.33897	1.88137e-48	0.0189567	0.944738
PA3784		-2.65146	4.52036e-65	-3.72327	2.2611e-16	0.195687	0.341009
PA3785		-3.17886	7.62411e-154	1.55633	1.03197e-16	0.212871	0.0505553
PA3788		-1.30411	2.1308e-10	-2.82266	4.88525e-08	-0.129457	0.701177
PA3791		-1.10384	1.91856e-25	-3.93776	2.75735e-38	-0.0526332	0.753077
PA3808		1.32157	2.23294e-14	-5.88758	8.47916e-22	0.0262665	0.956796
PA3809	fdx2	1.05371	3.68344e-18	-4.42693	2.72185e-36	-0.476411	0.00597994
PA3812	iscA	1.20676	5.39154e-36	-3.21386	2.00648e-25	0.55141	2.22674e-06
PA3813	iscU	1.29708	2.42689e-43	-2.31297	1.53332e-06	-0.148085	0.212621
PA3814	iscS	1.37679	6.46478e-44	-2.30549	2.15966e-06	-0.154949	0.139353
PA3815	iscR	1.70675	1.39687e-75	-2.75714	7.51587e-07	-0.312565	0.00486464
PA3844		1.01607	9.07023e-16	-3.52154	9.15378e-27	0.0887609	0.688009
PA3885	tpbA	-1.74842	1.01528e-09	1.58799	1.31259e-06	-0.852849	0.00279205
PA3897		-1.14359	2.33145e-19	2.87021	6.79901e-26	0.536708	1.99142e-05
PA3899		2.80704	3.64472e-60	-7.49314	2.16945e-40	-0.385122	0.21829
PA3900		2.83049	5.59841e-36	-2.0142	8.25326e-09	-0.321193	0.578195
PA3901	fecA	1.02953	9.50526e-13	1.71597	1.27972e-06	-0.124026	0.626085
PA3915	moaB1	-1.65517	3.59289e-11	4.4846	2.56244e-14	-0.474412	0.00340775
PA3919		1.80695	5.73767e-34	-2.10582	0.00013238	0.295937	0.00965021
PA3920		2.09265	7.13143e-46	-1.18663	0.0174215	0.146746	0.530775
PA3931		4.35073	1.45365e-53	-3.06169	9.45945e-08	0.666929	0.0601386
PA3932		3.49411	3.46602e-49	-5.39564	7.61704e-15	0.196461	0.633821
PA3936		1.76692	6.03955e-17	-5.24439	7.09173e-17	0.0231258	0.956189
PA3937		2.13588	2.38943e-19	-5.57446	6.16239e-29	0.372243	0.523838
PA3939		4.68676	8.46521e-187	-3.67956	1.62994e-33	0.239048	0.595758
PA3953		1.50285	0.000387981	-1.59396	0.0348169
PA3956		-1.45559	1.57205e-12	-3.64361	5.28169e-05	-0.0783819	0.828337
PA4090		1.66783	1.45097e-70	-6.12383	9.85576e-52	0.183876	0.251945
PA4133		-1.17057	2.51899e-15	-2.81928	4.91392e-07	-0.19114	0.212477
PA4134		-1.45261	8.35327e-27	-9.11049	1.74359e-20	-0.242446	0.161706
PA4135		-1.09581	1.24931e-10	3.96095	1.09156e-09	-0.0844392	0.711204
PA4136		-1.52107	8.8273e-13	3.14995	3.10892e-53	0.0766093	0.810729
PA4141		1.85567	1.65911e-69	-9.83247	7.67835e-29	-0.0362641	0.801882
PA4142		1.58126	2.47201e-47	-2.6018	4.48476e-05	0.00399778	0.981188
PA4143		1.35257	1.70553e-20	-2.23835	6.9839e-05	-0.0113881	0.956139
PA4144		1.32054	1.40725e-29	-2.47892	5.1989e-12	-0.245368	0.0627038
PA4159	fepB	2.11093	7.84172e-50	2.43647	2.46522e-06	-0.25907	0.430844
PA4161	fepG	1.03091	4.21609e-05	3.18223	1.02325e-40	0.263603	0.562776
PA4166		-1.83831	6.52134e-10	4.01229	1.22049e-41	0.244905	0.449705
PA4175	piv	2.44503	6.35057e-43	-6.23092	6.55913e-14	0.0499089	0.811547
PA4181		-2.0875	1.74427e-23	-7.0528	3.32478e-07	0.245298	0.2818
PA4182		-2.1919	1.62517e-30	-4.87311	2.46472e-08	0.476833	0.00039608
PA4192		1.05853	0.00113663	3.4785	7.45406e-51	0.249733	0.653063
PA4195		2.05989	3.43416e-11	1.85965	6.52613e-18	0.741511	0.159073
PA4205	mexG	-1.67769	4.32624e-28	-2.52347	1.00828e-08	-0.430121	0.000640707
PA4206	mexH	-1.54182	5.74912e-60	-1.13537	4.90161e-07	-0.390155	0.000196946
PA4208	opmD	-2.18282	3.04044e-40	1.93297	2.96854e-14	-0.696784	0.00018639
PA4211	phzB1	-1.72052	7.19411e-26	4.46958	3.39709e-25	-0.296291	0.123556
PA4218		1.76607	1.4635e-51	-4.86542	3.23068e-06	-0.493759	1.48184e-06
PA4219		2.06848	2.53759e-38	-3.01883	2.83308e-06	-0.49313	0.0273483
PA4220		2.39291	3.49424e-72	-4.46278	9.47662e-08	-0.487366	0.00136039
PA4221	fptA	2.2729	2.87515e-98	-3.77862	8.00553e-08	-0.333359	0.00098122
PA4222		1.64115	9.50056e-38	-2.28489	5.45249e-06	-0.480829	0.000788532
PA4223		1.6061	5.79357e-47	-3.88796	1.88093e-08	-0.411027	1.96819e-05
PA4224	pchG	1.80071	1.03423e-66	-5.09872	4.32142e-12	-0.446655	4.23839e-06
PA4225	pchF	1.85362	1.15058e-51	-3.54476	3.78134e-06	-0.296784	0.0466391
PA4226	pchE	1.68906	1.99665e-55	-4.28431	5.25608e-06	-0.207306	0.104665
PA4227	pchR	1.58181	2.0105e-57	-1.37078	0.00550165	-0.395003	0.0004902
PA4228	pchD	1.62237	2.6859e-51	-3.30866	2.99352e-07	-0.228924	0.063382
PA4229	pchC	1.52452	1.16333e-40	-4.80417	7.52845e-07	-0.287298	0.0236258
PA4230	pchB	1.76878	4.37575e-63	-2.94665	0.000754625	-0.351543	0.0154307
PA4231	pchA	1.71517	2.35308e-58	-3.28388	0.000291314	-0.36826	0.00118086
PA4288		-1.30875	9.90912e-14	3.77913	5.16143e-65	-0.274693	0.197585
PA4350		-2.22801	2.72048e-79	1.64455	1.66783e-09	-0.542049	2.12099e-08
PA4351		-1.89791	1.65517e-22	-5.91816	2.26264e-15	-0.245306	0.0408351
PA4352		-1.60623	3.07945e-19	-5.53247	9.76406e-14	-0.154657	0.154215
PA4356	xenB	1.06516	2.46426e-13	-3.71202	4.38777e-13	-0.171765	0.276796
PA4357		1.53	4.58391e-10	-2.60406	1.75437e-06	0.441205	0.279021
PA4359		1.83704	3.70664e-14	1.0996	0.000226492	0.778048	0.0360175
PA4467		2.57269	1.02101e-138	-4.69407	4.94433e-09	0.172646	0.29468
PA4468	sodM	2.72526	1.34991e-105	-3.06209	0.00169418	0.246022	0.136915
PA4469		2.61926	2.49785e-52	-4.00088	2.37624e-10	0.334901	0.0448798
PA4470	fumC1	2.48646	7.86158e-108	-3.72255	0.000108275	0.222952	0.13566
PA4471		2.79208	2.66637e-175	-2.81709	2.32957e-06	0.0939024	0.648685
PA4498		-2.12402	9.37812e-111	-1.46638	2.69652e-08	0.224239	0.052304
PA4501	opdP	-1.27357	5.44062e-20	1.03189	5.00031e-06	-0.0586365	0.778017
PA4508		1.21191	3.22921e-08	2.28434	4.90348e-22	0.633421	0.0334585
PA4513		1.17215	1.45921e-15	-1.02193	4.76306e-05	-0.0847715	0.779611
PA4514		1.32247	1.38541e-40	1.56139	0.021335	0.64665	5.31039e-08
PA4515		1.72422	6.33924e-48	-2.05185	7.08966e-09	0.0897415	0.694515
PA4516		1.28928	1.77028e-32	-3.92704	6.2205e-32	0.111921	0.607356
PA4528	pilD	-1.38448	1.90859e-51	3.64153	1.16797e-06	-0.25608	0.0186084
PA4542	clpB	-1.38551	4.66299e-29	-2.49172	6.97955e-06	-0.741779	3.82122e-18
PA4550	fimU	-1.01128	5.47642e-13	-2.26877	2.88668e-14	-0.38034	0.00293502
PA4551	pilV	-1.12468	5.95418e-18	3.778	1.956e-09	-0.164368	0.31714
PA4552	pilW	-1.06315	2.43451e-13	1.07612	0.000373223	-0.364929	0.00470601
PA4570		4.03275	2.2652e-214	-4.5859	2.57905e-14	0.241235	0.269342
PA4577		-1.65232	2.80119e-19	-8.00019	3.72387e-13	-0.112846	0.664861
PA4599	mexC	3.37452	1.39062e-41	-4.80848	3.62405e-16	0.96016	0.0505228
PA4615		1.35544	4.88666e-47	-5.31246	1.34315e-22	-0.0362717	0.845597
PA4616		-1.18026	3.41586e-12	3.0278	1.13403e-49	-0.150699	0.458706
PA4637a		2.13625	3.79389e-66	-5.60966	1.2914e-16	-0.0572519	0.756363
PA4655	hemH	1.24556	8.1736e-34	-1.77667	8.32832e-05	-0.0294683	0.902327
PA4656		1.37527	5.62565e-32	-2.90518	1.9061e-14	0.159487	0.311776
PA4658		3.10485	4.37784e-93	-2.59303	3.74778e-07	0.0748159	0.740984
PA4660	phr	2.0947	1.29859e-58	-3.33838	3.96056e-10	-0.0338398	0.859252
PA4683		-1.37543	1.01563e-16	1.87444	1.20866e-17	0.102135	0.686933
PA4687	hitA	1.74883	3.36847e-66	-2.52738	5.00694e-06	-0.157703	0.212621
PA4692		-1.24823	5.93661e-28	-2.75488	6.84337e-24	-0.591481	1.016e-06
PA4704	cbpA	-1.30484	1.18214e-20	1.8012	3.45745e-11	0.04105	0.848474
PA4708	phuT	1.96778	9.98628e-66	-5.21839	2.24523e-18	-0.106525	0.520904
PA4709		2.26879	3.49497e-69	-6.58457	4.29335e-20	-0.175739	0.409345
PA4763	recN	2.88848	4.11556e-155	-2.123	0.00108481	-0.00117774	0.994209
PA4773		2.21792	3.9893e-29	2.23018	2.46325e-29	0.505786	0.317407
PA4833		1.77439	2.67651e-62	-5.51697	1.23817e-41	-0.187299	0.284892
PA4843		-1.04477	7.23276e-15	1.41631	1.66188e-10	-0.481342	0.00098161
PA4878		1.10363	5.028e-18	-2.25484	2.94373e-15	0.125939	0.60143
PA4889		-2.62591	4.29584e-27	2.25913	2.55457e-24	-0.973248	1.64404e-06
PA4893	ureG	1.88539	4.53675e-29	-4.5229	1.07592e-20	-0.188408	0.579811
PA4894		1.88085	1.47e-16	-3.17814	1.0815e-09	-0.314374	0.566937
PA4895		2.9516	7.2813e-51	-6.7761	9.96057e-28	-0.0459889	0.934341
PA4896		3.31775	3.58434e-135	-3.44715	2.13256e-30	-0.0542144	0.899444
PA4897		1.21441	5.48863e-20	4.75358	2.53018e-08	0.360643	0.122721
PA4918		2.56514	1.89357e-43	-1.16945	7.97757e-06	-0.0152835	0.972416
PA4925		1.04179	5.67826e-14	-1.07637	1.12522e-05	0.533192	0.00239134
PA4966		-1.00714	9.82338e-17	-1.7395	1.38279e-08	-0.409381	0.000838356
PA4969	cpdA	-1.13563	3.25101e-18	-5.01383	3.21964e-33	-0.579687	1.2115e-06
PA4990		2.48428	1.7877e-42	-9.45677	6.58971e-27	-0.0864279	0.859449
PA4991		1.30785	3.45381e-28	-2.09019	9.50617e-11	0.00463773	0.985619
PA5025	metY	1.2876	9.4039e-21	-4.72142	1.04425e-29	0.38775	0.0240605
PA5033		-1.08372	2.32162e-14	2.67223	1.55463e-13	-0.0673665	0.746978
PA5040	pilQ	-1.26634	5.2327e-39	-2.6072	9.39372e-05	-0.46805	9.31346e-09
PA5044	pilM	-1.35857	4.57139e-43	-1.01299	0.0210476	-0.527616	3.02858e-09
PA5093		-1.49871	6.20061e-28	-4.90276	1.83373e-23	-0.345012	0.0108541
PA5094		-1.31585	1.22505e-17	3.06399	3.00253e-08	-0.220377	0.117545
PA5095		-1.26506	3.34235e-21	1.61524	2.9911e-15	-0.135154	0.407106
PA5097		-1.7127	1.45713e-57	1.78043	7.2536e-23	-0.418095	0.000544958
PA5098	hutH	-1.77097	1.00313e-40	-1.09554	2.41726e-05	-0.543315	4.51284e-07
PA5099		-1.20964	1.27962e-24	1.74582	0.0185901	-0.325396	0.0172779
PA5132		-1.07238	6.15602e-06	1.86701	2.61508e-10	-0.44455	0.129158
PA5139		-1.72455	1.03266e-40	1.49412	1.31406e-11	-0.388756	0.00642038
PA5150		2.93945	3.52726e-191	-6.49347	3.57735e-17	0.172304	0.197692
PA5172	arcB	-1.27251	0.000677871	-3.04405	7.89729e-05	-0.346913	0.00913028
PA5181		-1.21815	1.43633e-26	2.37567	0.000600712	0.0512394	0.809396
PA5204	argA	1.14726	1.27466e-26	-3.06711	3.67673e-09	-0.330755	0.0027973
PA5229		-1.09488	2.10025e-18	-1.93561	8.98026e-11	-0.406796	0.00484067
PA5232		-1.08498	2.20294e-23	1.93447	0.000595889	0.0037231	0.980369
PA5302	dadX	1.31024	2.719e-36	-3.52899	4.22797e-35	0.370577	0.0767294
PA5303		1.8696	1.07057e-43	-11.5418	3.27531e-52	0.565538	0.000218848
PA5304	dadA	2.05863	1.04503e-65	-6.49078	3.17058e-19	0.548372	1.36069e-05
PA5372	betA	1.9752	7.15904e-28	-1.47592	0.00622713	-0.276541	0.0580828
PA5374	betI	1.99696	1.53269e-26	-1.90382	0.000109551	0.161415	0.421656
PA5375	betT1	2.17558	4.16374e-39	-1.52396	4.25654e-06	-0.08197	0.786412
PA5401		1.62764	0.000242747	1.61201	2.5073e-05
PA5427	adhA	-2.23237	4.11826e-38	-4.50101	1.49223e-12	-0.458989	5.30912e-05
PA5429	aspA	1.0299	2.13298e-06	-4.99277	5.67068e-14	0.620956	0.0019838
PA5446		1.95847	2.7922e-64	-2.43382	2.72598e-09	-0.0486477	0.816662
PA5460		1.37715	8.35327e-27	2.7483	4.43142e-11	0.145208	0.526652
PA5475		-1.38221	3.28176e-18	-6.30657	1.65201e-20	-0.05516	0.728666
PA5479	gltP	-1.17744	4.9653e-26	-2.35969	5.08541e-18	0.333116	0.00950872
PA5496	nrdJb	1.16229	5.59126e-35	-1.31148	0.0197815	0.38322	0.000929548
PA5497	nrdJa	1.05612	1.08741e-26	-4.43183	1.94634e-13	0.218178	0.0347801
PA5506		1.12983	1.35061e-18	-2.38483	8.45197e-09	-0.0666738	0.756169
PA5507		1.00882	5.63205e-22	-4.37246	3.51078e-24	-0.0945764	0.556519
PA5528		-1.19738	3.73282e-29	1.97796	7.89729e-05	0.145596	0.318413
PA5531	tonB1	1.77438	1.21245e-77	-2.15801	3.37775e-06	-0.39388	0.000655727
PA5536		1.59522	0.000677871	2.47417	5.15666e-12
PA5542		-1.01844	1.43559e-05	3.16424	1.97625e-14	0.22009	0.348155

## Sheet: Mixed-IR AND Mixed-IRp
Locus Tag	Gene	log2FC_SingleIR_vs_IRp	FDR_SingleIR_vs_IRp	log2FC_MixedIR_vs_SingleIR	FDR_MixedIR_vs_SingleIR	log2FC_MixedIRp_vs_IRp	FDR_MixedIRp_vs_IRp
PA0041		0.603278	8.21944e-10	2.25815	0.000107164	1.16477	5.38057e-23
PA0041a		0.627766	0.108967	4.9417	9.93321e-21	1.73212	1.47423e-07
PA0100		0.636968	6.27813e-11	2.21516	0.00302153	1.07969	1.61016e-21
PA0137		0.599561	0.217204	5.73442	7.68237e-25	2.74027	3.01814e-21
PA0190				2.41768	3.27593e-10	2.19398	2.32521e-10
PA0199	exbD1	0.757283	0.00788527	-2.69078	9.07002e-06	-1.02828	0.00349752
PA0211	mdcD	-0.933455	0.00115324	1.75455	4.02055e-05	-1.07562	4.3106e-06
PA0219		0.673945	0.18764	7.99099	1.32373e-17	3.9136	2.17004e-54
PA0221		-0.152486	0.669653	6.57296	8.09115e-13	1.56287	1.38609e-10
PA0229	pcaT	-0.304119	0.16183	3.31876	2.15918e-08	1.72188	7.8231e-31
PA0232	pcaC	-0.242531	0.350362	3.70442	6.89096e-46	1.60471	1.71862e-17
PA0234		0.140975	0.689643	4.22502	2.4499e-76	1.4692	8.78555e-10
PA0249		0.257044	0.346638	4.52135	7.3778e-24	2.60478	1.05494e-48
PA0257		0.406064	0.0555641	3.62014	7.49607e-20	2.01079	7.63465e-39
PA0279		0.668456	0.147622	4.80633	4.44335e-52	1.78515	5.7186e-07
PA0287	gpuP	-0.261291	0.486154	5.30612	6.15248e-20	2.16009	7.99828e-23
PA0434		-0.456454	0.000616211	6.64787	1.92742e-14	2.55471	1.05192e-139
PA0441	dht	0.754131	0.0105188	3.64899	1.10024e-20	1.94978	1.20681e-16
PA0442				12.6579	8.64906e-37	8.88	1.00375e-48
PA0443		0.711848	0.0859586	4.76637	1.08473e-13	2.28937	4.24282e-16
PA0497		-0.240277	0.265739	6.18599	9.70233e-16	1.3367	1.60534e-19
PA0507		0.439043	0.00224023	2.04822	3.10986e-28	1.12036	2.68681e-14
PA0540		-0.693009	0.00294997	-7.32414	2.42642e-07	1.30937	7.66957e-15
PA0564		0.231605	0.208447	3.74284	7.38329e-30	1.38327	3.2895e-18
PA0691				6.37227	4.08022e-76	3.04932	1.69534e-10
PA0693	exbB2	0.119468	0.808641	4.24895	2.95182e-48	1.24963	0.00255228
PA0696		-0.105831	0.738829	6.67057	7.65492e-15	1.54731	8.0631e-13
PA0724		0.434696	0.0503894	4.34568	1.20445e-08	1.06463	5.93825e-07
PA0726		0.496279	0.0146263	3.54682	3.66441e-32	1.07468	1.01952e-07
PA0728		0.966203	0.000258181	3.99954	5.69573e-43	1.30137	2.07822e-06
PA0826		0.123259	0.661679	4.03982	1.65392e-19	2.42307	9.72703e-48
PA0830		-0.776924	7.2817e-10	4.85299	5.69693e-10	1.18778	6.08346e-24
PA0844	plcH	0.647732	0.00262064	4.10347	3.87564e-06	2.69256	4.04241e-60
PA0874		-0.810175	0.0756931	8.50005	1.00592e-18	1.65329	1.12212e-07
PA0885		0.162829	0.768221	7.69205	3.66829e-21	2.09271	3.18662e-10
PA0981		-0.378221	0.0463691	5.16157	2.05651e-17	1.01332	1.02109e-11
PA0986				7.8909	2.33954e-36	2.64913	5.21969e-13
PA0987		0.138631	0.754983	4.28106	1.19016e-60	1.96554	4.98727e-12
PA0994	cupC3	0.108035	0.587583	3.3258	1.01854e-07	1.1527	9.68153e-14
PA0996	pqsA	-0.98005	4.77073e-09	2.03831	0.000430911	-1.10642	8.45027e-13
PA1017	pauA	0.510934	0.0161037	4.95278	3.58723e-07	1.32738	2.20481e-08
PA1023		0.832562	9.54814e-06	3.67204	3.58483e-30	3.19296	2.6921e-89
PA1090		0.0470708	0.792354	-1.78384	9.17911e-10	1.11031	1.39695e-10
PA1187		-0.641864	0.0030218	8.97289	2.56419e-20	1.65971	1.1153e-23
PA1221		0.440316	0.0220171	2.59039	2.66487e-38	1.02957	1.74445e-07
PA1235		0.455372	0.0304275	2.36245	3.64077e-28	1.27761	4.57515e-10
PA1257		0.591712	0.188318	4.81528	8.78053e-66	2.35124	8.96727e-13
PA1262		0.451799	0.226823	5.89315	2.07979e-18	4.74857	1.38524e-126
PA1270		0.440303	0.228036	4.84114	6.07899e-69	3.10717	2.45786e-38
PA1291		0.407095	0.0928398	4.38998	4.49677e-87	1.23914	1.20806e-05
PA1354		0.232554	0.436184	4.75533	3.49988e-15	1.33843	2.27058e-06
PA1385		0.375043	0.281046	3.98872	5.19035e-08	1.77478	2.92196e-16
PA1386		0.239993	0.296455	3.39671	5.10769e-30	2.00045	1.82761e-38
PA1388		0.293629	0.302672	3.91976	4.20329e-53	2.15112	8.72984e-20
PA1393	cysC	-0.528215	0.144371	5.525	1.33562e-36	1.3615	1.08657e-05
PA1399		0.180026	0.437146	6.7195	8.79482e-13	1.36463	1.03903e-05
PA1400		0.101498	0.664771	4.23198	1.55331e-06	1.01703	8.45539e-09
PA1435		0.902494	0.00213071	5.62751	1.2137e-11	1.92123	1.70854e-12
PA1519		0.637297	0.0525185	5.22367	6.1925e-13	1.37169	0.000148371
PA1606		-0.0772418	0.870586	6.11995	7.40369e-50	1.47849	2.12238e-06
PA1634	kdpB	0.285635	0.401371	3.29755	4.13428e-34	1.17379	0.000100034
PA1648		0.509354	0.000906712	1.95078	1.0812e-20	1.2501	1.04689e-16
PA1649		0.015184	0.959383	4.73286	1.78646e-70	1.50173	3.226e-16
PA1652		-0.626815	0.00105496	4.41741	2.72945e-22	2.64277	2.3245e-95
PA1676				6.60917	5.53525e-17	2.28007	1.45813e-10
PA1691	pscT	-0.617804	0.141275	4.82637	2.39679e-47	2.73341	2.92243e-34
PA1719	pscF	-0.654115	0.0123962	2.79732	1.17357e-22	1.30697	2.02341e-10
PA1783	nasA	-0.105831	0.858831	5.40008	1.56864e-12	1.28871	0.000133412
PA1827				6.60563	3.22879e-17	3.23502	9.40232e-34
PA1867	xphA			11.8908	8.49201e-43	2.29149	2.20254e-10
PA1918		0.525508	0.109365	4.5248	1.43033e-75	1.46498	1.13332e-06
PA1921		0.0425119	0.931068	2.60798	3.84776e-13	1.04538	0.0137767
PA1922		0.803265	0.112407	7.05026	9.88643e-15	2.34293	3.20618e-08
PA1925		-0.294714	0.505314	5.40311	5.03297e-41	2.30075	8.73016e-20
PA1942		0.597606	0.176836	3.09093	8.40987e-22	2.35949	2.5508e-13
PA1974		0.625712	0.216261	6.09411	8.21193e-12	3.36183	1.99667e-32
PA1983	exaB			12.2686	3.90174e-24	6.33975	1.84504e-56
PA2057		0.591637	0.0164888	4.58187	1.77243e-10	1.17999	5.67287e-08
PA2060				7.76911	1.53078e-28	3.98406	2.79978e-15
PA2075		0.506986	0.035014	3.44348	3.14691e-34	1.34112	2.49505e-10
PA2101		-0.084262	0.708257	4.34925	6.21651e-13	1.62091	4.60011e-20
PA2131	cupA4	0.34656	0.472262	6.93186	5.81746e-15	3.36039	5.32567e-40
PA2137		0.976492	6.8217e-05	-1.03249	0.00869467	1.58173	3.84884e-20
PA2138		0.322842	0.0582727	1.73327	0.000161252	1.49595	8.70839e-36
PA2166		-0.181153	0.425496	-4.04581	4.49018e-19	1.34702	5.87578e-33
PA2189		-0.175722	0.628465	4.28738	3.06044e-34	2.21979	2.07588e-29
PA2198		0.464096	0.183759	3.83712	9.53642e-44	1.04758	0.00122639
PA2207		0.40486	0.292183	6.01131	5.51589e-24	1.10866	0.00514285
PA2211		-0.421561	0.392551	6.54449	7.53545e-82	2.04834	1.92603e-11
PA2215		0.324582	0.424336	4.40886	1.9441e-27	2.66075	7.0867e-28
PA2222		0.140127	0.560174	5.02643	4.39571e-21	1.71366	1.15664e-25
PA2224		0.344375	0.15789	4.73088	7.59684e-20	2.48596	4.70951e-40
PA2226		-0.1333	0.631062	1.82469	4.08729e-11	1.60581	2.95385e-17
PA2227	vqsM	-0.239275	0.179473	4.3802	6.09443e-12	1.63618	2.78342e-33
PA2228		0.230415	0.257851	4.38362	8.96989e-08	2.39185	1.5851e-56
PA2243	pslM	0.478854	0.114549	4.21961	4.06423e-16	1.01933	0.00114753
PA2256	pvcC	0.383281	0.252018	4.59368	1.79774e-77	1.13564	9.76948e-05
PA2261		-0.548513	5.32568e-06	-6.50015	1.0561e-51	-1.14699	1.37874e-13
PA2296		0.025437	0.93828	3.96243	2.95471e-20	2.07976	5.38173e-34
PA2318		0.728959	0.000203484	1.58605	1.24746e-13	3.69776	2.91401e-182
PA2321		-0.983771	7.44147e-13	1.00615	1.0724e-06	-1.1155	1.13009e-13
PA2324		-0.764151	0.0358061	4.47911	2.29677e-31	1.01931	0.000107558
PA2336				5.1835	2.565e-78	1.28242	0.00189193
PA2341		-0.212978	0.625476	5.85491	2.45967e-23	1.68434	3.82071e-10
PA2354		0.829183	0.0196174	2.13595	2.57426e-10	2.06844	1.82417e-14
PA2355		0.506108	0.2807	3.47821	1.42102e-11	1.15594	0.000177398
PA2416	treA	0.313126	0.182643	-1.86705	3.20331e-07	1.0165	3.55512e-11
PA2421		0.356867	0.367191	4.84127	1.18656e-61	1.68887	5.07299e-09
PA2428		-0.0127039	0.979882	5.78119	1.12932e-30	1.22841	2.01515e-05
PA2429				5.92241	1.50686e-75	1.81104	0.0003452
PA2462		0.277827	0.0348103	3.28726	8.67325e-06	1.01643	3.29198e-26
PA2473				8.88762	4.00798e-16	3.22771	1.90608e-13
PA2474		0.221592	0.601323	5.12585	9.06475e-96	1.30101	0.000121146
PA2485		0.678973	0.00272729	2.32941	1.72445e-17	1.88802	1.59467e-24
PA2506				9.99858	2.66064e-18	3.07185	9.6571e-13
PA2550		-0.21333	0.22513	1.27876	8.25358e-08	1.11353	2.55267e-14
PA2592		-0.871933	4.41863e-18	-4.35023	1.12337e-18	-1.27534	3.28017e-42
PA2593	qteE	-0.906343	3.57166e-07	-1.75502	0.000405291	-1.05151	9.74777e-05
PA2670		0.0530639	0.865053	6.68712	5.03508e-14	2.32747	6.90535e-26
PA2676		-0.386816	0.385845	4.90011	5.11198e-54	1.52626	2.82666e-08
PA2747		0.333038	0.0392693	-11.5555	3.65717e-31	1.06039	1.8008e-26
PA2780		0.686775	0.0148065	4.39656	2.96125e-15	1.80065	1.83773e-14
PA2816		0.200264	0.346894	5.80171	8.34762e-18	1.44171	1.31714e-16
PA2829		-0.772097	0.00117763	4.82926	5.31255e-98	1.0025	0.00016757
PA2848		0.124844	0.725766	7.69203	9.24099e-14	1.21393	6.33047e-06
PA2868		0.142171	0.741499	2.5576	6.23666e-14	1.03196	0.00732413
PA2880		0.160258	0.701028	-3.35564	0.00050846	2.21075	3.62194e-14
PA2887	atuB	0.183514	0.572542	2.98745	5.56699e-26	1.17429	1.82669e-05
PA2925	hisM	0.132974	0.762569	4.94212	1.80723e-09	1.86995	7.74376e-08
PA2935				8.14661	1.92639e-15	4.01076	8.51373e-48
PA3030	mobA	0.483515	0.0514104	-1.85774	0.000414987	2.07062	1.01191e-24
PA3065		-0.00936037	0.981028	4.20589	6.14284e-66	1.12511	9.98248e-06
PA3133		0.225054	0.509033	4.82989	4.45237e-84	1.30491	4.29385e-05
PA3181		-0.850621	3.04198e-15	-3.8669	3.8746e-24	-1.0356	7.4789e-21
PA3182	pgl	-0.99427	3.64798e-13	-2.62816	2.23795e-16	-1.03327	7.07531e-15
PA3195	gapA	-0.693386	4.11828e-11	-3.40074	2.55935e-10	-1.0132	2.81677e-34
PA3252		0.108064	0.667085	5.65884	3.77258e-13	1.79366	4.70768e-24
PA3265		0.749451	0.0507002	1.64514	2.19423e-05	1.16676	0.00177486
PA3279	oprP	0.623276	0.0241413	4.27227	3.83439e-75	2.0554	7.95054e-19
PA3291		0.067832	0.809758	3.23705	1.76856e-26	1.27368	9.86827e-11
PA3292		0.0220681	0.920634	3.82851	3.17784e-11	1.07507	2.15517e-11
PA3371		0.980337	0.000904066	-2.50227	0.000154677	1.04343	0.00331413
PA3383		0.779839	0.120354	6.61315	2.88725e-17	2.26884	5.52631e-09
PA3419		0.652509	0.00370901	3.62051	1.80374e-06	1.24894	1.71027e-08
PA3427		0.676826	0.000361511	-4.41105	1.22566e-16	1.08065	2.05787e-08
PA3463		-0.131881	0.752316	6.63373	2.31812e-23	1.532	1.72691e-08
PA3474		-0.351705	0.0821181	4.72241	6.21188e-14	1.00295	8.18851e-08
PA3488		-0.208959	0.329797	2.81339	8.39151e-05	1.01673	9.54692e-20
PA3546	algX	0.303527	0.462765	4.94538	7.12825e-33	1.74823	2.29705e-09
PA3548	algI	0.493608	0.0565701	3.60402	2.01458e-43	1.05426	2.24821e-06
PA3550	algF	0.41323	0.262976	2.96495	1.56749e-26	1.00949	0.0266412
PA3561	fruK	-0.0465968	0.737694	-6.61079	5.25868e-52	-1.48728	4.30806e-29
PA3562	fruI	-0.0988952	0.424336	-2.83454	5.49028e-09	-1.48607	1.6067e-43
PA3575		-0.187091	0.482524	-1.22441	0.0152255	1.47047	2.6131e-14
PA3593		0.414984	0.104223	5.13849	1.88056e-11	1.19551	3.87461e-06
PA3595		-0.0270891	0.926953	4.81771	6.04441e-28	1.38705	1.54648e-10
PA3596		0.96945	0.00177006	4.77012	5.40883e-14	1.25313	1.0216e-05
PA3630	gfnR	0.0457346	0.875566	3.31125	2.43145e-49	1.72549	1.10106e-19
PA3730		-0.300097	0.141479	3.40228	2.22201e-50	2.3862	1.79088e-67
PA3772		0.760133	0.0672498	3.57296	2.20025e-31	1.28714	0.000629109
PA3868		0.883387	0.0350842	3.27114	2.06107e-20	2.65721	2.66093e-25
PA3869		0.558451	0.162824	4.79626	1.45582e-46	1.87446	1.93515e-09
PA3910	eddA	0.205235	0.444873	4.21451	3.29195e-75	1.04938	7.83257e-05
PA3926		0.182466	0.513715	3.92508	1.7024e-06	1.53287	5.6518e-12
PA3976	thiE	-0.318912	0.148538	2.37798	4.35652e-34	1.14022	4.34676e-11
PA4037		-0.138149	0.754983	3.31916	4.61275e-17	1.91167	8.82001e-13
PA4039		0.31957	0.214617	4.35922	1.05028e-20	1.24312	1.49797e-07
PA4081	cupB6	-0.322185	0.205211	3.50634	4.99245e-48	1.0143	1.35698e-05
PA4082	cupB5	0.154471	0.475679	4.68022	6.14941e-09	1.54884	2.54789e-20
PA4088		0.428787	0.410784	6.94543	4.86582e-14	2.77302	3.37756e-16
PA4093		0.400721	0.303623	2.08886	9.04989e-09	3.23516	1.87156e-46
PA4094		0.267584	0.15639	1.38295	1.81075e-08	1.15317	4.26611e-12
PA4122		-0.396843	0.227173	2.268	7.37705e-12	4.04802	7.89061e-150
PA4123	hpcC	-0.61449	0.00893528	2.61383	2.01601e-29	3.62517	5.23793e-162
PA4125	hpcD	-0.23521	0.644211	4.85098	3.44164e-40	3.08977	3.72596e-29
PA4126		-0.502247	0.0801164	3.5829	3.92266e-53	1.98108	3.4178e-24
PA4127	hpcG	-0.887655	2.74539e-05	-1.19372	0.00713336	1.2837	7.8009e-19
PA4145a		0.238105	0.329774	6.30173	1.67149e-14	2.52396	6.63094e-44
PA4148		0.130648	0.810234	5.51783	4.32052e-87	4.52958	1.75143e-56
PA4150		-0.0237783	0.93555	1.38586	2.18001e-06	2.65453	5.07715e-34
PA4151	acoB	0.765911	0.0065046	-1.2207	0.0213663	4.28492	2.05639e-64
PA4152		0.581536	0.146828	3.09758	1.83133e-21	4.83534	4.45307e-70
PA4153		0.0311132	0.946775	5.56596	5.19479e-10	4.56384	2.19869e-80
PA4156		-0.0752477	0.542796	2.78846	4.48476e-05	-1.05257	4.85994e-26
PA4287		0.187784	0.563226	4.0952	5.49052e-48	1.76958	2.24298e-15
PA4295	fppA	0.948973	0.0073051	5.55407	3.92992e-16	3.55572	1.22856e-35
PA4339		-0.172189	0.3067	2.49473	1.38197e-23	1.11456	7.7237e-15
PA4398		-0.193944	0.137908	6.15252	5.79746e-07	1.92294	1.11367e-48
PA4506		-0.580428	4.43043e-05	8.35302	4.41307e-19	4.42965	0
PA4540		0.449474	0.0771821	4.87364	9.94314e-16	1.71026	2.39283e-14
PA4593		-0.5486	0.0151863	4.57239	2.00524e-19	1.87722	3.77076e-31
PA4621		0.509333	5.21831e-05	1.41404	2.21307e-05	3.25935	1.99509e-207
PA4738		0.0784494	0.617813	-2.90544	2.92212e-16	1.06406	1.34255e-26
PA4739		0.20257	0.151531	-3.16413	3.7585e-08	1.25934	2.13576e-51
PA4771	lldD	-0.185566	0.245297	-2.6119	9.92958e-17	1.64062	1.39861e-36
PA4772		-0.290608	0.0373857	-1.22458	3.15001e-06	1.55955	6.7293e-60
PA4791		0.304065	0.159553	5.38591	1.61372e-11	2.10389	9.99634e-44
PA4813	lipC	-0.286538	0.426887	6.43042	2.90768e-11	1.03747	0.0012232
PA4825	mgtA	0.506254	0.0231413	3.64096	6.08081e-33	1.43589	2.33034e-10
PA4835		0.453471	0.0580247	-2.19275	4.90576e-05	1.54291	1.7882e-13
PA4836		0.828354	0.0308657	1.83201	1.70487e-07	1.21891	3.21749e-05
PA4859		0.460246	0.336816	5.90383	1.08837e-70	1.06817	0.0222019
PA4882		0.133084	0.741378	5.1278	2.61221e-20	1.30869	1.1289e-05
PA4898	opdK	0.00117742	0.997652	4.87319	3.65184e-70	1.10961	0.00234314
PA4900		0.808541	0.00613221	4.70967	1.38476e-71	1.1759	0.000110879
PA4903		0.0382718	0.937199	6.17293	3.66209e-12	1.29461	5.04566e-05
PA4911		0.681536	0.0346927	8.73531	1.31734e-23	5.66044	1.00211e-247
PA4987		0.196459	0.299274	4.09951	2.51263e-09	1.28338	5.15988e-15
PA5026		0.576339	0.00341322	-4.02177	6.76403e-11	1.13603	1.56581e-07
PA5056	phaC1	0.559998	0.000163748	3.39468	0.000590577	1.06795	3.27526e-25
PA5326		0.420128	0.339697	6.59043	1.71308e-77	2.4081	1.59054e-16
PA5327		0.190211	0.547739	3.91767	2.33706e-57	1.06155	1.36069e-05
PA5354	glcE	0.18275	0.581662	-1.19879	0.00863365	-1.17189	0.013877
PA5367	pstA	-0.491401	0.00151043	4.67258	7.30366e-11	1.202	2.72833e-18
PA5384		-0.543035	0.285609	5.15224	1.92553e-48	1.60123	0.000373101
PA5419	soxG	0.939989	0.0590738	4.67113	1.17394e-08	1.31499	0.00285559
PA5421	fdhA	0.8883	1.5848e-05	3.49814	7.26443e-11	1.07071	6.19195e-07
PA5466		0.451003	0.149397	12.1293	4.8173e-28	9.52386	0
PA5526		0.709477	0.0117871	2.24973	1.06158e-15	1.5443	4.58989e-09
PA5539		0.772068	0.0665329	2.70845	4.89079e-14	1.34989	0.000643543

## Sheet: Single-IR AND Mixed-IRp
Locus Tag	Gene	log2FC_SingleIR_vs_IRp	FDR_SingleIR_vs_IRp	log2FC_MixedIR_vs_SingleIR	FDR_MixedIR_vs_SingleIR	log2FC_MixedIRp_vs_IRp	FDR_MixedIRp_vs_IRp
PA0149		3.71005	3.72953e-60	0.707136	0.000889327	1.00075	0.0263233
PA0185		1.2587	0.00266577	-0.216726	0.721705	3.90576	5.17315e-47
PA0198	exbB1	1.55762	1.78829e-17	-0.670677	0.0141667	1.21763	1.80048e-07
PA0226		-2.62796	3.46367e-24	-0.962478	0.0797185	1.81417	1.17508e-28
PA0643		1.63467	9.4636e-10	-0.0349319	0.960168	1.4212	7.47693e-20
PA0840		1.02636	1.26502e-11	0.361797	0.144623	1.41352	3.79219e-17
PA1027		1.14521	3.96372e-27	0.835785	1.90597e-05	1.13407	4.16669e-18
PA1168		3.77439	4.62225e-111	-0.63879	0.0177187	3.07968	1.32782e-71
PA2507	catA	-5.29951	1.51285e-67			1.84664	6.24757e-43
PA2508	catC	-3.7557	6.27028e-27			1.83755	1.75246e-20
PA2509	catB	-4.85705	5.11684e-58			1.73731	1.13343e-37
PA2512	antA	-3.76511	3.97727e-84	0.902382	0.0253964	1.49506	6.29816e-41
PA2514	antC	-3.61616	1.81692e-49	0.246976	0.677655	1.53475	7.97223e-31
PA2515	xylL	-4.09214	3.08703e-49			1.27522	5.07292e-13
PA2517	xylY	-3.87233	3.49339e-17			1.12354	2.15925e-06
PA2600		2.91846	1.28822e-50	0.88062	7.03295e-06	1.03879	0.000927564
PA2931	cifR	-1.67702	3.37353e-27	2.33567	0.0864627	-1.0316	1.53323e-08
PA3188		-1.67797	8.87462e-25	1.08841	0.0704258	-1.82999	4.3313e-69
PA3443		3.67493	6.85783e-122	1.32672	0.0597575	1.10131	5.46079e-06
PA3447		2.55149	4.68775e-24	0.538293	0.0418193	2.14965	3.09515e-14
PA4070		-1.24231	7.33399e-19	0.670852	0.00886669	1.12739	7.05158e-21
PA4073		1.69696	1.3751e-08	0.494648	0.0463638	5.32652	0
PA4121		-1.33685	0.00516302			4.01073	1.93841e-98
PA4364		-3.02238	1.41542e-24			1.49449	1.04112e-20
PA4881		-1.77158	5.65549e-28	1.39536	0.201914	-1.29823	7.07166e-22
PA4909		1.02561	0.00188612	0.370377	0.31143	1.07833	0.00680494

## Sheet: All Datasets
Locus Tag	Gene	log2FC_SingleIR_vs_IRp	FDR_SingleIR_vs_IRp	log2FC_MixedIR_vs_SingleIR	FDR_MixedIR_vs_SingleIR	log2FC_MixedIRp_vs_IRp	FDR_MixedIRp_vs_IRp
PA0107		1.20429	0.00117626	2.10646	1.48649e-10	1.28846	0.00147847
PA0182		1.01807	0.00640707	3.7043	5.2551e-43	1.26553	0.00205767
PA0227		-2.48808	1.18089e-21	4.35502	7.89323e-18	2.12093	8.47208e-42
PA0228	pcaF	-2.12265	9.21423e-18	2.50832	2.43578e-23	2.01193	4.28978e-37
PA0235	pcaK	-1.60731	4.49219e-05	5.00127	4.06283e-12	1.68782	3.12251e-13
PA0247	pobA	-1.00364	0.0126886	4.84193	4.02665e-10	1.2834	6.48605e-07
PA0669		2.51872	5.84585e-95	1.59005	0.0291606	1.01309	3.56488e-10
PA0737		-2.08773	5.50392e-33	2.54818	3.74613e-29	-1.1968	6.1298e-15
PA0984		1.72081	5.81765e-29	1.70089	3.48954e-06	1.17102	1.34234e-08
PA0997	pqsB	-1.26737	9.92308e-12	2.34079	5.6535e-16	-1.07682	5.05377e-13
PA0998	pqsC	-1.43325	6.77429e-10	1.29941	6.15563e-07	-1.06654	2.39547e-08
PA1169		2.34118	6.22985e-28	2.29806	0.0015861	7.01605	0
PA1215		1.13667	1.00087e-06	1.83465	4.13797e-15	1.37621	4.93113e-09
PA1240		1.50113	6.71225e-06	4.9717	1.41362e-56	1.6601	1.67292e-06
PA1268		2.35626	1.06034e-18	6.52944	6.72252e-19	4.5138	4.38244e-94
PA1318	cyoB	2.33934	4.62315e-20	4.37494	4.50125e-08	1.41614	0.000435922
PA1346		2.26171	2.64546e-15	3.82925	7.90488e-14	3.01982	3.7232e-28
PA1347		1.67148	9.05278e-09	1.1952	0.000124041	1.05277	0.00776063
PA1420		1.93195	1.02485e-13	-2.09944	1.30118e-05	1.06912	0.0047251
PA1892		1.64339	1.62488e-11	1.19132	1.6123e-05	1.31963	4.11163e-06
PA1911	femR	3.72833	2.4132e-76	-1.74181	2.77747e-11	1.09181	0.000425938
PA1920	nrdD	1.72044	6.54564e-26	2.18687	0.00476689	1.01884	2.02129e-09
PA1923		1.11039	0.00333983	2.26834	1.04591e-15	2.6426	1.6337e-22
PA2074		1.02454	0.00991284	4.07061	5.32233e-50	1.4382	0.000609562
PA2317		1.17674	3.51597e-08	-4.67296	2.65785e-16	4.42559	0
PA2357	msuE	1.4082	0.0216805	4.73366	7.13377e-11	1.85399	0.000231525
PA2382	lldA	1.57612	3.37353e-27	-4.53197	1.4946e-16	2.40578	8.99233e-111
PA2513	antB	-3.37311	6.88286e-39	-3.76658	6.64612e-05	1.63363	2.41607e-37
PA2516	xylZ	-3.47049	2.47201e-47	4.79593	8.20546e-54	1.10795	5.3288e-16
PA2518	xylX	-2.55734	2.68486e-16	7.0474	1.22164e-19	3.69666	1.06098e-142
PA2599		2.05017	2.21131e-28	2.55675	1.86993e-11	1.49274	9.46076e-11
PA2682		-3.06384	1.63237e-126	1.97969	1.42566e-20	1.17242	4.36318e-28
PA3126	ibpA	-3.83705	1.51262e-158	1.63568	1.27413e-05	-1.2018	2.18871e-45
PA3183	zwf	-1.00513	1.09699e-25	-2.39551	0.000199845	-1.12825	9.01967e-40
PA3186	oprB	-1.79395	4.42343e-24	-4.01499	1.88144e-12	-1.98401	1.14814e-106
PA3187		-1.73461	3.8425e-30	-2.95486	3.53603e-09	-1.92073	4.01312e-88
PA3189		-1.76629	1.10543e-25	-1.12828	0.00395322	-1.94115	3.22273e-79
PA3190		-1.15413	4.70643e-21	-3.03999	1.84319e-07	-1.8505	1.00143e-104
PA3191		-1.3402	5.86545e-33	3.73195	5.86749e-08	-1.09572	1.60594e-22
PA3222		-1.0771	1.35411e-13	-2.12352	4.03431e-06	1.02652	2.4772e-15
PA3431		1.68025	2.03431e-29	-4.7197	2.27008e-30	1.18903	1.86999e-10
PA3432		1.44498	2.32581e-17	-2.99552	1.07672e-14	1.11152	5.14948e-05
PA3496		1.37134	0.000107399	3.45869	4.83766e-13	1.85568	2.35664e-10
PA3516		1.08332	2.2026e-06	5.23827	9.65154e-12	1.48599	6.0327e-10
PA3521		1.65465	3.19928e-08	3.29079	5.37637e-32	2.28285	1.32964e-17
PA3574a		1.93934	1.81663e-19	-5.3297	1.68681e-14	1.04658	0.0003452
PA3914	moeA1	-1.61201	2.81505e-10	3.88491	2.89395e-51	1.48291	4.22235e-17
PA4100		1.2335	4.9669e-08	3.88715	1.81836e-09	4.57799	2.48966e-241
PA4139		2.13457	1.29841e-58	-2.85661	2.4275e-21	1.70741	2.59573e-31
PA4140		1.6752	8.29732e-24	-4.41867	6.60673e-20	1.58659	5.73924e-36
PA4147	acoR	1.04961	1.15729e-21	1.61496	0.00895296	2.95882	3.35398e-157
PA4888	desB	-2.74961	7.87804e-47	2.40622	1.11476e-31	-1.04961	5.96222e-08
PA4891	ureE	1.57309	4.89785e-15	-2.6618	9.44054e-09	-1.04959	0.0105415
PA4910		1.19305	1.59831e-06	3.21324	2.22304e-34	1.30725	2.07721e-07
PA5102		1.41222	1.72274e-08	5.60414	6.58136e-09	1.56963	1.50752e-07
PA5410	gbcA	1.00718	1.29378e-06	3.43678	1.10375e-08	1.13425	2.21472e-07
