# Supplementary material for: Enterococcus faecalis alters antibiotic susceptibility in Pseudomonas aeruginosa mixed-species biofilms
Source: J Bacteriol. 2026 Apr 30;208(5):e00548-25. doi: 10.1128/jb.00548-25 (PMC13192264; doi:10.1128/jb.00548-25)
Supplement: Table S4 — Fig. 3C pathways. [file jb.00548-25-s0006.xlsx]

## Sheet: Major Category Sums
Major Category	Log2FC Single-IR vs IRp	Log2FC Mixed-IR vs Single-IR	Log2FC Mixed-IRp vs IRp
Biosynthesis	16.606	-645.782	-12.638
Cell Exterior	27.886	70.267	264.399
Cellular Processes	23.218	-116.056	5.136
Central Dogma	65.19	-1221.94	57.17
Degradation	-58.457	-117.764	84.474
Energy Metabolism	-6.679	-107.375	-0.045
Other	9.333	-320.516	24.721
Regulation_Sigma Factors	11.441	-26.651	-0.751
Stimulus Response	123.922	-364.788	38.004
Virulence	-15.549	-91.846	43.004

## Sheet: Biosynthesis
Category	Locus tag	Gene	Product	Log2FC Single-IR vs IRp	Log2FC Mixed-IR vs Single-IR	Log2FC Mixed-IRp vs IRp
Amino Acid Biosynthesis	G1FZ6-2877	PA2828	aminotransferase	-0.254	-0.994	-0.119
Amino Acid Biosynthesis	G1FZ6-3885	iscS	cysteine desulfurase	1.377	-2.305	-0.155
Amino Acid Biosynthesis	G1FZ6-4870	carA	carbamoyl phosphate synthase small subunit	-0.538	-1.988	-0.205
Amino Acid Biosynthesis	G1FZ6-4868	carB	carbamoyl phosphate synthase large subunit	-0.298	-1.71	-0.101
Amino Acid Biosynthesis	G1FZ6-5323	argA	N-acetylglutamate synthase	1.147	-3.067	-0.331
Amino Acid Biosynthesis	G1FZ6-4488	argJ	bifunctional ornithine acetyltransferase/N-acetylglutamate synthase	-0.137	-2.997	-0.006
Amino Acid Biosynthesis	G1FZ6-911	aruC	acetylornithine aminotransferase	0.932	-1.682	-0.004
Amino Acid Biosynthesis	G1FZ6-5325	argE	acetylornithine deacetylase	0.318	0.104	0.043
Amino Acid Biosynthesis	G1FZ6-5289	arcB	ornithine carbamoyltransferase	-1.273	-3.044	-0.347
Amino Acid Biosynthesis	G1FZ6-3605	argF	ornithine carbamoyltransferase	-0.714	-0.297	-0.313
Amino Acid Biosynthesis	G1FZ6-3593	argG	argininosuccinate synthase	0.115	-2.372	-0.144
Amino Acid Biosynthesis	G1FZ6-5384	argH	argininosuccinate lyase	-0.019	-1.131	0.086
Amino Acid Biosynthesis	G1FZ6-3199	PA3139	aspartate aminotransferase	-0.228	-0.306	-0.273
Amino Acid Biosynthesis	G1FZ6-2143	PA2105	acetyltransferase	-0.036	1.742	0.294
Amino Acid Biosynthesis	G1FZ6-952	cysM	cysteine synthase B	-0.145	-1.922	-0.164
Amino Acid Biosynthesis	G1FZ6-2142	PA2104	cysteine synthase	-0.107	1.363	0.37
Amino Acid Biosynthesis	G1FZ6-2749	cysK	cysteine synthase A	0.135	-6.337	0.104
Amino Acid Biosynthesis	G1FZ6-552	metK	S-adenosylmethionine synthetase	0.121	-1.229	-0.199
Amino Acid Biosynthesis	G1FZ6-403	PA0399	cystathionine beta-synthase	0.858	-3.131	0.287
Amino Acid Biosynthesis	G1FZ6-2078	PA2040	glutamine synthetase	0.326	-6.033	-0.058
Amino Acid Biosynthesis	G1FZ6-298	spuI	glutamine synthetase	0.244	-2.754	-0.159
Amino Acid Biosynthesis	G1FZ6-5649	PA5522	glutamine synthetase	0.283	1.759	-0.336
Amino Acid Biosynthesis	G1FZ6-5635	PA5508	glutamine synthetase	0.783	-3.234	-0.173
Amino Acid Biosynthesis	G1FZ6-5234	glnA	glutamine synthetase	0.223	-2.259	0.208
Amino Acid Biosynthesis	G1FZ6-5151	gltD	glutamate synthase subunit beta	-0.607	0.063	-0.23
Amino Acid Biosynthesis	G1FZ6-5152	gltB	glutamate synthase subunit alpha	-0.624	-2.079	-0.28
Amino Acid Biosynthesis	G1FZ6-4682	gdhA	glutamate dehydrogenase	-0.252	-4.304	-0.178
Amino Acid Biosynthesis	G1FZ6-5542	glyA1	serine hydroxymethyltransferase	0.66	-8.315	-0.13
Amino Acid Biosynthesis	G1FZ6-4696	glyA3	serine hydroxymethyltransferase	-0.09	-3.15	-0.171
Amino Acid Biosynthesis	G1FZ6-2481	glyA2	serine hydroxymethyltransferase	-1.403	-2.719	0.154
Amino Acid Biosynthesis	G1FZ6-4537	hisG	ATP phosphoribosyltransferase	-0.647	0.392	-0.221
Amino Acid Biosynthesis	G1FZ6-5055	PA4939	ATP phosphoribosyltransferase	-0.303	0.177	-0.215
Amino Acid Biosynthesis	G1FZ6-5183	hisE	phosphoribosyl-ATP pyrophosphatase	0.166	-6.136	-0.076
Amino Acid Biosynthesis	G1FZ6-5182	hisI	phosphoribosyl-AMP cyclohydrolase	0.324	-0.917	0.016
Amino Acid Biosynthesis	G1FZ6-5256	hisA	1-(5-phosphoribosyl)-5-[(5- phosphoribosylamino)methylideneamino] imidazole-4-carboxamide isomerase	-0.428	-1.357	-0.044
Amino Acid Biosynthesis	G1FZ6-3211	hisF2	imidazole glycerol phosphate synthase subunit HisF	-0.904	-1.292	-0.479
Amino Acid Biosynthesis	G1FZ6-3212	hisH2	imidazole glycerol phosphate synthase subunit HisH	-0.878	2.099	-0.162
Amino Acid Biosynthesis	G1FZ6-5255	hisF1	imidazole glycerol phosphate synthase subunit HisF	-0.466	1.996	-0.092
Amino Acid Biosynthesis	G1FZ6-5257	hisH1	imidazole glycerol phosphate synthase subunit HisH	-0.56	-0.756	-0.185
Amino Acid Biosynthesis	G1FZ6-4535	hisC1	histidinol-phosphate aminotransferase	-0.319	-3.68	0.043
Amino Acid Biosynthesis	G1FZ6-3225	hisC2	histidinol-phosphate aminotransferase	-0.033	-6.044	-0.27
Amino Acid Biosynthesis	G1FZ6-2566	PA2531	aminotransferase	2.161	-1.089	-0.115
Amino Acid Biosynthesis	G1FZ6-5258	hisB	imidazoleglycerol-phosphate dehydratase	-0.377	-4.19	-0.25
Amino Acid Biosynthesis	G1FZ6-4536	hisD	histidinol dehydrogenase	-0.508	-1.829	-0.246
Amino Acid Biosynthesis	G1FZ6-2723	PA2683	serine/threonine dehydratase	-1.185	1.246	0.661
Amino Acid Biosynthesis	G1FZ6-1352	ilvA2	threonine dehydratase	1.114	-4.86	-0.016
Amino Acid Biosynthesis	G1FZ6-334	ilvA1	threonine dehydratase	-0.303	-0.805	-0.062
Amino Acid Biosynthesis	G1FZ6-2480	sdaA	L-serine dehydratase	-0.757	-0.83	0.107
Amino Acid Biosynthesis	G1FZ6-5506	sdaB	L-serine dehydratase	0.476	3.796	0.522
Amino Acid Biosynthesis	G1FZ6-4800	ilvI	acetolactate synthase 3 catalytic subunit	0.001	-1.031	-0.141
Amino Acid Biosynthesis	G1FZ6-4799	ilvH	acetolactate synthase small subunit	-0.131	-2.468	-0.23
Amino Acid Biosynthesis	G1FZ6-4253	PA4180	acetolactate synthase	0.493	-1.95	0.222
Amino Acid Biosynthesis	G1FZ6-4798	ilvC	ketol-acid reductoisomerase	-0.003	-3.391	-0.172
Amino Acid Biosynthesis	G1FZ6-356	ilvD	dihydroxy-acid dehydratase	-0.166	-1.26	-0.075
Amino Acid Biosynthesis	G1FZ6-5129	ilvE	branched-chain amino acid aminotransferase	-0.124	-5.316	0.107
Amino Acid Biosynthesis	G1FZ6-3173	asd	aspartate-semialdehyde dehydrogenase	-0.118	-1.606	-0.082
Amino Acid Biosynthesis	G1FZ6-3172	PA3116	aspartate-semialdehyde dehydrogenase	-0.364	2.184	-0.023
Amino Acid Biosynthesis	G1FZ6-3807	hom	homoserine dehydrogenase	-0.253	-1.49	-0.013
Amino Acid Biosynthesis	G1FZ6-5622	thrB	homoserine kinase	0.376	1.248	-0.024
Amino Acid Biosynthesis	G1FZ6-3806	thrC	threonine synthase	-0.225	0.386	-0.07
Amino Acid Biosynthesis	G1FZ6-1242	PA1217	2-isopropylmalate synthase	0.755	-0.818	0.2
Amino Acid Biosynthesis	G1FZ6-3177	leuC	3-isopropylmalate dehydratase large subunit	-0.025	0.303	0.31
Amino Acid Biosynthesis	G1FZ6-3176	leuD	isopropylmalate isomerase small subunit	-0.476	0.339	0.324
Amino Acid Biosynthesis	G1FZ6-1279	PA1254	dihydrodipicolinate synthetase	0.423	6.221	0.97
Amino Acid Biosynthesis	G1FZ6-1029	dapA	4-hydroxy-tetrahydrodipicolinate synthase	-0.228	-1.947	-0.118
Amino Acid Biosynthesis	G1FZ6-225	PA0223	dihydrodipicolinate synthetase	-0.832	-4.779	-0.967
Amino Acid Biosynthesis	G1FZ6-4872	dapB	4-hydroxy-tetrahydrodipicolinate reductase	0.128	2.29	-0.034
Amino Acid Biosynthesis	G1FZ6-3736	dapD	2,3,4,5-tetrahydropyridine-2,6-dicarboxylate N-succinyltransferase	-0.23	-1.462	-0.363
Amino Acid Biosynthesis	G1FZ6-3729	PA3659	succinyldiaminopimelate transaminase	-0.224	1.506	0.033
Amino Acid Biosynthesis	G1FZ6-1187	dapE	succinyl-diaminopimelate desuccinylase	0.781	-2.43	-0.226
Amino Acid Biosynthesis	G1FZ6-5399	dapF	diaminopimelate epimerase	0.277	0.327	0.123
Amino Acid Biosynthesis	G1FZ6-5398	lysA	diaminopimelate decarboxylase	0.239	-1.178	-0.108
Amino Acid Biosynthesis	G1FZ6-5141	metY	O-acetylhomoserine aminocarboxypropyltransferase	1.288	-4.721	0.388
Amino Acid Biosynthesis	G1FZ6-1882	metH	B12-dependent methionine synthase	0.468	-1.585	-0.091
Amino Acid Biosynthesis	G1FZ6-1787	cysH	phosphoadenosine phosphosulfate reductase	0.471	0.67	0.078
Amino Acid Biosynthesis	G1FZ6-4531	cysD	sulfate adenylyltransferase subunit 2	0.634	-1.88	0.134
Amino Acid Biosynthesis	G1FZ6-4530	cysN	bifunctional sulfate adenylyltransferase subunit 1/adenylylsulfate kinase	0.112	-2.523	0.028
Amino Acid Biosynthesis	G1FZ6-1419	cysC	adenylyl-sulfate kinase	-0.528	5.525	1.361
Amino Acid Biosynthesis	G1FZ6-5303	PA5184	chorismate mutase	0.381	-1.234	-0.042
Amino Acid Biosynthesis	G1FZ6-3226	pheA	bifunctional chorismate mutase/prephenate dehydratase	-0.374	-0.706	-0.118
Amino Acid Biosynthesis	G1FZ6-885	phhC	aromatic amino acid aminotransferase	-1.799	-6.228	-0.131
Amino Acid Biosynthesis	G1FZ6-5022	PA4908	ornithine cyclodeaminase	0.562	5.072	0.586
Amino Acid Biosynthesis	G1FZ6-4658	proB	gamma-glutamyl kinase	0.192	-2.955	-0.1
Amino Acid Biosynthesis	G1FZ6-4080	proA	gamma-glutamyl phosphate reductase	0.022	-5.389	-0.209
Amino Acid Biosynthesis	G1FZ6-397	proC	pyrroline-5-carboxylate reductase	0.152	-3.998	0.139
Amino Acid Biosynthesis	G1FZ6-2652	serS	serine--tRNA ligase	-0.274	-3.205	-0.3
Amino Acid Biosynthesis	G1FZ6-4922	selA	selenocysteine synthase	0.237	1.328	-0.269
Amino Acid Biosynthesis	G1FZ6-319	serA	D-3-phosphoglycerate dehydrogenase	0.411	-3.751	0.048
Amino Acid Biosynthesis	G1FZ6-3227	serC	3-phosphoserine/phosphohydroxythreonine aminotransferase	-0.355	0.88	-0.071
Amino Acid Biosynthesis	G1FZ6-1788	thrH	phosphoserine phosphatase	-0.042	0.885	0.013
Amino Acid Biosynthesis	G1FZ6-5076	PA4960	phosphoserine phosphatase	-0.166	-5.891	-0.182
Amino Acid Biosynthesis	G1FZ6-1020	phnA	anthranilate synthase component I	-1.19	0.318	-0.984
Amino Acid Biosynthesis	G1FZ6-654	trpG	anthranilate synthase component II	0.28	1.327	-0.145
Amino Acid Biosynthesis	G1FZ6-616	trpE	anthranilate synthase component I	0.318	-0.934	-0.035
Amino Acid Biosynthesis	G1FZ6-655	trpD	anthranilate phosphoribosyltransferase	0.265	-1.921	0.03
Amino Acid Biosynthesis	G1FZ6-3169	trpF	N-(5'-phosphoribosyl)anthranilate isomerase	-0.204	-5.314	-0.175
Amino Acid Biosynthesis	G1FZ6-656	trpC	indole-3-glycerol phosphate synthase	-0.017	-3.232	-0.196
Amino Acid Biosynthesis	G1FZ6-37	trpB	tryptophan synthase subunit beta	-0.133	-5.174	-0.261
Amino Acid Biosynthesis	G1FZ6-36	trpA	tryptophan synthase subunit alpha	0.009	-2.396	-0.172
Nucleoside and Nucleotide Biosynthesis	G1FZ6-1603	PA1574	hypothetical protein	-0.439	0.3	0.515
Nucleoside and Nucleotide Biosynthesis	G1FZ6-5553	purE	5-(carboxyamino)imidazole ribonucleotide mutase	-0.156	2.379	0.093
Nucleoside and Nucleotide Biosynthesis	G1FZ6-5054	purA	adenylosuccinate synthetase	-0.129	-5.553	-0.117
Nucleoside and Nucleotide Biosynthesis	G1FZ6-3756	adk	adenylate kinase	-0.016	-2.291	-0.044
Nucleoside and Nucleotide Biosynthesis	G1FZ6-5687	atpB	ATP synthase subunit A	0.018	-2.269	-0.184
Nucleoside and Nucleotide Biosynthesis	G1FZ6-5686	atpE	ATP synthase subunit C	0.023	-3.031	-0.062
Nucleoside and Nucleotide Biosynthesis	G1FZ6-5685	atpF	ATP synthase subunit B	0.089	-8.934	0.005
Nucleoside and Nucleotide Biosynthesis	G1FZ6-5684	atpH	ATP synthase subunit delta	0.115	-2.625	-0.026
Nucleoside and Nucleotide Biosynthesis	G1FZ6-5683	atpA	ATP synthase subunit alpha	0.099	-2.488	0.012
Nucleoside and Nucleotide Biosynthesis	G1FZ6-5682	atpG	ATP synthase subunit gamma	0.13	-1.41	0.078
Nucleoside and Nucleotide Biosynthesis	G1FZ6-5681	atpD	ATP synthase subunit beta	0.206	-4.258	0.094
Nucleoside and Nucleotide Biosynthesis	G1FZ6-5680	atpC	ATP synthase subunit epsilon	0.16	-5.834	0.092
Nucleoside and Nucleotide Biosynthesis	G1FZ6-1127	fliI	flagellum-specific ATP synthase	-0.141	-4.534	-0.287
Nucleoside and Nucleotide Biosynthesis	G1FZ6-4741	PA4645	hypoxanthine-guanine phosphoribosyltransferase	0.126	3.256	0.468
Nucleoside and Nucleotide Biosynthesis	G1FZ6-5419	PA5298	xanthine phosphoribosyltransferase	0.041	1.084	0.121
Nucleoside and Nucleotide Biosynthesis	G1FZ6-3056	PA3004	S-methyl-5'-thioinosine phosphorylase	-0.395	-1.102	-0.124
Nucleoside and Nucleotide Biosynthesis	G1FZ6-3841	guaB	inosine 5'-monophosphate dehydrogenase	-0.017	-3.552	-0.134
Nucleoside and Nucleotide Biosynthesis	G1FZ6-5458	gmk	guanylate kinase	-0.065	-4.71	-0.238
Nucleoside and Nucleotide Biosynthesis	G1FZ6-1181	nrdA	ribonucleotide-diphosphate reductase subunit alpha	0.951	-5.164	0.075
Nucleoside and Nucleotide Biosynthesis	G1FZ6-1180	nrdB	ribonucleotide-diphosphate reductase subunit beta	0.696	-2.685	-0.068
Nucleoside and Nucleotide Biosynthesis	G1FZ6-5624	nrdJa	ribonucleoside-diphosphate reductase	1.056	-4.432	0.218
Nucleoside and Nucleotide Biosynthesis	G1FZ6-3878	ndk	nucleoside diphosphate kinase	-0.237	-2.462	-0.144
Nucleoside and Nucleotide Biosynthesis	G1FZ6-3164	purF	amidophosphoribosyltransferase	-0.077	-2.374	-0.17
Nucleoside and Nucleotide Biosynthesis	G1FZ6-4969	purD	phosphoribosylamine--glycine ligase	-0.323	-3.2	-0.146
Nucleoside and Nucleotide Biosynthesis	G1FZ6-964	purN	phosphoribosylglycinamide formyltransferase	-0.256	-3.288	-0.175
Nucleoside and Nucleotide Biosynthesis	G1FZ6-3834	purL	phosphoribosylformylglycinamidine synthase	-0.245	-2.499	-0.178
Nucleoside and Nucleotide Biosynthesis	G1FZ6-965	purM	phosphoribosylformylglycinamidine cyclo-ligase	-0.303	-0.4	0.024
Nucleoside and Nucleotide Biosynthesis	G1FZ6-5552	purK	5-(carboxyamino)imidazole ribonucleotide synthase	-0.216	-1.777	0.035
Nucleoside and Nucleotide Biosynthesis	G1FZ6-1032	purC	phosphoribosylaminoimidazole-succinocarboxamide synthase	-0.044	-0.999	-0.002
Nucleoside and Nucleotide Biosynthesis	G1FZ6-3585	PA3517	adenylosuccinate lyase	0.513	0.982	-0.117
Nucleoside and Nucleotide Biosynthesis	G1FZ6-3584	PA3516	adenylosuccinate lyase	1.083	5.238	1.486
Nucleoside and Nucleotide Biosynthesis	G1FZ6-2669	purB	adenylosuccinate lyase	-0.386	-2.232	-0.154
Nucleoside and Nucleotide Biosynthesis	G1FZ6-4968	purH	bifunctional phosphoribosylaminoimidazolecarboxamide formyltransferase/IMP cyclohydrolase	-0.207	-2.631	-0.122
Nucleoside and Nucleotide Biosynthesis	G1FZ6-441	codA	cytosine deaminase	-0.123	1.098	0.234
Nucleoside and Nucleotide Biosynthesis	G1FZ6-4742	upp	uracil phosphoribosyltransferase	-0.027	-4.792	-0.144
Nucleoside and Nucleotide Biosynthesis	G1FZ6-407	pyrR	bifunctional pyrimidine regulatory protein PyrR/uracil phosphoribosyltransferase	0.227	-5.569	0.159
Nucleoside and Nucleotide Biosynthesis	G1FZ6-955	PA0935	nucleoside triphosphate pyrophosphohydrolase	0.268	0.28	0.056
Nucleoside and Nucleotide Biosynthesis	G1FZ6-5443	dut	deoxyuridine 5'-triphosphate nucleotidohydrolase	-0.323	-0.956	-0.08
Nucleoside and Nucleotide Biosynthesis	G1FZ6-345	thyA	thymidylate synthase	-0.13	-2.869	-0.181
Nucleoside and Nucleotide Biosynthesis	G1FZ6-3724	pyrH	uridylate kinase	-0.386	0.336	0.197
Nucleoside and Nucleotide Biosynthesis	G1FZ6-3707	pyrG	CTP synthetase	-0.177	-1.864	-0.157
Nucleoside and Nucleotide Biosynthesis	G1FZ6-3014	tmk	thymidylate kinase	-0.515	0.254	-0.154
Nucleoside and Nucleotide Biosynthesis	G1FZ6-3223	cmk	cytidylate kinase	-0.053	-5.945	-0.257
Fatty Acid and Lipid Biosynthesis	G1FZ6-3017	fabF1	3-oxoacyl-ACP synthase	-0.615	-1.864	-0.327
Fatty Acid and Lipid Biosynthesis	G1FZ6-1639	fabB	3-oxoacyl-ACP synthase	-0.681	-4.867	-0.438
Fatty Acid and Lipid Biosynthesis	G1FZ6-1399	fabF2	3-oxoacyl-ACP synthase	0.024	2.468	-0.258
Fatty Acid and Lipid Biosynthesis	G1FZ6-100	PA0098	3-oxoacyl-ACP synthase	0.551	-1.577	-0.356
Fatty Acid and Lipid Biosynthesis	G1FZ6-5291	PA5174	beta-ketoacyl synthase	0.029	-1.122	-0.48
Fatty Acid and Lipid Biosynthesis	G1FZ6-4899	PA4786	3-ketoacyl-ACP reductase	-0.021	1.075	0.333
Fatty Acid and Lipid Biosynthesis	G1FZ6-4475	speA	3-ketoacyl-ACP reductase	-0.022	-1.494	0.112
Fatty Acid and Lipid Biosynthesis	G1FZ6-3019	fabG	3-oxoacyl-[acyl-carrier-protein] reductase FabG	-0.71	-2.287	-0.605
Fatty Acid and Lipid Biosynthesis	G1FZ6-183	PA0182	3-ketoacyl-ACP reductase	1.018	3.704	1.266
Fatty Acid and Lipid Biosynthesis	G1FZ6-3453	rhlG	3-oxoacyl-ACP reductase	0.046	1.02	0.229
Fatty Acid and Lipid Biosynthesis	G1FZ6-3715	fabZ	3-hydroxyacyl-[acyl-carrier-protein] dehydratase FabZ	-0.435	-3.422	-0.291
Fatty Acid and Lipid Biosynthesis	G1FZ6-1844	fabI	NADH-dependent enoyl-ACP reductase	-0.185	-4.992	0.11
Fatty Acid and Lipid Biosynthesis	G1FZ6-3020	fabD	malonyl CoA-ACP transacylase	-0.48	-3.737	-0.556
Fatty Acid and Lipid Biosynthesis	G1FZ6-3397	fabH2	3-oxoacyl-ACP synthase III	0.755	-2.53	-0.243
Fatty Acid and Lipid Biosynthesis	G1FZ6-1018	pqsD	3-oxoacyl-ACP synthase	-1.331	2.614	-0.968
Fatty Acid and Lipid Biosynthesis	G1FZ6-5563	PA5436	acetyl-CoA carboxylase subunit alpha	-0.387	0.373	0.045
Fatty Acid and Lipid Biosynthesis	G1FZ6-3709	accA	acetyl-CoA carboxylase carboxyltransferase subunit alpha	-0.273	-1.281	-0.217
Fatty Acid and Lipid Biosynthesis	G1FZ6-3168	accD	acetyl-CoA carboxylase carboxyltransferase subunit beta	-0.389	-4.996	-0.46
Fatty Acid and Lipid Biosynthesis	G1FZ6-3001	PA2950	reductase	-0.435	-2.152	-0.426
Fatty Acid and Lipid Biosynthesis	G1FZ6-4302	pchC	pyochelin biosynthetic protein PchC	1.525	-4.804	-0.287
Fatty Acid and Lipid Biosynthesis	G1FZ6-1640	fabA	3-hydroxydecanoyl-ACP dehydratase	-0.729	0.263	-0.368
Fatty Acid and Lipid Biosynthesis	G1FZ6-2943	atuH	long-chain-acyl-CoA synthetase	0.364	2.761	0.365
Fatty Acid and Lipid Biosynthesis	G1FZ6-3360	fadD1	long-chain-fatty-acid--CoA ligase	-0.524	-1.821	0.081
Fatty Acid and Lipid Biosynthesis	G1FZ6-3361	fadD2	long-chain-fatty-acid--CoA ligase	0.031	0.309	0.503
Fatty Acid and Lipid Biosynthesis	G1FZ6-3931	PA3860	acyl-CoA synthetase	-0.598	-1.51	0.053
Fatty Acid and Lipid Biosynthesis	G1FZ6-3997	PA3924	long-chain-fatty-acid--CoA ligase	-0.083	-2.021	0.252
Fatty Acid and Lipid Biosynthesis	G1FZ6-4271	PA4198	acyl-CoA synthetase	-0.097	1.976	-0.159
Fatty Acid and Lipid Biosynthesis	G1FZ6-2906	tesA	esterase TesA	-0.34	1.236	-0.049
Fatty Acid and Lipid Biosynthesis	G1FZ6-11	PA0011	lipid A biosynthesis lauroyl acyltransferase	0.214	-0.656	0.336
Fatty Acid and Lipid Biosynthesis	G1FZ6-3301	PA3242	lipid A biosynthesis lauroyl acyltransferase	-0.114	-3.395	-0.204
Fatty Acid and Lipid Biosynthesis	G1FZ6-3713	lpxB	lipid-A-disaccharide synthase	-0.711	1.509	-0.343
Fatty Acid and Lipid Biosynthesis	G1FZ6-3033	lpxK	tetraacyldisaccharide 4'-kinase	-1.151	-0.007	-0.43
Fatty Acid and Lipid Biosynthesis	G1FZ6-1824	PA1792	UDP-2,3-diacylglucosamine hydrolase	0.239	-2.975	-0.103
Fatty Acid and Lipid Biosynthesis	G1FZ6-3716	lpxD	UDP-3-O-acylglucosamine N-acyltransferase	-0.413	-1.96	-0.163
Fatty Acid and Lipid Biosynthesis	G1FZ6-3714	lpxA	acyl-[acyl-carrier-protein]--UDP-N- acetylglucosamine O-acyltransferase	-0.427	-1.381	-0.359
Fatty Acid and Lipid Biosynthesis	G1FZ6-3721	cdsA	phosphatidate cytidylyltransferase	-0.515	0.192	-0.204
Fatty Acid and Lipid Biosynthesis	G1FZ6-5	lptA	lysophosphatidic acid acyltransferase	0.087	3.573	-0.363
Fatty Acid and Lipid Biosynthesis	G1FZ6-588	PA0581	glycerol-3-phosphate acyltransferase PlsY	0.287	-5.904	-0.165
Fatty Acid and Lipid Biosynthesis	G1FZ6-1644	gpsA	glycerol-3-phosphate dehydrogenase	0.201	-0.869	0.003
Fatty Acid and Lipid Biosynthesis	G1FZ6-3928	pcs	phosphatidylcholine synthase	-0.08	1.113	0.07
Fatty Acid and Lipid Biosynthesis	G1FZ6-4797	pssA	phosphatidylserine synthase	-0.246	-1.084	-0.047
Fatty Acid and Lipid Biosynthesis	G1FZ6-5073	psd	phosphatidylserine decarboxylase	-0.369	0.645	0.105
Fatty Acid and Lipid Biosynthesis	G1FZ6-2623	pgsA	CDP-diacylglycerol--glycerol-3-phosphate 3-phosphatidyltransferase	-0.486	-5.846	-0.119
Fatty Acid and Lipid Biosynthesis	G1FZ6-4123	pgpA	phosphatidylglycerophosphatase A	-0.622	-1.759	-0.28
Amide, Amidine, Amine, and Polyamine Biosynthesis	G1FZ6-5499	betA	choline dehydrogenase	1.975	-1.476	-0.277
Amide, Amidine, Amine, and Polyamine Biosynthesis	G1FZ6-5500	betB	betaine aldehyde dehydrogenase	1.706	-0.576	-0.227
Amide, Amidine, Amine, and Polyamine Biosynthesis	G1FZ6-4953	speA	arginine decarboxylase	0.629	-0.363	0.1
Amide, Amidine, Amine, and Polyamine Biosynthesis	G1FZ6-294	aguA	agmatine deiminase	0.436	0.786	0.004
Amide, Amidine, Amine, and Polyamine Biosynthesis	G1FZ6-295	aguB	N-carbamoylputrescine amidohydrolase	0.63	-0.01	1.549
Amide, Amidine, Amine, and Polyamine Biosynthesis	G1FZ6-4608	speC	ornithine decarboxylase	0.364	-1.269	0.113
Amide, Amidine, Amine, and Polyamine Biosynthesis	G1FZ6-1447	gbuA	guanidinobutyrase	1.925	0.586	-0.021
Amide, Amidine, Amine, and Polyamine Biosynthesis	G1FZ6-659	speD	S-adenosylmethionine decarboxylase	0.257	-1.267	-0.092
Carbohydrate Biosynthesis	G1FZ6-5225	fbp	fructose-1,6-bisphosphatase	0.048	-3.806	-0.01
Carbohydrate Biosynthesis	G1FZ6-561	fda	fructose-1,6-bisphosphate aldolase	-0.055	-2.246	0.058
Carbohydrate Biosynthesis	G1FZ6-3053	PA3001	glyceraldehyde-3-phosphate dehydrogenase	-0.175	-1.774	-0.209
Carbohydrate Biosynthesis	G1FZ6-558	pgk	phosphoglycerate kinase	-0.036	-1.132	0.325
Carbohydrate Biosynthesis	G1FZ6-5246	pgm	2,3-bisphosphoglycerate-independent phosphoglycerate mutase	0.281	-0.926	-0.09
Carbohydrate Biosynthesis	G1FZ6-3705	eno	enolase	-0.318	6.836	0.017
Carbohydrate Biosynthesis	G1FZ6-5311	pckA	phosphoenolpyruvate carboxykinase	-0.116	-1.363	-0.091
Carbohydrate Biosynthesis	G1FZ6-1801	ppsA	phosphoenolpyruvate synthase	-0.232	-2.157	-0.035
Carbohydrate Biosynthesis	G1FZ6-4860	tpiA	triosephosphate isomerase	-0.392	-1.755	-0.248
Carbohydrate Biosynthesis	G1FZ6-3539	PA3471	NAD-dependent malic enzyme	-0.228	0.367	0.164
Carbohydrate Biosynthesis	G1FZ6-4842	pgi	glucose-6-phosphate isomerase	0.199	-1.705	-0.02
Carbohydrate Biosynthesis	G1FZ6-2205	PA2165	glycogen synthase	-1.062	1.8	0.773
Carbohydrate Biosynthesis	G1FZ6-2193	glgB	1,4-alpha-glucan branching protein GlgB	-1.835	2.227	0.47
Carbohydrate Biosynthesis	G1FZ6-4767	prs	ribose-phosphate pyrophosphokinase	-0.229	-1.403	-0.192
Carbohydrate Biosynthesis	G1FZ6-5112	rfaE	bifunctional heptose 7-phosphate kinase/heptose 1-phosphate adenyltransferase	-0.366	0.513	-0.255
Carbohydrate Biosynthesis	G1FZ6-6	PA0006	D-glycero-beta-D-manno-heptose-1,7-bisphosphate 7-phosphatase	0.252	0.671	0.027
Carbohydrate Biosynthesis	G1FZ6-3401	rfaD	ADP-L-glycero-D-mannoheptose-6-epimerase	-0.699	-0.182	0.197
Carbohydrate Biosynthesis	G1FZ6-4513	PA4425	phosphoheptose isomerase	-0.274	-0.328	-0.13
Carbohydrate Biosynthesis	G1FZ6-3031	kdsB	3-deoxy-manno-octulosonate cytidylyltransferase	-0.254	-4.889	-0.049
Carbohydrate Biosynthesis	G1FZ6-4547	PA4458	hypothetical protein	-0.074	-6.75	-0.194
Carbohydrate Biosynthesis	G1FZ6-3706	kdsA	2-dehydro-3-deoxyphosphooctonate aldolase	-0.263	1.814	0.016
Carbohydrate Biosynthesis	G1FZ6-4546	PA4457	arabinose-5-phosphate isomerase KdsD	-0.132	-3.488	-0.265
Carbohydrate Biosynthesis	G1FZ6-5281	rmlC	dTDP-4-dehydrorhamnose 3,5-epimerase	0.911	-0.192	0.225
Carbohydrate Biosynthesis	G1FZ6-5279	rmlD	dTDP-4-dehydrorhamnose reductase	0.825	-4.631	0.164
Carbohydrate Biosynthesis	G1FZ6-5280	rmlA	glucose-1-phosphate thymidylyltransferase	0.819	-3.978	0.23
Carbohydrate Biosynthesis	G1FZ6-5278	rmlB	dTDP-D-glucose 4,6-dehydratase	0.902	-5.125	0.177
Carbohydrate Biosynthesis	G1FZ6-5580	wbpW	phosphomannose isomerase/mannose-1-phosphate guanylyl transferase	-0.582	-0.297	-0.156
Carbohydrate Biosynthesis	G1FZ6-5444	algC	phosphomannomutase	-0.093	-2.178	0.109
Carbohydrate Biosynthesis	G1FZ6-3619	algA	bifunctional mannose-1-phosphate guanylyltransferase/mannose-6-phosphate isomerase	0.149	3.754	0.82
Carbohydrate Biosynthesis	G1FZ6-2060	PA2022	UDP-glucose 6-dehydrogenase	0.872	1.112	-0.567
Carbohydrate Biosynthesis	G1FZ6-1410	galE	UDP-glucose 4-epimerase	-0.107	4.199	0.882
Carbohydrate Biosynthesis	G1FZ6-5679	glmU	bifunctional glucosamine-1-phosphate acetyltransferase/N-acetylglucosamine-1-phosphate uridyltransferase	0.384	-2.113	0.013
Carbohydrate Biosynthesis	G1FZ6-5676	glmS	glucosamine--fructose-6-phosphate aminotransferase	-0.594	0.524	0.613
Carbohydrate Biosynthesis	G1FZ6-4861	glmM	phosphoglucosamine mutase	-0.325	-2.063	-0.274
Secondary Metabolite Biosynthesis	G1FZ6-1020	phnA	anthranilate synthase component I	-1.19	0.318	-0.984
Secondary Metabolite Biosynthesis	G1FZ6-654	trpG	anthranilate synthase component II	0.28	1.327	-0.145
Secondary Metabolite Biosynthesis	G1FZ6-616	trpE	anthranilate synthase component I	0.318	-0.934	-0.035
Secondary Metabolite Biosynthesis	G1FZ6-1015	pqsA	anthranilate--CoA ligase	-0.98	2.038	-1.106
Secondary Metabolite Biosynthesis	G1FZ6-1018	pqsD	3-oxoacyl-ACP synthase	-1.331	2.614	-0.968
Secondary Metabolite Biosynthesis	G1FZ6-1019	pqsE	thioesterase PqsE	-1.195	0.946	-0.851
Secondary Metabolite Biosynthesis	G1FZ6-1017	pqsC	hypothetical protein	-1.433	1.299	-1.067
Secondary Metabolite Biosynthesis	G1FZ6-2626	pqsH	2-heptyl-3-hydroxy-4(1H)-quinolone synthase	-0.574	-4.452	0.185
Secondary Metabolite Biosynthesis	G1FZ6-1458	lasI	acyl-homoserine-lactone synthase	0.446	-4.287	-0.148
Secondary Metabolite Biosynthesis	G1FZ6-3544	rhlI	acyl-homoserine-lactone synthase	0.126	-3.425	-0.036
Secondary Metabolite Biosynthesis	G1FZ6-1705	folE2	GTP cyclohydrolase I	-0.605	-3.976	-0.125
Secondary Metabolite Biosynthesis	G1FZ6-2706	PA2666	6-carboxytetrahydropterin synthase QueD	-0.703	1.005	-0.206
Secondary Metabolite Biosynthesis	G1FZ6-996	PA0975	radical activating enzyme	-0.079	0.863	-0.087
Secondary Metabolite Biosynthesis	G1FZ6-997	PA0976	7-cyano-7-deazaguanine synthase	-0.313	2.461	0.182
Secondary Metabolite Biosynthesis	G1FZ6-2450	pvdH	diaminobutyrate--2-oxoglutarate aminotransferase	2.199	-6.832	-0.407
Secondary Metabolite Biosynthesis	G1FZ6-2424	pvdA	L-ornithine N5-oxygenase	1.32	-4.974	-0.432
Secondary Metabolite Biosynthesis	G1FZ6-2434	pvdF	pyoverdine synthetase F	0.972	-4.674	-0.561
Secondary Metabolite Biosynthesis	G1FZ6-2461	pvdL	peptide synthase	0.727	-2.949	-0.516
Cofactor, Carrier, and Vitamin Biosynthesis	G1FZ6-4840	panC	pantoate--beta-alanine ligase	-0.168	-0.675	0.07
Cofactor, Carrier, and Vitamin Biosynthesis	G1FZ6-1783	PA1752	2-dehydropantoate 2-reductase	0.085	0.609	0.259
Cofactor, Carrier, and Vitamin Biosynthesis	G1FZ6-4839	panB	3-methyl-2-oxobutanoate hydroxymethyltransferase	-0.071	1.294	0.268
Cofactor, Carrier, and Vitamin Biosynthesis	G1FZ6-1628	PA1598	3-methyl-2-oxobutanoate hydroxymethyltransferase	-0.308	-3.033	0.31
Cofactor, Carrier, and Vitamin Biosynthesis	G1FZ6-366	coaD	phosphopantetheine adenylyltransferase	-0.055	0.828	0.075
Cofactor, Carrier, and Vitamin Biosynthesis	G1FZ6-4619	coaE	dephospho-CoA kinase	-0.691	-1.089	-0.178
Cofactor, Carrier, and Vitamin Biosynthesis	G1FZ6-5442	coaC	bifunctional phosphopantothenoylcysteine decarboxylase/phosphopantothenate synthase	0.079	-2.261	-0.055
Cofactor, Carrier, and Vitamin Biosynthesis	G1FZ6-4841	panD	aspartate alpha-decarboxylase	0.349	-3.39	0.426
Cofactor, Carrier, and Vitamin Biosynthesis	G1FZ6-4654	ribF	bifunctional riboflavin kinase/FMN adenylyltransferase	-0.104	-1.346	-0.036
Cofactor, Carrier, and Vitamin Biosynthesis	G1FZ6-4128	ribC	riboflavin synthase subunit alpha	0.085	-5.662	0.094
Cofactor, Carrier, and Vitamin Biosynthesis	G1FZ6-4126	ribE	6,7-dimethyl-8-ribityllumazine synthase	-0.079	-4.341	-0.136
Cofactor, Carrier, and Vitamin Biosynthesis	G1FZ6-5402	PA5281	hydrolase	-0.009	-4.53	0.104
Cofactor, Carrier, and Vitamin Biosynthesis	G1FZ6-4127	ribB	3,4-dihydroxy-2-butanone-4-phosphate synthase	0.182	-1.52	0.179
Cofactor, Carrier, and Vitamin Biosynthesis	G1FZ6-4129	ribD	riboflavin-specific deaminase/reductase	-0.092	-2.895	0.033
Cofactor, Carrier, and Vitamin Biosynthesis	G1FZ6-4120	ribA	GTP cyclohydrolase II	0.726	-0.727	0.021
Cofactor, Carrier, and Vitamin Biosynthesis	G1FZ6-3722	uppS	ditrans,polycis-undecaprenyl-diphosphate synthase	-0.33	-1.057	-0.102
Cofactor, Carrier, and Vitamin Biosynthesis	G1FZ6-1997	bacA	undecaprenyl-diphosphatase	-0.104	-2.731	-0.039
Cofactor, Carrier, and Vitamin Biosynthesis	G1FZ6-211	PA0209	2-(5''-triphosphoribosyl)-3'-dephosphocoenzyme-A synthase	-0.439	3.532	-0.919
Cofactor, Carrier, and Vitamin Biosynthesis	G1FZ6-4079	nadD	nicotinic acid mononucleotide adenylyltransferase	-0.164	-1.093	-0.266
Cofactor, Carrier, and Vitamin Biosynthesis	G1FZ6-5034	nadE	NAD synthetase	0.854	-8.005	-0.034
Cofactor, Carrier, and Vitamin Biosynthesis	G1FZ6-4613	nadC	nicotinate-nucleotide pyrophosphorylase	-0.316	-0.958	-0.307
Cofactor, Carrier, and Vitamin Biosynthesis	G1FZ6-1023	nadA	quinolinate synthetase	0.109	-2.571	-0.108
Cofactor, Carrier, and Vitamin Biosynthesis	G1FZ6-774	nadB	L-aspartate oxidase	0.43	-0.953	-0.167
Cofactor, Carrier, and Vitamin Biosynthesis	G1FZ6-198	pntB	pyridine nucleotide transhydrogenase subunit beta	-0.341	0.19	0.189
Cofactor, Carrier, and Vitamin Biosynthesis	G1FZ6-196	pntAA	NAD(P) transhydrogenase subunit alpha	-0.715	1.579	0.36
Cofactor, Carrier, and Vitamin Biosynthesis	G1FZ6-191	PA0190	acid phosphatase		2.418	2.194
Cofactor, Carrier, and Vitamin Biosynthesis	G1FZ6-3357	phoA	alkaline phosphatase	0.422	1.127	0.045
Cofactor, Carrier, and Vitamin Biosynthesis	G1FZ6-5179	ubiE	ubiquinone/menaquinone biosynthesis methyltransferase	0.141	-4.454	0.037
Cofactor, Carrier, and Vitamin Biosynthesis	G1FZ6-964	purN	phosphoribosylglycinamide formyltransferase	-0.256	-3.288	-0.175
Cofactor, Carrier, and Vitamin Biosynthesis	G1FZ6-552	metK	S-adenosylmethionine synthetase	0.121	-1.229	-0.199
Cofactor, Carrier, and Vitamin Biosynthesis	G1FZ6-436	sahH	adenosylhomocysteinase	0.644	-3.233	0.219
Cofactor, Carrier, and Vitamin Biosynthesis	G1FZ6-4862	folP	dihydropteroate synthase	-0.384	-2.975	-0.251
Cofactor, Carrier, and Vitamin Biosynthesis	G1FZ6-3167	folC	folylpolyglutamate synthetase	-0.379	-1.512	-0.492
Cofactor, Carrier, and Vitamin Biosynthesis	G1FZ6-4838	folK	2-amino-4-hydroxy-6- hydroxymethyldihydropteridine pyrophosphokinase	-0.322	3.627	0.643
Cofactor, Carrier, and Vitamin Biosynthesis	G1FZ6-589	folB	dihydroneopterin aldolase	-0.177	-4.149	-0.107
Cofactor, Carrier, and Vitamin Biosynthesis	G1FZ6-1705	folE2	GTP cyclohydrolase I	-0.605	-3.976	-0.125
Cofactor, Carrier, and Vitamin Biosynthesis	G1FZ6-1789	pabB	para-aminobenzoate synthase component I	-0.117	0.93	0.505
Cofactor, Carrier, and Vitamin Biosynthesis	G1FZ6-3016	pabC	4-amino-4-deoxychorismate lyase	-0.791	-5.08	-0.28
Cofactor, Carrier, and Vitamin Biosynthesis	G1FZ6-353	folA	dihydrofolate reductase	-0.341	-3.207	-0.265
Cofactor, Carrier, and Vitamin Biosynthesis	G1FZ6-345	thyA	thymidylate synthase	-0.13	-2.869	-0.181
Cofactor, Carrier, and Vitamin Biosynthesis	G1FZ6-5348	PA5228	5-formyltetrahydrofolate cyclo-ligase	-0.271	-0.608	-0.029
Cofactor, Carrier, and Vitamin Biosynthesis	G1FZ6-434	metF	5,10-methylenetetrahydrofolate reductase	0.377	-3.226	0.039
Cofactor, Carrier, and Vitamin Biosynthesis	G1FZ6-1882	metH	B12-dependent methionine synthase	0.468	-1.585	-0.091
Cofactor, Carrier, and Vitamin Biosynthesis	G1FZ6-5334	gcvT1	glycine cleavage system aminomethyltransferase T	-0.007	-1.944	0.038
Cofactor, Carrier, and Vitamin Biosynthesis	G1FZ6-5547	purU2	formyltetrahydrofolate deformylase	0.913	3.747	0.228
Cofactor, Carrier, and Vitamin Biosynthesis	G1FZ6-1828	folD	bifunctional 5,10-methylene-tetrahydrofolate dehydrogenase/ 5,10-methylene-tetrahydrofolate cyclohydrolase	-0.46	-1.448	-0.283
Cofactor, Carrier, and Vitamin Biosynthesis	G1FZ6-5542	glyA1	serine hydroxymethyltransferase	0.66	-8.315	-0.13
Cofactor, Carrier, and Vitamin Biosynthesis	G1FZ6-4696	glyA3	serine hydroxymethyltransferase	-0.09	-3.15	-0.171
Cofactor, Carrier, and Vitamin Biosynthesis	G1FZ6-2481	glyA2	serine hydroxymethyltransferase	-1.403	-2.719	0.154
Cofactor, Carrier, and Vitamin Biosynthesis	G1FZ6-509	bioD	ATP-dependent dethiobiotin synthetase BioD	-0.52	0.515	-0.146
Cofactor, Carrier, and Vitamin Biosynthesis	G1FZ6-505	bioB	biotin synthase	0.634	-0.947	-0.049
Cofactor, Carrier, and Vitamin Biosynthesis	G1FZ6-424	bioA	adenosylmethionine--8-amino-7-oxononanoate aminotransferase BioA	0.131	-0.459	-0.178
Cofactor, Carrier, and Vitamin Biosynthesis	G1FZ6-2651	cysG	siroheme synthase	-0.374	-0.789	-0.207
Cofactor, Carrier, and Vitamin Biosynthesis	G1FZ6-2956	PA2906	oxidoreductase	0.595	0.781	0.214
Cofactor, Carrier, and Vitamin Biosynthesis	G1FZ6-2953	cobJ	precorrin-3 methylase CobJ	0.477	-2.628	-0.196
Cofactor, Carrier, and Vitamin Biosynthesis	G1FZ6-2999	cobM	precorrin-4 C(11)-methyltransferase	0.438	-0.999	-0.11
Cofactor, Carrier, and Vitamin Biosynthesis	G1FZ6-2954	cobI	precorrin-2 C(20)-methyltransferase	0.421	-1.463	-0.285
Cofactor, Carrier, and Vitamin Biosynthesis	G1FZ6-2955	cobH	precorrin-8X methylmutase	0.854	-7.897	-0.21
Cofactor, Carrier, and Vitamin Biosynthesis	G1FZ6-1298	cobB	hydrogenobyrinate a,c-diamide synthase	0.333	-6.695	-0.249
Cofactor, Carrier, and Vitamin Biosynthesis	G1FZ6-2995	cobN	cobaltochelatase subunit CobN	0.593	-2.514	-0.243
Cofactor, Carrier, and Vitamin Biosynthesis	G1FZ6-1963	PA1923	cobaltochelatase subunit CobN	1.11	2.268	2.643
Cofactor, Carrier, and Vitamin Biosynthesis	G1FZ6-1809	cobA	uroporphyrin-III C-methyltransferase	-0.596	0.545	0.074
Cofactor, Carrier, and Vitamin Biosynthesis	G1FZ6-2957	cobL	precorrin-6y-dependent methyltransferase CobL	-0.139	-2.806	-0.338
Cofactor, Carrier, and Vitamin Biosynthesis	G1FZ6-2396	msuE	FMN reductase MsuE	1.408	4.734	1.854
Cofactor, Carrier, and Vitamin Biosynthesis	G1FZ6-1229	PA1204	NAD(P)H-dependent FMN reductase	0.16	-8.634	0.002
Cofactor, Carrier, and Vitamin Biosynthesis	G1FZ6-3514	PA3446	NAD(P)H-dependent FMN reductase	5.251	-2.328	-0.242
Cofactor, Carrier, and Vitamin Biosynthesis	G1FZ6-1299	PA1274	5,6-dimethylbenzimidazole synthase	-0.181	-4.948	-0.242
Cofactor, Carrier, and Vitamin Biosynthesis	G1FZ6-1303	cobP	bifunctional adenosylcobinamide kinase/adenosylcobinamide-phosphate guanylyltransferase	0.054	-1.882	-0.33
Cofactor, Carrier, and Vitamin Biosynthesis	G1FZ6-1304	cobU	nicotinate-nucleotide--dimethylbenzimidazole phosphoribosyltransferase	0.259	2.203	0.07
Cofactor, Carrier, and Vitamin Biosynthesis	G1FZ6-1306	cobV	adenosylcobinamide-GDP ribazoletransferase	0.537	-3.223	-0.056
Cofactor, Carrier, and Vitamin Biosynthesis	G1FZ6-4751	hemH	ferrochelatase	1.246	-1.777	-0.029
Cofactor, Carrier, and Vitamin Biosynthesis	G1FZ6-5150	hemE	uroporphyrinogen decarboxylase	0.111	-3.223	0.14
Cofactor, Carrier, and Vitamin Biosynthesis	G1FZ6-1574	hemN	oxygen-independent coproporphyrinogen-III oxidase	0.598	-2.505	0.352
Cofactor, Carrier, and Vitamin Biosynthesis	G1FZ6-1346	cyoE	protoheme IX farnesyltransferase	2.317	-1.349	-0.351
Cofactor, Carrier, and Vitamin Biosynthesis	G1FZ6-4069	lis	lipoyl synthase	-0.083	-2.174	-0.161
Cofactor, Carrier, and Vitamin Biosynthesis	G1FZ6-4070	lipB	lipoate-protein ligase B	0.096	-4.392	-0.016
Cofactor, Carrier, and Vitamin Biosynthesis	G1FZ6-3082	mobA	molybdenum cofactor guanylyltransferase	0.484	-1.858	2.071
Cofactor, Carrier, and Vitamin Biosynthesis	G1FZ6-2027	pqqE	coenzyme PQQ synthesis protein E	0.303	1.834	-0.2
Cofactor, Carrier, and Vitamin Biosynthesis	G1FZ6-2011	pqqF	coenzyme PQQ synthesis protein F	0.237	-1.104	-0.004
Cofactor, Carrier, and Vitamin Biosynthesis	G1FZ6-2025	pqqC	pyrroloquinoline-quinone synthase	0.159	-2.427	-0.228
Cofactor, Carrier, and Vitamin Biosynthesis	G1FZ6-385	thiG	thiazole synthase	-0.078	-4.398	0.153
Cofactor, Carrier, and Vitamin Biosynthesis	G1FZ6-4117	dxs	1-deoxy-D-xylulose-5-phosphate synthase	-0.423	-0.795	-0.186
Cofactor, Carrier, and Vitamin Biosynthesis	G1FZ6-5233	thiI	thiamine biosynthesis protein ThiI	-0.273	1.01	-0.373
Cofactor, Carrier, and Vitamin Biosynthesis	G1FZ6-3885	iscS	cysteine desulfurase	1.377	-2.305	-0.155
Cofactor, Carrier, and Vitamin Biosynthesis	G1FZ6-4050	thiE	thiamine-phosphate pyrophosphorylase	-0.319	2.378	1.14
Cofactor, Carrier, and Vitamin Biosynthesis	G1FZ6-4124	thiL	thiamine monophosphate kinase	-0.411	3.333	0.237
Cofactor, Carrier, and Vitamin Biosynthesis	G1FZ6-557	epd	D-erythrose 4-phosphate dehydrogenase	0.21	2.012	0.558
Cofactor, Carrier, and Vitamin Biosynthesis	G1FZ6-786	pdxJ	pyridoxine 5'-phosphate synthase	-0.327	-4.533	-0.192
Cofactor, Carrier, and Vitamin Biosynthesis	G1FZ6-1401	pdxB	erythronate-4-phosphate dehydrogenase	-0.46	-0.47	-0.11
Cofactor, Carrier, and Vitamin Biosynthesis	G1FZ6-3227	serC	3-phosphoserine/phosphohydroxythreonine aminotransferase	-0.355	0.88	-0.071
Cofactor, Carrier, and Vitamin Biosynthesis	G1FZ6-600	pdxA	4-hydroxythreonine-4-phosphate dehydrogenase	-0.38	-6.276	-0.102
Cofactor, Carrier, and Vitamin Biosynthesis	G1FZ6-1071	pdxH	pyridoxine/pyridoxamine 5'-phosphate oxidase	0.261	0.341	0.048
Cofactor, Carrier, and Vitamin Biosynthesis	G1FZ6-5643	pdxY	pyridoxamine kinase	0.127	-0.764	0.002
Cofactor, Carrier, and Vitamin Biosynthesis	G1FZ6-3884	iscU	scaffold protein	1.297	-2.313	-0.148
Cofactor, Carrier, and Vitamin Biosynthesis	G1FZ6-3882	hscB	co-chaperone HscB	0.813	-1.599	-0.136
Cofactor, Carrier, and Vitamin Biosynthesis	G1FZ6-4874	dnaK	molecular chaperone DnaK	-0.328	-1.79	-0.481
Cofactor, Carrier, and Vitamin Biosynthesis	G1FZ6-3881	hscA	chaperone protein HscA	0.532	-1.89	-0.329
Cell Structure Biosynthesis	G1FZ6-5104	waaA	3-deoxy-D-manno-octulosonic acid transferase	-0.231	-1.404	-0.049
Cell Structure Biosynthesis	G1FZ6-11	PA0011	lipid A biosynthesis lauroyl acyltransferase	0.214	-0.656	0.336
Cell Structure Biosynthesis	G1FZ6-3301	PA3242	lipid A biosynthesis lauroyl acyltransferase	-0.114	-3.395	-0.204
Cell Structure Biosynthesis	G1FZ6-3713	lpxB	lipid-A-disaccharide synthase	-0.711	1.509	-0.343
Cell Structure Biosynthesis	G1FZ6-3033	lpxK	tetraacyldisaccharide 4'-kinase	-1.151	-0.007	-0.43
Cell Structure Biosynthesis	G1FZ6-1824	PA1792	UDP-2,3-diacylglucosamine hydrolase	0.239	-2.975	-0.103
Cell Structure Biosynthesis	G1FZ6-3716	lpxD	UDP-3-O-acylglucosamine N-acyltransferase	-0.413	-1.96	-0.163
Cell Structure Biosynthesis	G1FZ6-3714	lpxA	acyl-[acyl-carrier-protein]--UDP-N- acetylglucosamine O-acyltransferase	-0.427	-1.381	-0.359
Cell Structure Biosynthesis	G1FZ6-4499	murG	undecaprenyldiphospho-muramoylpentapeptide beta-N- acetylglucosaminyltransferase	0.522	-0.325	-0.062
Cell Structure Biosynthesis	G1FZ6-4502	mraY	phospho-N-acetylmuramoyl-pentapeptide- transferase	0.383	-1.888	-0.114
Cell Structure Biosynthesis	G1FZ6-4538	murA	UDP-N-acetylglucosamine 1-carboxyvinyltransferase	-0.658	-2.936	-0.236
Cell Structure Biosynthesis	G1FZ6-3029	murB	UDP-N-acetylenolpyruvoylglucosamine reductase	-0.818	1.597	-0.108
Cell Structure Biosynthesis	G1FZ6-4503	murF	UDP-N-acetylmuramoyl-tripeptide--D-alanyl-D- alanine ligase	0.626	-0.798	-0.054
Cell Structure Biosynthesis	G1FZ6-4498	murC	UDP-N-acetylmuramate--L-alanine ligase	0.585	-1.872	-0.129
Cell Structure Biosynthesis	G1FZ6-4501	murD	UDP-N-acetylmuramoyl-L-alanyl-D-glutamate synthetase	0.666	-2.897	-0.041
Cell Structure Biosynthesis	G1FZ6-4758	murI	glutamate racemase	-0.336	1.783	-0.308
Cell Structure Biosynthesis	G1FZ6-4504	murE	UDP-N-acetylmuramoylalanyl-D-glutamate--2, 6-diaminopimelate ligase	0.705	-2.342	-0.062
Cell Structure Biosynthesis	G1FZ6-4497	ddlB	D-alanine--D-alanine ligase	0.482	-5.804	-0.044
Cell Structure Biosynthesis	G1FZ6-4274	ddlA	D-alanine--D-alanine ligase	0.233	-2.268	-0.009
Cell Structure Biosynthesis	G1FZ6-3620	arnB	UDP-4-amino-4-deoxy-L-arabinose--oxoglutarate aminotransferase	0.937	3.49	0.537
Cell Structure Biosynthesis	G1FZ6-3622	arnA	bifunctional UDP-glucuronic acid decarboxylase/UDP-4-amino-4-deoxy-L-arabinose formyltransferase	0.645	1.423	0.314
Cell Structure Biosynthesis	G1FZ6-3621	arnC	undecaprenyl-phosphate 4-deoxy-4-formamido-L-arabinose transferase	0.707	2.476	0.343
Cell Structure Biosynthesis	G1FZ6-3624	arnT	4-amino-4-deoxy-L-arabinose lipid A transferase	0.568	4.351	0.306
Metabolic Regulator Biosynthesis	G1FZ6-5499	betA	choline dehydrogenase	1.975	-1.476	-0.277
Metabolic Regulator Biosynthesis	G1FZ6-5500	betB	betaine aldehyde dehydrogenase	1.706	-0.576	-0.227
Metabolic Regulator Biosynthesis	G1FZ6-5460	spoT	guanosine-3',5'-bis(diphosphate) 3'-pyrophosphohydrolase	-0.086	-1.46	-0.121
Metabolic Regulator Biosynthesis	G1FZ6-3878	ndk	nucleoside diphosphate kinase	-0.237	-2.462	-0.144
Metabolic Regulator Biosynthesis	G1FZ6-954	relA	GTP pyrophosphokinase	0.224	-2.056	-0.108
Tetrapyrrole Biosynthesis	G1FZ6-4751	hemH	ferrochelatase	1.246	-1.777	-0.029
Tetrapyrrole Biosynthesis	G1FZ6-5150	hemE	uroporphyrinogen decarboxylase	0.111	-3.223	0.14
Tetrapyrrole Biosynthesis	G1FZ6-1574	hemN	oxygen-independent coproporphyrinogen-III oxidase	0.598	-2.505	0.352
Tetrapyrrole Biosynthesis	G1FZ6-1346	cyoE	protoheme IX farnesyltransferase	2.317	-1.349	-0.351
Tetrapyrrole Biosynthesis	G1FZ6-1809	cobA	uroporphyrin-III C-methyltransferase	-0.596	0.545	0.074
Tetrapyrrole Biosynthesis	G1FZ6-2651	cysG	siroheme synthase	-0.374	-0.789	-0.207
Tetrapyrrole Biosynthesis	G1FZ6-5380	hemD	uroporphyrinogen-III synthase	0.347	-1.637	-0.021
Tetrapyrrole Biosynthesis	G1FZ6-5381	hemC	porphobilinogen deaminase	0.252	-1.899	-0.124
Tetrapyrrole Biosynthesis	G1FZ6-5363	hemB	delta-aminolevulinic acid dehydratase	0.423	-6.437	-0.103
Tetrapyrrole Biosynthesis	G1FZ6-4051	hemL	glutamate-1-semialdehyde aminotransferase	-0.239	-1.937	0.035
Aromatic Compound Biosynthesis	G1FZ6-885	phhC	aromatic amino acid aminotransferase	-1.799	-6.228	-0.131
Aromatic Compound Biosynthesis	G1FZ6-3199	PA3139	aspartate aminotransferase	-0.228	-0.306	-0.273
Aromatic Compound Biosynthesis	G1FZ6-1789	pabB	para-aminobenzoate synthase component I	-0.117	0.93	0.505
Aromatic Compound Biosynthesis	G1FZ6-3016	pabC	4-amino-4-deoxychorismate lyase	-0.791	-5.08	-0.28
Aromatic Compound Biosynthesis	G1FZ6-4304	pchA	salicylate biosynthesis isochorismate synthase	1.715	-3.284	-0.368
Aromatic Compound Biosynthesis	G1FZ6-4303	pchB	isochorismate-pyruvate lyase	1.769	-2.947	-0.352
Other Biosynthesis	G1FZ6-5154	aroB	3-dehydroquinate synthase	0.121	-1.346	-0.094
Other Biosynthesis	G1FZ6-2994	PA2943	phospho-2-dehydro-3-deoxyheptonate aldolase	1.754	-1.514	-0.327
Other Biosynthesis	G1FZ6-1781	PA1750	phospho-2-dehydro-3-deoxyheptonate aldolase	-0.561	-1.798	-0.21
Other Biosynthesis	G1FZ6-4838	folK	2-amino-4-hydroxy-6- hydroxymethyldihydropteridine pyrophosphokinase	-0.322	3.627	0.643
Other Biosynthesis	G1FZ6-589	folB	dihydroneopterin aldolase	-0.177	-4.149	-0.107
Other Biosynthesis	G1FZ6-1705	folE2	GTP cyclohydrolase I	-0.605	-3.976	-0.125
Other Biosynthesis	G1FZ6-1037	pauA	pimeloyl-CoA synthetase	0.511	4.953	1.327
Other Biosynthesis	G1FZ6-506	bioF	8-amino-7-oxononanoate synthase	-0.587	-0.573	-0.262
Other Biosynthesis	G1FZ6-4662	ispB	octaprenyl-diphosphate synthase	-0.384	-1.282	-0.212
Other Biosynthesis	G1FZ6-4841	panD	aspartate alpha-decarboxylase	0.349	-3.39	0.426
Other Biosynthesis	G1FZ6-1712	aroC	chorismate synthase	-0.034	-2.48	-0.02
Other Biosynthesis	G1FZ6-4538	murA	UDP-N-acetylglucosamine 1-carboxyvinyltransferase	-0.658	-2.936	-0.236
Other Biosynthesis	G1FZ6-5155	aroK	shikimate kinase	-0.548	-1.206	-0.502
Other Biosynthesis	G1FZ6-4960	aroQ1	3-dehydroquinate dehydratase	-0.359	2.298	-0.129
Other Biosynthesis	G1FZ6-25	aroE	shikimate dehydrogenase	-0.029	-1.899	-0.349
Other Biosynthesis	G1FZ6-4572	gatA	aspartyl/glutamyl-tRNA amidotransferase subunit A	-0.122	4.633	-0.037
Other Biosynthesis	G1FZ6-4571	gatC	aspartyl/glutamyl-tRNA amidotransferase subunit C	-0.242	0.801	-0.056
Other Biosynthesis	G1FZ6-5322	gshA	glutamate--cysteine ligase	0.285	-1.319	0.104
Other Biosynthesis	G1FZ6-2222	PA2181	glutamate--cysteine ligase	-0.735	-1.419	0.39
Other Biosynthesis	G1FZ6-411	gshB	glutathione synthetase	-0.545	-4.301	-0.271
Other Biosynthesis	G1FZ6-2063	gor	glutathione reductase	0.296	-3.76	0.054
Other Biosynthesis	G1FZ6-5244	grx	glutaredoxin	0.079	-2.735	0.089
Other Biosynthesis	G1FZ6-5141	metY	O-acetylhomoserine aminocarboxypropyltransferase	1.288	-4.721	0.388
Other Biosynthesis	G1FZ6-3173	asd	aspartate-semialdehyde dehydrogenase	-0.118	-1.606	-0.082
Other Biosynthesis	G1FZ6-3172	PA3116	aspartate-semialdehyde dehydrogenase	-0.364	2.184	-0.023
Other Biosynthesis	G1FZ6-3807	hom	homoserine dehydrogenase	-0.253	-1.49	-0.013
Other Biosynthesis	G1FZ6-5323	argA	N-acetylglutamate synthase	1.147	-3.067	-0.331
Other Biosynthesis	G1FZ6-4488	argJ	bifunctional ornithine acetyltransferase/N-acetylglutamate synthase	-0.137	-2.997	-0.006
Other Biosynthesis	G1FZ6-911	aruC	acetylornithine aminotransferase	0.932	-1.682	-0.004
Other Biosynthesis	G1FZ6-5325	argE	acetylornithine deacetylase	0.318	0.104	0.043
Other Biosynthesis	G1FZ6-864	trxB2	thioredoxin reductase	0.015	-1.712	-0.44
Other Biosynthesis	G1FZ6-2656	trxB1	thioredoxin reductase	0.598	-1.988	0.089
Other Biosynthesis	G1FZ6-4116	ispA	geranyltranstransferase	-0.283	-4.91	-0.215
Other Biosynthesis	G1FZ6-9	glyQ	glycine--tRNA ligase subunit alpha	-0.168	-3.975	0.173
Other Biosynthesis	G1FZ6-8	glyS	glycine--tRNA ligase subunit beta	-0.192	-1.869	0.097
Other Biosynthesis	G1FZ6-3873	hisS	histidine--tRNA ligase	-0.491	-0.587	-0.021
Other Biosynthesis	G1FZ6-3770	lysS	lysine--tRNA ligase	-0.565	-0.955	-0.102
Other Biosynthesis	G1FZ6-3550	metG	methionine--tRNA ligase	-0.061	4.752	0.507
Other Biosynthesis	G1FZ6-2779	pheS	phenylalanine--tRNA ligase subunit alpha	-0.02	-3.51	-0.134
Other Biosynthesis	G1FZ6-977	proS	proline--tRNA ligase	-0.054	-3.108	0.018
Other Biosynthesis	G1FZ6-2652	serS	serine--tRNA ligase	-0.274	-3.205	-0.3
Other Biosynthesis	G1FZ6-2783	thrS	threonine--tRNA ligase	-0.375	-1.23	-0.11
Other Biosynthesis	G1FZ6-4527	trpS	tryptophan--tRNA ligase	-0.349	-0.234	-0.063
Other Biosynthesis	G1FZ6-673	tyrZ	tyrosine--tRNA ligase	-0.335	-1.24	-0.095
Other Biosynthesis	G1FZ6-4211	tyrS	tyrosine--tRNA ligase	1.192	-0.297	0.294
Other Biosynthesis	G1FZ6-984	aspS	aspartate--tRNA ligase	-0.248	-2.623	-0.194
Other Biosynthesis	G1FZ6-919	alaS	alanine--tRNA ligase	-0.15	-1.645	-0.021
Other Biosynthesis	G1FZ6-4061	leuS	leucine--tRNA ligase	-0.135	-2.585	-0.155
Other Biosynthesis	G1FZ6-4653	ileS	isoleucine--tRNA ligase	-0.228	-2.467	-0.14
Other Biosynthesis	G1FZ6-1826	glnS	glutamine--tRNA ligase	-0.331	-2.082	-0.167
Other Biosynthesis	G1FZ6-1827	cysS	cysteine--tRNA ligase	-0.297	1.292	0.048
Other Biosynthesis	G1FZ6-5167	argS	arginine--tRNA ligase	-0.503	-0.433	-0.134

## Sheet: Cell Exterior
Category	Locus tag	Gene	Product	Log2FC Single-IR vs IRp	Log2FC Mixed-IR vs Single-IR	Log2FC Mixed-IRp vs IRp
Transport Proteins	G1FZ6-4743	uraA	uracil permease	-0.159	-3.226	-0.148
Transport Proteins	G1FZ6-208	PA0206	spermidine/putrescine ABC transporter ATP-binding protein	0.559	2.848	0.49
Transport Proteins	G1FZ6-302	spuD	putrescine ABC transporter substrate-binding protein SpuD	0.129	-0.791	0.24
Transport Proteins	G1FZ6-303	spuE	spermidine ABC transporter substrate-binding protein SpuE	-0.032	-0.631	0.301
Transport Proteins	G1FZ6-305	spuG	polyamine transporter PotH	0.148	0.714	0.277
Transport Proteins	G1FZ6-306	spuH	polyamine transporter PotI	0.037	3.188	0.035
Transport Proteins	G1FZ6-3676	potA	polyamine transporter ATP-binding protein PotA	0.474	-3.662	-0.205
Transport Proteins	G1FZ6-3677	potB	polyamine ABC transporter permease PotB	0.686	-0.865	0.213
Transport Proteins	G1FZ6-3678	potC	polyamine ABC transporter permease PotC	0.957	1.324	-0.052
Transport Proteins	G1FZ6-3679	potD	polyamine ABC transporter substrate-binding protein PotD	0.499	3.123	0.562
Transport Proteins	G1FZ6-4006	PA3933	choline transporter	0.247	1.254	0.162
Transport Proteins	G1FZ6-5412	PA5291	choline transporter	-0.157	-0.089	0.325
Transport Proteins	G1FZ6-5502	betT1	choline transporter BetT	2.176	-1.524	-0.082
Transport Proteins	G1FZ6-1984	rbsB	ribose ABC transporter substrate-binding protein	-0.524	0.169	-0.615
Transport Proteins	G1FZ6-1985	rbsA	ribose transporter RbsA	-0.374	3.779	-0.443
Transport Proteins	G1FZ6-1986	rbsC	ribose ABC transporter permease	0.243	-1.504	-0.281
Transport Proteins	G1FZ6-2377	PA2338	maltose/mannitol ABC transporter substrate-binding protein	-0.11	5.306	-0.076
Transport Proteins	G1FZ6-2378	PA2339	binding-protein-dependent maltose/mannitol transport protein	0.091	0.795	-0.396
Transport Proteins	G1FZ6-2380	PA2341	maltose ABC transporter ATP-binding protein	-0.213	5.855	1.684
Transport Proteins	G1FZ6-3111	pelG	pellicle/biofilm biosynthesis Wzx-like polysaccharide transporter PelG	0.076	3.96	0.604
Transport Proteins	G1FZ6-3248	PA3188	sugar ABC transporter permease	-1.678	1.088	-1.83
Transport Proteins	G1FZ6-3249	PA3189	sugar ABC transporter permease	-1.766	-1.128	-1.941
Transport Proteins	G1FZ6-3250	PA3190	sugar ABC transporter substrate-binding protein	-1.154	-3.04	-1.85
Transport Proteins	G1FZ6-3628	fruA	PTS system fructose-specific transporter subunit IIBC	0.024	-0.074	-1.354
Transport Proteins	G1FZ6-3630	fruI	PTS system fructose-specific transporter subunit FruI	-0.099	-2.835	-1.486
Transport Proteins	G1FZ6-3650	glpF	glycerol uptake facilitator protein	0.215	-0.435	-0.39
Transport Proteins	G1FZ6-4186	PA4113	sugar efflux transporter	0.16	1.765	-0.357
Transport Proteins	G1FZ6-218	PA0216	malonate transporter MadM	-0.862	3.122	-0.188
Transport Proteins	G1FZ6-237	pcaK	4-hydroxybenzoate transporter PcaK	-1.607	5.001	1.688
Transport Proteins	G1FZ6-900	PA0885	C4-dicarboxylate transporter	0.163	7.692	2.093
Transport Proteins	G1FZ6-901	PA0886	C4-dicarboxylate transporter	0.002	5.111	-0.14
Transport Proteins	G1FZ6-1039	mucK	cis,cis-muconate transporter MucK	-0.077	3.59	-0.066
Transport Proteins	G1FZ6-1208	dctA	C4-dicarboxylate transport protein	-0.363	3.552	-0.456
Transport Proteins	G1FZ6-3293	PA3234	acetate permease	-0.505	-1.221	-0.088
Transport Proteins	G1FZ6-5285	PA5168	dicarboxylate transporter	-0.18	-1.992	-0.21
Transport Proteins	G1FZ6-5286	PA5169	C4-dicarboxylate transporter	-0.517	-5.764	-0.392
Transport Proteins	G1FZ6-5596	PA5468	citrate transporter	0.598	-1.765	-0.418
Transport Proteins	G1FZ6-5604	citA	citrate transporter	1.749	1.067	0.484
Transport Proteins	G1FZ6-5657	PA5530	MFS dicarboxylate transporter	0.858	-0.596	-0.253
Transport Proteins	G1FZ6-29	PA0029	sulfate transporter	-0.381	-1.588	0.106
Transport Proteins	G1FZ6-105	PA0103	sulfate transporter	-0.44	-0.637	0.415
Transport Proteins	G1FZ6-283	cysW	sulfate transporter CysW	1.556	1.628	0.306
Transport Proteins	G1FZ6-284	cysT	sulfate transporter CysT	1.658	-1.905	0.487
Transport Proteins	G1FZ6-401	PA0397	cation efflux system protein	0.189	4.245	-0.297
Transport Proteins	G1FZ6-454	PA0450	phosphate transporter	0.341	2.912	-0.319
Transport Proteins	G1FZ6-823	PA0809	divalent metal cation transporter MntH	2.18	-3.181	-0.167
Transport Proteins	G1FZ6-861	PA0846	sulfate transporter CysZ	-0.597	-5.042	-0.047
Transport Proteins	G1FZ6-932	mgtE	Mg transporter MgtE	0.915	-1.407	-0.075
Transport Proteins	G1FZ6-1455	PA1429	cation-transporting P-type ATPase	-1.331	7.809	0.269
Transport Proteins	G1FZ6-1520	cysP	sulfate ABC transporter substrate-binding protein	0.368	-1.848	0.12
Transport Proteins	G1FZ6-1577	PA1549	cation-transporting P-type ATPase	-0.356	0.035	-0.076
Transport Proteins	G1FZ6-1663	kdpA	potassium-transporting ATPase subunit A	-0.016	0.875	1.106
Transport Proteins	G1FZ6-1664	kdpB	potassium-transporting ATPase subunit B	0.286	3.298	1.174
Transport Proteins	G1FZ6-1678	PA1647	sulfate transporter	0.129	2.236	0.32
Transport Proteins	G1FZ6-1815	nasA	nitrate transporter	-0.106	5.4	1.289
Transport Proteins	G1FZ6-1901	modB	molybdenum ABC transporter permease ModB	-0.391	3.173	0.292
Transport Proteins	G1FZ6-1902	modA	molybdenum ABC transporter substrate-binding protein ModA	-0.342	-1.202	-0.231
Transport Proteins	G1FZ6-2472	PA2435	cation-transporting P-type ATPase	-0.489	2.252	-0.057
Transport Proteins	G1FZ6-2555	czcA	resistance-nodulation-cell division (RND) divalent metal cation efflux transporter CzcA	0.288	5.023	0.857
Transport Proteins	G1FZ6-2556	czcB	resistance-nodulation-cell division (RND) divalent metal cation efflux membrane fusion protein CzcB	0.242	3.781	0.262
Transport Proteins	G1FZ6-2599	PA2563	sulfate transporter	-0.241	0.982	0.109
Transport Proteins	G1FZ6-3046	nqrF	Na(+)-translocating NADH-quinone reductase subunit F	-0.393	1.359	-0.167
Transport Proteins	G1FZ6-3047	nqrE	Na(+)-translocating NADH-quinone reductase subunit E	-0.23	-3.988	0.172
Transport Proteins	G1FZ6-3048	nqrD	Na(+)-translocating NADH-quinone reductase subunit D	-0.431	2.026	-0.133
Transport Proteins	G1FZ6-3049	nqrC	Na(+)-translocating NADH-quinone reductase subunit C	-0.331	-0.193	-0.053
Transport Proteins	G1FZ6-3050	nqrB	Na(+)-translocating NADH-quinone reductase subunit B	-0.426	0.206	-0.087
Transport Proteins	G1FZ6-3051	nqrA	Na(+)-translocating NADH-quinone reductase subunit A	-0.423	1.81	0.04
Transport Proteins	G1FZ6-3378	PA3314	phosphonates ABC transporter ATP-binding protein	-0.141	1.225	0.24
Transport Proteins	G1FZ6-3379	PA3315	phosphonates ABC transporter permease	-0.067	-3.916	-0.014
Transport Proteins	G1FZ6-3449	PA3383	phosphonate ABC transporter substrate-binding protein	0.78	6.613	2.269
Transport Proteins	G1FZ6-3460	nosF	copper ABC transporter ATP-binding protein	-1.408	3.254	-0.12
Transport Proteins	G1FZ6-3861	oprC	copper transport outer membrane porin OprC	-2.539	-1.025	-0.247
Transport Proteins	G1FZ6-3974	fecA	Fe(III) dicitrate transporter FecA	1.03	1.716	-0.124
Transport Proteins	G1FZ6-4376	PA4292	phosphate transporter	-0.386	-0.207	-0.095
Transport Proteins	G1FZ6-4786	hitB	iron (III)-transporter permease HitB	1.088	-0.502	-0.047
Transport Proteins	G1FZ6-4939	mgtA	Mg(2+) transport ATPase	0.506	3.641	1.436
Transport Proteins	G1FZ6-5326	PA5207	phosphate transporter	0.378	-0.17	0.011
Transport Proteins	G1FZ6-5389	corA	magnesium/cobalt transporter	0.091	-1.534	0.321
Transport Proteins	G1FZ6-5408	amtB	ammonium transporter	0.357	-1.306	0.162
Transport Proteins	G1FZ6-5488	pstB	phosphate ABC transporter ATP-binding protein	-0.036	4.283	0.055
Transport Proteins	G1FZ6-5489	pstA	phosphate ABC transporter permease	-0.491	4.673	1.202
Transport Proteins	G1FZ6-5490	pstC	phosphate ABC transporter permease	-0.272	2.295	-0.067
Transport Proteins	G1FZ6-5491	pstS	phosphate ABC transporter substrate-binding protein	0.136	2.002	0.253
Transport Proteins	G1FZ6-5627	znuC	zinc transporter ZnuC	-0.182	-6.328	-0.255
Transport Proteins	G1FZ6-5628	znuB	zinc ABC transporter permease	-0.125	-1.305	0.041
Transport Proteins	G1FZ6-107	coxB	cytochrome C oxidase subunit II	1.487	1.373	0.298
Transport Proteins	G1FZ6-108	coxA	cytochrome C oxidase subunit I	0.862	2.434	0.034
Transport Proteins	G1FZ6-110	coIII	cytochrome C oxidase subunit III	1.71	2.607	0.334
Transport Proteins	G1FZ6-131	gabP	gamma-aminobutyrate permease	-0.84	1.225	-0.212
Transport Proteins	G1FZ6-231	pcaT	dicarboxylic acid transporter PcaT	-0.304	3.319	1.722
Transport Proteins	G1FZ6-289	gpuP	3-guanidinopropionate transporter	-0.261	5.306	2.16
Transport Proteins	G1FZ6-429	mexA	multidrug resistance protein MexA	-0.048	-4.723	-0.196
Transport Proteins	G1FZ6-430	mexB	multidrug resistance protein MexB	-0.006	-2.346	-0.043
Transport Proteins	G1FZ6-457	PA0451a	amino acid ABC transporter substrate-binding protein	-0.013	2.896	0.036
Transport Proteins	G1FZ6-526	PA0521	cytochrome C oxidase subunit	-2.855		-0.482
Transport Proteins	G1FZ6-796	putP	sodium/proline symporter PutP	-0.63	0.885	0.222
Transport Proteins	G1FZ6-803	PA0789	amino acid permease	-0.603	-1.002	-0.306
Transport Proteins	G1FZ6-881	aroP2	aromatic amino acid transporter AroP	-3.067	0.774	-0.239
Transport Proteins	G1FZ6-904	aotJ	arginine/ornithine ABC transporter substrate-binding protein AotJ	-0.163	-6.991	-0.077
Transport Proteins	G1FZ6-905	aotQ	arginine/ornithine ABC transporter permease AotQ	-0.242	-0.806	-0.215
Transport Proteins	G1FZ6-908	aotP	arginine/ornithine ABC transporter ATP-binding protein AotP	-0.096	-0.391	-0.277
Transport Proteins	G1FZ6-1077	PA1054	monovalent cation/H+ antiporter subunit A	-0.42	2.628	-0.238
Transport Proteins	G1FZ6-1078	PA1055	monovalent cation/H+ antiporter subunit C	-0.693	-3.272	-0.128
Transport Proteins	G1FZ6-1079	PA1056	monovalent cation/H+ antiporter subunit D	-0.178	3.248	0.268
Transport Proteins	G1FZ6-1080	PA1057	monovalent cation/H+ antiporter subunit E	-0.608	3.72	0.257
Transport Proteins	G1FZ6-1082	PA1059	monovalent cation/H+ antiporter subunit G	-0.501	1.083	-0.032
Transport Proteins	G1FZ6-1095	braE	branched-chain amino acid ABC transporter permease BraE	-0.615	1.053	-0.519
Transport Proteins	G1FZ6-1096	braD	branched-chain amino acid ABC transporter permease BraD	-0.378	0.61	-0.226
Transport Proteins	G1FZ6-1097	braC	branched-chain amino acid ABC transporter substrate-binding protein BraC	0.063	-3.28	-0.246
Transport Proteins	G1FZ6-1173	PA1147	amino acid permease	-0.778	-2.581	-0.268
Transport Proteins	G1FZ6-1219	PA1194	amino acid permease	-0.093	-1.218	-0.044
Transport Proteins	G1FZ6-1281	PA1256	amino acid ABC transporter ATP binding protein	0.681	-6.826	0.291
Transport Proteins	G1FZ6-1282	PA1257	amino acid ABC transporter permease	0.592	4.815	2.351
Transport Proteins	G1FZ6-1285	PA1260	amino acid ABC transporter substrate-binding protein	-0.616	6.478	0.807
Transport Proteins	G1FZ6-1365	PA1339	amino acid ABC transporter ATP binding protein	0.01	-1.458	-0.013
Transport Proteins	G1FZ6-1366	PA1340	amino acid ABC transporter permease	-0.012	-2.317	0.005
Transport Proteins	G1FZ6-1387	PA1361	multidrug resistance protein PmpM	-0.826	-3.253	-0.19
Transport Proteins	G1FZ6-1512	PA1485	amino acid permease	0.604	2.898	0.305
Transport Proteins	G1FZ6-1580	ccoP1	cytochrome C oxidase cbb3-type subunit CcoP	-0.09	-4.795	-0.126
Transport Proteins	G1FZ6-1581	ccoQ1	cytochrome C oxidase cbb3-type subunit CcoQ	-0.093	-8.112	-0.55
Transport Proteins	G1FZ6-1582	ccoO1	cbb3-type cytochrome C oxidase subunit II	-0.018	-4.148	-0.036
Transport Proteins	G1FZ6-1583	ccoN1	cbb3-type cytochrome C oxidase subunit I	0.008	-1.666	-0.073
Transport Proteins	G1FZ6-1584	ccoP2	cytochrome C oxidase cbb3-type subunit CcoP	0.601	-3.883	0.426
Transport Proteins	G1FZ6-1585	ccoQ2	cytochrome C oxidase cbb3-type subunit CcoQ	0.558	-1.948	0.463
Transport Proteins	G1FZ6-1586	ccoO2	cbb3-type cytochrome C oxidase subunit II	0.646	-5.455	0.588
Transport Proteins	G1FZ6-1587	ccoN2	cbb3-type cytochrome C oxidase subunit I	0.652	-2.827	0.588
Transport Proteins	G1FZ6-1620	braB	branched-chain amino acid transporter	-0.635	-1.44	0.001
Transport Proteins	G1FZ6-1857	PA1819	amino acid permease	0.014	-3.756	-0.022
Transport Proteins	G1FZ6-1895	PA1856	cbb3-type cytochrome C oxidase subunit I	0.423	3.796	-0.227
Transport Proteins	G1FZ6-1956	PA1916	amino acid permease	-0.047	4.127	0.345
Transport Proteins	G1FZ6-2009	braZ	branched-chain amino acid transport system 3 carrier protein	-0.619	0.774	-0.316
Transport Proteins	G1FZ6-2079	PA2041	amino acid permease	-0.593	2.397	-0.318
Transport Proteins	G1FZ6-2080	PA2042	serine/threonine transporter SstT	-0.822	-1.028	-0.044
Transport Proteins	G1FZ6-2117	PA2079	amino acid permease	-0.46	0.38	0.018
Transport Proteins	G1FZ6-2242	PA2202	amino acid permease	0.571	2.964	-0.055
Transport Proteins	G1FZ6-2243	PA2203	amino acid permease	1.351	-2.019	0.202
Transport Proteins	G1FZ6-2291	PA2252	AGCS sodium/alanine/glycine symporter	-0.124	-2.314	-0.215
Transport Proteins	G1FZ6-2361	PA2322	gluconate permease	-1.349	-0.201	-0.926
Transport Proteins	G1FZ6-2568	PA2533	sodium:alanine symporter	-0.255	-0.969	-0.048
Transport Proteins	G1FZ6-2975	hisM	histidine ABC transporter permease HisM	0.133	4.942	1.87
Transport Proteins	G1FZ6-2976	hisP	histidine ABC transporter ATP-binding protein HisP	0.685	2.201
Transport Proteins	G1FZ6-3052	aroP1	aromatic amino acid transporter AroP	-0.398	-1.129	-0.087
Transport Proteins	G1FZ6-3236	gltS	glutamate/sodium ion symporter GltS	0.406	3.77	0.555
Transport Proteins	G1FZ6-3426	PA3362	transporter protein AmiS	1.538	-3.218	-0.223
Transport Proteins	G1FZ6-3510	PA3442	aliphatic sulfonates ABC transporter ATP-binding subunit	3.065	-5.608	-0.148
Transport Proteins	G1FZ6-3711	PA3641	amino acid permease	0.605	-2.479	-0.171
Transport Proteins	G1FZ6-3831	PA3760	N-acetyl-D-glucosamine phosphotransferase system transporter	-0.465	4.882	0.811
Transport Proteins	G1FZ6-3832	PA3761	N-acetyl-D-glucosamine phosphotransferase system transporter	-0.507	3.198	0.28
Transport Proteins	G1FZ6-3837	PA3766	aromatic amino acid transporter	0.645	2.32	0.707
Transport Proteins	G1FZ6-4009	PA3936	taurine ABC transporter permease	1.767	-5.244	0.023
Transport Proteins	G1FZ6-4010	PA3937	taurine ABC transporter ATP-binding protein	2.136	-5.574	0.372
Transport Proteins	G1FZ6-4144	PA4072	amino acid permease	0.55	0.022	4.257
Transport Proteins	G1FZ6-4206	PA4133	cbb3-type cytochrome C oxidase subunit I	-1.171	-2.819	-0.191
Transport Proteins	G1FZ6-4595	PA4506	peptide ABC transporter ATP-binding protein	-0.58	8.353	4.43
Transport Proteins	G1FZ6-4722	lysP	lysine-specific permease	-0.528	-1.921	-0.04
Transport Proteins	G1FZ6-4812	PA4706	hemin importer ATP-binding subunit	0.919	0.199	-0.295
Transport Proteins	G1FZ6-4869	PA4757	leucine export protein LeuE	-0.348	1.311	-0.018
Transport Proteins	G1FZ6-4918	PA4804	amino acid permease	0.311	2.223	-0.24
Transport Proteins	G1FZ6-4924	fdnI	nitrate-inducible formate dehydrogenase subunit gamma	-0.648	1.232	0.486
Transport Proteins	G1FZ6-4925	fdnH	nitrate-inducible formate dehydrogenase subunit beta	-0.629	-3.119	-0.032
Transport Proteins	G1FZ6-5025	PA4911	branched-chain amino acid ABC transporter permease	0.682	8.735	5.66
Transport Proteins	G1FZ6-5026	PA4912	branched-chain amino acid ABC transporter	0.693	0.339	-0.329
Transport Proteins	G1FZ6-5097	PA4981	amino acid permease	0.474	3.693	-0.07
Transport Proteins	G1FZ6-5212	PA5097	amino acid permease	-1.713	1.78	-0.418
Transport Proteins	G1FZ6-5269	PA5153	amino acid ABC transporter substrate-binding protein	0.521	-2.478	-0.137
Transport Proteins	G1FZ6-5271	PA5155	amino acid ABC transporter permease	0.285	-3.591	-0.113
Transport Proteins	G1FZ6-5275	PA5159	multidrug resistance protein	1.229	1.08	-0.159
Transport Proteins	G1FZ6-5439	PA5317	dipeptide ABC transporter substrate-binding protein	0.108	-0.18	0.323
Transport Proteins	G1FZ6-5561	mtr	tryptophan permease	-0.331	-3.742	0.311
Transport Proteins	G1FZ6-5607	gltP	glutamate/aspartate:proton symporter	-1.177	-2.36	0.333
Transport Proteins	G1FZ6-5631	PA5504	D-methionine ABC transporter	-0.221	-2.516	-0.151
Cell Wall Biogenesis/Organization Proteins	G1FZ6-504	PA0499	pili assembly chaperone	-0.09	3.644	0.206
Cell Wall Biogenesis/Organization Proteins	G1FZ6-603	PA0596	hypothetical protein	0.302	0.988	-0.057
Cell Wall Biogenesis/Organization Proteins	G1FZ6-604	PA0597	nucleotidyl transferase	1.016	-3.674	0.116
Cell Wall Biogenesis/Organization Proteins	G1FZ6-744	PA0732	hypothetical protein	-0.082	0.56	-0.234
Cell Wall Biogenesis/Organization Proteins	G1FZ6-801	PA0788	hypothetical protein	0.592	3.03	-0.163
Cell Wall Biogenesis/Organization Proteins	G1FZ6-884	pbpG	D-alanyl-D-alanine endopeptidase	1.07	-0.596	-0.19
Cell Wall Biogenesis/Organization Proteins	G1FZ6-1012	cupC2	chaperone CupC2			4.558
Cell Wall Biogenesis/Organization Proteins	G1FZ6-1108	flgJ	peptidoglycan hydrolase FlgJ	0.068	1.355	-0.07
Cell Wall Biogenesis/Organization Proteins	G1FZ6-1247	PA1222	membrane-bound lytic murein transglycosylase A	-0.515	0.378	-0.178
Cell Wall Biogenesis/Organization Proteins	G1FZ6-1997	bacA	undecaprenyl-diphosphatase	-0.104	-2.731	-0.039
Cell Wall Biogenesis/Organization Proteins	G1FZ6-2311	pbpC	penicillin-binding protein 3A	1.006	-0.2	0.127
Cell Wall Biogenesis/Organization Proteins	G1FZ6-2904	PA2854	hypothetical protein	0.21	-0.5	-0.088
Cell Wall Biogenesis/Organization Proteins	G1FZ6-2943	atuH	long-chain-acyl-CoA synthetase	0.364	2.761	0.365
Cell Wall Biogenesis/Organization Proteins	G1FZ6-3015	PA2963	hypothetical protein	-0.247	3.27	0.508
Cell Wall Biogenesis/Organization Proteins	G1FZ6-3029	murB	UDP-N-acetylenolpyruvoylglucosamine reductase	-0.818	1.597	-0.108
Cell Wall Biogenesis/Organization Proteins	G1FZ6-3057	nagZ	beta-hexosaminidase	-0.319	-1.909	-0.002
Cell Wall Biogenesis/Organization Proteins	G1FZ6-3205	wbpL	glycosyltransferase WbpL	-0.571	-0.772	-0.085
Cell Wall Biogenesis/Organization Proteins	G1FZ6-3208	wbpI	UDP-2,3-diacetamido-2,3-dideoxy-D-glucuronate 2-epimeras	-0.928	-0.212	-0.23
Cell Wall Biogenesis/Organization Proteins	G1FZ6-3215	wbpE	UDP-2-acetamido-2-deoxy-3-oxo-D-glucuronate aminotransferase	-0.506	0.199	-0.114
Cell Wall Biogenesis/Organization Proteins	G1FZ6-3216	wbpD	UDP-2-acetamido-3-amino-2, 3-dideoxy-D-glucuronate N-acetyltransferase	-0.62	0.021	-0.305
Cell Wall Biogenesis/Organization Proteins	G1FZ6-3218	wbpB	UDP-N-acetyl-2-amino-2-deoxy-D-glucuronate oxidase	-0.473	-2.197	-0.019
Cell Wall Biogenesis/Organization Proteins	G1FZ6-3219	wbpA	UDP-N-acetyl-d-glucosamine 6-dehydrogenase	-0.359	-3.249	-0.105
Cell Wall Biogenesis/Organization Proteins	G1FZ6-3722	uppS	ditrans,polycis-undecaprenyl-diphosphate synthase	-0.33	-1.057	-0.102
Cell Wall Biogenesis/Organization Proteins	G1FZ6-4059	PA3985	hypothetical protein	-0.109	0.888	0.126
Cell Wall Biogenesis/Organization Proteins	G1FZ6-4093	mpl	UDP-N-acetylmuramate:L-alanyl-gamma-D-glutamyl- meso-diaminopimelate ligase	0.009	-1.91	0.083
Cell Wall Biogenesis/Organization Proteins	G1FZ6-4157	cupB2	chaperone CupB2			1.528
Cell Wall Biogenesis/Organization Proteins	G1FZ6-4274	ddlA	D-alanine--D-alanine ligase	0.233	-2.268	-0.009
Cell Wall Biogenesis/Organization Proteins	G1FZ6-4497	ddlB	D-alanine--D-alanine ligase	0.482	-5.804	-0.044
Cell Wall Biogenesis/Organization Proteins	G1FZ6-4498	murC	UDP-N-acetylmuramate--L-alanine ligase	0.585	-1.872	-0.129
Cell Wall Biogenesis/Organization Proteins	G1FZ6-4499	murG	undecaprenyldiphospho-muramoylpentapeptide beta-N- acetylglucosaminyltransferase	0.522	-0.325	-0.062
Cell Wall Biogenesis/Organization Proteins	G1FZ6-4500	ftsW	cell division protein FtsW	0.781	-3.357	-0.112
Cell Wall Biogenesis/Organization Proteins	G1FZ6-4501	murD	UDP-N-acetylmuramoyl-L-alanyl-D-glutamate synthetase	0.666	-2.897	-0.041
Cell Wall Biogenesis/Organization Proteins	G1FZ6-4502	mraY	phospho-N-acetylmuramoyl-pentapeptide- transferase	0.383	-1.888	-0.114
Cell Wall Biogenesis/Organization Proteins	G1FZ6-4503	murF	UDP-N-acetylmuramoyl-tripeptide--D-alanyl-D- alanine ligase	0.626	-0.798	-0.054
Cell Wall Biogenesis/Organization Proteins	G1FZ6-4504	murE	UDP-N-acetylmuramoylalanyl-D-glutamate--2, 6-diaminopimelate ligase	0.705	-2.342	-0.062
Cell Wall Biogenesis/Organization Proteins	G1FZ6-4511	PA4423	hypothetical protein	-0.182	-3.326	0.095
Cell Wall Biogenesis/Organization Proteins	G1FZ6-4538	murA	UDP-N-acetylglucosamine 1-carboxyvinyltransferase	-0.658	-2.936	-0.236
Cell Wall Biogenesis/Organization Proteins	G1FZ6-4574	PA4485	hypothetical protein	-0.741	1.671	-0.095
Cell Wall Biogenesis/Organization Proteins	G1FZ6-4655	PA4562	hypothetical protein	-0.246	3.13	-0.116
Cell Wall Biogenesis/Organization Proteins	G1FZ6-4747	PA4651	pili assembly chaperone	-1.248	-0.119	-0.16
Cell Wall Biogenesis/Organization Proteins	G1FZ6-4758	murI	glutamate racemase	-0.336	1.783	-0.308
Cell Wall Biogenesis/Organization Proteins	G1FZ6-4861	glmM	phosphoglucosamine mutase	-0.325	-2.063	-0.274
Cell Wall Biogenesis/Organization Proteins	G1FZ6-5044	alr	biosynthetic alanine racemase	-0.035	-1.903	-0.398
Cell Wall Biogenesis/Organization Proteins	G1FZ6-5085	cpdA	cAMP phosphodiesterase	-1.136	-5.014	-0.58
Cell Wall Biogenesis/Organization Proteins	G1FZ6-5161	ponA	penicillin-binding protein 1A	-0.414	-1.945	-0.086
Cell Wall Biogenesis/Organization Proteins	G1FZ6-5249	PA5134	carboxyl-terminal protease	-0.246	-2.405	-0.013
Cell Wall Biogenesis/Organization Proteins	G1FZ6-5317	PA5198	LD-carboxypeptidase	-0.231	0.539	-0.094
Cell Wall Biogenesis/Organization Proteins	G1FZ6-5641	PA5514	beta-lactamase	0.078	2.069	-0.022
Cell Wall Biogenesis/Organization Proteins	G1FZ6-5679	glmU	bifunctional glucosamine-1-phosphate acetyltransferase/N-acetylglucosamine-1-phosphate uridyltransferase	0.384	-2.113	0.013
Lipopolysaccharide Metabolism Proteins	G1FZ6-4757	pagL	lipid A 3-O-deacylase	0.3	-4.376	-0.238
Lipopolysaccharide Metabolism Proteins	G1FZ6-3714	lpxA	acyl-[acyl-carrier-protein]--UDP-N- acetylglucosamine O-acyltransferase	-0.427	-1.381	-0.359
Lipopolysaccharide Metabolism Proteins	G1FZ6-1034	PA1014	glycosyl transferase family protein	0.12	1.838	0.179
Lipopolysaccharide Metabolism Proteins	G1FZ6-3031	kdsB	3-deoxy-manno-octulosonate cytidylyltransferase	-0.254	-4.889	-0.049
Lipopolysaccharide Metabolism Proteins	G1FZ6-3217	PA3157	acetyltransferase	-0.672	1.489	0.087
Lipopolysaccharide Metabolism Proteins	G1FZ6-3301	PA3242	lipid A biosynthesis lauroyl acyltransferase	-0.114	-3.395	-0.204
Lipopolysaccharide Metabolism Proteins	G1FZ6-3620	arnB	UDP-4-amino-4-deoxy-L-arabinose--oxoglutarate aminotransferase	0.937	3.49	0.537
Lipopolysaccharide Metabolism Proteins	G1FZ6-3621	arnC	undecaprenyl-phosphate 4-deoxy-4-formamido-L-arabinose transferase	0.707	2.476	0.343
Lipopolysaccharide Metabolism Proteins	G1FZ6-3622	arnA	bifunctional UDP-glucuronic acid decarboxylase/UDP-4-amino-4-deoxy-L-arabinose formyltransferase	0.645	1.423	0.314
Lipopolysaccharide Metabolism Proteins	G1FZ6-3623	arnD	4-deoxy-4-formamido-L-arabinose- phosphoundecaprenol deformylase ArnD	0.449	8.175	0.004
Lipopolysaccharide Metabolism Proteins	G1FZ6-3624	arnT	4-amino-4-deoxy-L-arabinose lipid A transferase	0.568	4.351	0.306
Lipopolysaccharide Metabolism Proteins	G1FZ6-4546	PA4457	arabinose-5-phosphate isomerase KdsD	-0.132	-3.488	-0.265
Lipopolysaccharide Metabolism Proteins	G1FZ6-4547	PA4458	hypothetical protein	-0.074	-6.75	-0.194
Lipopolysaccharide Metabolism Proteins	G1FZ6-5117	PA5001	hypothetical protein	-0.493	1.385	-0.132
Lipopolysaccharide Metabolism Proteins	G1FZ6-5119	PA5003	hypothetical protein	-0.407	-1.014	-0.124
Lipopolysaccharide Metabolism Proteins	G1FZ6-5358	PA5238	O-antigen acetylase	0.123	2.916	0.448
Lipopolysaccharide Metabolism Proteins	G1FZ6-5679	glmU	bifunctional glucosamine-1-phosphate acetyltransferase/N-acetylglucosamine-1-phosphate uridyltransferase	0.384	-2.113	0.013
Lipopolysaccharide Metabolism Proteins	G1FZ6-2060	PA2022	UDP-glucose 6-dehydrogenase	0.872	1.112	-0.567
Lipopolysaccharide Metabolism Proteins	G1FZ6-3706	kdsA	2-dehydro-3-deoxyphosphooctonate aldolase	-0.263	1.814	0.016
Lipopolysaccharide Metabolism Proteins	G1FZ6-958	PA0938	hypothetical protein	0.246	-1.643	0.201
Lipopolysaccharide Metabolism Proteins	G1FZ6-3202	wbpM	nucleotide sugar epimerase/dehydratase WbpM	0.215	-1.385	0.03
Lipopolysaccharide Metabolism Proteins	G1FZ6-3206	wbpK	NAD-dependent epimerase/dehydratase	-0.87	0.813	-0.235
Lipopolysaccharide Metabolism Proteins	G1FZ6-3215	wbpE	UDP-2-acetamido-2-deoxy-3-oxo-D-glucuronate aminotransferase	-0.506	0.199	-0.114
Lipopolysaccharide Metabolism Proteins	G1FZ6-5575	wbpZ	glycosyltransferase WbpZ	0.596	-0.209	0.1
Lipopolysaccharide Metabolism Proteins	G1FZ6-5576	wbpY	glycosyltransferase WbpY	-0.319	-2.136	0.006
Lipopolysaccharide Metabolism Proteins	G1FZ6-5579	wzm	LPS efflux transporter membrane protein	-0.523	1.348	0.079
Lipopolysaccharide Metabolism Proteins	G1FZ6-5580	wbpW	phosphomannose isomerase/mannose-1-phosphate guanylyl transferase	-0.582	-0.297	-0.156
Lipopolysaccharide Metabolism Proteins	G1FZ6-5582	rmd	oxidoreductase Rmd	-0.003	-1.378	0.014
Lipopolysaccharide Metabolism Proteins	G1FZ6-5583	PA5455	hypothetical protein	-0.366	0.793	-0.003
Lipopolysaccharide Metabolism Proteins	G1FZ6-5584	PA5456	hypothetical protein	-0.366	2.136	-0.008
Lipopolysaccharide Metabolism Proteins	G1FZ6-5585	PA5457	hypothetical protein	-0.388	1.928	-0.245
Lipopolysaccharide Metabolism Proteins	G1FZ6-5586	PA5458	acyltransferase	-0.209	1.228	-0.074
Lipopolysaccharide Metabolism Proteins	G1FZ6-5587	PA5459	hypothetical protein	-0.267	1.913	-0.042
Lipopolysaccharide Metabolism Proteins	G1FZ6-5581	gmd	GDP-mannose 4,6-dehydratase	-0.187	-0.603	0.03
Lipopolysaccharide Metabolism Proteins	G1FZ6-3211	hisF2	imidazole glycerol phosphate synthase subunit HisF	-0.904	-1.292	-0.479
Lipopolysaccharide Metabolism Proteins	G1FZ6-3212	hisH2	imidazole glycerol phosphate synthase subunit HisH	-0.878	2.099	-0.162
Lipopolysaccharide Metabolism Proteins	G1FZ6-3219	wbpA	UDP-N-acetyl-d-glucosamine 6-dehydrogenase	-0.359	-3.249	-0.105
Lipopolysaccharide Metabolism Proteins	G1FZ6-3208	wbpI	UDP-2,3-diacetamido-2,3-dideoxy-D-glucuronate 2-epimeras	-0.928	-0.212	-0.23
Lipopolysaccharide Metabolism Proteins	G1FZ6-3205	wbpL	glycosyltransferase WbpL	-0.571	-0.772	-0.085
Lipopolysaccharide Metabolism Proteins	G1FZ6-3218	wbpB	UDP-N-acetyl-2-amino-2-deoxy-D-glucuronate oxidase	-0.473	-2.197	-0.019
Lipopolysaccharide Metabolism Proteins	G1FZ6-3216	wbpD	UDP-2-acetamido-3-amino-2, 3-dideoxy-D-glucuronate N-acetyltransferase	-0.62	0.021	-0.305
Lipopolysaccharide Metabolism Proteins	G1FZ6-3214	wzy	B-band O-antigen polymerase	-0.86	2.451	-0.097
Lipopolysaccharide Metabolism Proteins	G1FZ6-3033	lpxK	tetraacyldisaccharide 4'-kinase	-1.151	-0.007	-0.43
Lipopolysaccharide Metabolism Proteins	G1FZ6-5104	waaA	3-deoxy-D-manno-octulosonic acid transferase	-0.231	-1.404	-0.049
Lipopolysaccharide Metabolism Proteins	G1FZ6-5124	PA5008	hypothetical protein	-0.337	-1.627	-0.207
Lipopolysaccharide Metabolism Proteins	G1FZ6-6	PA0006	D-glycero-beta-D-manno-heptose-1,7-bisphosphate 7-phosphatase	0.252	0.671	0.027
Lipopolysaccharide Metabolism Proteins	G1FZ6-716	migA	alpha-1,6-rhamnosyltransferase MigA	0.02	-0.907	0.064
Lipopolysaccharide Metabolism Proteins	G1FZ6-2010	PA1972	hypothetical protein	-0.581	6.231	-0.206
Lipopolysaccharide Metabolism Proteins	G1FZ6-2061	galU	UTP-glucose-1-phosphate uridylyltransferase	-0.277	-1.551	0.153
Lipopolysaccharide Metabolism Proteins	G1FZ6-3374	PA3310	hypothetical protein	-0.781	5.129	-0.137
Lipopolysaccharide Metabolism Proteins	G1FZ6-4513	PA4425	phosphoheptose isomerase	-0.274	-0.328	-0.13
Lipopolysaccharide Metabolism Proteins	G1FZ6-4606	PA4517	hypothetical protein	-1.352	0.266	-0.487
Lipopolysaccharide Metabolism Proteins	G1FZ6-5112	rfaE	bifunctional heptose 7-phosphate kinase/heptose 1-phosphate adenyltransferase	-0.366	0.513	-0.255
Lipopolysaccharide Metabolism Proteins	G1FZ6-5115	waaL	O-antigen ligase WaaL	-0.548	-1.274	-0.04
Lipopolysaccharide Metabolism Proteins	G1FZ6-5116	wapR	alpha-1,3-rhamnosyltransferase WapR	-0.001	-2.125	-0.119
Lipopolysaccharide Metabolism Proteins	G1FZ6-5125	waaP	lipopolysaccharide kinase WaaP	-0.514	-0.41	-0.263
Lipopolysaccharide Metabolism Proteins	G1FZ6-5126	waaG	UDP-glucose:(heptosyl) LPS alpha 1,3-glucosyltransferase WaaG	-0.408	-2.304	-0.21
Lipopolysaccharide Metabolism Proteins	G1FZ6-5127	waaC	heptosyltransferase I	-0.687	-0.239	-0.338
Lipopolysaccharide Metabolism Proteins	G1FZ6-5278	rmlB	dTDP-D-glucose 4,6-dehydratase	0.902	-5.125	0.177
Lipopolysaccharide Metabolism Proteins	G1FZ6-5279	rmlD	dTDP-4-dehydrorhamnose reductase	0.825	-4.631	0.164
Lipopolysaccharide Metabolism Proteins	G1FZ6-5280	rmlA	glucose-1-phosphate thymidylyltransferase	0.819	-3.978	0.23
Lipopolysaccharide Metabolism Proteins	G1FZ6-5281	rmlC	dTDP-4-dehydrorhamnose 3,5-epimerase	0.911	-0.192	0.225
Pilus Proteins	G1FZ6-502	PA0497	hypothetical protein	-0.24	6.186	1.337
Pilus Proteins	G1FZ6-503	PA0498	hypothetical protein	-0.703	0.128	0.541
Pilus Proteins	G1FZ6-1011	cupC1	fimbrial subunit CupC1	0.139	2.891	0.892
Pilus Proteins	G1FZ6-2167	cupA1	fimbrial subunit CupA1	-0.018	-1.66	-0.343
Pilus Proteins	G1FZ6-2170	cupA4	fimbrial subunit CupA4	0.347	6.932	3.36
Pilus Proteins	G1FZ6-4153	cupB6	fimbrial subunit CupB6	-0.322	3.506	1.014
Pilus Proteins	G1FZ6-4158	cupB1	fimbrial subunit CupB1	-0.217	4.231	0.212
Pilus Proteins	G1FZ6-4647	pilY1	type 4 fimbrial biogenesis protein PilY1	-0.955	-0.749	-0.37
Pilus Proteins	G1FZ6-4744	PA4648	hypothetical protein	-1.295	0.092	0.03
Pilus Proteins	G1FZ6-4746	PA4650	hypothetical protein	-0.531	2.952	0.993
Pilus Proteins	G1FZ6-3171	fimV	motility protein FimV	-0.704	-2.228	-0.453
Pilus Proteins	G1FZ6-4646	pilX	type 4 fimbrial biogenesis protein PilX	-0.73	-0.13	-0.41
Pilus Proteins	G1FZ6-399	pilT	twitching motility protein PilT	-1.001	-0.988	-0.232
Pilus Proteins	G1FZ6-4615	pilA	type 4 fimbrial protein PilA	-0.766	-4.365	-0.587
Flagellar Proteins	G1FZ6-1128	fliJ	flagellar biosynthesis chaperone	-0.015	1.324	-0.105
Flagellar Proteins	G1FZ6-1102	flgD	flagellar basal body rod modification protein	0.28	-0.964	0.139
Flagellar Proteins	G1FZ6-1110	flgL	flagellar hook-associated protein FlgL	0.191	-0.592	-0.032
Flagellar Proteins	G1FZ6-1115	fliC	B-type flagellin	-0.197	-5.132	-0.085
Flagellar Proteins	G1FZ6-1117	fliD	B-type flagellar hook-associated protein	0.247	-0.924	0.038
Flagellar Proteins	G1FZ6-1468	PA1442	flagellar basal body protein FliL	-0.039	-5.724	-0.092
Flagellar Proteins	G1FZ6-1473	fliQ	flagellar biosynthesis protein FliQ	0.493	-3.219	0.451
Flagellar Proteins	G1FZ6-1474	fliR	flagellar biosynthesis protein FliR	0.151	2.099	0.412
Flagellar Proteins	G1FZ6-5353	PA5233	flagellar basal body protein FliL	-0.101	1.194	-0.116
Flagellar Proteins	G1FZ6-1472	fliP	flagellar biosynthesis protein FliP	0.057	-1.187	-0.167
Flagellar Proteins	G1FZ6-1471	fliO	flagellar protein FliO	0.111	-3.074	0.05
Flagellar Proteins	G1FZ6-1125	fliG	flagellar motor switch protein FliG	0.274	-5.857	-0.089
Flagellar Proteins	G1FZ6-1100	flgB	flagellar basal-body rod protein FlgB	0.306	-2.916	0.028
Flagellar Proteins	G1FZ6-1101	flgC	flagellar basal body rod protein FlgC	0.262	0.577	0.017
Flagellar Proteins	G1FZ6-1104	flgF	flagellar basal body rod protein FlgF	0.191	-2.897	0.042
Flagellar Proteins	G1FZ6-1105	flgG	flagellar basal body rod protein FlgG	0.192	-2.813	-0.069
Flagellar Proteins	G1FZ6-1106	flgH	flagellar basal body L-ring protein	0.214	-4.478	-0.108
Flagellar Proteins	G1FZ6-1124	fliF	flagellar MS-ring protein	0.041	-0.617	-0.119
Outer Membrane Proteins	G1FZ6-4683	PA4589	hypothetical protein	-0.18	2.829	0.603
Outer Membrane Proteins	G1FZ6-3594	PA3526	hypothetical protein	0.129	-2.719	-0.065
Outer Membrane Proteins	G1FZ6-1046	PA1025	porin	0.182	3.492	0.135
Outer Membrane Proteins	G1FZ6-647	PA0641	bacteriophage protein	2.713	0.558	0.409
Outer Membrane Proteins	G1FZ6-5222	blc	outer membrane lipoprotein Blc	0.046	1.639	0.171
Outer Membrane Proteins	G1FZ6-2127	PA2089	hypothetical protein	0.789	-0.05	-0.024
Outer Membrane Proteins	G1FZ6-1296	PA1271	tonB-dependent receptor	0.41	-1.443	-0.197
Outer Membrane Proteins	G1FZ6-42	PA0041	hemagglutinin	0.603	2.258	1.165
Outer Membrane Proteins	G1FZ6-2436	fpvA	ferripyoverdine receptor	1.464	-5.309	-0.318
Outer Membrane Proteins	G1FZ6-1247	PA1222	membrane-bound lytic murein transglycosylase A	-0.515	0.378	-0.178
Outer Membrane Proteins	G1FZ6-1808	oprF	outer membrane porin F	-0.256	-5.514	-0.088
Outer Membrane Proteins	G1FZ6-2728	pfeA	ferric enterobactin receptor	1.719	-0.225	-0.151
Outer Membrane Proteins	G1FZ6-166	PA0165	hypothetical protein	0.272	2.663	-0.094
Outer Membrane Proteins	G1FZ6-5156	pilQ	type 4 fimbrial biogenesis outer membrane protein PilQ	-1.266	-2.607	-0.468
Outer Membrane Proteins	G1FZ6-2836	PA2788	chemotaxis transducer	0.377	-3.68	-0.08
Outer Membrane Proteins	G1FZ6-163	opdC	histidine porin OpdC	0.531	0.73	0.226
Outer Membrane Proteins	G1FZ6-2497	PA2462	hypothetical protein	0.278	3.287	1.016
Outer Membrane Proteins	G1FZ6-847	PA0833	hypothetical protein	0.293	-0.612	-0.154
Outer Membrane Proteins	G1FZ6-2847	PA2800	hypothetical protein	-0.05	-1.42	0.092
Outer Membrane Proteins	G1FZ6-1273	aprF	alkaline protease secretion protein AprF	1.073	-4.354	-0.11
Outer Membrane Proteins	G1FZ6-4511	PA4423	hypothetical protein	-0.182	-3.326	0.095
Outer Membrane Proteins	G1FZ6-2374	PA2335	TonB-dependent receptor	0.227	2.571	-0.198
Outer Membrane Proteins	G1FZ6-4773	PA4675	TonB-dependent receptor	0.23	-0.798	-0.212
Outer Membrane Proteins	G1FZ6-1989	PA1951	hypothetical protein	0.037	0.835	-0.18
Outer Membrane Proteins	G1FZ6-3693	PA3623	hypothetical protein	-0.342	-0.831	0.252
Outer Membrane Proteins	G1FZ6-5569	PA5441	hypothetical protein	0.485	-1.046	0.032
Outer Membrane Proteins	G1FZ6-190	PA0189	porin	0.165	-2.916	0.568
Outer Membrane Proteins	G1FZ6-431	oprM	outer membrane protein OprM	0.148	-3.209	-0.137
Outer Membrane Proteins	G1FZ6-4647	pilY1	type 4 fimbrial biogenesis protein PilY1	-0.955	-0.749	-0.37
Outer Membrane Proteins	G1FZ6-3612	algE	alginate production protein AlgE	0.199	2.402	0.292
Outer Membrane Proteins	G1FZ6-1795	PA1764	hypothetical protein	0.105	3.491	0.794
Outer Membrane Proteins	G1FZ6-4816	phuR	heme/hemoglobin uptake outer membrane receptor PhuR	1.832	-0.593	0.001
Outer Membrane Proteins	G1FZ6-5012	opdK	vanillate porin OpdK	0.001	4.873	1.11
Outer Membrane Proteins	G1FZ6-1754	pscJ	type III export protein PscJ	-1.246	-1.899	-0.597
Outer Membrane Proteins	G1FZ6-4764	PA4668	molecular chaperone LolB	-0.101	1.068	0.01
Outer Membrane Proteins	G1FZ6-4549	PA4460	hypothetical protein	0.062	-4.531	-0.272
Outer Membrane Proteins	G1FZ6-4490	PA4404	hypothetical protein	-1.011	0.877	-0.343
Outer Membrane Proteins	G1FZ6-1408	PA1382	type II secretion system protein	0.034	3.289	0.643
Outer Membrane Proteins	G1FZ6-768	opdH	cis-aconitate porin OpdH	0.148	0.578	-0.591
Outer Membrane Proteins	G1FZ6-1076	PA1053	hypothetical protein	-0.118	-5.148	-0.143
Outer Membrane Proteins	G1FZ6-2950	PA2900	hypothetical protein	-0.229	-0.891	-0.115
Outer Membrane Proteins	G1FZ6-5397	lppL	lipopeptide LppL	0.733	1.229	0.474
Outer Membrane Proteins	G1FZ6-3161	xcpQ	type II secretion system protein D	-0.533	-4.537	-0.301
Outer Membrane Proteins	G1FZ6-1643	PA1613	hypothetical protein	-0.369	1.716	0.02
Outer Membrane Proteins	G1FZ6-112	PA0110	hypothetical protein	2.263	-1.236
Outer Membrane Proteins	G1FZ6-1962	PA1922	TonB-dependent receptor	0.803	7.05	2.343
Outer Membrane Proteins	G1FZ6-3974	fecA	Fe(III) dicitrate transporter FecA	1.03	1.716	-0.124
Outer Membrane Proteins	G1FZ6-695	PA0685	type II secretion system protein	0.043	0.987	-0.165
Outer Membrane Proteins	G1FZ6-376	PA0372	zinc protease	0.115	-2.108	0.438
Outer Membrane Proteins	G1FZ6-3135	gbt	glycine betaine transmethylase	-0.911	0.609	-0.326
Outer Membrane Proteins	G1FZ6-2740	opdB	OpdB proline porin	0.157	1.597	-0.037
Outer Membrane Proteins	G1FZ6-5227	estA	esterase	-0.536	0.291	-0.213
Outer Membrane Proteins	G1FZ6-1391	PA1365	siderophore receptor	0.829	0.826	0.13
Outer Membrane Proteins	G1FZ6-4845	PA4735	hypothetical protein	-0.063	-1.209	-0.093
Outer Membrane Proteins	G1FZ6-1327	PA1302	heme utilization protein	1.196	-0.509	0.162
Outer Membrane Proteins	G1FZ6-1747	pscC	type III secretion outer membrane protein PscC	-1.027	1.48	-0.737
Outer Membrane Proteins	G1FZ6-632	PA0625	hypothetical protein	2.82	0.149	0.569
Outer Membrane Proteins	G1FZ6-672	PA0667	hypothetical protein	0.063	-1.648	-0.054
Outer Membrane Proteins	G1FZ6-5274	PA5158	hypothetical protein	0.609	-0.026	-0.517
Outer Membrane Proteins	G1FZ6-1063	PA1041	hypothetical protein	-0.771	-3.632	-0.17
Outer Membrane Proteins	G1FZ6-2102	pcoB	copper resistance protein B	-0.923	4.442	0.246
Outer Membrane Proteins	G1FZ6-4630	PA4540	hypothetical protein	0.449	4.874	1.71
Outer Membrane Proteins	G1FZ6-4229	PA4156	TonB-dependent receptor	-0.075	2.788	-1.053
Outer Membrane Proteins	G1FZ6-3996	PA3923	hypothetical protein	-0.244	-2.986	0.007
Outer Membrane Proteins	G1FZ6-3489	PA3422	hypothetical protein	0.342	2.394	0.327
Outer Membrane Proteins	G1FZ6-4638	comL	competence protein ComL	-0.257	5.418	0.401
Outer Membrane Proteins	G1FZ6-794	PA0781	hypothetical protein	0.745	1.448	0.715
Outer Membrane Proteins	G1FZ6-1145	yfiB	hypothetical protein	-0.524	-1.205	-0.117
Outer Membrane Proteins	G1FZ6-4878	omlA	outer membrane lipoprotein OmlA	-0.306	-2.629	-0.164
Outer Membrane Proteins	G1FZ6-4686	PA4592	hypothetical protein	-0.376	3.922	0.267
Outer Membrane Proteins	G1FZ6-3246	oprB	porin B	-1.794	-4.015	-1.984
Outer Membrane Proteins	G1FZ6-4241	fpvB	second ferric pyoverdine receptor FpvB	1.917	-0.19	0.065
Outer Membrane Proteins	G1FZ6-236	PA0234	hypothetical protein	0.141	4.225	1.469
Outer Membrane Proteins	G1FZ6-2724	PA2684	hypothetical protein	-0.423	0.832	-0.199
Outer Membrane Proteins	G1FZ6-1911	lasA	protease LasA	-0.986	0.134	0.257
Outer Membrane Proteins	G1FZ6-2495	PA2460	hypothetical protein	-0.594	-2.46	-0.526
Outer Membrane Proteins	G1FZ6-4456	icmP	insulin-cleaving metalloproteinase outer membrane protein	0.193	-5.929	0.097
Outer Membrane Proteins	G1FZ6-3471	PA3404	hypothetical protein	0.791	-3.847	-0.531
Outer Membrane Proteins	G1FZ6-3565	PA3497	hypothetical protein	0.528	0.158	-0.067
Outer Membrane Proteins	G1FZ6-2530	oprN	multidrug efflux outer membrane protein OprN	0.986	-0.475	-0.032
Outer Membrane Proteins	G1FZ6-2082	PA2044	hypothetical protein	-0.318	-3.232	-0.375
Outer Membrane Proteins	G1FZ6-2560	PA2525	hypothetical protein	-0.205	3.172	0.608
Outer Membrane Proteins	G1FZ6-979	oprD	porin D	0.077	-4.202	-0.158
Outer Membrane Proteins	G1FZ6-1625	PA1595	hypothetical protein	-0.418	2.677	-0.128
Outer Membrane Proteins	G1FZ6-4603	PA4514	iron transport outer membrane receptor	1.322	1.561	0.647
Outer Membrane Proteins	G1FZ6-3657	PA3588	porin	0.311	1.815	0.708
Outer Membrane Proteins	G1FZ6-3403	plpD	patatin-like protein	0.108	3.707	0.285
Outer Membrane Proteins	G1FZ6-882	mliC	lysozyme inhibitor	0.713	-0.589	-0.036
Outer Membrane Proteins	G1FZ6-4210	PA4137	porin	-0.057	3.138	0.711
Outer Membrane Proteins	G1FZ6-2151	opdO	pyroglutatmate porin OpdO	-2.904	-0.595	-0.197
Outer Membrane Proteins	G1FZ6-5485	PA5363	hypothetical protein	-0.689	-1.726	-0.345
Outer Membrane Proteins	G1FZ6-3762	lptF	outer membrane porin F	-1.252	-2.105	0.323
Outer Membrane Proteins	G1FZ6-1347	PA1322	TonB-dependent receptor	0.854	2.302	-0.133
Outer Membrane Proteins	G1FZ6-3890	PA3819	hypothetical protein	-1.001	-0.48	-0.343
Outer Membrane Proteins	G1FZ6-1106	flgH	flagellar basal body L-ring protein	0.214	-4.478	-0.108
Outer Membrane Proteins	G1FZ6-951	pirA	outer membrane receptor FepA	1.336	1.642	0.574
Outer Membrane Proteins	G1FZ6-2429	opmQ	hypothetical protein	0.674	-4.026	-0.639
Outer Membrane Proteins	G1FZ6-2169	cupA3	usher CupA3	-0.463	3.423	0.284
Outer Membrane Proteins	G1FZ6-3589	PA3521	hypothetical protein	1.655	3.291	2.283
Outer Membrane Proteins	G1FZ6-438	PA0434	hypothetical protein	-0.456	6.648	2.555
Outer Membrane Proteins	G1FZ6-5248	PA5133	hypothetical protein	-0.241	-4.781	-0.267
Outer Membrane Proteins	G1FZ6-293	oprE	anaerobically-induced outer membrane porin OprE	0.526	-2.014	-0.249
Outer Membrane Proteins	G1FZ6-5223	PA5108	hypothetical protein	0.115	-1.756	-0.001
Outer Membrane Proteins	G1FZ6-994	oprL	peptidoglycan associated lipoprotein OprL	0.024	-6.896	-0.091
Outer Membrane Proteins	G1FZ6-5090	PA4974	hypothetical protein	-0.277	-5.273	0.059
Outer Membrane Proteins	G1FZ6-2330	PA2291	glucose-sensitive porin	0.578	-6.54	-0.329
Outer Membrane Proteins	G1FZ6-2263	PA2223	hypothetical protein	0.31	3.818	0.868
Outer Membrane Proteins	G1FZ6-276	PA0274	hypothetical protein	-0.977	2.207	0.312
Outer Membrane Proteins	G1FZ6-41	PA0040	hypothetical protein	0.149	-1.944	-0.167
Outer Membrane Proteins	G1FZ6-1950	femA	ferric-mycobactin receptor FemA	1.475	1.243	0.466
Outer Membrane Proteins	G1FZ6-2578	PA2543	hypothetical protein	-0.048	2.607	0.275
Outer Membrane Proteins	G1FZ6-4294	fptA	Fe(III)-pyochelin outer membrane receptor	2.273	-3.779	-0.333
Outer Membrane Proteins	G1FZ6-153	PA0151	TonB-dependent receptor	1.211	0.571	0.088
Outer Membrane Proteins	G1FZ6-1313	PA1288	hypothetical protein	-0.309	-3.581	-0.046
Outer Membrane Proteins	G1FZ6-1013	cupC3	usher CupC3	0.108	3.326	1.153
Outer Membrane Proteins	G1FZ6-4719	PA4625	hypothetical protein	0.319	1.974	0.259
Outer Membrane Proteins	G1FZ6-2108	PA2070	hypothetical protein	-0.016	2.201	-0.021
Outer Membrane Proteins	G1FZ6-702	PA0692	hypothetical protein	0.194	3.351	0.496
Outer Membrane Proteins	G1FZ6-4958	PA4844	chemotaxis transducer	-0.022	-2	-0.329
Outer Membrane Proteins	G1FZ6-2886	PA2837	hypothetical protein	-0.752		-0.173
Outer Membrane Proteins	G1FZ6-2457	PA2420	porin	0.367	2.445	0.889
Outer Membrane Proteins	G1FZ6-2540	opdT	tyrosine porin OpdT	-0.107	5.348	0.741
Outer Membrane Proteins	G1FZ6-4590	opdP	glycine-glutamate dipeptide porin OpdP	-1.274	1.032	-0.059
Outer Membrane Proteins	G1FZ6-801	PA0788	hypothetical protein	0.592	3.03	-0.163
Outer Membrane Proteins	G1FZ6-1263	PA1238	multidrug efflux pump outer membrane protein	0.483	3.055	0.834
Outer Membrane Proteins	G1FZ6-2501	foxA	ferrioxamine receptor FoxA	1.582	2.405	0.766
Outer Membrane Proteins	G1FZ6-3797	PA3727	hypothetical protein	0.283	-4.035	-0.696
Outer Membrane Proteins	G1FZ6-3876	pilF	type 4 fimbrial biogenesis protein PilF	-0.463	0.895	-0.299
Outer Membrane Proteins	G1FZ6-5011	PA4897	hypothetical protein	1.214	4.754	0.361
Outer Membrane Proteins	G1FZ6-4139	oprG	outer membrane protein OprG	0.122	-5.75	0.053
Outer Membrane Proteins	G1FZ6-415	pilJ	twitching motility protein PilJ	-0.954	-1.272	-0.332
Outer Membrane Proteins	G1FZ6-2557	czcC	outer membrane protein CzcC			2.639
Outer Membrane Proteins	G1FZ6-602	ostA	organic solvent tolerance protein OstA	-0.169	-2.681	-0.05
Outer Membrane Proteins	G1FZ6-2577	PA2542	hypothetical protein	0.159	2.087	-0.037
Outer Membrane Proteins	G1FZ6-4252	PA4179	porin	-0.392	1.49	-0.213
Outer Membrane Proteins	G1FZ6-3718	opr86	outer membrane protein Opr86	-0.375	-0.932	-0.191
Outer Membrane Proteins	G1FZ6-3298	PA3239	hypothetical protein	0.034	0.867	0.061
Outer Membrane Proteins	G1FZ6-4156	cupB3	usher CupB3	0.579	-0.617	0.069
Outer Membrane Proteins	G1FZ6-331	PA0328	hypothetical protein	-0.708	1.966	0.108
Outer Membrane Proteins	G1FZ6-3475	hasR	heme uptake outer membrane receptor HasR	1.386	-2.717	-0.297
Outer Membrane Proteins	G1FZ6-4281	opmD	hypothetical protein	-2.183	1.933	-0.697
Outer Membrane Proteins	G1FZ6-3603	PA3535	serine protease	-0.854	0.104	0.284
Outer Membrane Proteins	G1FZ6-1203	oprH	PhoP/Q and low Mg2+ inducible outer membrane protein H1	0.181	-0.036	-0.478
Outer Membrane Proteins	G1FZ6-3871	PA3800	outer membrane protein assembly factor BamB	-0.457	-1.514	-0.094
Outer Membrane Proteins	G1FZ6-4691	oprJ	multidrug efflux outer membrane protein OprJ	1.689	-0.176	0.064
Outer Membrane Proteins	G1FZ6-2903	oprI	outer membrane lipoprotein OprI	-0.222	-5.87	-0.226
Outer Membrane Proteins	G1FZ6-1908	xqhA	secretion protein XqhA	-1.775	4.028	-0.434
Outer Membrane Proteins	G1FZ6-3329	PA3268	TonB-dependent receptor	1.089	1.6	-0.381
Outer Membrane Proteins	G1FZ6-2328	PA2289	hypothetical protein	0.023	-0.836	-0.557
Outer Membrane Proteins	G1FZ6-3611	algK	alginate biosynthesis protein AlgK	0.257	3.78	0.796
Outer Membrane Proteins	G1FZ6-2498	PA2463	hypothetical protein	0.083	1.282	0.467
Outer Membrane Proteins	G1FZ6-2095	PA2057	hypothetical protein	0.592	4.582	1.18
Outer Membrane Proteins	G1FZ6-2805	PA2760	hypothetical protein	-0.425	-2.86	-0.205
Outer Membrane Proteins	G1FZ6-3861	oprC	copper transport outer membrane porin OprC	-2.539	-1.025	-0.247
Outer Membrane Proteins	G1FZ6-1521	PA1494	hypothetical protein	-0.653	1.792	0.496
Outer Membrane Proteins	G1FZ6-3340	oprP	phosphate-specific outer membrane porin OprP	0.623	4.272	2.055
Outer Membrane Proteins	G1FZ6-706	PA0696	hypothetical protein	-0.106	6.671	1.547
Outer Membrane Proteins	G1FZ6-475	fiuA	ferrichrome receptor FiuA	1.731	1.234	0.021
Outer Membrane Proteins	G1FZ6-193	PA0192	TonB-dependent receptor	0.599	5.127	-0.342
Outer Membrane Proteins	G1FZ6-3341	oprO	pyrophosphate-specific outer membrane porin OprO	-0.449	3.163	0.038
Outer Membrane Proteins	G1FZ6-2629	PA2590	hypothetical protein	0.244	3.523	0.012
Outer Membrane Proteins	G1FZ6-4748	PA4652	hypothetical protein	-0.862	2.897	-0.174
Outer Membrane Proteins	G1FZ6-2831	PA2783	hypothetical protein	-3.362	2.936	-0.21
Outer Membrane Proteins	G1FZ6-2012	PA1974	hypothetical protein	0.626	6.094	3.362
Outer Membrane Proteins	G1FZ6-2961	PA2911	TonB-dependent receptor	1.297	0.968	0.25
Outer Membrane Proteins	G1FZ6-5612	ampDh2	protein AmpDh2	-0.765	0.025	-0.339
Outer Membrane Proteins	G1FZ6-5038	PA4924	hypothetical protein	-0.226	-0.449	1.288
Outer Membrane Proteins	G1FZ6-4757	pagL	lipid A 3-O-deacylase	0.3	-4.376	-0.238
Outer Membrane Proteins	G1FZ6-4217	PA4144	hypothetical protein	1.321	-2.479	-0.245
Outer Membrane Proteins	G1FZ6-1729	popN	type III secretion outer membrane protein PopN	-1.48	-0.229	-0.507
Outer Membrane Proteins	G1FZ6-2493	PA2458	hypothetical protein	-0.416	2.85	-0.029
Outer Membrane Proteins	G1FZ6-2673	PA2633	hypothetical protein	-0.285	-10.341	-0.281
Outer Membrane Proteins	G1FZ6-578	PA0572	hypothetical protein	0.047	-2.453	0.267
Outer Membrane Proteins	G1FZ6-4990	osmE	OsmE family transcriptional regulator	-0.25	-5.01	0.177
Outer Membrane Proteins	G1FZ6-242	PA0240	porin	0.091	2.731	-0.731
Outer Membrane Proteins	G1FZ6-4718	PA4624	hypothetical protein	0.315	1.078	0.399
Outer Membrane Proteins	G1FZ6-1030	PA1011	hypothetical protein	-0.299	-3.061	-0.079
Outer Membrane Proteins	G1FZ6-821	ampDh3	protein AmpDh3	3.289	-3.934	0.209
Outer Membrane Proteins	G1FZ6-3091	PA3038	porin	-1.197	1.184	0.05
Outer Membrane Proteins	G1FZ6-4062	PA3988	hypothetical protein	-0.25	-2.755	-0.002
Outer Membrane Proteins	G1FZ6-3967	PA3894	hypothetical protein	0.19	3.845	0.041
Plasma Membrane Proteins	G1FZ6-1473	fliQ	flagellar biosynthesis protein FliQ	0.493	-3.219	0.451
Plasma Membrane Proteins	G1FZ6-5353	PA5233	flagellar basal body protein FliL	-0.101	1.194	-0.116
Plasma Membrane Proteins	G1FZ6-1043	PA1022	acyl-CoA dehydrogenase	0.401	-2.081	0.14
Plasma Membrane Proteins	G1FZ6-2195	PA2155	cardiolipin synthase 2	-1.773	-2.26	0.356
Plasma Membrane Proteins	G1FZ6-208	PA0206	spermidine/putrescine ABC transporter ATP-binding protein	0.559	2.848	0.49
Plasma Membrane Proteins	G1FZ6-3948	narK2	nitrite extrusion protein 2	0.046	2.061	0.286
Plasma Membrane Proteins	G1FZ6-4174	bfmS	protein BfmS	0.035	1.145	0.584
Plasma Membrane Proteins	G1FZ6-5483	phoR	two-component sensor PhoR	0.131	2.757	0.085
Plasma Membrane Proteins	G1FZ6-2468	PA2431	hypothetical protein	0.208	1.256	-0.098
Plasma Membrane Proteins	G1FZ6-1196	PA1171	transglycosylase	-0.065	-0.569	0.157
Plasma Membrane Proteins	G1FZ6-1501	ccmA	cytochrome c biogenesis ATP-binding export protein CcmA	-0.236	-9.867	-0.041
Plasma Membrane Proteins	G1FZ6-189	PA0188	hypothetical protein	-0.729	-0.618	0.989
Plasma Membrane Proteins	G1FZ6-4460	PA4374	resistance-nodulation-cell division (RND) efflux membrane fusion protein	-0.127	-1.788	0.038
Plasma Membrane Proteins	G1FZ6-4213	PA4140	hypothetical protein	1.675	-4.419	1.587
Plasma Membrane Proteins	G1FZ6-1935	PA1895	hypothetical protein	1.049	0.685	0.252
Plasma Membrane Proteins	G1FZ6-5275	PA5159	multidrug resistance protein	1.229	1.08	-0.159
Plasma Membrane Proteins	G1FZ6-4609	PA4520	chemotaxis transducer	0.146	1.515	0.158
Plasma Membrane Proteins	G1FZ6-80	PA0078	hypothetical protein	0.548	1.44	0.065
Plasma Membrane Proteins	G1FZ6-3422	PA3358	hypothetical protein	-0.343	4.111	0.965
Plasma Membrane Proteins	G1FZ6-3963	PA3890	ABC transporter permease	-0.055	1.025	0.56
Plasma Membrane Proteins	G1FZ6-402	PA0398	hypothetical protein	0.406	-7.562	0.178
Plasma Membrane Proteins	G1FZ6-1362	PA1336	two-component sensor	-0.586	-0.807	-0.148
Plasma Membrane Proteins	G1FZ6-1505	ccmE	cytochrome c-type biogenesis protein CcmE	-0.995	-4.83	-0.208
Plasma Membrane Proteins	G1FZ6-3621	arnC	undecaprenyl-phosphate 4-deoxy-4-formamido-L-arabinose transferase	0.707	2.476	0.343
Plasma Membrane Proteins	G1FZ6-1628	PA1598	3-methyl-2-oxobutanoate hydroxymethyltransferase	-0.308	-3.033	0.31
Plasma Membrane Proteins	G1FZ6-306	spuH	polyamine transporter PotI	0.037	3.188	0.035
Plasma Membrane Proteins	G1FZ6-1947	PA1907	hypothetical protein	0.537	1.272	-0.781
Plasma Membrane Proteins	G1FZ6-2076	PA2038	hypothetical protein	-0.114	1.432	-0.395
Plasma Membrane Proteins	G1FZ6-4918	PA4804	amino acid permease	0.311	2.223	-0.24
Plasma Membrane Proteins	G1FZ6-2572	PA2537	acyltransferase	-0.27	-0.021	1.351
Plasma Membrane Proteins	G1FZ6-2040	PA2002	hypothetical protein	-0.383	1.165	-0.368
Plasma Membrane Proteins	G1FZ6-2188	PA2148	hypothetical protein	-0.351	-3.24	0.855
Plasma Membrane Proteins	G1FZ6-5193	mdoH	glucosyltransferase MdoH	-0.249	-1.408	-0.004
Plasma Membrane Proteins	G1FZ6-2623	pgsA	CDP-diacylglycerol--glycerol-3-phosphate 3-phosphatidyltransferase	-0.486	-5.846	-0.119
Plasma Membrane Proteins	G1FZ6-781	lepB	signal peptidase I	-0.382	-1.272	-0.262
Plasma Membrane Proteins	G1FZ6-936	kup	potassium transport system protein kup	-0.274	3.725	0.078
Plasma Membrane Proteins	G1FZ6-196	pntAA	NAD(P) transhydrogenase subunit alpha	-0.715	1.579	0.36
Plasma Membrane Proteins	G1FZ6-4593	PA4504	ABC transporter permease	-0.874	1.39	0.379
Plasma Membrane Proteins	G1FZ6-4384	tadC	type II secretion system protein TadC	-0.062	4.757	0.757
Plasma Membrane Proteins	G1FZ6-3870	PA3799	GTPase Der	-0.259	0.075	-0.226
Plasma Membrane Proteins	G1FZ6-1163	PA1137	oxidoreductase	-2.246	-0.992	-0.761
Plasma Membrane Proteins	G1FZ6-4107	aqpZ	aquaporin Z	-0.178	1.61	0.26
Plasma Membrane Proteins	G1FZ6-958	PA0938	hypothetical protein	0.246	-1.643	0.201
Plasma Membrane Proteins	G1FZ6-5001	PA4887	major facilitator superfamily transporter	-0.59	1.728	-0.447
Plasma Membrane Proteins	G1FZ6-1183	PA1158	two-component sensor	-0.11	2.875	0.368
Plasma Membrane Proteins	G1FZ6-4007	PA3934	hypothetical protein	0.354	-1.194	-0.088
Plasma Membrane Proteins	G1FZ6-3859	PA3788	hypothetical protein	-1.304	-2.823	-0.129
Plasma Membrane Proteins	G1FZ6-4466	PA4380	two-component sensor	-0.792	1.986	-0.146
Plasma Membrane Proteins	G1FZ6-3165	PA3109	hypothetical protein	0.029	-3.71	-0.074
Plasma Membrane Proteins	G1FZ6-823	PA0809	divalent metal cation transporter MntH	2.18	-3.181	-0.167
Plasma Membrane Proteins	G1FZ6-5267	PA5151	hypothetical protein	0.173	2.924	-0.004
Plasma Membrane Proteins	G1FZ6-5292	cysQ	3'(2'),5'-bisphosphate nucleotidase CysQ	0.378	-4.682	-0.032
Plasma Membrane Proteins	G1FZ6-5239	ntrB	two-component sensor NtrB	-0.198	2.398	-0.153
Plasma Membrane Proteins	G1FZ6-2369	PA2330	hypothetical protein	0.293	-1.093	0.049
Plasma Membrane Proteins	G1FZ6-2216	PA2175	hypothetical protein	-0.521	-2.664	0.952
Plasma Membrane Proteins	G1FZ6-4997	PA4883	hypothetical protein		8.281
Plasma Membrane Proteins	G1FZ6-4374	PA4290	chemotaxis transducer	-0.188	-2.116	-0.465
Plasma Membrane Proteins	G1FZ6-1661	PA1631	acyl-CoA dehydrogenase	0.437	3.867	0.991
Plasma Membrane Proteins	G1FZ6-3038	PA2986	hypothetical protein	-0.613	-0.855	-0.117
Plasma Membrane Proteins	G1FZ6-2064	PA2026	hypothetical protein	-0.11	-2.613	0.056
Plasma Membrane Proteins	G1FZ6-2174	PA2135	transporter	-0.858	4.262	0.458
Plasma Membrane Proteins	G1FZ6-3907	PA3835	hypothetical protein	0.283	0.489	0.888
Plasma Membrane Proteins	G1FZ6-1614	sdhB	succinate dehydrogenase iron-sulfur subunit	-0.446	-1.157	-0.004
Plasma Membrane Proteins	G1FZ6-5504	PA5377	ABC transporter permease	0.034	-1.706	0.122
Plasma Membrane Proteins	G1FZ6-765	PA0752	hypothetical protein	-0.368	0.69	-0.556
Plasma Membrane Proteins	G1FZ6-4652	lspA	lipoprotein signal peptidase	-0.47	2.128	-0.029
Plasma Membrane Proteins	G1FZ6-5209	PA5094	ABC transporter ATP-binding protein	-1.316	3.064	-0.22
Plasma Membrane Proteins	G1FZ6-4473	PA4387	phage exclusion suppressor FxsA	-0.223	1.555	0.207
Plasma Membrane Proteins	G1FZ6-5115	waaL	O-antigen ligase WaaL	-0.548	-1.274	-0.04
Plasma Membrane Proteins	G1FZ6-3961	PA3888	ABC transporter permease	0.212	-2.624	0.792
Plasma Membrane Proteins	G1FZ6-5529	PA5402	hypothetical protein	-0.405	-0.703	-0.105
Plasma Membrane Proteins	G1FZ6-1834	PA1797	hypothetical protein	1.052	3.535	0.461
Plasma Membrane Proteins	G1FZ6-1124	fliF	flagellar MS-ring protein	0.041	-0.617	-0.119
Plasma Membrane Proteins	G1FZ6-3213	wzx	O-antigen translocase	-0.916	1.362	-0.014
Plasma Membrane Proteins	G1FZ6-2604	PA2568	hypothetical protein	-0.111	0.888	0.152
Plasma Membrane Proteins	G1FZ6-3040	PA2988	hypothetical protein	-0.608	0.492	-0.08
Plasma Membrane Proteins	G1FZ6-573	PA0567	hypothetical protein	0.689	-3.622	0.744
Plasma Membrane Proteins	G1FZ6-2137	PA2099	short-chain dehydrogenase	-0.325	3.916	0.202
Plasma Membrane Proteins	G1FZ6-816	PA0802	hypothetical protein	1.371
Plasma Membrane Proteins	G1FZ6-2692	PA2652	methyl-accepting chemotaxis protein	0.518	-0.263	0.154
Plasma Membrane Proteins	G1FZ6-3962	PA3889	ABC transporter	0.042	-0.738	0.563
Plasma Membrane Proteins	G1FZ6-283	cysW	sulfate transporter CysW	1.556	1.628	0.306
Plasma Membrane Proteins	G1FZ6-138	PA0136	ABC transporter ATP-binding protein	0.472	2.482	0.007
Plasma Membrane Proteins	G1FZ6-5570	PA5442	hypothetical protein	-0.397	2.656	-0.064
Plasma Membrane Proteins	G1FZ6-5111	PA4995	acyl-CoA dehydrogenase	-0.105	3.239	0.156
Plasma Membrane Proteins	G1FZ6-3760	PA3690	metal-transporting P-type ATPase	0.242	4.203	0.461
Plasma Membrane Proteins	G1FZ6-4190	bphP	phytochrome BphP	0.265	-1.797	0.147
Plasma Membrane Proteins	G1FZ6-3046	nqrF	Na(+)-translocating NADH-quinone reductase subunit F	-0.393	1.359	-0.167
Plasma Membrane Proteins	G1FZ6-5475	glcF	glycolate oxidase iron-sulfur subunit	0.771	2.14	-0.99
Plasma Membrane Proteins	G1FZ6-2913	lipH	lipase chaperone	-1.36		-0.279
Plasma Membrane Proteins	G1FZ6-991	tolR	translocation protein TolR	0.212	-2.412	-0.005
Plasma Membrane Proteins	G1FZ6-2427	pvdR	pyoverdine biosynthesis protein PvdR	1.053	-2.49	-0.5
Plasma Membrane Proteins	G1FZ6-4963	PA4849	hypothetical protein	-0.384	-2.399	0.053
Plasma Membrane Proteins	G1FZ6-3810	PA3739	sodium/hydrogen antiporter	0.016	1.746	0.526
Plasma Membrane Proteins	G1FZ6-5656	PA5529	sodium/proton antiporter	-0.695	-0.41	-0.067
Plasma Membrane Proteins	G1FZ6-569	PA0563	hypothetical protein	0.598	1.133	-0.038
Plasma Membrane Proteins	G1FZ6-5138	PA5022	potassium efflux protein KefA	-0.112	1.575	0.043
Plasma Membrane Proteins	G1FZ6-2923	PA2873	protein-glutamine gamma-glutamyltransferase	-1.25	-1.002	-0.475
Plasma Membrane Proteins	G1FZ6-3900	PA3828	hypothetical protein	0.073	-1.713	-0.169
Plasma Membrane Proteins	G1FZ6-2718	PA2678	ABC transporter permease	0.457	3.308	0.971
Plasma Membrane Proteins	G1FZ6-4958	PA4844	chemotaxis transducer	-0.022	-2	-0.329
Plasma Membrane Proteins	G1FZ6-4708	mscL	large-conductance mechanosensitive channel	0.978	-3.296	-0.185
Plasma Membrane Proteins	G1FZ6-848	PA0834	acyltransferase	-0.223	1.437	-0.36
Plasma Membrane Proteins	G1FZ6-2291	PA2252	AGCS sodium/alanine/glycine symporter	-0.124	-2.314	-0.215
Plasma Membrane Proteins	G1FZ6-108	coxA	cytochrome C oxidase subunit I	0.862	2.434	0.034
Plasma Membrane Proteins	G1FZ6-1568	PA1540	multidrug efflux system protein MdtI	1.952	-2.53	-0.149
Plasma Membrane Proteins	G1FZ6-5080	parC	DNA topoisomerase IV subunit A	-0.888	0.532	-0.211
Plasma Membrane Proteins	G1FZ6-5159	pilN	type 4 fimbrial biogenesis protein PilN	-1.476	-0.306	-0.403
Plasma Membrane Proteins	G1FZ6-1506	ccmF	cytochrome c-type biogenesis protein CcmF	-0.85	-1.824	0.048
Plasma Membrane Proteins	G1FZ6-3267	PA3207	hypothetical protein	-0.663	1.277	-0.107
Plasma Membrane Proteins	G1FZ6-2367	PA2328	hypothetical protein	0.297	-4.672	-0.168
Plasma Membrane Proteins	G1FZ6-4385	tadB	type II secretion system protein TadB	-0.07	1.948	-0.008
Plasma Membrane Proteins	G1FZ6-3693	PA3623	hypothetical protein	-0.342	-0.831	0.252
Plasma Membrane Proteins	G1FZ6-4596	PA4507	hypothetical protein	1.087	0.189	0.181
Plasma Membrane Proteins	G1FZ6-3677	potB	polyamine ABC transporter permease PotB	0.686	-0.865	0.213
Plasma Membrane Proteins	G1FZ6-380	rpoH	RNA polymerase sigma factor RpoH	0.229	-1.801	-0.161
Plasma Membrane Proteins	G1FZ6-3301	PA3242	lipid A biosynthesis lauroyl acyltransferase	-0.114	-3.395	-0.204
Plasma Membrane Proteins	G1FZ6-200	exbB1	transporter ExbB	1.558	-0.671	1.218
Plasma Membrane Proteins	G1FZ6-3033	lpxK	tetraacyldisaccharide 4'-kinase	-1.151	-0.007	-0.43
Plasma Membrane Proteins	G1FZ6-1678	PA1647	sulfate transporter	0.129	2.236	0.32
Plasma Membrane Proteins	G1FZ6-2139	PA2101	hypothetical protein	-0.084	4.349	1.621
Plasma Membrane Proteins	G1FZ6-1471	fliO	flagellar protein FliO	0.111	-3.074	0.05
Plasma Membrane Proteins	G1FZ6-549	PA0543	hypothetical protein	-0.211	3.111	0.13
Plasma Membrane Proteins	G1FZ6-3516	PA3448	ABC transporter permease	2.975	-2.453	0.647
Plasma Membrane Proteins	G1FZ6-5191	PA5075	ABC transporter permease	-0.087	0.915	0
Plasma Membrane Proteins	G1FZ6-3865	PA3794	hypothetical protein	0.039	-5.39	-0.076
Plasma Membrane Proteins	G1FZ6-1077	PA1054	monovalent cation/H+ antiporter subunit A	-0.42	2.628	-0.238
Plasma Membrane Proteins	G1FZ6-2691	PA2651	hypothetical protein	-0.08	-2.249	0.493
Plasma Membrane Proteins	G1FZ6-3461	nosY	membrane protein NosY	-0.481	-3.661	-0.273
Plasma Membrane Proteins	G1FZ6-429	mexA	multidrug resistance protein MexA	-0.048	-4.723	-0.196
Plasma Membrane Proteins	G1FZ6-4948	PA4834	hypothetical protein	0.787	0.613	0.927
Plasma Membrane Proteins	G1FZ6-646	PA0640	bacteriophage protein	3.142	-2.902	0.271
Plasma Membrane Proteins	G1FZ6-3277	cyaB	protein CyaB	-0.217	4.178	-0.05
Plasma Membrane Proteins	G1FZ6-5664	PA5537	hypothetical protein	0.734	-4.105	0.314
Plasma Membrane Proteins	G1FZ6-243	PA0241	major facilitator superfamily transporter	0.581	3.587	0.888
Plasma Membrane Proteins	G1FZ6-4468	PA4382	hypothetical protein	-0.371	-4.569	-0.408
Plasma Membrane Proteins	G1FZ6-4585	PA4496	ABC transporter	-0.855	0.479	-0.033
Plasma Membrane Proteins	G1FZ6-107	coxB	cytochrome C oxidase subunit II	1.487	1.373	0.298
Plasma Membrane Proteins	G1FZ6-1621	PA1591	hypothetical protein	-0.233	2.307	-0.041
Plasma Membrane Proteins	G1FZ6-1357	PA1331	hypothetical protein	-2.096	1.347	-0.686
Plasma Membrane Proteins	G1FZ6-4506	ftsL	cell division protein FtsL	0.935	1.987	0.061
Plasma Membrane Proteins	G1FZ6-3853	PA3782	transcriptional regulator	0.27	3.993	0.179
Plasma Membrane Proteins	G1FZ6-1824	PA1792	UDP-2,3-diacylglucosamine hydrolase	0.239	-2.975	-0.103
Plasma Membrane Proteins	G1FZ6-1677	PA1646	chemotaxis transducer	-0.17	3.319	0.149
Plasma Membrane Proteins	G1FZ6-4935	PA4821	transporter	-0.211	6.271	0.131
Plasma Membrane Proteins	G1FZ6-3151	xcpZ	type II secretion system protein M	-0.648	-1.015	0.173
Plasma Membrane Proteins	G1FZ6-3582	PA3514	ABC transporter ATP-binding protein	-0.109	4.581	0.059
Plasma Membrane Proteins	G1FZ6-3499	PA3432	hypothetical protein	1.445	-2.996	1.112
Plasma Membrane Proteins	G1FZ6-2446	PA2409	ABC transporter permease	-0.701	-1.379	-0.308
Plasma Membrane Proteins	G1FZ6-4499	murG	undecaprenyldiphospho-muramoylpentapeptide beta-N- acetylglucosaminyltransferase	0.522	-0.325	-0.062
Plasma Membrane Proteins	G1FZ6-5613	PA5486	hypothetical protein	-0.672	-2.463	-0.285
Plasma Membrane Proteins	G1FZ6-5681	atpD	ATP synthase subunit beta	0.206	-4.258	0.094
Plasma Membrane Proteins	G1FZ6-5463	PA5341	hypothetical protein	-0.651	-1.775	-0.165
Plasma Membrane Proteins	G1FZ6-716	migA	alpha-1,6-rhamnosyltransferase MigA	0.02	-0.907	0.064
Plasma Membrane Proteins	G1FZ6-5597	PA5469	hypothetical protein	0.589	1.126	-0.163
Plasma Membrane Proteins	G1FZ6-5594	PA5466	hypothetical protein	0.451	12.129	9.524
Plasma Membrane Proteins	G1FZ6-1197	napC	cytochrome C protein NapC	-2.67	0.792	-0.322
Plasma Membrane Proteins	G1FZ6-3378	PA3314	phosphonates ABC transporter ATP-binding protein	-0.141	1.225	0.24
Plasma Membrane Proteins	G1FZ6-940	PA0921	hypothetical protein	0.615	-2.302	-0.248
Plasma Membrane Proteins	G1FZ6-3867	PA3796	hypothetical protein	-0.114	1.251	0.283
Plasma Membrane Proteins	G1FZ6-5261	PA5146	hypothetical protein	0.111	1.441	0.116
Plasma Membrane Proteins	G1FZ6-160	PA0158	resistance-nodulation-cell division (RND) efflux transporter	-0.248	-0.549	0.177
Plasma Membrane Proteins	G1FZ6-4039	PA3966	hypothetical protein	-0.021	-2.108	0.435
Plasma Membrane Proteins	G1FZ6-3435	PA3369	hypothetical protein	0.74	2.242	0.895
Plasma Membrane Proteins	G1FZ6-2515	PA2480	two-component sensor	-0.146	-3.325	-0.376
Plasma Membrane Proteins	G1FZ6-1666	kdpD	two-component sensor KdpD	-0.351	2.445	0.049
Plasma Membrane Proteins	G1FZ6-579	PA0573	hypothetical protein	-0.425	-1.488	-0.024
Plasma Membrane Proteins	G1FZ6-3644	PA3575	hypothetical protein	-0.187	-1.224	1.47
Plasma Membrane Proteins	G1FZ6-5073	psd	phosphatidylserine decarboxylase	-0.369	0.645	0.105
Plasma Membrane Proteins	G1FZ6-2561	PA2526	resistance-nodulation-cell division (RND) efflux transporter	-0.315	3.746	0.209
Plasma Membrane Proteins	G1FZ6-3424	PA3360	secretion protein	-0.008	6.742	0.37
Plasma Membrane Proteins	G1FZ6-1998	PA1960	hypothetical protein	0.113	-2.557	0.055
Plasma Membrane Proteins	G1FZ6-3966	PA3893	hypothetical protein	0.274	2.866	0.329
Plasma Membrane Proteins	G1FZ6-4351	secE	preprotein translocase subunit SecE	-0.262	-0.13	-0.237
Plasma Membrane Proteins	G1FZ6-3293	PA3234	acetate permease	-0.505	-1.221	-0.088
Plasma Membrane Proteins	G1FZ6-5683	atpA	ATP synthase subunit alpha	0.099	-2.488	0.012
Plasma Membrane Proteins	G1FZ6-4084	PA4011	hypothetical protein	-0.275	0.577	-0.257
Plasma Membrane Proteins	G1FZ6-1365	PA1339	amino acid ABC transporter ATP binding protein	0.01	-1.458	-0.013
Plasma Membrane Proteins	G1FZ6-3442	PA3376	phosphonate C-P lyase system protein PhnK		4.575
Plasma Membrane Proteins	G1FZ6-1555	zipA	cell division protein ZipA	-0.354	-3.895	-0.149
Plasma Membrane Proteins	G1FZ6-5351	PA5231	ABC transporter ATP-binding protein/permease	-0.76	-1.905	0.068
Plasma Membrane Proteins	G1FZ6-1844	fabI	NADH-dependent enoyl-ACP reductase	-0.185	-4.992	0.11
Plasma Membrane Proteins	G1FZ6-3730	PA3660	sodium/hydrogen antiporter	-0.062	-1.057	-0.012
Plasma Membrane Proteins	G1FZ6-1546	PA1519	transporter	0.637	5.224	1.372
Plasma Membrane Proteins	G1FZ6-3609	alg8	glycosyltransferase alg8	-0.006	1.434	0.284
Plasma Membrane Proteins	G1FZ6-3822	purT	phosphoribosylglycinamide formyltransferase	-0.626	-2.792	-0.006
Plasma Membrane Proteins	G1FZ6-4386	tadA	ATPase TadA	-0.16	2.632	0.126
Plasma Membrane Proteins	G1FZ6-2015	PA1977	hypothetical protein	0.152	-2.527	-0.745
Plasma Membrane Proteins	G1FZ6-5236	PA5121	hypothetical protein	0.075	2.352	-0.02
Plasma Membrane Proteins	G1FZ6-1540	PA1513	hypothetical protein	0.012	1.256	0.738
Plasma Membrane Proteins	G1FZ6-2441	PA2404	hypothetical protein	-0.1	1.28	-0.023
Plasma Membrane Proteins	G1FZ6-1342	cyoA	cytochrome o ubiquinol oxidase subunit II	2.428	-1.327	0.062
Plasma Membrane Proteins	G1FZ6-2896	PA2847	hypothetical protein	2.753	2.416	-0.323
Plasma Membrane Proteins	G1FZ6-1682	PA1651	transporter	0.637	1.694	0.011
Plasma Membrane Proteins	G1FZ6-5572	PA5444	hypothetical protein	0.536	-3.102	-0.489
Plasma Membrane Proteins	G1FZ6-4489	secA	preprotein translocase subunit SecA	-0.194	-2.23	-0.155
Plasma Membrane Proteins	G1FZ6-2099	PA2061	ABC transporter ATP-binding protein	0.501	2.337	0.733
Plasma Membrane Proteins	G1FZ6-3325	PA3264	transporter	-0.5	0.959	-0.167
Plasma Membrane Proteins	G1FZ6-5682	atpG	ATP synthase subunit gamma	0.13	-1.41	0.078
Plasma Membrane Proteins	G1FZ6-1416	PA1390	glycosyl transferase family protein	-0.3	3.677	0.498
Plasma Membrane Proteins	G1FZ6-466	PA0461	acyltransferase	0.124	-0.916	0.296
Plasma Membrane Proteins	G1FZ6-1206	PA1181	sensor protein	0.053	1.065	-0.299
Plasma Membrane Proteins	G1FZ6-1268	PA1243	sensor/response regulator hybrid protein	0.086	0.705	0.518
Plasma Membrane Proteins	G1FZ6-2741	PA2701	major facilitator superfamily transporter	0.101	4.119	-0.559
Plasma Membrane Proteins	G1FZ6-4102	PA4029	hypothetical protein	0.128	-2.156	-0.086
Plasma Membrane Proteins	G1FZ6-4496	ftsQ	cell division protein FtsQ	0.533	-1.581	0.087
Plasma Membrane Proteins	G1FZ6-5684	atpH	ATP synthase subunit delta	0.115	-2.625	-0.026
Plasma Membrane Proteins	G1FZ6-2667	PA2627	high frequency lysogenization protein HflD	-0.481	-3.38	-0.207
Plasma Membrane Proteins	G1FZ6-2445	PA2408	ABC transporter ATP-binding protein	-0.659	-2.521	-0.351
Plasma Membrane Proteins	G1FZ6-2281	pslK	biofilm formation protein PslL	-1.047	1.808	-0.302
Plasma Membrane Proteins	G1FZ6-4417	PA4332	hypothetical protein	0.104	1.812	-0.076
Plasma Membrane Proteins	G1FZ6-5644	PA5517	hypothetical protein	-0.081	2.677	0.279
Plasma Membrane Proteins	G1FZ6-2146	PA2108	thiamine pyrophosphate protein	-1.063	2.411	0.444
Plasma Membrane Proteins	G1FZ6-2576	PA2541	CDP-alcohol phosphatidyltransferase	-0.128	-1.351	-0.484
Plasma Membrane Proteins	G1FZ6-5370	PA5250	hypothetical protein	-0.348	-1.471	-0.164
Plasma Membrane Proteins	G1FZ6-5232	typA	regulatory protein TypA	-0.345	-2.51	-0.23
Plasma Membrane Proteins	G1FZ6-526	PA0521	cytochrome C oxidase subunit	-2.855		-0.482
Plasma Membrane Proteins	G1FZ6-2786	PA2746	hypothetical protein	1.386	-3.384	0.434
Plasma Membrane Proteins	G1FZ6-2378	PA2339	binding-protein-dependent maltose/mannitol transport protein	0.091	0.795	-0.396
Plasma Membrane Proteins	G1FZ6-4606	PA4517	hypothetical protein	-1.352	0.266	-0.487
Plasma Membrane Proteins	G1FZ6-1058	PA1036	hypothetical protein	-1.131	0.391	-0.148
Plasma Membrane Proteins	G1FZ6-932	mgtE	Mg transporter MgtE	0.915	-1.407	-0.075
Plasma Membrane Proteins	G1FZ6-3317	PA3258	hypothetical protein	0.252	-0.716	-0.29
Plasma Membrane Proteins	G1FZ6-2440	PA2403	hypothetical protein	0.152	-1.713	-0.257
Plasma Membrane Proteins	G1FZ6-3160	xcpP	type II secretion system protein N	-0.111	-7.217	-0.2
Plasma Membrane Proteins	G1FZ6-1858	nhaB	Na(+)/H(+) antiporter NhaB	0.14	0.872	0.232
Plasma Membrane Proteins	G1FZ6-2009	braZ	branched-chain amino acid transport system 3 carrier protein	-0.619	0.774	-0.316
Plasma Membrane Proteins	G1FZ6-5014	PA4900	major facilitator superfamily transporter	0.809	4.71	1.176
Plasma Membrane Proteins	G1FZ6-1890	PA1851	hypothetical protein	0.285	-1.931	-0.316
Plasma Membrane Proteins	G1FZ6-2218	PA2177	sensor/response regulator hybrid protein	0.106	2.093	0.174
Plasma Membrane Proteins	G1FZ6-5425	dadA	D-amino acid dehydrogenase small subunit	2.059	-6.491	0.548
Plasma Membrane Proteins	G1FZ6-5368	PA5248	hypothetical protein	0.885	-0.741	-0.204
Plasma Membrane Proteins	G1FZ6-3672	dgkA	diacylglycerol kinase	-1.079	0.493	-0.572
Plasma Membrane Proteins	G1FZ6-2361	PA2322	gluconate permease	-1.349	-0.201	-0.926
Plasma Membrane Proteins	G1FZ6-3946	narH	respiratory nitrate reductase subunit beta	-0.834	-0.691	-0.91
Plasma Membrane Proteins	G1FZ6-1719	PA1688	hypothetical protein	-0.582	-3.004	-0.039
Plasma Membrane Proteins	G1FZ6-75	PA0073	ABC transporter ATP-binding protein	0.153	0.033	-1.016
Plasma Membrane Proteins	G1FZ6-2279	pslI	biofilm formation protein PslI	-1.117	2.019	-0.266
Plasma Membrane Proteins	G1FZ6-207	PA0205	ABC transporter permease	0.588	-3.633	-0.422
Plasma Membrane Proteins	G1FZ6-4500	ftsW	cell division protein FtsW	0.781	-3.357	-0.112
Plasma Membrane Proteins	G1FZ6-2678	nuoB	NADH-quinone oxidoreductase subunit B	-0.494	-1.695	-0.037
Plasma Membrane Proteins	G1FZ6-185	PA0184	ABC transporter ATP-binding protein	1.121	0.084	0.786
Plasma Membrane Proteins	G1FZ6-3909	PA3837	ABC transporter permease	-0.57	0.648	0.062
Plasma Membrane Proteins	G1FZ6-5502	betT1	choline transporter BetT	2.176	-1.524	-0.082
Plasma Membrane Proteins	G1FZ6-4076	pbpA	penicillin-binding protein 2	-0.415	-0.012	-0.346
Plasma Membrane Proteins	G1FZ6-5301	PA5183	hypothetical protein	-0.423	3.795	0.151
Plasma Membrane Proteins	G1FZ6-2628	PA2589	hypothetical protein	0.246	0.681	0.35
Plasma Membrane Proteins	G1FZ6-2668	PA2628	hypothetical protein	-0.482	-3.164	-0.263
Plasma Membrane Proteins	G1FZ6-4750	PA4654	major facilitator superfamily transporter	-0.121	2.844	0.531
Plasma Membrane Proteins	G1FZ6-1845	PA1807	ABC transporter ATP-binding protein	-0.429	-0.167	0.048
Plasma Membrane Proteins	G1FZ6-1146	tpbB	diguanylate cyclase	-0.249	-1.755	-0.183
Plasma Membrane Proteins	G1FZ6-4845	PA4735	hypothetical protein	-0.063	-1.209	-0.093
Plasma Membrane Proteins	G1FZ6-1986	rbsC	ribose ABC transporter permease	0.243	-1.504	-0.281
Plasma Membrane Proteins	G1FZ6-3676	potA	polyamine transporter ATP-binding protein PotA	0.474	-3.662	-0.205
Plasma Membrane Proteins	G1FZ6-1438	PA1412	hypothetical protein		3.865
Plasma Membrane Proteins	G1FZ6-4511	PA4423	hypothetical protein	-0.182	-3.326	0.095
Plasma Membrane Proteins	G1FZ6-4186	PA4113	sugar efflux transporter	0.16	1.765	-0.357
Plasma Membrane Proteins	G1FZ6-11	PA0011	lipid A biosynthesis lauroyl acyltransferase	0.214	-0.656	0.336
Plasma Membrane Proteins	G1FZ6-4469	PA4383	camphor resistance protein CrcB	0.035	2.387	-0.286
Plasma Membrane Proteins	G1FZ6-3045	PA2993	hypothetical protein	-0.53	-0.617	-0.296
Plasma Membrane Proteins	G1FZ6-3127	PA3074	hypothetical protein	-0.488	2.719	-0.109
Plasma Membrane Proteins	G1FZ6-4280	mexI	resistance-nodulation-cell division (RND) efflux transporter	-1.815	-0.713	-0.676
Plasma Membrane Proteins	G1FZ6-4556	PA4467	hypothetical protein	2.573	-4.694	0.173
Plasma Membrane Proteins	G1FZ6-237	pcaK	4-hydroxybenzoate transporter PcaK	-1.607	5.001	1.688
Plasma Membrane Proteins	G1FZ6-3562	PA3494	electron transport complex subunit E	-0.157	3.899	0.094
Plasma Membrane Proteins	G1FZ6-2914	PA2864	hypothetical protein	0.23	1.249	0.195
Plasma Membrane Proteins	G1FZ6-5358	PA5238	O-antigen acetylase	0.123	2.916	0.448
Plasma Membrane Proteins	G1FZ6-3103	pyrD	dihydroorotate dehydrogenase	-0.186	-1.392	-0.1
Plasma Membrane Proteins	G1FZ6-2451	PA2414	L-sorbosone dehydrogenase	1.196	-0.29	0.638
Plasma Membrane Proteins	G1FZ6-3202	wbpM	nucleotide sugar epimerase/dehydratase WbpM	0.215	-1.385	0.03
Plasma Membrane Proteins	G1FZ6-170	PA0169	hypothetical protein	0.18	7.033	0.237
Plasma Membrane Proteins	G1FZ6-1125	fliG	flagellar motor switch protein FliG	0.274	-5.857	-0.089
Plasma Membrane Proteins	G1FZ6-4378	PA4294	hypothetical protein	-0.01	2.713	-0.232
Plasma Membrane Proteins	G1FZ6-5247	PA5132	hypothetical protein	-1.072	1.867	-0.445
Plasma Membrane Proteins	G1FZ6-5505	PA5378	hypothetical protein	0.102	2.497	0.102
Plasma Membrane Proteins	G1FZ6-3236	gltS	glutamate/sodium ion symporter GltS	0.406	3.77	0.555
Plasma Membrane Proteins	G1FZ6-536	PA0530	class III pyridoxal phosphate-dependent aminotransferase	2.575	0.872	-0.654
Plasma Membrane Proteins	G1FZ6-4231	fepC	ferric enterobactin transporter FepC	1.596	-0.751	-0.089
Plasma Membrane Proteins	G1FZ6-4936	PA4822	hypothetical protein	0.398	3.676	0.193
Plasma Membrane Proteins	G1FZ6-3157	xcpT	type II secretion system protein G	-0.348	-8.074	0.264
Plasma Membrane Proteins	G1FZ6-1366	PA1340	amino acid ABC transporter permease	-0.012	-2.317	0.005
Plasma Membrane Proteins	G1FZ6-5637	PA5510	transporter	0.516	-6.514	-0.035
Plasma Membrane Proteins	G1FZ6-3701	PA3631	hypothetical protein	-0.4	1.364	-0.171
Plasma Membrane Proteins	G1FZ6-1412	PA1386	ABC transporter ATP-binding protein	0.24	3.397	2
Plasma Membrane Proteins	G1FZ6-5460	spoT	guanosine-3',5'-bis(diphosphate) 3'-pyrophosphohydrolase	-0.086	-1.46	-0.121
Plasma Membrane Proteins	G1FZ6-5098	PA4982	two-component sensor	-0.073	3.422	0.335
Plasma Membrane Proteins	G1FZ6-2794	PA2751	hypothetical protein	0.488	1.395	0.795
Plasma Membrane Proteins	G1FZ6-4185	PA4112	sensor/response regulator hybrid protein	0.16	-0.786	-0.086
Plasma Membrane Proteins	G1FZ6-4892	PA4779	hypothetical protein	-0.363	1.161	-0.087
Plasma Membrane Proteins	G1FZ6-3647	PA3578	hypothetical protein	-0.351	1.015	-0.165
Plasma Membrane Proteins	G1FZ6-2613	PA2576	hypothetical protein	-0.544	2.081	0.08
Plasma Membrane Proteins	G1FZ6-901	PA0886	C4-dicarboxylate transporter	0.002	5.111	-0.14
Plasma Membrane Proteins	G1FZ6-3860	PA3789	hypothetical protein	-1.971	0.662	-0.089
Plasma Membrane Proteins	G1FZ6-442	codB	cytosine permease	-0.219	2.272	0.021
Plasma Membrane Proteins	G1FZ6-621	PA0614	hypothetical protein	3.1	-5.635
Plasma Membrane Proteins	G1FZ6-3472	hasE	metalloprotease secretion protein	0.891	-4.156	-0.618
Plasma Membrane Proteins	G1FZ6-4292	PA4219	hypothetical protein	2.068	-3.019	-0.493
Plasma Membrane Proteins	G1FZ6-4746	PA4650	hypothetical protein	-0.531	2.952	0.993
Plasma Membrane Proteins	G1FZ6-1997	bacA	undecaprenyl-diphosphatase	-0.104	-2.731	-0.039
Plasma Membrane Proteins	G1FZ6-3530	PA3462	sensor/response regulator hybrid protein	0.489	-0.163	0.31
Plasma Membrane Proteins	G1FZ6-4973	PA4859	ABC transporter permease	0.46	5.904	1.068
Plasma Membrane Proteins	G1FZ6-3721	cdsA	phosphatidate cytidylyltransferase	-0.515	0.192	-0.204
Plasma Membrane Proteins	G1FZ6-1901	modB	molybdenum ABC transporter permease ModB	-0.391	3.173	0.292
Plasma Membrane Proteins	G1FZ6-3852	PA3781	transporter	-0.225	1.333	0.032
Plasma Membrane Proteins	G1FZ6-664	PA0659	hypothetical protein	0.049	-3.873	0.073
Plasma Membrane Proteins	G1FZ6-3375	PA3311	signaling protein	0.569	-0.92	0.039
Plasma Membrane Proteins	G1FZ6-3276	PA3216	hypothetical protein	-0.155	-3.416	0.529
Plasma Membrane Proteins	G1FZ6-4550	PA4461	ABC transporter ATP-binding protein	-0.039	-5.573	-0.123
Plasma Membrane Proteins	G1FZ6-3094	PA3041	hypothetical protein	0.056	-1.193	0.322
Plasma Membrane Proteins	G1FZ6-2688	nuoM	NADH-quinone oxidoreductase subunit M	-0.356	0.894	0.353
Plasma Membrane Proteins	G1FZ6-3155	xcpV	type II secretion system protein I	-0.596	-5.715	-0.025
Plasma Membrane Proteins	G1FZ6-5490	pstC	phosphate ABC transporter permease	-0.272	2.295	-0.067
Plasma Membrane Proteins	G1FZ6-5160	pilM	type 4 fimbrial biogenesis protein PilM	-1.359	-1.013	-0.528
Plasma Membrane Proteins	G1FZ6-2366	PA2327	ABC transporter permease	0.171	-1.699	-0.291
Plasma Membrane Proteins	G1FZ6-3017	fabF1	3-oxoacyl-ACP synthase	-0.615	-1.864	-0.327
Plasma Membrane Proteins	G1FZ6-3047	nqrE	Na(+)-translocating NADH-quinone reductase subunit E	-0.23	-3.988	0.172
Plasma Membrane Proteins	G1FZ6-5190	PA5074	ABC transporter ATP-binding protein	-0.095	-2.597	-0.177
Plasma Membrane Proteins	G1FZ6-2930	PA2880	hypothetical protein	0.16	-3.356	2.211
Plasma Membrane Proteins	G1FZ6-4502	mraY	phospho-N-acetylmuramoyl-pentapeptide- transferase	0.383	-1.888	-0.114
Plasma Membrane Proteins	G1FZ6-2317	arsB	arsenite-antimonite efflux pump ArsB	-0.327	4.257	0.176
Plasma Membrane Proteins	G1FZ6-1281	PA1256	amino acid ABC transporter ATP binding protein	0.681	-6.826	0.291
Plasma Membrane Proteins	G1FZ6-2243	PA2203	amino acid permease	1.351	-2.019	0.202
Plasma Membrane Proteins	G1FZ6-4993	PA4879	hypothetical protein	0.332	0.917	0.429
Plasma Membrane Proteins	G1FZ6-5671	PA5544	hypothetical protein	-0.204	3.027	0.34
Plasma Membrane Proteins	G1FZ6-5377	dsbH	disulfide bond formation protein	-0.541	-1.867	-0.224
Plasma Membrane Proteins	G1FZ6-1835	parS	two-component sensor ParS	-0.277	-0.565	-0.147
Plasma Membrane Proteins	G1FZ6-3897	PA3825	hypothetical protein	0.405	1.961	0.172
Plasma Membrane Proteins	G1FZ6-3604	PA3536	hypothetical protein	0.206	0.882	-0.097
Plasma Membrane Proteins	G1FZ6-1346	cyoE	protoheme IX farnesyltransferase	2.317	-1.349	-0.351
Plasma Membrane Proteins	G1FZ6-4985	PA4871	hypothetical protein	-0.116	-3.754	-0.02
Plasma Membrane Proteins	G1FZ6-4687	PA4593	ABC transporter permease	-0.549	4.572	1.877
Plasma Membrane Proteins	G1FZ6-2413	PA2375	hypothetical protein	0.842	0.814	0.075
Plasma Membrane Proteins	G1FZ6-4896	PA4783	hypothetical protein	0.598	-2.261	-0.173
Plasma Membrane Proteins	G1FZ6-1630	PA1600	cytochrome C	-0.471	6.748	-0.276
Plasma Membrane Proteins	G1FZ6-284	cysT	sulfate transporter CysT	1.658	-1.905	0.487
Plasma Membrane Proteins	G1FZ6-5604	citA	citrate transporter	1.749	1.067	0.484
Plasma Membrane Proteins	G1FZ6-421	chpE	chemotactic transduction protein ChpE	-1.665	-0.689	-0.576
Plasma Membrane Proteins	G1FZ6-2161	PA2122	hypothetical protein	-0.355	4.318	0.746
Plasma Membrane Proteins	G1FZ6-447	PA0443	transporter	0.712	4.766	2.289
Plasma Membrane Proteins	G1FZ6-1448	gbuR	protein GbuR	-0.507	2.334	-0.274
Plasma Membrane Proteins	G1FZ6-4057	PA3983	hypothetical protein	-0.379	-2.589	-0.23
Plasma Membrane Proteins	G1FZ6-1620	braB	branched-chain amino acid transporter	-0.635	-1.44	0.001
Plasma Membrane Proteins	G1FZ6-2839	PA2791	hypothetical protein	-0.468		2.523
Plasma Membrane Proteins	G1FZ6-3747	PA3677	resistance-nodulation-cell division (RND) efflux membrane fusion protein	-0.961	-2.628	-0.903
Plasma Membrane Proteins	G1FZ6-3426	PA3362	transporter protein AmiS	1.538	-3.218	-0.223
Plasma Membrane Proteins	G1FZ6-5268	PA5152	ABC transporter ATP-binding protein	0.634	-1.353	-0.241
Plasma Membrane Proteins	G1FZ6-4377	pprA	two-component sensor PprA	-0.012	1.471	-0.065
Plasma Membrane Proteins	G1FZ6-5173	phaD	poly(3-hydroxyalkanoic acid) depolymerase	0.537	-3.379	0.325
Plasma Membrane Proteins	G1FZ6-956	lpxO2	lipopolysaccharide biosynthetic protein LpxO	0.185	-1.774	0.131
Plasma Membrane Proteins	G1FZ6-3028	rne	ribonuclease E	0.059	-1.626	-0.173
Plasma Membrane Proteins	G1FZ6-2283	pslM	FAD-binding dehydrogenase	0.479	4.22	1.019
Plasma Membrane Proteins	G1FZ6-5214	PA5099	transporter	-1.21	1.746	-0.325
Plasma Membrane Proteins	G1FZ6-662	PA0657	ATPase	-0.15	1.692	0.03
Plasma Membrane Proteins	G1FZ6-114	PA0112	hypothetical protein	0.48	2.67	-0.228
Plasma Membrane Proteins	G1FZ6-1895	PA1856	cbb3-type cytochrome C oxidase subunit I	0.423	3.796	-0.227
Plasma Membrane Proteins	G1FZ6-1848	PA1810	ABC transporter	-0.311	4.312	0.201
Plasma Membrane Proteins	G1FZ6-1170	PA1144	major facilitator superfamily transporter	-0.148	4.358	-0.482
Plasma Membrane Proteins	G1FZ6-1641	PA1611	sensor/response regulator hybrid protein	-0.318	3.015	0.179
Plasma Membrane Proteins	G1FZ6-1257	PA1232	hypothetical protein	0.554	3.424	0.461
Plasma Membrane Proteins	G1FZ6-1917	PA1877	secretion protein	-1.245	2.849	-0.18
Plasma Membrane Proteins	G1FZ6-201	exbD1	biopolymer transport protein ExbD	0.757	-2.691	-1.028
Plasma Membrane Proteins	G1FZ6-5578	wzt	ABC transporter	-0.441	-2.707	-0.028
Plasma Membrane Proteins	G1FZ6-2603	PA2567	hypothetical protein	-0.398	1.914	0.203
Plasma Membrane Proteins	G1FZ6-4579	PA4490	hypothetical protein	0.315	-4.395	-0.363
Plasma Membrane Proteins	G1FZ6-5335	PA5216	iron ABC transporter substrate-binding protein	-0.51	2.045	-0.176
Plasma Membrane Proteins	G1FZ6-4667	PA4574	hypothetical protein	-0.425	-1.585	-0.052
Plasma Membrane Proteins	G1FZ6-1387	PA1361	multidrug resistance protein PmpM	-0.826	-3.253	-0.19
Plasma Membrane Proteins	G1FZ6-5078	PA4962	hypothetical protein	-0.651	0.283	-0.095
Plasma Membrane Proteins	G1FZ6-1215	PA1190	hypothetical protein	0.715	2.858	0.023
Plasma Membrane Proteins	G1FZ6-5338	PA5219	hypothetical protein	0.389	-2.875	-0.048
Plasma Membrane Proteins	G1FZ6-5645	PA5518	potassium efflux transporter	0.003	2.223	-0.255
Plasma Membrane Proteins	G1FZ6-5186	tatC	transporter TatC	-0.231	0.694	0.332
Plasma Membrane Proteins	G1FZ6-5047	PA4933	hypothetical protein	-0.318	-4.195	-0.231
Plasma Membrane Proteins	G1FZ6-3533	PA3465	hypothetical protein	0.491	-1.618	-0.081
Plasma Membrane Proteins	G1FZ6-2655	ftsK	DNA translocase FtsK	-0.095	-1.878	-0.287
Plasma Membrane Proteins	G1FZ6-2529	mexF	resistance-nodulation-cell division (RND) multidrug efflux transporter MexF	0.928	0.312	-0.189
Plasma Membrane Proteins	G1FZ6-2234	hcnB	hydrogen cyanide synthase subunit HcnB	0.452	-2.612	0.161
Plasma Membrane Proteins	G1FZ6-1509	cycH	cytochrome c-type biogenesis protein CycH	-1.101	0.6	-0.108
Plasma Membrane Proteins	G1FZ6-2684	nuoI	NADH-quinone oxidoreductase subunit I	-0.514	-0.691	0.364
Plasma Membrane Proteins	G1FZ6-3779	PA3709	major facilitator superfamily transporter	0.113	-1.718	-0.315
Plasma Membrane Proteins	G1FZ6-3541	PA3473	chloramphenicol-sensitive protein RarD	-0.476	1.103	-0.338
Plasma Membrane Proteins	G1FZ6-1173	PA1147	amino acid permease	-0.778	-2.581	-0.268
Plasma Membrane Proteins	G1FZ6-5110	PA4994	acyl-CoA dehydrogenase	0.392	3.514	0.547
Plasma Membrane Proteins	G1FZ6-289	gpuP	3-guanidinopropionate transporter	-0.261	5.306	2.16
Plasma Membrane Proteins	G1FZ6-4484	PA4398	two-component sensor	-0.194	6.153	1.923
Plasma Membrane Proteins	G1FZ6-5330	PA5211	hypothetical protein	0.724	1.286	0.172
Plasma Membrane Proteins	G1FZ6-2080	PA2042	serine/threonine transporter SstT	-0.822	-1.028	-0.044
Plasma Membrane Proteins	G1FZ6-1292	PA1267	hypothetical protein	1.724	-2.152
Plasma Membrane Proteins	G1FZ6-4628	ndh	NADH dehydrogenase	0.489	-3.464	0.157
Plasma Membrane Proteins	G1FZ6-4729	PA4635	hypothetical protein	-0.044	-2.187	-0.056
Plasma Membrane Proteins	G1FZ6-5249	PA5134	carboxyl-terminal protease	-0.246	-2.405	-0.013
Plasma Membrane Proteins	G1FZ6-3437	PA3371	hypothetical protein	0.98	-2.502	1.043
Plasma Membrane Proteins	G1FZ6-612	PA0605	ABC transporter permease	-0.074	2.853	0.908
Plasma Membrane Proteins	G1FZ6-5628	znuB	zinc ABC transporter permease	-0.125	-1.305	0.041
Plasma Membrane Proteins	G1FZ6-5075	fimX	protein FimX	-0.817	-1.422	-0.33
Plasma Membrane Proteins	G1FZ6-3039	PA2987	lipoprotein-releasing system ABC transporter ATP-binding protein	-0.595	0.143	0.021
Plasma Membrane Proteins	G1FZ6-3048	nqrD	Na(+)-translocating NADH-quinone reductase subunit D	-0.431	2.026	-0.133
Plasma Membrane Proteins	G1FZ6-1722	pscT	translocation protein in type III secretion	-0.618	4.826	2.733
Plasma Membrane Proteins	G1FZ6-686	vreR	sigma factor regulator VreR	1.993	1.929	0.252
Plasma Membrane Proteins	G1FZ6-2282	pslL	hypothetical protein	-1.192	1.048	-0.208
Plasma Membrane Proteins	G1FZ6-968	PA0948	hypothetical protein	-0.201	-8.531	-0.173
Plasma Membrane Proteins	G1FZ6-5157	pilP	type 4 fimbrial biogenesis protein PilP	-1.539	-0.711	-0.526
Plasma Membrane Proteins	G1FZ6-5439	PA5317	dipeptide ABC transporter substrate-binding protein	0.108	-0.18	0.323
Plasma Membrane Proteins	G1FZ6-305	spuG	polyamine transporter PotH	0.148	0.714	0.277
Plasma Membrane Proteins	G1FZ6-4405	PA4320	hypothetical protein	-0.499	-1.615	-0.282
Plasma Membrane Proteins	G1FZ6-1311	PA1286	major facilitator superfamily transporter	0.003	3.205	0.427
Plasma Membrane Proteins	G1FZ6-3207	wbpJ	glycosyl transferase WbpJ	-0.919	-1.379	-0.301
Plasma Membrane Proteins	G1FZ6-4639	pilS	two-component sensor PilS	-0.655	3.617	-0.357
Plasma Membrane Proteins	G1FZ6-5389	corA	magnesium/cobalt transporter	0.091	-1.534	0.321
Plasma Membrane Proteins	G1FZ6-3511	PA3443	ABC transporter permease	3.675	1.327	1.101
Plasma Membrane Proteins	G1FZ6-2918	PA2868	hypothetical protein	0.142	2.558	1.032
Plasma Membrane Proteins	G1FZ6-2129	PA2091	hypothetical protein	1.289	1.391
Plasma Membrane Proteins	G1FZ6-780	lepA	elongation factor 4	-0.336	-0.305	-0.271
Plasma Membrane Proteins	G1FZ6-4592	PA4503	ABC transporter permease	-0.147	2.705	0.384
Plasma Membrane Proteins	G1FZ6-1638	PA1608	chemotaxis transducer	0.359	1.849	-0.172
Plasma Membrane Proteins	G1FZ6-1552	alkB2	alkane-1 monooxygenase	0.368	0.63	0.055
Plasma Membrane Proteins	G1FZ6-2104	PA2066	hypothetical protein	-1.026	0.439	-0.011
Plasma Membrane Proteins	G1FZ6-545	PA0539	hypothetical protein	1.074	3.535	0.757
Plasma Membrane Proteins	G1FZ6-1131	PA1108	major facilitator superfamily transporter	-0.229	2.292	0.121
Plasma Membrane Proteins	G1FZ6-1734	pcrD	type III secretory apparatus protein PcrD	-1.245	2.911	-0.462
Plasma Membrane Proteins	G1FZ6-1070	PA1048	hypothetical protein	-0.103	-5.087	-0.452
Plasma Membrane Proteins	G1FZ6-1306	cobV	adenosylcobinamide-GDP ribazoletransferase	0.537	-3.223	-0.056
Plasma Membrane Proteins	G1FZ6-2865	arr	aminoglycoside response regulator	0.316	4.828	0.517
Plasma Membrane Proteins	G1FZ6-3271	PA3211	ABC transporter permease	-0.02	-0.663	0.002
Plasma Membrane Proteins	G1FZ6-458	PA0454	hypothetical protein	0.293	3.534	0.06
Plasma Membrane Proteins	G1FZ6-3205	wbpL	glycosyltransferase WbpL	-0.571	-0.772	-0.085
Plasma Membrane Proteins	G1FZ6-1095	braE	branched-chain amino acid ABC transporter permease BraE	-0.615	1.053	-0.519
Plasma Membrane Proteins	G1FZ6-1476	PA1450	hypothetical protein	-0.284	2.541	0.054
Plasma Membrane Proteins	G1FZ6-3805	PA3734	hypothetical protein	0.792	1.791	0.48
Plasma Membrane Proteins	G1FZ6-2610	PA2573	chemotaxis transducer	0.196	1.264	0.016
Plasma Membrane Proteins	G1FZ6-206	PA0204	ABC transporter permease	0.317	2.164	0.863
Plasma Membrane Proteins	G1FZ6-1437	PA1411	hypothetical protein	0.158	2.484	0.146
Plasma Membrane Proteins	G1FZ6-4397	PA4313	hypothetical protein	-0.036	-1.604	-0.204
Plasma Membrane Proteins	G1FZ6-3821	PA3750	hypothetical protein	-1.313	5.658	0.659
Plasma Membrane Proteins	G1FZ6-5385	PA5264	hypothetical protein	-0.634	2.53	0.153
Plasma Membrane Proteins	G1FZ6-4020	rocR	DNA-binding response regulator RocR	0.553	3.138	0.471
Plasma Membrane Proteins	G1FZ6-551	PA0545	hypothetical protein	-0.484	0.702	-0.117
Plasma Membrane Proteins	G1FZ6-2750	PA2710	hypothetical protein	-0.061	-4.707	0.01
Plasma Membrane Proteins	G1FZ6-4206	PA4133	cbb3-type cytochrome C oxidase subunit I	-1.171	-2.819	-0.191
Plasma Membrane Proteins	G1FZ6-4199	PA4126	major facilitator superfamily transporter	-0.502	3.583	1.981
Plasma Membrane Proteins	G1FZ6-2388	PA2349	hypothetical protein	-0.146		2.282
Plasma Membrane Proteins	G1FZ6-3468	PA3402	hypothetical protein	-0.544	-4.36	-0.431
Plasma Membrane Proteins	G1FZ6-5070	motA	flagellar motor protein MotA	-0.29	1.471	0.027
Plasma Membrane Proteins	G1FZ6-3217	PA3157	acetyltransferase	-0.672	1.489	0.087
Plasma Membrane Proteins	G1FZ6-1681	PA1650	transporter	-0.853	1.518	0.357
Plasma Membrane Proteins	G1FZ6-796	putP	sodium/proline symporter PutP	-0.63	0.885	0.222
Plasma Membrane Proteins	G1FZ6-3407	PA3343	hypothetical protein	0.438	1.275	0.093
Plasma Membrane Proteins	G1FZ6-3899	PA3827	hypothetical protein	-0.243	-0.053	-0.139
Plasma Membrane Proteins	G1FZ6-1262	PA1237	multidrug resistance efflux pump	0.743		4.117
Plasma Membrane Proteins	G1FZ6-862	PA0847	hypothetical protein	-0.145	2.378	0.13
Plasma Membrane Proteins	G1FZ6-2568	PA2533	sodium:alanine symporter	-0.255	-0.969	-0.048
Plasma Membrane Proteins	G1FZ6-4568	mreD	rod shape-determining protein MreD	-0.547	-3.188	-0.363
Plasma Membrane Proteins	G1FZ6-231	pcaT	dicarboxylic acid transporter PcaT	-0.304	3.319	1.722
Plasma Membrane Proteins	G1FZ6-3037	PA2985	hypothetical protein	-0.551	0.509	0.443
Plasma Membrane Proteins	G1FZ6-2056	PA2018	multidrug efflux protein	1.457	-1.654	-0.274
Plasma Membrane Proteins	G1FZ6-4786	hitB	iron (III)-transporter permease HitB	1.088	-0.502	-0.047
Plasma Membrane Proteins	G1FZ6-5133	PA5017	hypothetical protein	0.374	-0.39	-0.125
Plasma Membrane Proteins	G1FZ6-2308	PA2269	hypothetical protein	0.239	4.186	0.412
Plasma Membrane Proteins	G1FZ6-2250	PA2210	major facilitator superfamily transporter	-0.026	3.744	-0.112
Plasma Membrane Proteins	G1FZ6-1152	PA1126	hypothetical protein	-0.105	1.613	0.103
Plasma Membrane Proteins	G1FZ6-1502	ccmB	heme exporter protein CcmB	-0.389	-1.884	-0.181
Plasma Membrane Proteins	G1FZ6-3343	PA3282	hypothetical protein	-1.005	1.488	-0.686
Plasma Membrane Proteins	G1FZ6-142	ahpF	alkyl hydroperoxide reductase	-0.183	1.419	-0.18
Plasma Membrane Proteins	G1FZ6-2528	mexE	resistance-nodulation-cell division (RND) multidrug efflux membrane fusion protein MexE	1.152	-0.529	-0.334
Plasma Membrane Proteins	G1FZ6-890	PA0875	hypothetical protein	-0.242	2.755	0.402
Plasma Membrane Proteins	G1FZ6-401	PA0397	cation efflux system protein	0.189	4.245	-0.297
Plasma Membrane Proteins	G1FZ6-2920	PA2870	hypothetical protein	0.046	-1.141	-0.073
Plasma Membrane Proteins	G1FZ6-430	mexB	multidrug resistance protein MexB	-0.006	-2.346	-0.043
Plasma Membrane Proteins	G1FZ6-4586	PA4497	ABC transporter	-1.164	0.833	0.14
Plasma Membrane Proteins	G1FZ6-5412	PA5291	choline transporter	-0.157	-0.089	0.325
Plasma Membrane Proteins	G1FZ6-1096	braD	branched-chain amino acid ABC transporter permease BraD	-0.378	0.61	-0.226
Plasma Membrane Proteins	G1FZ6-3591	PA3523	resistance-nodulation-cell division (RND) efflux membrane fusion protein	2.068	1.745	-0.425
Plasma Membrane Proteins	G1FZ6-1584	ccoP2	cytochrome C oxidase cbb3-type subunit CcoP	0.601	-3.883	0.426
Plasma Membrane Proteins	G1FZ6-3711	PA3641	amino acid permease	0.605	-2.479	-0.171
Plasma Membrane Proteins	G1FZ6-5586	PA5458	acyltransferase	-0.209	1.228	-0.074
Plasma Membrane Proteins	G1FZ6-4266	PA4193	ABC transporter permease	0.674	-0.84	0.762
Plasma Membrane Proteins	G1FZ6-2677	nuoA	NADH-quinone oxidoreductase subunit A	-0.449	1.429	-0.286
Plasma Membrane Proteins	G1FZ6-2242	PA2202	amino acid permease	0.571	2.964	-0.055
Plasma Membrane Proteins	G1FZ6-3263	PA3203	hypothetical protein	-0.415	-1.761	-0.194
Plasma Membrane Proteins	G1FZ6-5218	PA5103	hypothetical protein	0.701	-3.8	-0.138
Plasma Membrane Proteins	G1FZ6-1	dnaA	chromosome replication initiator DnaA	0.269	-0.89	-0.106
Plasma Membrane Proteins	G1FZ6-1849	PA1811	solute-binding protein	-0.326	0.734	-0.062
Plasma Membrane Proteins	G1FZ6-218	PA0216	malonate transporter MadM	-0.862	3.122	-0.188
Plasma Membrane Proteins	G1FZ6-2117	PA2079	amino acid permease	-0.46	0.38	0.018
Plasma Membrane Proteins	G1FZ6-4059	PA3985	hypothetical protein	-0.109	0.888	0.126
Plasma Membrane Proteins	G1FZ6-990	tolQ	translocation protein TolQ	0.254	-3.31	0.017
Plasma Membrane Proteins	G1FZ6-3237	PA3177	hypothetical protein	0.251	-0.769	-0.061
Plasma Membrane Proteins	G1FZ6-3970	PA3897	hypothetical protein	-1.144	2.87	0.537
Plasma Membrane Proteins	G1FZ6-13	PA0013	hypothetical protein	0.175	1.575	-0.273
Plasma Membrane Proteins	G1FZ6-278	PA0276	hypothetical protein	1.875	-3.189	-0.181
Plasma Membrane Proteins	G1FZ6-3960	nhaP	Na+/H+ antiporter NhaP	-0.447	-0.308	-0.105
Plasma Membrane Proteins	G1FZ6-2259	opdE	transcriptional regulator OpdE	-0.108	4.56	0.498
Plasma Membrane Proteins	G1FZ6-5369	PA5249	hypothetical protein	0.605	-2.167	-0.106
Plasma Membrane Proteins	G1FZ6-1015	pqsA	anthranilate--CoA ligase	-0.98	2.038	-1.106
Plasma Membrane Proteins	G1FZ6-3090	PA3037	hypothetical protein	-0.246	-2.571	-0.281
Plasma Membrane Proteins	G1FZ6-939	PA0920	hypothetical protein	-0.183	1.047	0.137
Plasma Membrane Proteins	G1FZ6-2593	PA2558	transporter	0.396	-1.689	-0.308
Plasma Membrane Proteins	G1FZ6-5491	pstS	phosphate ABC transporter substrate-binding protein	0.136	2.002	0.253
Plasma Membrane Proteins	G1FZ6-4091	PA4018	hypothetical protein	-0.184	-2.052	-0.05
Plasma Membrane Proteins	G1FZ6-4058	lnt	apolipoprotein N-acyltransferase	-0.074	-0.616	0.05
Plasma Membrane Proteins	G1FZ6-1328	PA1303	signal peptidase	0.062	2.144	-0.17
Plasma Membrane Proteins	G1FZ6-4884	lldD	L-lactate dehydrogenase	-0.186	-2.612	1.641
Plasma Membrane Proteins	G1FZ6-3332	PA3271	two-component sensor	0.767	-1.351	-0.449
Plasma Membrane Proteins	G1FZ6-4505	ftsI	penicillin-binding protein 3	0.838	-1.602	-0.192
Plasma Membrane Proteins	G1FZ6-2031	PA1993	hypothetical protein	-0.588	0.873	-0.237
Plasma Membrane Proteins	G1FZ6-4316	secY	preprotein translocase subunit SecY	-0.04	-2.522	-0.049
Plasma Membrane Proteins	G1FZ6-5499	betA	choline dehydrogenase	1.975	-1.476	-0.277
Plasma Membrane Proteins	G1FZ6-3395	PA3331	cytochrome P450	0.71	-1.243	-0.273
Plasma Membrane Proteins	G1FZ6-2979	PA2929	hypothetical protein	1.298	-0.595	-0.677
Plasma Membrane Proteins	G1FZ6-900	PA0885	C4-dicarboxylate transporter	0.163	7.692	2.093
Plasma Membrane Proteins	G1FZ6-2879	htpX	protease HtpX	-1.184	0.559	-0.13
Plasma Membrane Proteins	G1FZ6-3251	PA3191	two-component sensor	-1.34	3.732	-1.096
Plasma Membrane Proteins	G1FZ6-2946	PA2896	RNA polymerase sigma factor	0.154	2.118	0.327
Plasma Membrane Proteins	G1FZ6-1477	PA1451	hypothetical protein	-0.643	0.811	-0.052
Plasma Membrane Proteins	G1FZ6-4036	PA3963	transporter	-0.265	-5.3	0
Plasma Membrane Proteins	G1FZ6-362	PA0359	hypothetical protein	-0.313	-6.463	-0.646
Plasma Membrane Proteins	G1FZ6-4529	PA4441	hypothetical protein	0	2.764	-0.176
Plasma Membrane Proteins	G1FZ6-76	ppkA	serine/threonine protein kinase PpkA	0.712	1.219	-0.163
Plasma Membrane Proteins	G1FZ6-2924	PA2874	hypothetical protein	-1.264	-1.778	-0.479
Plasma Membrane Proteins	G1FZ6-3678	potC	polyamine ABC transporter permease PotC	0.957	1.324	-0.052
Plasma Membrane Proteins	G1FZ6-4618	pilD	type 4 prepilin peptidase PilD	-1.384	3.642	-0.256
Plasma Membrane Proteins	G1FZ6-1949	PA1909	hypothetical protein	2.356	2.136	0.962
Plasma Membrane Proteins	G1FZ6-5241	PA5126	hypothetical protein	0.182	2.141	0.498
Plasma Membrane Proteins	G1FZ6-804	PA0790	hypothetical protein	-0.082	4.053	0
Plasma Membrane Proteins	G1FZ6-2715	PA2675	type II secretion system protein	0.331		2.473
Plasma Membrane Proteins	G1FZ6-2997	PA2946	hypothetical protein	0.8	-8.347	0.008
Plasma Membrane Proteins	G1FZ6-1386	PA1360	hypothetical protein	-0.076	-1.744	-0.392
Plasma Membrane Proteins	G1FZ6-4216	PA4143	toxin transporter	1.353	-2.238	-0.011
Plasma Membrane Proteins	G1FZ6-3304	minE	cell division topological specificity factor MinE	-0.09	-4.055	0.093
Plasma Membrane Proteins	G1FZ6-5579	wzm	LPS efflux transporter membrane protein	-0.523	1.348	0.079
Plasma Membrane Proteins	G1FZ6-1034	PA1014	glycosyl transferase family protein	0.12	1.838	0.179
Plasma Membrane Proteins	G1FZ6-4204	PA4131	iron-sulfur protein	-0.578	-2.96	-0.06
Plasma Membrane Proteins	G1FZ6-1078	PA1055	monovalent cation/H+ antiporter subunit C	-0.693	-3.272	-0.128
Plasma Membrane Proteins	G1FZ6-1631	PA1601	aldehyde dehydrogenase	-0.654	2.397	-0.223
Plasma Membrane Proteins	G1FZ6-2696	PA2656	two-component sensor	-0.579	-1.238	-0.045
Plasma Membrane Proteins	G1FZ6-1896	PA1857	hypothetical protein	-0.321	-1.604	0.039
Plasma Membrane Proteins	G1FZ6-5036	azu	azurin	0.043	-3.742	0.147
Plasma Membrane Proteins	G1FZ6-1322	PA1297	metal transporter	0.384	-1.855	-0.402
Plasma Membrane Proteins	G1FZ6-1462	PA1436	resistance-nodulation-cell division (RND) efflux transporter	-0.106	3.061	-0.123
Plasma Membrane Proteins	G1FZ6-3993	PA3920	metal transporting P-type ATPase	2.093	-1.187	0.147
Plasma Membrane Proteins	G1FZ6-3741	PA3671	ABC transporter permease	0.25	0.806	0.127
Plasma Membrane Proteins	G1FZ6-2347	PA2308	ABC transporter ATP-binding protein	2.193	-2.749	0.04
Plasma Membrane Proteins	G1FZ6-112	PA0110	hypothetical protein	2.263	-1.236
Plasma Membrane Proteins	G1FZ6-4440	PA4355	major facilitator superfamily transporter	0.937	-1.618	0.107
Plasma Membrane Proteins	G1FZ6-2476	PA2439	hypothetical protein	-0.033	3.261	-0.129
Plasma Membrane Proteins	G1FZ6-4716	PA4622	major facilitator superfamily transporter	0.378	0.502	-0.025
Plasma Membrane Proteins	G1FZ6-734	coaB	phage coat protein B	0.768	-6.848	-0.122
Plasma Membrane Proteins	G1FZ6-3034	PA2982	hypothetical protein	-1.317	-2.843	-0.459
Plasma Membrane Proteins	G1FZ6-322	PA0319	hypothetical protein	-0.198	1.541	-0.05
Plasma Membrane Proteins	G1FZ6-1907	xphA	type VI pilus biosynthesis protein		11.891	2.291
Plasma Membrane Proteins	G1FZ6-4601	lpxO1	lipopolysaccharide biosynthetic protein LpxO	-0.237	0.756	-0.33
Plasma Membrane Proteins	G1FZ6-3025	PA2973	peptidase	0.274	-1.524	-0.152
Plasma Membrane Proteins	G1FZ6-814	PA0800	hypothetical protein	1.045	3.572	0.82
Plasma Membrane Proteins	G1FZ6-4723	PA4629	hypothetical protein	0.211	1.416	-0.114
Plasma Membrane Proteins	G1FZ6-1237	PA1212	major facilitator superfamily transporter	0.93	0.006	0.46
Plasma Membrane Proteins	G1FZ6-937	PA0918	cytochrome b561	-3.203	3.033	-0.623
Plasma Membrane Proteins	G1FZ6-2857	copS	two-component sensor CopS	-0.488	0.447	-0.011
Plasma Membrane Proteins	G1FZ6-5137	PA5021	sodium/hydrogen antiporter	0.394	-0.772	-0.002
Plasma Membrane Proteins	G1FZ6-4700	PA4606	hypothetical protein	-0.436	-3.313	-0.232
Plasma Membrane Proteins	G1FZ6-3197	PA3137	major facilitator superfamily transporter	0.195	0.939	-0.069
Plasma Membrane Proteins	G1FZ6-2583	PA2548	hypothetical protein	-0.041	3.812	-0.175
Plasma Membrane Proteins	G1FZ6-2277	pslG	biofilm formation protein PslG	-0.863	2.317	0.026
Plasma Membrane Proteins	G1FZ6-5000	PA4886	two-component sensor	-0.013	-2.572	0.106
Plasma Membrane Proteins	G1FZ6-1459	PA1433	hypothetical protein	0.096	-1.089	-0.383
Plasma Membrane Proteins	G1FZ6-3549	PA3481	hypothetical protein	0.176	-4.483	0.085
Plasma Membrane Proteins	G1FZ6-4743	uraA	uracil permease	-0.159	-3.226	-0.148
Plasma Membrane Proteins	G1FZ6-5503	PA5376	ABC transporter ATP-binding protein	-0.303	-0.797	0.129
Plasma Membrane Proteins	G1FZ6-1766	PA1735	hypothetical protein	0.203	3.851	-0.022
Plasma Membrane Proteins	G1FZ6-3910	PA3838	ABC transporter ATP-binding protein	-0.598	-1.348	-0.077
Plasma Membrane Proteins	G1FZ6-2599	PA2563	sulfate transporter	-0.241	0.982	0.109
Plasma Membrane Proteins	G1FZ6-79	icmF1	type VI secretion protein IcmF	0.6	-0.931	-0.168
Plasma Membrane Proteins	G1FZ6-292	PA0290	hypothetical protein	0.226	5.747	0.098
Plasma Membrane Proteins	G1FZ6-2837	PA2789	hypothetical protein	0.603	-2.849	-0.956
Plasma Membrane Proteins	G1FZ6-495	PA0490	hypothetical protein	0.48	2.935	0.416
Plasma Membrane Proteins	G1FZ6-469	creC	sensory histidine kinase CreC	-0.279	0.868	-0.454
Plasma Membrane Proteins	G1FZ6-5488	pstB	phosphate ABC transporter ATP-binding protein	-0.036	4.283	0.055
Plasma Membrane Proteins	G1FZ6-2644	PA2604	hypothetical protein	-0.087	-2.104	0.148
Plasma Membrane Proteins	G1FZ6-2555	czcA	resistance-nodulation-cell division (RND) divalent metal cation efflux transporter CzcA	0.288	5.023	0.857
Plasma Membrane Proteins	G1FZ6-5352	PA5232	hypothetical protein	-1.085	1.934	0.004
Plasma Membrane Proteins	G1FZ6-714	PA0703	major facilitator superfamily transporter	0.114	-2.065	-0.14
Plasma Membrane Proteins	G1FZ6-5184	tatA	twin-arginine translocation protein TatA	0.282	-2.44	0.131
Plasma Membrane Proteins	G1FZ6-3559	PA3491	electron transport complex subunit C	-0.256	2.041	-0.107
Plasma Membrane Proteins	G1FZ6-2271	pslA	biofilm formation protein PslA	-0.819	3.7	0.144
Plasma Membrane Proteins	G1FZ6-3780	PA3710	GMC-type oxidoreductase	0.465	-1.286	-0.466
Plasma Membrane Proteins	G1FZ6-5510	PA5383	hypothetical protein	0.747	0.475	0.13
Plasma Membrane Proteins	G1FZ6-4436	PA4351	acyltransferase	-1.898	-5.918	-0.245
Plasma Membrane Proteins	G1FZ6-5497	PA5370	major facilitator superfamily transporter	0.327	-1.09	-0.159
Plasma Membrane Proteins	G1FZ6-280	PA0278	hypothetical protein	2.103	-2.799	-0.726
Plasma Membrane Proteins	G1FZ6-437	PA0433	hypothetical protein	-0.006	-0.99	0.086
Plasma Membrane Proteins	G1FZ6-396	PA0392	hypothetical protein	0.29	-2.505	0.029
Plasma Membrane Proteins	G1FZ6-2268	PA2228	hypothetical protein	0.23	4.384	2.392
Plasma Membrane Proteins	G1FZ6-2854	PA2807	hypothetical protein	-0.759		1.037
Plasma Membrane Proteins	G1FZ6-766	PA0753	hypothetical protein	-0.397	0.894	-0.401
Plasma Membrane Proteins	G1FZ6-1114	fgtA	flagellar glycosyl transferase FgtA	-0.25	-1.432	-0.121
Plasma Membrane Proteins	G1FZ6-2130	PA2092	major facilitator superfamily transporter	1.248	0.723	0.453
Plasma Membrane Proteins	G1FZ6-2106	PA2068	major facilitator superfamily transporter	-1.162	-1.56	0.154
Plasma Membrane Proteins	G1FZ6-1758	mucR	signaling protein	0.041	3.906	0.024
Plasma Membrane Proteins	G1FZ6-1345	cyoD	cytochrome o ubiquinol oxidase subunit IV	2.536	-5.249	-0.191
Plasma Membrane Proteins	G1FZ6-2014	ercS'	sensor histidine kinase	0.723	2.426	0.766
Plasma Membrane Proteins	G1FZ6-5017	PA4903	major facilitator superfamily transporter	0.038	6.173	1.295
Plasma Membrane Proteins	G1FZ6-3126	PA3073	hypothetical protein	-0.295	0.889	-0.197
Plasma Membrane Proteins	G1FZ6-355	PA0352	transporter	-0.042	0.604	-0.26
Plasma Membrane Proteins	G1FZ6-5641	PA5514	beta-lactamase	0.078	2.069	-0.022
Plasma Membrane Proteins	G1FZ6-5686	atpE	ATP synthase subunit C	0.023	-3.031	-0.062
Plasma Membrane Proteins	G1FZ6-926	PA0907	hypothetical protein	0.166	-2.662	-0.178
Plasma Membrane Proteins	G1FZ6-3600	PA3532	hypothetical protein	-0.22	3.153	-0.045
Plasma Membrane Proteins	G1FZ6-5260	PA5145	hypothetical protein	0.142	4.355	0.22
Plasma Membrane Proteins	G1FZ6-1287	PA1262	major facilitator superfamily transporter	0.452	5.893	4.749
Plasma Membrane Proteins	G1FZ6-5489	pstA	phosphate ABC transporter permease	-0.491	4.673	1.202
Plasma Membrane Proteins	G1FZ6-5286	PA5169	C4-dicarboxylate transporter	-0.517	-5.764	-0.392
Plasma Membrane Proteins	G1FZ6-878	PA0863	oxidoreductase	0.589	-3.011	0.032
Plasma Membrane Proteins	G1FZ6-1219	PA1194	amino acid permease	-0.093	-1.218	-0.044
Plasma Membrane Proteins	G1FZ6-4393	pctA	chemotactic transducer PctA	0.293	0.723	-0.232
Plasma Membrane Proteins	G1FZ6-4123	pgpA	phosphatidylglycerophosphatase A	-0.622	-1.759	-0.28
Plasma Membrane Proteins	G1FZ6-1583	ccoN1	cbb3-type cytochrome C oxidase subunit I	0.008	-1.666	-0.073
Plasma Membrane Proteins	G1FZ6-1141	PA1115	hypothetical protein	-0.31	1.624	-0.336
Plasma Membrane Proteins	G1FZ6-3466	PA3400	hypothetical protein	-0.304	3.593	-0.457
Plasma Membrane Proteins	G1FZ6-4959	dipZ	thiol:disulfide interchange protein	-0.266	-3.427	-0.271
Plasma Membrane Proteins	G1FZ6-1862	PA1824	hypothetical protein	-0.39	-2.856	-0.144
Plasma Membrane Proteins	G1FZ6-2825	PA2777	hypothetical protein	-0.596	-0.876	-0.178
Plasma Membrane Proteins	G1FZ6-5480	ubiA	4-hydroxybenzoate octaprenyltransferase	0.353	-0.346	-0.222
Plasma Membrane Proteins	G1FZ6-4096	PA4023	transporter	-0.234	1.647	-0.257
Plasma Membrane Proteins	G1FZ6-3339	PA3278	hypothetical protein	-2.353	3.46	-0.197
Plasma Membrane Proteins	G1FZ6-4459	PA4373	hypothetical protein	-0.148	-1.323	-0.113
Plasma Membrane Proteins	G1FZ6-5601	PA5473	hypothetical protein	0.228	-1.137	0.146
Plasma Membrane Proteins	G1FZ6-3818	PA3747	hypothetical protein	-0.338	-0.032	-0.037
Plasma Membrane Proteins	G1FZ6-4804	mrcB	penicillin-binding protein 1B	-0.586	-1.516	-0.234
Plasma Membrane Proteins	G1FZ6-3153	xcpX	type II secretion system protein K	-0.817	1.194	-0.132
Plasma Membrane Proteins	G1FZ6-582	PA0575	hypothetical protein	0.692	0.005	0.168
Plasma Membrane Proteins	G1FZ6-1330	PA1305	hypothetical protein	-0.172	-3.58	-0.179
Plasma Membrane Proteins	G1FZ6-2943	atuH	long-chain-acyl-CoA synthetase	0.364	2.761	0.365
Plasma Membrane Proteins	G1FZ6-3949	narK1	nitrite extrusion protein 1	-0.548	0.696	-0.331
Plasma Membrane Proteins	G1FZ6-3364	PA3303	major facilitator superfamily transporter	0.028	-1.15	-0.237
Plasma Membrane Proteins	G1FZ6-4722	lysP	lysine-specific permease	-0.528	-1.921	-0.04
Plasma Membrane Proteins	G1FZ6-4371	PA4287	hypothetical protein	0.188	4.095	1.77
Plasma Membrane Proteins	G1FZ6-5630	PA5503	ABC transporter ATP-binding protein	-0.101	-1.739	-0.1
Plasma Membrane Proteins	G1FZ6-5631	PA5504	D-methionine ABC transporter	-0.221	-2.516	-0.151
Plasma Membrane Proteins	G1FZ6-971	PA0951	hypothetical protein	-0.17	1.905	0.404
Plasma Membrane Proteins	G1FZ6-4832	cbrA	two-component sensor CbrA	-0.301	-0.162	-0.011
Plasma Membrane Proteins	G1FZ6-186	PA0185	ABC transporter permease	1.259	-0.217	3.906
Plasma Membrane Proteins	G1FZ6-3281	PA3222	hypothetical protein	-1.077	-2.124	1.027
Plasma Membrane Proteins	G1FZ6-1970	PA1930	chemotaxis transducer	0.621	-0.189	0
Plasma Membrane Proteins	G1FZ6-2976	hisP	histidine ABC transporter ATP-binding protein HisP	0.685	2.201
Plasma Membrane Proteins	G1FZ6-4391	pctC	chemotactic transducer PctC	0.061	1.841	0.191
Plasma Membrane Proteins	G1FZ6-3052	aroP1	aromatic amino acid transporter AroP	-0.398	-1.129	-0.087
Plasma Membrane Proteins	G1FZ6-2611	alkB1	alkane-1 monooxygenase	0.015	2.299	0.119
Plasma Membrane Proteins	G1FZ6-4031	PA3958	hypothetical protein	-0.755	-3.842	-0.257
Plasma Membrane Proteins	G1FZ6-5106	PA4990	SMR multidrug efflux transporter	2.484	-9.457	-0.086
Plasma Membrane Proteins	G1FZ6-4003	cioA	cyanide insensitive terminal oxidase	-0.25	-3.475	0.012
Plasma Membrane Proteins	G1FZ6-4428	PA4343	major facilitator superfamily transporter	-0.166	2.821	-0.19
Plasma Membrane Proteins	G1FZ6-4423	PA4338	acyltransferase	0.257	2.291	0.615
Plasma Membrane Proteins	G1FZ6-1307	PA1282	major facilitator superfamily transporter	1.84	0.761	0.466
Plasma Membrane Proteins	G1FZ6-1082	PA1059	monovalent cation/H+ antiporter subunit G	-0.501	1.083	-0.032
Plasma Membrane Proteins	G1FZ6-1083	PA1060	hypothetical protein	0.646	-1.102	0.375
Plasma Membrane Proteins	G1FZ6-5551	PA5424	hypothetical protein	0.368	-3.672	0.262
Plasma Membrane Proteins	G1FZ6-177	aer2	aerotaxis transducer Aer2	-0.691	1.527	-0.073
Plasma Membrane Proteins	G1FZ6-3248	PA3188	sugar ABC transporter permease	-1.678	1.088	-1.83
Plasma Membrane Proteins	G1FZ6-1857	PA1819	amino acid permease	0.014	-3.756	-0.022
Plasma Membrane Proteins	G1FZ6-1815	nasA	nitrate transporter	-0.106	5.4	1.289
Plasma Membrane Proteins	G1FZ6-287	PA0285	hypothetical protein	-0.242	1.289	0.034
Plasma Membrane Proteins	G1FZ6-3152	xcpY	type II secretion system protein L	-0.69	-2.828	0.001
Plasma Membrane Proteins	G1FZ6-3624	arnT	4-amino-4-deoxy-L-arabinose lipid A transferase	0.568	4.351	0.306
Plasma Membrane Proteins	G1FZ6-1073	PA1051	transporter	0.199	0.566	0.55
Plasma Membrane Proteins	G1FZ6-2934	PA2884	hypothetical protein	-0.005	3.006	0.236
Plasma Membrane Proteins	G1FZ6-5521	cls	cardiolipin synthetase	0.307	-1.483	0.202
Plasma Membrane Proteins	G1FZ6-2420	lldA	L-lactate dehydrogenase	1.576	-4.532	2.406
Plasma Membrane Proteins	G1FZ6-2608	PA2571	two-component sensor	0.767	-1.227	0.147
Plasma Membrane Proteins	G1FZ6-4270	bfiS	protein BfiS	-0.642	2.651	-0.249
Plasma Membrane Proteins	G1FZ6-5552	purK	5-(carboxyamino)imidazole ribonucleotide synthase	-0.216	-1.777	0.035
Plasma Membrane Proteins	G1FZ6-4819	PA4713	hypothetical protein	0.321	1.096	0.334
Plasma Membrane Proteins	G1FZ6-5526	dgcB	dimethylglycine catabolism protein DgcB	0.593	3.246	0.677
Plasma Membrane Proteins	G1FZ6-4479	ampG	AmpG protein	-0.26	2.309	-0.012
Plasma Membrane Proteins	G1FZ6-1282	PA1257	amino acid ABC transporter permease	0.592	4.815	2.351
Plasma Membrane Proteins	G1FZ6-2044	PA2006	major facilitator superfamily transporter	-1.762	3.559	0.251
Plasma Membrane Proteins	G1FZ6-1707	PA1676	hypothetical protein		6.609	2.28
Plasma Membrane Proteins	G1FZ6-5350	PA5230	ABC transporter permease	-0.741	-1.257	0.015
Plasma Membrane Proteins	G1FZ6-4518	PA4430	cytochrome b	-0.172	-2.103	0.113
Plasma Membrane Proteins	G1FZ6-1818	PA1786	hypothetical protein	-0.08	-3.892	0.023
Plasma Membrane Proteins	G1FZ6-383	PA0379	hypothetical protein	0.037	-1.349	0.154
Plasma Membrane Proteins	G1FZ6-5211	PA5096	ABC transporter	-1.348	0.556	-0.22
Plasma Membrane Proteins	G1FZ6-5324	PA5205	multiple drug resistance protein MarC	0.404	0.586	0.294
Plasma Membrane Proteins	G1FZ6-572	PA0566	hypothetical protein	0.408	-3.374	-0.234
Plasma Membrane Proteins	G1FZ6-4010	PA3937	taurine ABC transporter ATP-binding protein	2.136	-5.574	0.372
Plasma Membrane Proteins	G1FZ6-1139	PA1113	ABC transporter ATP-binding protein/permease	-0.293	1.575	0.421
Plasma Membrane Proteins	G1FZ6-5680	atpC	ATP synthase subunit epsilon	0.16	-5.834	0.092
Plasma Membrane Proteins	G1FZ6-4622	PA4532	hypothetical protein	-0.273	-0.549	0.236
Plasma Membrane Proteins	G1FZ6-5359	rho	transcription termination factor Rho	-0.691	-3.118	-0.303
Plasma Membrane Proteins	G1FZ6-3457	nosR	regulatory protein NosR	-3.332	4.054	-0.481
Plasma Membrane Proteins	G1FZ6-5056	PA4940	hypothetical protein	-0.182	-1.274	-0.139
Plasma Membrane Proteins	G1FZ6-1741	exsC	exoenzyme S synthesis protein ExsC	-0.634	-3.221	-0.295
Plasma Membrane Proteins	G1FZ6-1863	PA1825	hypothetical protein	-0.665	3.8	0.757
Plasma Membrane Proteins	G1FZ6-2577	PA2542	hypothetical protein	0.159	2.087	-0.037
Plasma Membrane Proteins	G1FZ6-1512	PA1485	amino acid permease	0.604	2.898	0.305
Plasma Membrane Proteins	G1FZ6-30	PA0030	hypothetical protein	0.901	1.577	0.284
Plasma Membrane Proteins	G1FZ6-1606	PA1577	hypothetical protein	-0.685	-2.374	0.062
Plasma Membrane Proteins	G1FZ6-4929	PA4815	hypothetical protein	-0.04	5.018	-0.196
Plasma Membrane Proteins	G1FZ6-4209	PA4136	major facilitator superfamily transporter	-1.521	3.15	0.077
Plasma Membrane Proteins	G1FZ6-718	toxR	transcriptional regulator ToxR	1.268	-1.321	-0.534
Plasma Membrane Proteins	G1FZ6-5097	PA4981	amino acid permease	0.474	3.693	-0.07
Plasma Membrane Proteins	G1FZ6-1338	PA1313	major facilitator superfamily transporter	-0.042		2.51
Plasma Membrane Proteins	G1FZ6-605	PA0598	hypothetical protein	0.999	-1.526	-0.092
Plasma Membrane Proteins	G1FZ6-3857	PA3786	hypothetical protein	0.478	-5.44	-0.128
Plasma Membrane Proteins	G1FZ6-803	PA0789	amino acid permease	-0.603	-1.002	-0.306
Plasma Membrane Proteins	G1FZ6-1577	PA1549	cation-transporting P-type ATPase	-0.356	0.035	-0.076
Plasma Membrane Proteins	G1FZ6-1344	cyoC	cytochrome o ubiquinol oxidase subunit III	2.794	-1.851	0.141
Plasma Membrane Proteins	G1FZ6-3049	nqrC	Na(+)-translocating NADH-quinone reductase subunit C	-0.331	-0.193	-0.053
Plasma Membrane Proteins	G1FZ6-410	tonB3	transporter TonB	-1.169	-0.683	-0.396
Plasma Membrane Proteins	G1FZ6-2337	PA2298	oxidoreductase	0.721	0.243	0.347
Plasma Membrane Proteins	G1FZ6-4713	PA4619	cytochrome C	0.427	-3.472	-0.046
Plasma Membrane Proteins	G1FZ6-1804	cmaX	transporter	0.231	-4.221	-0.01
Plasma Membrane Proteins	G1FZ6-4610	PA4521	hypothetical protein	-0.242	-2.926	-0.334
Plasma Membrane Proteins	G1FZ6-199	tonB2	transporter TonB	1.76	3.155	0.582
Plasma Membrane Proteins	G1FZ6-5043	PA4929	hypothetical protein	0.234	1.911	0.109
Plasma Membrane Proteins	G1FZ6-455	PA0451	hypothetical protein	0.607	-1.794	-0.182
Plasma Membrane Proteins	G1FZ6-3196	PA3136	secretion protein	-0.233	2.052	0.109
Plasma Membrane Proteins	G1FZ6-3535	PA3467	major facilitator superfamily transporter	0.189	5.459	0.898
Plasma Membrane Proteins	G1FZ6-1093	braG	ABC transporter ATP-binding protein	-0.64	0.419	-0.323
Plasma Membrane Proteins	G1FZ6-4265	PA4192	ABC transporter ATP-binding protein	1.059	3.479	0.25
Plasma Membrane Proteins	G1FZ6-4569	mreC	rod shape-determining protein MreC	-0.681	0.067	-0.26
Plasma Membrane Proteins	G1FZ6-2194	PA2154	hypothetical protein	-1.661	2.744	-0.089
Plasma Membrane Proteins	G1FZ6-4942	PA4828	hypothetical protein	-0.156	-1.569	-0.28
Plasma Membrane Proteins	G1FZ6-377	ftsY	signal recognition particle receptor FtsY	-0.063	-4.039	-0.138
Plasma Membrane Proteins	G1FZ6-2559	PA2524	two-component sensor	-0.083	3.441	0.421
Plasma Membrane Proteins	G1FZ6-1341	PA1316	major facilitator superfamily transporter	3.105	-5.77	0.01
Plasma Membrane Proteins	G1FZ6-4387	tadZ	hypothetical protein	-0.373	3.828	0.089
Plasma Membrane Proteins	G1FZ6-944	PA0924	hypothetical protein	-0.641	3.187	-0.342
Plasma Membrane Proteins	G1FZ6-3542	PA3474	hypothetical protein	-0.352	4.722	1.003
Plasma Membrane Proteins	G1FZ6-105	PA0103	sulfate transporter	-0.44	-0.637	0.415
Plasma Membrane Proteins	G1FZ6-1455	PA1429	cation-transporting P-type ATPase	-1.331	7.809	0.269
Plasma Membrane Proteins	G1FZ6-696	PA0686	type II secretion system protein HxcR	0.101	4.245
Plasma Membrane Proteins	G1FZ6-5185	tatB	sec-independent translocase	0.221	-2.972	0.304
Plasma Membrane Proteins	G1FZ6-3050	nqrB	Na(+)-translocating NADH-quinone reductase subunit B	-0.426	0.206	-0.087
Plasma Membrane Proteins	G1FZ6-3111	pelG	pellicle/biofilm biosynthesis Wzx-like polysaccharide transporter PelG	0.076	3.96	0.604
Plasma Membrane Proteins	G1FZ6-1188	ndvB	glycosyl transferase	0.422	2.932	0.465
Plasma Membrane Proteins	G1FZ6-4419	PA4334	manganese transporter MntH	0.036	-0.715	-0.093
Plasma Membrane Proteins	G1FZ6-5116	wapR	alpha-1,3-rhamnosyltransferase WapR	-0.001	-2.125	-0.119
Plasma Membrane Proteins	G1FZ6-4813	PA4707	ABC transporter permease	0.949	1.651	0.226
Plasma Membrane Proteins	G1FZ6-3249	PA3189	sugar ABC transporter permease	-1.766	-1.128	-1.941
Plasma Membrane Proteins	G1FZ6-5024	PA4910	ABC transporter ATP-binding protein	1.193	3.213	1.307
Plasma Membrane Proteins	G1FZ6-4137	PA4065	hypothetical protein	-0.351	0.546	-0.284
Plasma Membrane Proteins	G1FZ6-4278	mexG	hypothetical protein	-1.678	-2.523	-0.43
Plasma Membrane Proteins	G1FZ6-198	pntB	pyridine nucleotide transhydrogenase subunit beta	-0.341	0.19	0.189
Plasma Membrane Proteins	G1FZ6-4443	PA4358	ferrous iron transporter B	1.407	0.074	0.256
Plasma Membrane Proteins	G1FZ6-4924	fdnI	nitrate-inducible formate dehydrogenase subunit gamma	-0.648	1.232	0.486
Plasma Membrane Proteins	G1FZ6-103	PA0101	hypothetical protein	0.727	1.527	0.098
Plasma Membrane Proteins	G1FZ6-5611	PA5484	two-component sensor	0.135	-2.681	0.468
Plasma Membrane Proteins	G1FZ6-2424	pvdA	L-ornithine N5-oxygenase	1.32	-4.974	-0.432
Plasma Membrane Proteins	G1FZ6-4424	PA4339	phospholipase	-0.172	2.495	1.115
Plasma Membrane Proteins	G1FZ6-336	PA0333	hypothetical protein	-0.254	3.096	-0.092
Plasma Membrane Proteins	G1FZ6-4595	PA4506	peptide ABC transporter ATP-binding protein	-0.58	8.353	4.43
Plasma Membrane Proteins	G1FZ6-2345	ambA	protein AmbA	0.828	-3.656	0.008
Plasma Membrane Proteins	G1FZ6-343	PA0340	hypothetical protein	-0.089	1.793	0.127
Plasma Membrane Proteins	G1FZ6-3311	PA3252	ABC transporter permease	0.108	5.659	1.794
Plasma Membrane Proteins	G1FZ6-529	norB	nitric oxide reductase subunit B	-4.625	1.214	-0.604
Plasma Membrane Proteins	G1FZ6-3313	PA3254	ABC transporter ATP-binding protein	-0.214	3.091	0.448
Plasma Membrane Proteins	G1FZ6-2814	PA2768	hypothetical protein	-0.122	0.881	-0.229
Plasma Membrane Proteins	G1FZ6-1422	PA1396	two-component sensor	-0.278	-1.978	-0.203
Plasma Membrane Proteins	G1FZ6-4233	fepD	ferric enterobactin transporter FepD	2.98	-0.794
Plasma Membrane Proteins	G1FZ6-45	PA0043	hypothetical protein	0.786	1.202	0.086
Plasma Membrane Proteins	G1FZ6-1847	PA1809	ABC transporter permease	-0.16	2.008	0.98
Plasma Membrane Proteins	G1FZ6-755	PA0742	hypothetical protein	-0.374	-3.523	-0.418
Plasma Membrane Proteins	G1FZ6-4451	PA4365	transporter	-3.492		0.753
Plasma Membrane Proteins	G1FZ6-3154	xcpW	type II secretion system protein J	-0.728	-0.922	-0.021
Plasma Membrane Proteins	G1FZ6-3092	PA3039	transporter	-0.253	4.506	0.161
Plasma Membrane Proteins	G1FZ6-2057	PA2019	multidrug efflux lipoprotein	1.465	-3.405	-0.412
Plasma Membrane Proteins	G1FZ6-908	aotP	arginine/ornithine ABC transporter ATP-binding protein AotP	-0.096	-0.391	-0.277
Plasma Membrane Proteins	G1FZ6-5561	mtr	tryptophan permease	-0.331	-3.742	0.311
Plasma Membrane Proteins	G1FZ6-74	PA0072	hypothetical protein	0.614	-4.94	-0.599
Plasma Membrane Proteins	G1FZ6-5515	PA5388	hypothetical protein	-0.952		-0.053
Plasma Membrane Proteins	G1FZ6-2247	PA2207	hypothetical protein	0.405	6.011	1.109
Plasma Membrane Proteins	G1FZ6-4934	PA4820	hypothetical protein			1.48
Plasma Membrane Proteins	G1FZ6-5614	PA5487	hypothetical protein	0.422	-0.319	-0.017
Plasma Membrane Proteins	G1FZ6-1488	PA1462	plasmid partitioning protein	0.095	-2.065	-0.163
Plasma Membrane Proteins	G1FZ6-5371	PA5251	hypothetical protein	-0.345	0.152	-0.108
Plasma Membrane Proteins	G1FZ6-4119	PA4046	hypothetical protein	0.291	-1.614	-0.173
Plasma Membrane Proteins	G1FZ6-950	PA0930	two-component sensor	1.563	-3.944	-0.372
Plasma Membrane Proteins	G1FZ6-3503	PA3436	hypothetical protein	0.051	-1.874	0.305
Plasma Membrane Proteins	G1FZ6-2752	PA2712	hypothetical protein	-0.125	-3.953	-0.182
Plasma Membrane Proteins	G1FZ6-348	PA0345	hypothetical protein	-0.08	0.928	0.089
Plasma Membrane Proteins	G1FZ6-1612	sdhD	succinate dehydrogenase subunit D	-0.594	-2.654	-0.182
Plasma Membrane Proteins	G1FZ6-5025	PA4911	branched-chain amino acid ABC transporter permease	0.682	8.735	5.66
Plasma Membrane Proteins	G1FZ6-3846	PA3775	hypothetical protein	0.48	4.002	0.329
Plasma Membrane Proteins	G1FZ6-3400	PA3336	major facilitator superfamily transporter	0.165	1.532	-0.163
Plasma Membrane Proteins	G1FZ6-1434	PA1408	hypothetical protein	0.288	0.976	0.501
Plasma Membrane Proteins	G1FZ6-1984	rbsB	ribose ABC transporter substrate-binding protein	-0.524	0.169	-0.615
Plasma Membrane Proteins	G1FZ6-5146	PA5030	major facilitator superfamily transporter	-0.535	0.032	-0.494
Plasma Membrane Proteins	G1FZ6-4641	PA4548	D-amino acid oxidase	-0.491	-4.193	-0.169
Plasma Membrane Proteins	G1FZ6-1205	phoQ	two-component sensor PhoQ	-0.419	-3.795	-0.324
Plasma Membrane Proteins	G1FZ6-3419	PA3355	hypothetical protein	0.37	2.317	0.183
Plasma Membrane Proteins	G1FZ6-4616	pilB	type 4 fimbrial biogenesis protein PilB	-0.669	-2.844	-0.216
Plasma Membrane Proteins	G1FZ6-544	dsbB	disulfide bond formation protein	-0.258	-0.797	-0.016
Plasma Membrane Proteins	G1FZ6-4692	mexD	resistance-nodulation-cell division (RND) multidrug efflux transporter MexD	2.447	0.233	0.963
Plasma Membrane Proteins	G1FZ6-1039	mucK	cis,cis-muconate transporter MucK	-0.077	3.59	-0.066
Plasma Membrane Proteins	G1FZ6-820	PA0806	hypothetical protein	-0.182	3.989	0.672
Plasma Membrane Proteins	G1FZ6-4594	PA4505	ABC transporter ATP-binding protein	-0.942	3.007	0.167
Plasma Membrane Proteins	G1FZ6-3950	narX	two-component sensor NarX	0.488	1.568	0.215
Plasma Membrane Proteins	G1FZ6-5605	PA5477	hypothetical protein	0.849	1.689	0.334
Plasma Membrane Proteins	G1FZ6-3641	PA3573	major facilitator superfamily transporter	-0.787	0.905	0.203
Plasma Membrane Proteins	G1FZ6-954	relA	GTP pyrophosphokinase	0.224	-2.056	-0.108
Plasma Membrane Proteins	G1FZ6-4279	mexH	resistance-nodulation-cell division (RND) efflux membrane fusion protein	-1.542	-1.135	-0.39
Plasma Membrane Proteins	G1FZ6-2110	PA2072	hypothetical protein	0.532	1.744	0.334
Plasma Membrane Proteins	G1FZ6-3944	narI	respiratory nitrate reductase subunit gamma	-0.694	4.07	-0.513
Plasma Membrane Proteins	G1FZ6-4373	PA4289	transporter	-0.409	0.272	-0.402
Plasma Membrane Proteins	G1FZ6-4019	rocS1	two-component sensor	-0.013	3.281	0.505
Plasma Membrane Proteins	G1FZ6-1613	sdhA	succinate dehydrogenase flavoprotein subunit	-0.552	-1.878	-0.087
Plasma Membrane Proteins	G1FZ6-4519	PA4431	iron-sulfur protein	-0.145	-3.451	-0.003
Plasma Membrane Proteins	G1FZ6-2774	PA2736	hypothetical protein	0.221	-1.259	-0.113
Plasma Membrane Proteins	G1FZ6-567	PA0561	hypothetical protein	-0.241	1.638	0.13
Plasma Membrane Proteins	G1FZ6-4655	PA4562	hypothetical protein	-0.246	3.13	-0.116
Plasma Membrane Proteins	G1FZ6-2452	PA2415	hypothetical protein	1.377	3.497	0.376
Plasma Membrane Proteins	G1FZ6-1663	kdpA	potassium-transporting ATPase subunit A	-0.016	0.875	1.106
Plasma Membrane Proteins	G1FZ6-5675	PA5548	major facilitator superfamily transporter	-0.132	3.054	0.08
Plasma Membrane Proteins	G1FZ6-4971	PA4857	hypothetical protein	-0.531	2.849	-0.347
Plasma Membrane Proteins	G1FZ6-29	PA0029	sulfate transporter	-0.381	-1.588	0.106
Plasma Membrane Proteins	G1FZ6-1300	cobD	cobalamin biosynthesis protein CobD	0.106	3.148	0.286
Plasma Membrane Proteins	G1FZ6-4379	fppA	Flp prepilin peptidase FppA	0.949	5.554	3.556
Plasma Membrane Proteins	G1FZ6-764	PA0751	hypothetical protein	-0.443	2.451	-0.19
Plasma Membrane Proteins	G1FZ6-2077	PA2039	hypothetical protein	-0.358	-1.434	-0.095
Plasma Membrane Proteins	G1FZ6-5113	msbA	transporter MsbA	-0.698	0.044	-0.272
Plasma Membrane Proteins	G1FZ6-327	PA0324	ABC transporter permease	0.845	2.769	0.014
Plasma Membrane Proteins	G1FZ6-3964	PA3891	ABC transporter ATP-binding protein	-0.425	2.281	0.531
Plasma Membrane Proteins	G1FZ6-1611	sdhC	succinate dehydrogenase subunit C	-0.499	-1.771	-0.09
Plasma Membrane Proteins	G1FZ6-927	PA0908	hypothetical protein	2.331	-1.208
Plasma Membrane Proteins	G1FZ6-3800	PA3730	hypothetical protein	-0.3	3.402	2.386
Plasma Membrane Proteins	G1FZ6-4859	secG	preprotein translocase subunit SecG	-0.403	-0.739	-0.188
Plasma Membrane Proteins	G1FZ6-528	norC	nitric oxide reductase subunit C	-5.019	0.634	-0.732
Plasma Membrane Proteins	G1FZ6-5484	PA5362	hypothetical protein	-0.616	0.903	-0.307
Plasma Membrane Proteins	G1FZ6-2537	PA2502	hypothetical protein	-0.406	2.414	0.076
Plasma Membrane Proteins	G1FZ6-5147	PA5031	short-chain dehydrogenase	-0.672	-1.45	-0.018
Plasma Membrane Proteins	G1FZ6-2333	PA2294	ABC transporter ATP-binding protein	0.266	1.288	-0.144
Plasma Membrane Proteins	G1FZ6-798	azoR1	FMN-dependent NADH-azoreductase AzoR	0.053	4.147	0.433
Plasma Membrane Proteins	G1FZ6-3560	PA3492	electron transport complex subunit D	-0.095	0.008	0.75
Plasma Membrane Proteins	G1FZ6-905	aotQ	arginine/ornithine ABC transporter permease AotQ	-0.242	-0.806	-0.215
Plasma Membrane Proteins	G1FZ6-805	PA0791	transcriptional regulator	1.395	-0.825	0.216
Plasma Membrane Proteins	G1FZ6-5276	PA5160	drug efflux transporter	0.926	9.041	0.587
Plasma Membrane Proteins	G1FZ6-5362	ppk	polyphosphate kinase	0.37	-1.635	-0.191
Plasma Membrane Proteins	G1FZ6-3159	xcpR	type II secretion system protein E	-0.372	-2.698	-0.01
Plasma Membrane Proteins	G1FZ6-1480	fleN	flagellar synthesis regulator FleN	0.03	-5.023	-0.182
Plasma Membrane Proteins	G1FZ6-2500	PA2465	hypothetical protein	0.778	5.835
Plasma Membrane Proteins	G1FZ6-1916	PA1876	ABC transporter ATP-binding protein/permease	-0.898	0.887	-0.01
Plasma Membrane Proteins	G1FZ6-1702	stk1	serine-threonine kinase Stk1	-0.538	3.677	-0.095
Plasma Membrane Proteins	G1FZ6-2933	PA2883	hypothetical protein	-0.02	-5.711	0.009
Plasma Membrane Proteins	G1FZ6-181	cttP	trichloroethylene chemotactic transducer CttP	0.479	3.343	-0.078
Plasma Membrane Proteins	G1FZ6-5158	pilO	type 4 fimbrial biogenesis protein PilO	-1.35	0.358	-0.492
Plasma Membrane Proteins	G1FZ6-1444	PA1418	sodium:solute symport protein	0.719	3.019	-0.106
Plasma Membrane Proteins	G1FZ6-3704	PA3634	cell division protein FtsB	-0.596	-7.895	-0.389
Plasma Membrane Proteins	G1FZ6-1645	PA1615	lipase	0.058	-5.108	-0.035
Plasma Membrane Proteins	G1FZ6-1264	PA1239	hypothetical protein	0.684	-2.273	0.102
Plasma Membrane Proteins	G1FZ6-4074	sltB1	soluble lytic transglycosylase B	-0.138	-2.333	-0.197
Plasma Membrane Proteins	G1FZ6-2240	PA2200	hypothetical protein	-0.554	1.118	-0.672
Plasma Membrane Proteins	G1FZ6-5409	glnK	nitrogen regulatory protein P-II 2	0.624	-2.367	-0.022
Plasma Membrane Proteins	G1FZ6-4704	PA4610	hypothetical protein	-3.342	0.341	-0.866
Plasma Membrane Proteins	G1FZ6-1656	PA1626	major facilitator superfamily transporter	-0.559	0.846	0.225
Plasma Membrane Proteins	G1FZ6-4144	PA4072	amino acid permease	0.55	0.022	4.257
Plasma Membrane Proteins	G1FZ6-5432	PA5311	major facilitator superfamily transporter	-0.037	3.3	0.166
Plasma Membrane Proteins	G1FZ6-861	PA0846	sulfate transporter CysZ	-0.597	-5.042	-0.047
Plasma Membrane Proteins	G1FZ6-5536	PA5409	hypothetical protein	0.857	1.225	0.216
Plasma Membrane Proteins	G1FZ6-748	PA0736	hypothetical protein	0.169	0.69	0.092
Plasma Membrane Proteins	G1FZ6-4404	PA4319	hypothetical protein	-0.544	0.516	-0.31
Plasma Membrane Proteins	G1FZ6-5	lptA	lysophosphatidic acid acyltransferase	0.087	3.573	-0.363
Plasma Membrane Proteins	G1FZ6-1487	motD	flagellar motor protein MotD	-0.193	-0.555	-0.35
Plasma Membrane Proteins	G1FZ6-1534	PA1507	transporter	-0.294	-1.795	0.07
Plasma Membrane Proteins	G1FZ6-3892	secD	preprotein translocase subunit SecD	-0.757	-1.038	-0.221
Plasma Membrane Proteins	G1FZ6-3561	PA3493	electron transport complex subunit G	0.171	2.443	0.087
Plasma Membrane Proteins	G1FZ6-4480	PA4394	hypothetical protein	-0.326	-2.328	0.275
Plasma Membrane Proteins	G1FZ6-5687	atpB	ATP synthase subunit A	0.018	-2.269	-0.184
Plasma Membrane Proteins	G1FZ6-875	PA0860	ABC transporter ATP-binding protein/permease	-0.233	-0.622	-0.06
Plasma Membrane Proteins	G1FZ6-1474	fliR	flagellar biosynthesis protein FliR	0.151	2.099	0.412
Plasma Membrane Proteins	G1FZ6-1234	PA1209	hypothetical protein	0.269	1.219	0.262
Plasma Membrane Proteins	G1FZ6-2908	PA2858	hypothetical protein	-0.332	1.205	0.068
Plasma Membrane Proteins	G1FZ6-3558	PA3490	electron transport complex subunit B	-0.003	2.814	-0.019
Plasma Membrane Proteins	G1FZ6-95	PA0093	hypothetical protein	0.51	-0.802	-0.087
Plasma Membrane Proteins	G1FZ6-1472	fliP	flagellar biosynthesis protein FliP	0.057	-1.187	-0.167
Plasma Membrane Proteins	G1FZ6-733	PA0722	hypothetical protein	0.488	-6.801	-0.801
Plasma Membrane Proteins	G1FZ6-4087	PA4014	hypothetical protein	-0.356	-0.839	-0.071
Plasma Membrane Proteins	G1FZ6-2597	PA2561	methyl-accepting chemotaxis protein CtpH	0.288	2.632	0.058
Plasma Membrane Proteins	G1FZ6-5282	PA5165	two-component sensor	0.183	-0.814	-0.159
Plasma Membrane Proteins	G1FZ6-1276	PA1251	chemotaxis transducer	0.086	-2.07	-0.1
Plasma Membrane Proteins	G1FZ6-1390	PA1364	transmembrane sensor	1.323	-4.078	0.195
Plasma Membrane Proteins	G1FZ6-2301	PA2262	2-ketogluconate transporter	-0.67	-0.524	-0.999
Plasma Membrane Proteins	G1FZ6-2428	pvdT	pyoverdine biosynthesis protein PvdT	0.79	-1.923	-0.542
Plasma Membrane Proteins	G1FZ6-2679	nuoD	NADH:-quinone oxidoreductase subunit C/D	-0.396	-1.283	0.229
Plasma Membrane Proteins	G1FZ6-2510	PA2475	cytochrome P450	0.317	2.622	-0.014
Plasma Membrane Proteins	G1FZ6-4431	PA4346	hypothetical protein	0.945	1.262	0.441
Plasma Membrane Proteins	G1FZ6-5379	PA5258	hypothetical protein	0.224	-2.641	0.088
Plasma Membrane Proteins	G1FZ6-542	PA0536	hypothetical protein	0.248	3.119	0.697
Plasma Membrane Proteins	G1FZ6-5270	PA5154	ABC transporter permease	-0.188	-1.447	-0.241
Plasma Membrane Proteins	G1FZ6-2821	PA2774	hypothetical protein	-0.003	1.722	0.26
Plasma Membrane Proteins	G1FZ6-4295	PA4222	ABC transporter ATP-binding protein	1.641	-2.285	-0.481
Plasma Membrane Proteins	G1FZ6-2795	PA2752	hypothetical protein	-0.066	5.063	0.653
Plasma Membrane Proteins	G1FZ6-3342	PA3281	hypothetical protein	-0.864	3.219	-0.746
Plasma Membrane Proteins	G1FZ6-1913	PA1873	hypothetical protein	-0.224	4.021	0.806
Plasma Membrane Proteins	G1FZ6-379	ftsX	cell division protein FtsX	-0.023	-1.096	-0.173
Plasma Membrane Proteins	G1FZ6-3097	PA3044	two-component sensor	-0.09	3.522	0.607
Plasma Membrane Proteins	G1FZ6-5313	PA5194	hypothetical protein	-0.07	0.564	-0.082
Plasma Membrane Proteins	G1FZ6-5271	PA5155	amino acid ABC transporter permease	0.285	-3.591	-0.113
Plasma Membrane Proteins	G1FZ6-1283	PA1258	ABC transporter permease			3.079
Plasma Membrane Proteins	G1FZ6-2932	PA2882	two-component sensor	0.482	4.144	0.235
Plasma Membrane Proteins	G1FZ6-4402	PA4317	hypothetical protein	-0.336	-0.495	-0.012
Plasma Membrane Proteins	G1FZ6-5394	PA5273	hypothetical protein	-0.291	-2.607	0.028
Plasma Membrane Proteins	G1FZ6-3377	PA3313	hypothetical protein	-0.163	-1.47	0.085
Plasma Membrane Proteins	G1FZ6-3374	PA3310	hypothetical protein	-0.781	5.129	-0.137
Plasma Membrane Proteins	G1FZ6-5318	amgS	protein AmgS	-0.495	0.769	0.027
Plasma Membrane Proteins	G1FZ6-2405	PA2366	uricase	0.796	-1.688	0.456
Plasma Membrane Proteins	G1FZ6-2111	PA2073	transporter membrane subunit	0.695	3.511	0.775
Plasma Membrane Proteins	G1FZ6-2716	PA2676	type II secretion system protein	-0.387	4.9	1.526
Plasma Membrane Proteins	G1FZ6-5685	atpF	ATP synthase subunit B	0.089	-8.934	0.005
Plasma Membrane Proteins	G1FZ6-4461	PA4375	multidrug efflux protein	-0.026	3.032	0.519
Plasma Membrane Proteins	G1FZ6-3628	fruA	PTS system fructose-specific transporter subunit IIBC	0.024	-0.074	-1.354
Plasma Membrane Proteins	G1FZ6-159	PA0157	resistance-nodulation-cell division (RND) efflux membrane fusion protein	-0.235	-1.803	-0.047
Plasma Membrane Proteins	G1FZ6-1569	PA1541	drug efflux transporter	2.203	-0.68	-0.171
Plasma Membrane Proteins	G1FZ6-426	PA0422	hypothetical protein	-0.849	-0.145	-0.122
Plasma Membrane Proteins	G1FZ6-3674	PA3605	hypothetical protein	0.033	2.091	0.271
Plasma Membrane Proteins	G1FZ6-257	PA0255	hypothetical protein	0.326	2.513	-0.005
Plasma Membrane Proteins	G1FZ6-2960	PA2910	manganese efflux pump MntP	-0.718	-0.524	-0.613
Plasma Membrane Proteins	G1FZ6-3497	PA3430	aldolase	0.207	1.447	-0.209
Plasma Membrane Proteins	G1FZ6-2717	PA2677	type II secretion protein	0.918	1.748	0.23
Plasma Membrane Proteins	G1FZ6-531	PA0526	hypothetical protein	-3.461		-0.18
Plasma Membrane Proteins	G1FZ6-2513	PA2478	thiol:disulfide interchange protein DsbD	-0.523	0.003	0.153
Plasma Membrane Proteins	G1FZ6-2435	pvdE	pyoverdine biosynthesis protein PvdE	1.321	-3.355	-0.172
Plasma Membrane Proteins	G1FZ6-3312	PA3253	ABC transporter permease	0.154	-0.997	0.049
Plasma Membrane Proteins	G1FZ6-4685	PA4591	hypothetical protein	-0.137	3.13	-0.004
Plasma Membrane Proteins	G1FZ6-4890	pmrB	two-component regulator system signal sensor kinase PmrB	0.833	2.559	0.691
Plasma Membrane Proteins	G1FZ6-4863	ftsH	cell division protein FtsH	0.142	-1.919	-0.008
Plasma Membrane Proteins	G1FZ6-5071	PA4955	hypothetical protein	0.146	-0.627	0.397
Plasma Membrane Proteins	G1FZ6-3315	PA3256	oxidoreductase	0.417	-2.608	0.187
Plasma Membrane Proteins	G1FZ6-4002	cioB	cyanide insensitive terminal oxidase	-0.386	-3.916	0.02
Plasma Membrane Proteins	G1FZ6-3158	xcpS	type II secretion system protein F	-0.648	-0.432	-0.024
Plasma Membrane Proteins	G1FZ6-1887	PA1848	major facilitator superfamily transporter	0.798	1.022	0.518
Plasma Membrane Proteins	G1FZ6-4306	PA4233	major facilitator superfamily transporter	-0.285	-0.283	-0.162
Plasma Membrane Proteins	G1FZ6-1232	kefB	glutathione-regulated potassium-efflux system protein KefB	-0.23	0.624	-0.091
Plasma Membrane Proteins	G1FZ6-2079	PA2041	amino acid permease	-0.593	2.397	-0.318
Plasma Membrane Proteins	G1FZ6-5655	PA5528	hypothetical protein	-1.197	1.978	0.146
Plasma Membrane Proteins	G1FZ6-613	PA0606	ABC transporter permease	-0.112	-4.732	0.657
Plasma Membrane Proteins	G1FZ6-1508	ccmH	cytochrome c-type biogenesis protein CcmH	-0.815	1.603	0.483
Plasma Membrane Proteins	G1FZ6-3525	PA3457	hypothetical protein	-0.788	-0.024	-0.359
Plasma Membrane Proteins	G1FZ6-5418	poxB	pyruvate dehydrogenase	-0.522	2.557	0.353
Plasma Membrane Proteins	G1FZ6-2233	hcnA	hydrogen cyanide synthase subunit HcnA	0.199	-5.315	0.057
Plasma Membrane Proteins	G1FZ6-825	PA0811	major facilitator superfamily transporter	1.705	1.964	0.015
Plasma Membrane Proteins	G1FZ6-3266	PA3206	two-component sensor	-0.085	-5.623	0.035
Plasma Membrane Proteins	G1FZ6-5658	tonB1	transporter TonB	1.774	-2.158	-0.394
Plasma Membrane Proteins	G1FZ6-335	PA0332	hypothetical protein	0.357	1.885	0.459
Plasma Membrane Proteins	G1FZ6-4925	fdnH	nitrate-inducible formate dehydrogenase subunit beta	-0.629	-3.119	-0.032
Plasma Membrane Proteins	G1FZ6-2683	nuoH	NADH-quinone oxidoreductase subunit H	-0.548	-4.589	0.096
Plasma Membrane Proteins	G1FZ6-82	PA0080	hypothetical protein	0.575	-0.373	-0.135
Plasma Membrane Proteins	G1FZ6-1130	PA1107	hypothetical protein	1.1	2.108	0.426
Plasma Membrane Proteins	G1FZ6-3131	PA3078	two-component sensor	-0.479	-2.535	-0.045
Plasma Membrane Proteins	G1FZ6-5596	PA5468	citrate transporter	0.598	-1.765	-0.418
Plasma Membrane Proteins	G1FZ6-1806	cmpX	hypothetical protein	-0.295	-1.088	-0.419
Plasma Membrane Proteins	G1FZ6-4589	PA4500	ABC transporter	-0.927	-0.947	-0.037
Plasma Membrane Proteins	G1FZ6-1523	PA1496	potassium channel	-0.115	-2.113	-0.055
Plasma Membrane Proteins	G1FZ6-368	PA0365	hypothetical protein	0.079	3.891	0.6
Plasma Membrane Proteins	G1FZ6-5039	PA4925	hypothetical protein	1.042	-1.076	0.533
Plasma Membrane Proteins	G1FZ6-3015	PA2963	hypothetical protein	-0.247	3.27	0.508
Plasma Membrane Proteins	G1FZ6-3449	PA3383	phosphonate ABC transporter substrate-binding protein	0.78	6.613	2.269
Plasma Membrane Proteins	G1FZ6-5657	PA5530	MFS dicarboxylate transporter	0.858	-0.596	-0.253
Plasma Membrane Proteins	G1FZ6-3035	PA2983	translocation protein TolQ	-1.122	-2.259	-0.295
Plasma Membrane Proteins	G1FZ6-4291	PA4218	transporter	1.766	-4.865	-0.494
Plasma Membrane Proteins	G1FZ6-4627	PA4537	hypothetical protein	0.481	-3.048	0.077
Plasma Membrane Proteins	G1FZ6-2093	PA2055	major facilitator superfamily transporter	0.827	5.594
Plasma Membrane Proteins	G1FZ6-660	PA0655	2-nonaprenyl-3-methyl-6-methoxy-1,4-benzoquinol hydroxylase	0.457	-4.17	0.133
Plasma Membrane Proteins	G1FZ6-2884	PA2835	major facilitator superfamily transporter	0.207	3.658	0.318
Plasma Membrane Proteins	G1FZ6-1208	dctA	C4-dicarboxylate transport protein	-0.363	3.552	-0.456
Plasma Membrane Proteins	G1FZ6-5607	gltP	glutamate/aspartate:proton symporter	-1.177	-2.36	0.333
Plasma Membrane Proteins	G1FZ6-5386	PA5265	hypothetical protein	-0.519	1.217	0.089
Plasma Membrane Proteins	G1FZ6-1757	bglX	beta-glucosidase	-0.525	0.89	-0.146
Plasma Membrane Proteins	G1FZ6-3837	PA3766	aromatic amino acid transporter	0.645	2.32	0.707
Plasma Membrane Proteins	G1FZ6-4688	PA4594	ABC transporter ATP-binding protein	0.191	1.589	0.059
Plasma Membrane Proteins	G1FZ6-3303	minD	cell division inhibitor MinD	-0.211	-1.926	-0.039
Plasma Membrane Proteins	G1FZ6-5357	PA5237	3-octaprenyl-4-hydroxybenzoate carboxy-lyase	0.505	-2.304	-0.09
Plasma Membrane Proteins	G1FZ6-588	PA0581	glycerol-3-phosphate acyltransferase PlsY	0.287	-5.904	-0.165
Plasma Membrane Proteins	G1FZ6-2885	PA2836	secretion protein	0.241		1.14
Plasma Membrane Proteins	G1FZ6-1920	PA1880	oxidoreductase	-0.222	0.009	0.481
Plasma Membrane Proteins	G1FZ6-2010	PA1972	hypothetical protein	-0.581	6.231	-0.206
Plasma Membrane Proteins	G1FZ6-3273	PA3213	hypothetical protein	0.03	-0.403	-0.012
Plasma Membrane Proteins	G1FZ6-2556	czcB	resistance-nodulation-cell division (RND) divalent metal cation efflux membrane fusion protein CzcB	0.242	3.781	0.262
Plasma Membrane Proteins	G1FZ6-1580	ccoP1	cytochrome C oxidase cbb3-type subunit CcoP	-0.09	-4.795	-0.126
Plasma Membrane Proteins	G1FZ6-4495	ftsA	cell division protein FtsA	0.502	-4.367	-0.129
Plasma Membrane Proteins	G1FZ6-3557	PA3489	electron transport complex subunit A	-0.144	-1.767	-0.082
Plasma Membrane Proteins	G1FZ6-4075	rodA	rod shape-determining protein	-0.019	1.621	-0.203
Plasma Membrane Proteins	G1FZ6-3214	wzy	B-band O-antigen polymerase	-0.86	2.451	-0.097
Plasma Membrane Proteins	G1FZ6-16	trkA	potassium transporter inner membrane associated protein	0.109	-3.211	-0.188
Plasma Membrane Proteins	G1FZ6-2329	gcd	glucose dehydrogenase	0.61	-3.389	-0.261
Plasma Membrane Proteins	G1FZ6-1202	napE	nitrate reductase protein NapE	-0.499	-2.84	-0.314
Plasma Membrane Proteins	G1FZ6-3922	PA3851	hypothetical protein	0.257	-2.171	0.648
Plasma Membrane Proteins	G1FZ6-5690	soj	chromosome partitioning protein Soj	-0.095	-5.834	-0.102
Plasma Membrane Proteins	G1FZ6-5627	znuC	zinc transporter ZnuC	-0.182	-6.328	-0.255
Plasma Membrane Proteins	G1FZ6-5408	amtB	ammonium transporter	0.357	-1.306	0.162
Plasma Membrane Proteins	G1FZ6-3328	PA3267	hypothetical protein	-0.058	1.35	-0.199
Plasma Membrane Proteins	G1FZ6-1261	PA1236	major facilitator superfamily transporter	0.544	3.779	0.002
Plasma Membrane Proteins	G1FZ6-3616	algI	alginate o-acetylase AlgI	0.494	3.604	1.054
Plasma Membrane Proteins	G1FZ6-1343	cyoB	cytochrome o ubiquinol oxidase subunit I	2.339	4.375	1.416
Plasma Membrane Proteins	G1FZ6-454	PA0450	phosphate transporter	0.341	2.912	-0.319
Plasma Membrane Proteins	G1FZ6-1094	braF	ABC transporter ATP-binding protein	-0.488	1.089	0.038
Plasma Membrane Proteins	G1FZ6-4215	PA4142	secretion protein	1.581	-2.602	0.004
Plasma Membrane Proteins	G1FZ6-3782	PA3712	hypothetical protein	-1.291	-0.724	0.488
Plasma Membrane Proteins	G1FZ6-5008	PA4894	hypothetical protein	1.881	-3.178	-0.314
Plasma Membrane Proteins	G1FZ6-1333	PA1308	hypothetical protein	-0.15	1.359	-0.17
Plasma Membrane Proteins	G1FZ6-1461	PA1435	resistance-nodulation-cell division (RND) efflux membrane fusion protein	0.902	5.628	1.921
Plasma Membrane Proteins	G1FZ6-226	PA0224	class II aldolase/adducin domain-containing protein	-0.646	-2.909	-0.438
Plasma Membrane Proteins	G1FZ6-5285	PA5168	dicarboxylate transporter	-0.18	-1.992	-0.21
Plasma Membrane Proteins	G1FZ6-3891	secF	preprotein translocase subunit SecF	-0.726	-3.409	-0.225
Plasma Membrane Proteins	G1FZ6-2873	PA2824	sensor/response regulator hybrid protein	-0.893	0.519	-0.085
Plasma Membrane Proteins	G1FZ6-3536	PA3468	hypothetical protein	-0.508	-2.583	0.134
Plasma Membrane Proteins	G1FZ6-481	PA0476	permease	0.508	2.251	0.27
Plasma Membrane Proteins	G1FZ6-5140	PA5024	hypothetical protein	1.155	0.639	0.298
Plasma Membrane Proteins	G1FZ6-3036	PA2984	hypothetical protein	0.502	2.393	0.102
Plasma Membrane Proteins	G1FZ6-776	mucA	sigma factor AlgU negative regulator MucA	-1.03	-0.29	-0.35
Plasma Membrane Proteins	G1FZ6-2472	PA2435	cation-transporting P-type ATPase	-0.489	2.252	-0.057
Plasma Membrane Proteins	G1FZ6-2380	PA2341	maltose ABC transporter ATP-binding protein	-0.213	5.855	1.684
Plasma Membrane Proteins	G1FZ6-330	PA0327	hypothetical protein	0.583	-4.477	0.355
Plasma Membrane Proteins	G1FZ6-2703	ppyR	psl and pyoverdine operon regulator PpyR	-1.179	2.295	0.171
Plasma Membrane Proteins	G1FZ6-5212	PA5097	amino acid permease	-1.713	1.78	-0.418
Plasma Membrane Proteins	G1FZ6-337	PA0334	major facilitator superfamily transporter	-0.254	-0.935	-0.181
Plasma Membrane Proteins	G1FZ6-248	PA0246	major facilitator superfamily transporter	0.287	1.133	0.317
Plasma Membrane Proteins	G1FZ6-1157	PA1131	major facilitator superfamily transporter	0.662	-0.313	0.112
Plasma Membrane Proteins	G1FZ6-1272	aprE	alkaline protease secretion protein AprE	0.969	-1.737	-0.057
Plasma Membrane Proteins	G1FZ6-1066	PA1044	hypothetical protein	-0.231	-2.605	-0.003
Plasma Membrane Proteins	G1FZ6-3118	PA3065	hypothetical protein	-0.009	4.206	1.125
Plasma Membrane Proteins	G1FZ6-1475	flhB	flagellar biosynthesis protein FlhB	-0.008	2.941	-0.174
Plasma Membrane Proteins	G1FZ6-4112	PA4039	hypothetical protein	0.32	4.359	1.243
Plasma Membrane Proteins	G1FZ6-3820	PA3749	major facilitator superfamily transporter	-0.329	0.963	-0.551
Plasma Membrane Proteins	G1FZ6-4293	PA4220	hypothetical protein	2.393	-4.463	-0.487
Plasma Membrane Proteins	G1FZ6-5606	PA5478	hypothetical protein	-0.069	1.379	0.224
Plasma Membrane Proteins	G1FZ6-1449	bdlA	biofilm dispersion protein	-0.259	-0.348	-0.529
Plasma Membrane Proteins	G1FZ6-3510	PA3442	aliphatic sulfonates ABC transporter ATP-binding subunit	3.065	-5.608	-0.148
Plasma Membrane Proteins	G1FZ6-4048	ladS	lost adherence sensor LadS	-0.243	1.516	-0.125
Plasma Membrane Proteins	G1FZ6-2098	PA2060	ABC transporter permease		7.769	3.984
Plasma Membrane Proteins	G1FZ6-770	PA0757	two-component sensor	-0.468	2.024	-0.291
Plasma Membrane Proteins	G1FZ6-3606	PA3538	ABC transporter ATP-binding protein	-0.354	-1.664	-0.173
Plasma Membrane Proteins	G1FZ6-1026	PA1007	hypothetical protein	-0.691	1.052	-0.284
Plasma Membrane Proteins	G1FZ6-3469	PA3403	hypothetical protein	-0.191	1.734	-0.407
Plasma Membrane Proteins	G1FZ6-4403	PA4318	hypothetical protein	-0.515	-4.565	-0.116
Plasma Membrane Proteins	G1FZ6-1870	PA1832	protease	-0.076	-0.699	-0.084
Plasma Membrane Proteins	G1FZ6-1464	PA1438	two-component sensor	-0.205	0.676	-0.151
Plasma Membrane Proteins	G1FZ6-2827	PA2779	hypothetical protein	-0.96	1.658	-0.219
Plasma Membrane Proteins	G1FZ6-3999	PA3926	major facilitator superfamily transporter	0.182	3.925	1.533
Plasma Membrane Proteins	G1FZ6-320	PA0317	hypothetical protein	0.024	-1.48	-0.111
Plasma Membrane Proteins	G1FZ6-116	senC	cytochrome c oxidase assembly protein SenC	-0.15	-2.608	0.119
Plasma Membrane Proteins	G1FZ6-1692	PA1661	hypothetical protein	0.176	0.308	0.341
Plasma Membrane Proteins	G1FZ6-2685	nuoJ	NADH-quinone oxidoreductase subunit J	-0.381	1.377	0.361
Plasma Membrane Proteins	G1FZ6-2416	PA2378	aldehyde dehydrogenase	-0.446	-1.777	-0.153
Plasma Membrane Proteins	G1FZ6-3326	PA3265	transporter	0.749	1.645	1.167
Plasma Membrane Proteins	G1FZ6-4812	PA4706	hemin importer ATP-binding subunit	0.919	0.199	-0.295
Plasma Membrane Proteins	G1FZ6-2907	PA2857	ABC transporter ATP-binding protein	-0.433	1.269	0.213
Plasma Membrane Proteins	G1FZ6-1478	flhA	flagellar biosynthesis protein FlhA	0.201	0.817	-0.061
Plasma Membrane Proteins	G1FZ6-1004	PA0984	colicin immunity protein	1.721	1.701	1.171
Plasma Membrane Proteins	G1FZ6-3473	hasD	transporter HasD	0.764	1.076	-0.325
Plasma Membrane Proteins	G1FZ6-4172	PA4100	dehydrogenase	1.234	3.887	4.578
Plasma Membrane Proteins	G1FZ6-1587	ccoN2	cbb3-type cytochrome C oxidase subunit I	0.652	-2.827	0.588
Plasma Membrane Proteins	G1FZ6-1956	PA1916	amino acid permease	-0.047	4.127	0.345
Plasma Membrane Proteins	G1FZ6-1442	PA1416	hypothetical protein	-0.076	-1.857	-0.209
Plasma Membrane Proteins	G1FZ6-2235	hcnC	hydrogen cyanide synthase subunit HcnC	0.39	-4.347	0.075
Plasma Membrane Proteins	G1FZ6-3380	PA3316	ABC transporter permease	-0.505	1.048	-0.475
Plasma Membrane Proteins	G1FZ6-1937	PA1897	hypothetical protein	1.285	3.908	0.892
Plasma Membrane Proteins	G1FZ6-1256	PA1231	hypothetical protein			3.768
Plasma Membrane Proteins	G1FZ6-5416	PA5295	hypothetical protein	-0.254	-2.717	-0.103
Plasma Membrane Proteins	G1FZ6-1724	pscR	type III secretion system protein	-0.254	3.894	0.082
Plasma Membrane Proteins	G1FZ6-3664	PA3595	major facilitator superfamily transporter	-0.027	4.818	1.387
Plasma Membrane Proteins	G1FZ6-2227	PA2187	hypothetical protein	-1.209		0.51
Plasma Membrane Proteins	G1FZ6-1579	PA1551	ferredoxin	-0.178	-1.743	0.115
Plasma Membrane Proteins	G1FZ6-1590	aer	aerotaxis receptor Aer	0.166	-1.458	-0.057
Plasma Membrane Proteins	G1FZ6-4544	PA4455	ABC transporter permease	-0.426	-0.211	-0.203
Plasma Membrane Proteins	G1FZ6-1059	PA1037	hypothetical protein	-0.812	0.267	-0.22
Plasma Membrane Proteins	G1FZ6-5326	PA5207	phosphate transporter	0.378	-0.17	0.011
Plasma Membrane Proteins	G1FZ6-2945	PA2895	hypothetical protein	0.295	-1.083	0.14
Plasma Membrane Proteins	G1FZ6-4394	pctB	chemotactic transducer PctB	-0.215	-3.76	-0.072
Plasma Membrane Proteins	G1FZ6-5557	PA5430	hypothetical protein	0.356	-0.004	0.095
Plasma Membrane Proteins	G1FZ6-5695	PA5568	inner membrane protein translocase subunit YidC	-0.689	-0.934	-0.214
Plasma Membrane Proteins	G1FZ6-3379	PA3315	phosphonates ABC transporter permease	-0.067	-3.916	-0.014
Plasma Membrane Proteins	G1FZ6-4952	PA4838	hypothetical protein	0.268	1.782	0.111
Plasma Membrane Proteins	G1FZ6-5609	PA5482	hypothetical protein	0.728	0.842	1.172
Plasma Membrane Proteins	G1FZ6-1486	motC	flagellar motor protein	-0.138	-1.762	-0.121
Plasma Membrane Proteins	G1FZ6-2832	PA2784	hypothetical protein	-1.069	3.956	0.118
Plasma Membrane Proteins	G1FZ6-4267	PA4194	ABC transporter permease	0.7	-2.766	-0.187
Plasma Membrane Proteins	G1FZ6-5340	PA5221	2-octaprenyl-3-methyl-6-methoxy-1,4-benzoquinol hydroxylase	-0.319	-2.823	-0.101
Plasma Membrane Proteins	G1FZ6-3819	PA3748	hypothetical protein	-0.446	-0.499	-0.243
Plasma Membrane Proteins	G1FZ6-3928	pcs	phosphatidylcholine synthase	-0.08	1.113	0.07
Plasma Membrane Proteins	G1FZ6-5639	mifS	sensor histidine kinase MifS	-0.482	0.451	-0.364
Plasma Membrane Proteins	G1FZ6-2702	PA2662	hypothetical protein	-1.044	0.026	-0.425
Plasma Membrane Proteins	G1FZ6-4583	roxS	sensor histidine kinase RoxS	0.225	-0.993	-0.137
Plasma Membrane Proteins	G1FZ6-5026	PA4912	branched-chain amino acid ABC transporter	0.693	0.339	-0.329
Plasma Membrane Proteins	G1FZ6-4602	PA4513	oxidoreductase	1.172	-1.022	-0.085
Plasma Membrane Proteins	G1FZ6-1683	PA1652	hypothetical protein	-0.627	4.417	2.643
Plasma Membrane Proteins	G1FZ6-1316	PA1291	hypothetical protein	0.407	4.39	1.239
Plasma Membrane Proteins	G1FZ6-1713	PA1682	MFS metabolite transporter	-0.676	-0.474	-0.161
Plasma Membrane Proteins	G1FZ6-2311	pbpC	penicillin-binding protein 3A	1.006	-0.2	0.127
Plasma Membrane Proteins	G1FZ6-2219	PA2178	hypothetical protein	-0.778	1.696	0.157
Plasma Membrane Proteins	G1FZ6-1445	PA1419	transporter	1.407	1.729	0.204
Plasma Membrane Proteins	G1FZ6-4797	pssA	phosphatidylserine synthase	-0.246	-1.084	-0.047
Plasma Membrane Proteins	G1FZ6-2152	PA2114	major facilitator superfamily transporter	-2.24	-5.431	0.013
Plasma Membrane Proteins	G1FZ6-3735	PA3665	hypothetical protein	-0.148	2.91	0.136
Plasma Membrane Proteins	G1FZ6-4001	PA3928	hypothetical protein	-0.166	-1.884	0.429
Plasma Membrane Proteins	G1FZ6-2975	hisM	histidine ABC transporter permease HisM	0.133	4.942	1.87
Plasma Membrane Proteins	G1FZ6-795	putA	bifunctional proline dehydrogenase/pyrroline-5-carboxylate dehydrogenase	-0.399	0.843	0.8
Plasma Membrane Proteins	G1FZ6-2584	PA2549	hypothetical protein	-0.649	3.022	0.366
Plasma Membrane Proteins	G1FZ6-1271	aprD	alkaline protease secretion ATP-binding protein AprD	1.898	-1.322	0.031
Plasma Membrane Proteins	G1FZ6-3261	PA3201	intracellular septation protein A	-0.02	-0.852	-0.075
Plasma Membrane Proteins	G1FZ6-4260	PA4187	major facilitator superfamily transporter	0.378	2.839	-0.085
Plasma Membrane Proteins	G1FZ6-4006	PA3933	choline transporter	0.247	1.254	0.162
Plasma Membrane Proteins	G1FZ6-3911	PA3839	sodium:sulfate symporter	-0.121	-1.528	-0.283
Plasma Membrane Proteins	G1FZ6-5364	PA5244	hypothetical protein	-0.271	1.229	0.81
Plasma Membrane Proteins	G1FZ6-66	PA0064	hypothetical protein	0.49	-1.646	-0.019
Plasma Membrane Proteins	G1FZ6-5217	PA5102	hypothetical protein	1.412	5.604	1.57
Plasma Membrane Proteins	G1FZ6-3817	ffh	signal recognition particle protein Ffh	-0.247	-0.821	-0.118
Plasma Membrane Proteins	G1FZ6-5378	PA5257	hypothetical protein	0.384	-2.265	0.209
Plasma Membrane Proteins	G1FZ6-3862	PA3791	hypothetical protein	-1.104	-3.938	-0.053
Plasma Membrane Proteins	G1FZ6-1846	PA1808	ABC transporter permease	-0.355	0.929	0.051
Plasma Membrane Proteins	G1FZ6-415	pilJ	twitching motility protein PilJ	-0.954	-1.272	-0.332
Plasma Membrane Proteins	G1FZ6-1468	PA1442	flagellar basal body protein FliL	-0.039	-5.724	-0.092
Plasma Membrane Proteins	G1FZ6-1598	PA1569	major facilitator superfamily transporter	0.752	1.362	0.382
Plasma Membrane Proteins	G1FZ6-3114	pelD	pellicle/biofilm biosynthesis protein PelD	-0.08	4.014	0.187
Plasma Membrane Proteins	G1FZ6-5632	PA5505	TonB-dependent receptor	-0.054	-2.655	0.051
Plasma Membrane Proteins	G1FZ6-139	PA0137	ABC transporter permease	0.6	5.734	2.74
Plasma Membrane Proteins	G1FZ6-131	gabP	gamma-aminobutyrate permease	-0.84	1.225	-0.212
Plasma Membrane Proteins	G1FZ6-2426	fpvR	protein FpvR	0.403	-0.896	0.092
Plasma Membrane Proteins	G1FZ6-4376	PA4292	phosphate transporter	-0.386	-0.207	-0.095
Plasma Membrane Proteins	G1FZ6-815	PA0801	hypothetical protein	0.994	-2.594	-0.543
Plasma Membrane Proteins	G1FZ6-4390	flp	type IVb pilin Flp	-0.911		0.238
Plasma Membrane Proteins	G1FZ6-1195	PA1170	hypothetical protein	0.425	0.525	0.002
Plasma Membrane Proteins	G1FZ6-4028	PA3955	hypothetical protein	-0.387	-3.626	-0.137
Plasma Membrane Proteins	G1FZ6-4866	PA4754	hypothetical protein	-0.448	0.466	-0.455
Plasma Membrane Proteins	G1FZ6-3755	PA3685	hypothetical protein	-0.556	-4.998	-0.295
Plasma Membrane Proteins	G1FZ6-4381	tadG	hypothetical protein	-0.31	3.076	-0.269
Plasma Membrane Proteins	G1FZ6-4795	PA4691	sulfite oxidase subunit YedZ	-0.647	0.69	-0.366
Plasma Membrane Proteins	G1FZ6-2346	PA2307	ABC transporter permease	1.213	4.139	0.902
Plasma Membrane Proteins	G1FZ6-3287	PA3228	ABC transporter ATP-binding protein/permease	0.018	-1.413	-0.422
Plasma Membrane Proteins	G1FZ6-2802	PA2757	hypothetical protein	-0.362	2.782	0.319
Plasma Membrane Proteins	G1FZ6-2686	nuoK	NADH-quinone oxidoreductase subunit K	-0.424	-1.124	0.214
Plasma Membrane Proteins	G1FZ6-1720	PA1689	hypothetical protein	-0.684	-0.403	0.126
Plasma Membrane Proteins	G1FZ6-110	coIII	cytochrome C oxidase subunit III	1.71	2.607	0.334
Plasma Membrane Proteins	G1FZ6-1079	PA1056	monovalent cation/H+ antiporter subunit D	-0.178	3.248	0.268
Plasma Membrane Proteins	G1FZ6-5104	waaA	3-deoxy-D-manno-octulosonic acid transferase	-0.231	-1.404	-0.049
Plasma Membrane Proteins	G1FZ6-4065	PA3992	hypothetical protein	-0.294	-1.482	0.109
Plasma Membrane Proteins	G1FZ6-1452	PA1425	ABC transporter ATP-binding protein	-0.222	1.546	0.619
Plasma Membrane Proteins	G1FZ6-4086	PA4013	hypothetical protein	-0.182	1.582	-0.194
Plasma Membrane Proteins	G1FZ6-4957	PA4843	two-component response regulator	-1.045	1.416	-0.481
Plasma Membrane Proteins	G1FZ6-1948	PA1908	major facilitator superfamily transporter	1.544	-7.054
Plasma Membrane Proteins	G1FZ6-2322	PA2283	hypothetical protein	0.931	2.894	0.118
Plasma Membrane Proteins	G1FZ6-3788	PA3718	major facilitator superfamily transporter	-0.147	0.255	-0.293
Plasma Membrane Proteins	G1FZ6-3156	xcpU	type II secretion system protein H	-0.416	-2.139	0.307
Plasma Membrane Proteins	G1FZ6-881	aroP2	aromatic amino acid transporter AroP	-3.067	0.774	-0.239
Plasma Membrane Proteins	G1FZ6-1507	ccmG	cytochrome c-type biogenesis protein CcmG	-1.092	-2.224	-0.054
Plasma Membrane Proteins	G1FZ6-328	PA0325	ABC transporter permease	0.522	1.544	-0.084
Plasma Membrane Proteins	G1FZ6-1893	PA1854	hypothetical protein	0.709	2.877	0.057
Plasma Membrane Proteins	G1FZ6-1843	ppiD	peptidyl-prolyl cis-trans isomerase D	-0.295	-1.306	-0.202
Plasma Membrane Proteins	G1FZ6-111	PA0109	hypothetical protein	1.152	3.626
Plasma Membrane Proteins	G1FZ6-1985	rbsA	ribose transporter RbsA	-0.374	3.779	-0.443
Plasma Membrane Proteins	G1FZ6-1518	PA1491	transporter	0.053	2.931	0.507
Plasma Membrane Proteins	G1FZ6-2727	pfeS	two-component sensor histidine kinase PfeS	0.898	0.138	-0.31
Plasma Membrane Proteins	G1FZ6-1655	PA1625	hypothetical protein	-0.33	3.102	0.276
Plasma Membrane Proteins	G1FZ6-3467	PA3401	hypothetical protein	-0.187	3.5	0.579
Plasma Membrane Proteins	G1FZ6-4548	PA4459	hypothetical protein	-0.135	1.543	-0.314
Plasma Membrane Proteins	G1FZ6-3590	PA3522	resistance-nodulation-cell division (RND) efflux transporter	1.813	-1.485	0.034
Plasma Membrane Proteins	G1FZ6-4869	PA4757	leucine export protein LeuE	-0.348	1.311	-0.018
Plasma Membrane Proteins	G1FZ6-703	exbB2	transporter ExbB	0.119	4.249	1.25
Plasma Membrane Proteins	G1FZ6-5200	PA5084	oxidoreductase	0.661	0.112	2.11
Plasma Membrane Proteins	G1FZ6-3295	PA3236	glycine betaine-binding protein	0.314	3.282	-0.241
Plasma Membrane Proteins	G1FZ6-282	cysA	sulfate.thiosulfate ABC transporter ATP-binding protein CysA	1.376	0.066	0.12
Plasma Membrane Proteins	G1FZ6-3498	PA3431	hypothetical protein	1.68	-4.72	1.189
Plasma Membrane Proteins	G1FZ6-4939	mgtA	Mg(2+) transport ATPase	0.506	3.641	1.436
Plasma Membrane Proteins	G1FZ6-1295	PA1270	hypothetical protein	0.44	4.841	3.107
Plasma Membrane Proteins	G1FZ6-2030	ercS	sensor histidine kinase	-0.398	3.598	-0.045
Plasma Membrane Proteins	G1FZ6-3893	PA3822	preprotein translocase subunit YajC	-0.681	-2.793	-0.165
Plasma Membrane Proteins	G1FZ6-4545	PA4456	ABC transporter ATP-binding protein	-0.448	-2.857	-0.072
Plasma Membrane Proteins	G1FZ6-4009	PA3936	taurine ABC transporter permease	1.767	-5.244	0.023
Plasma Membrane Proteins	G1FZ6-4591	PA4502	ABC transporter	-0.653	0.325	0.239
Plasma Membrane Proteins	G1FZ6-2964	PA2914	ABC transporter permease	0.59	-3.51	0.3
Plasma Membrane Proteins	G1FZ6-2390	PA2351	ABC transporter permease	-0.148	6.254	0.09
Plasma Membrane Proteins	G1FZ6-4148	PA4076	hypothetical protein	-0.356	2.523	0.24
Plasma Membrane Proteins	G1FZ6-2280	pslJ	biofilm formation protein PslJ	-1.031	-0.449	-0.254
Plasma Membrane Proteins	G1FZ6-288	desA	delta-9 fatty acid desaturase DesA	-0.364	-3.175	0.22
Plasma Membrane Proteins	G1FZ6-1503	ccmC	heme exporter protein CcmC	-0.749	1.91	-0.119
Plasma Membrane Proteins	G1FZ6-3132	PA3079	hypothetical protein	-1.467	1.32	-0.343
Plasma Membrane Proteins	G1FZ6-3740	PA3670	hypothetical protein	-0.406	2.569	0.381
Plasma Membrane Proteins	G1FZ6-1064	PA1042	hypothetical protein	-0.354	4.51	0.343
Plasma Membrane Proteins	G1FZ6-5168	PA5052	hypothetical protein	-0.488	1.929	-0.009
Plasma Membrane Proteins	G1FZ6-1575	PA1547	hypothetical protein	-0.098	2.565	-0.137
Plasma Membrane Proteins	G1FZ6-1144	PA1118	hypothetical protein	-0.527	-1.005	-0.176
Plasma Membrane Proteins	G1FZ6-2693	PA2653	transporter	0.235	1.127	-0.161
Plasma Membrane Proteins	G1FZ6-4296	PA4223	ABC transporter ATP-binding protein	1.606	-3.888	-0.411
Plasma Membrane Proteins	G1FZ6-5161	ponA	penicillin-binding protein 1A	-0.414	-1.945	-0.086
Plasma Membrane Proteins	G1FZ6-546	PA0540	hypothetical protein	-0.693	-7.324	1.309
Plasma Membrane Proteins	G1FZ6-5210	PA5095	ABC transporter permease	-1.265	1.615	-0.135
Plasma Membrane Proteins	G1FZ6-3650	glpF	glycerol uptake facilitator protein	0.215	-0.435	-0.39
Plasma Membrane Proteins	G1FZ6-4947	PA4833	hypothetical protein	1.774	-5.517	-0.187
Plasma Membrane Proteins	G1FZ6-3272	PA3212	ABC transporter ATP-binding protein	0.053	-2.941	-0.133
Plasma Membrane Proteins	G1FZ6-2573	PA2538	hypothetical protein	-0.467	-6.528	-0.245
Plasma Membrane Proteins	G1FZ6-3898	PA3826	hypothetical protein	-0.267	1.882	0.091
Plasma Membrane Proteins	G1FZ6-2689	nuoN	NADH-quinone oxidoreductase subunit N	-0.441	0.034	0.235
Plasma Membrane Proteins	G1FZ6-778	mucC	positive regulator for alginate biosynthesis MucC	-0.386	0.618	-0.182
Plasma Membrane Proteins	G1FZ6-865	PA0850	hypothetical protein	0.575	3.269	-0.252
Plasma Membrane Proteins	G1FZ6-344	lgt	prolipoprotein diacylglyceryl transferase	0.064	-3.941	0.122
Plasma Membrane Proteins	G1FZ6-4693	mexC	resistance-nodulation-cell division (RND) multidrug efflux membrane fusion protein MexC	3.375	-4.808	0.96
Plasma Membrane Proteins	G1FZ6-2687	nuoL	NADH-quinone oxidoreductase subunit L	-0.448	0.845	0.252
Plasma Membrane Proteins	G1FZ6-2562	PA2527	resistance-nodulation-cell division (RND) efflux transporter	0.022	-1.782	-0.159
Plasma Membrane Proteins	G1FZ6-3832	PA3761	N-acetyl-D-glucosamine phosphotransferase system transporter	-0.507	3.198	0.28
Plasma Membrane Proteins	G1FZ6-4234	fepG	ferric enterobactin transporter FepG	1.031	3.182	0.264
Plasma Membrane Proteins	G1FZ6-2862	PA2815	acyl-CoA dehydrogenase	-0.017	-0.403	0.439
Plasma Membrane Proteins	G1FZ6-876	PA0861	hypothetical protein	0.542	-0.416	-0.032
Plasma Membrane Proteins	G1FZ6-784	era	GTPase Era	-0.532	0.135	-0.366
Plasma Membrane Proteins	G1FZ6-3515	PA3447	ABC transporter ATP-binding protein	2.551	0.538	2.15
Plasma Membrane Proteins	G1FZ6-3746	PA3676	resistance-nodulation-cell division (RND) efflux transporter	-0.584	1.139	-0.383
Plasma Membrane Proteins	G1FZ6-2574	PA2539	hypothetical protein	0.25	-2.037	-0.136
Plasma Membrane Proteins	G1FZ6-2962	PA2912	ABC transporter ATP-binding protein	1.335	-2.404	0.008
Plasma Membrane Proteins	G1FZ6-4695	morA	motility regulator	-0.095	3.412	0.245
Plasma Membrane Proteins	G1FZ6-3247	PA3187	ABC transporter ATP-binding protein	-1.735	-2.955	-1.921
Plasma Membrane Proteins	G1FZ6-666	PA0661	hypothetical protein	0.047	-6.449	0.056
Plasma Membrane Proteins	G1FZ6-1721	pscU	translocation protein in type III secretion	-0.801	3.688	-0.056
Plasma Membrane Proteins	G1FZ6-4383	tadD	type II secretion system protein TadD	-0.861	3.073	0.162
Plasma Membrane Proteins	G1FZ6-2275	pslE	biofilm formation protein PslE	-0.913	0.746	0.033
Plasma Membrane Proteins	G1FZ6-2970	PA2920	chemotaxis transducer	0.757	1.535	0.308
Plasma Membrane Proteins	G1FZ6-3270	trkH	potassium uptake protein TrkH	-0.063	1.693	-0.149
Plasma Membrane Proteins	G1FZ6-1664	kdpB	potassium-transporting ATPase subunit B	0.286	3.298	1.174
Plasma Membrane Proteins	G1FZ6-2988	PA2938	transporter	-0.088	2.726	-0.232
Plasma Membrane Proteins	G1FZ6-2859	PA2812	ABC transporter ATP-binding protein	-0.005	1.673	-0.011
Periplasmic Proteins	G1FZ6-165	PA0164	gamma-glutamyltranspeptidase	0.163	-0.206	0.485
Periplasmic Proteins	G1FZ6-3543	pheC	cyclohexadienyl dehydratase	-0.431	0.231	0.089
Periplasmic Proteins	G1FZ6-3449	PA3383	phosphonate ABC transporter substrate-binding protein	0.78	6.613	2.269
Periplasmic Proteins	G1FZ6-47	PA0045	hypothetical protein	-0.331	1.66	-0.322
Periplasmic Proteins	G1FZ6-2838	PA2790	hypothetical protein	-0.03	1.966	0.244
Periplasmic Proteins	G1FZ6-5515	PA5388	hypothetical protein	-0.952		-0.053
Periplasmic Proteins	G1FZ6-2502	foxR	anti-sigma factor FoxR	2.702	-3.39	0.233
Periplasmic Proteins	G1FZ6-302	spuD	putrescine ABC transporter substrate-binding protein SpuD	0.129	-0.791	0.24
Periplasmic Proteins	G1FZ6-3850	PA3779	hypothetical protein	0.579	-1.038	0.393
Periplasmic Proteins	G1FZ6-5491	pstS	phosphate ABC transporter substrate-binding protein	0.136	2.002	0.253
Periplasmic Proteins	G1FZ6-3348	PA3287	hypothetical protein	0.237	-3.785	-0.441
Periplasmic Proteins	G1FZ6-4785	hitA	ferric iron-binding periplasmic protein HitA	1.749	-2.527	-0.158
Periplasmic Proteins	G1FZ6-1194	PA1169	arachidonate 15-lipoxygenase	2.341	2.298	7.016
Periplasmic Proteins	G1FZ6-1902	modA	molybdenum ABC transporter substrate-binding protein ModA	-0.342	-1.202	-0.231
Periplasmic Proteins	G1FZ6-5211	PA5096	ABC transporter	-1.348	0.556	-0.22
Periplasmic Proteins	G1FZ6-285	sbp	sulfate-binding protein	2.458	-1.43	0.59
Periplasmic Proteins	G1FZ6-4849	PA4739	hypothetical protein	0.203	-3.164	1.259
Periplasmic Proteins	G1FZ6-5336	PA5217	iron ABC transporter substrate-binding protein	-0.342	0.08	0.099
Periplasmic Proteins	G1FZ6-1507	ccmG	cytochrome c-type biogenesis protein CcmG	-1.092	-2.224	-0.054
Periplasmic Proteins	G1FZ6-3717	PA3647	hypothetical protein	-0.293	-0.875	-0.111
Periplasmic Proteins	G1FZ6-767	PA0754	hypothetical protein	-0.196	-1.318	-0.664
Periplasmic Proteins	G1FZ6-5249	PA5134	carboxyl-terminal protease	-0.246	-2.405	-0.013
Periplasmic Proteins	G1FZ6-3357	phoA	alkaline phosphatase	0.422	1.127	0.045
Periplasmic Proteins	G1FZ6-642	PA0636	hypothetical protein	3.018	0.01	0.505
Periplasmic Proteins	G1FZ6-4710	PA4616	C4-dicarboxylate-binding protein	-1.18	3.028	-0.151
Periplasmic Proteins	G1FZ6-5036	azu	azurin	0.043	-3.742	0.147
Periplasmic Proteins	G1FZ6-4988	PA4874	hypothetical protein	0.22	-4.199	0.027
Periplasmic Proteins	G1FZ6-1101	flgC	flagellar basal body rod protein FlgC	0.262	0.577	0.017
Periplasmic Proteins	G1FZ6-3459	nosD	copper-binding periplasmic protein	-2.272	3.506	-0.313
Periplasmic Proteins	G1FZ6-3555	pldA	phospholipase D	0.022	0.997	0.678
Periplasmic Proteins	G1FZ6-1757	bglX	beta-glucosidase	-0.525	0.89	-0.146
Periplasmic Proteins	G1FZ6-4118	PA4045	hypothetical protein	-0.023	4.335	-0.033
Periplasmic Proteins	G1FZ6-297	PA0295	polyamine binding protein	-0.82	-1.513	0.075
Periplasmic Proteins	G1FZ6-4549	PA4460	hypothetical protein	0.062	-4.531	-0.272
Periplasmic Proteins	G1FZ6-1165	PA1139	hypothetical protein	0.011	-2.137	-0.33
Periplasmic Proteins	G1FZ6-1436	PA1410	spermidine/putrescine-binding protein	-0.898	-2.683	0.498
Periplasmic Proteins	G1FZ6-427	pasP	hypothetical protein	1.443	-4.912	-0.191
Periplasmic Proteins	G1FZ6-307	PA0305	hypothetical protein	-0.236	-0.486	0.014
Periplasmic Proteins	G1FZ6-3476	PA3409	transmembrane sensor	1.569	1.153	-0.293
Periplasmic Proteins	G1FZ6-3957	tpbA	protein tyrosine phosphatase TpbA	-1.748	1.588	-0.853
Periplasmic Proteins	G1FZ6-609	PA0602	ABC transporter	-1.648	0.992	-0.311
Periplasmic Proteins	G1FZ6-3610	alg44	alginate biosynthesis protein Alg44	0.33	4.162	-0.657
Periplasmic Proteins	G1FZ6-3587	PA3519	hypothetical protein	1.903	3.664
Periplasmic Proteins	G1FZ6-376	PA0372	zinc protease	0.115	-2.108	0.438
Periplasmic Proteins	G1FZ6-5009	PA4895	transmembrane sensor	2.952	-6.776	-0.046
Periplasmic Proteins	G1FZ6-2249	PA2209	hypothetical protein	0.632	3.933	0.962
Periplasmic Proteins	G1FZ6-2391	PA2352	glycerophosphoryl diester phosphodiesterase	-0.83	5.063	0.324
Periplasmic Proteins	G1FZ6-2132	PA2094	transmembrane sensor	1.141	-2.203	0.294
Periplasmic Proteins	G1FZ6-2432	pvdN	pyoverdine biosynthesis protein PvdN	0.902	-2.656	-0.349
Periplasmic Proteins	G1FZ6-326	PA0323	ABC transporter	0.244	4.532	0.514
Periplasmic Proteins	G1FZ6-3962	PA3889	ABC transporter	0.042	-0.738	0.563
Periplasmic Proteins	G1FZ6-993	tolB	translocation protein TolB	-0.131	-3.418	0.016
Periplasmic Proteins	G1FZ6-504	PA0499	pili assembly chaperone	-0.09	3.644	0.206
Periplasmic Proteins	G1FZ6-1974	PA1934	hypothetical protein	-0.774	-2.909	0.355
Periplasmic Proteins	G1FZ6-4814	phuT	heme-transporter PhuT	1.968	-5.218	-0.107
Periplasmic Proteins	G1FZ6-4796	PA4692	sulfite oxidase subunit YedY	-1.248	-2.755	-0.591
Periplasmic Proteins	G1FZ6-1848	PA1810	ABC transporter	-0.311	4.312	0.201
Periplasmic Proteins	G1FZ6-2173	PA2134	hypothetical protein	-1.181	-2.141	0.488
Periplasmic Proteins	G1FZ6-3586	PA3518	hypothetical protein	0.592	2.969	0.748
Periplasmic Proteins	G1FZ6-3286	ppiA	peptidyl-prolyl cis-trans isomerase A	-0.04	-0.704	-0.292
Periplasmic Proteins	G1FZ6-2453	treA	trehalase	0.313	-1.867	1.017
Periplasmic Proteins	G1FZ6-30	PA0030	hypothetical protein	0.901	1.577	0.284
Periplasmic Proteins	G1FZ6-5027	PA4913	ABC transporter	-0.033	-0.896	-0.6
Periplasmic Proteins	G1FZ6-5665	amiA	N-acetylmuramoyl-L-alanine amidase	0.737	-1.505	0.388
Periplasmic Proteins	G1FZ6-4157	cupB2	chaperone CupB2			1.528
Periplasmic Proteins	G1FZ6-191	PA0190	acid phosphatase		2.418	2.194
Periplasmic Proteins	G1FZ6-3975	PA3902	hypothetical protein	0.298	-6.315	0.01
Periplasmic Proteins	G1FZ6-4183	ampC	beta-lactamase	0.54	0.932	0.321
Periplasmic Proteins	G1FZ6-3839	PA3768	metallo-oxidoreductase	0.955	-2.158	-0.027
Periplasmic Proteins	G1FZ6-1501	ccmA	cytochrome c biogenesis ATP-binding export protein CcmA	-0.236	-9.867	-0.041
Periplasmic Proteins	G1FZ6-4026	PA3953	hypothetical protein	1.503	-1.594
Periplasmic Proteins	G1FZ6-152	PA0150	transmembrane sensor	2.895	-1.486	0.337
Periplasmic Proteins	G1FZ6-4452	sodB	superoxide dismutase	-0.585	-5.086	-0.011
Periplasmic Proteins	G1FZ6-1849	PA1811	solute-binding protein	-0.326	0.734	-0.062
Periplasmic Proteins	G1FZ6-1100	flgB	flagellar basal-body rod protein FlgB	0.306	-2.916	0.028
Periplasmic Proteins	G1FZ6-523	nirM	cytochrome C-551	-4.001	3.985	-0.688
Periplasmic Proteins	G1FZ6-1984	rbsB	ribose ABC transporter substrate-binding protein	-0.524	0.169	-0.615
Periplasmic Proteins	G1FZ6-4011	PA3938	taurine-binding protein	2.635	0.527	0.583
Periplasmic Proteins	G1FZ6-5608	PA5481	hypothetical protein	0.769	0.063	1.476
Periplasmic Proteins	G1FZ6-4268	PA4195	ABC transporter	2.06	1.86	0.742
Periplasmic Proteins	G1FZ6-5617	cc4	cytochrome C4	-0.153	-3.496	0.004
Periplasmic Proteins	G1FZ6-2654	lolA	outer-membrane lipoprotein carrier protein	-0.059	-2.082	-0.099
Periplasmic Proteins	G1FZ6-1364	ggt	gamma-glutamyltranspeptidase	-0.39	-4.721	-0.191
Periplasmic Proteins	G1FZ6-3614	algX	alginate biosynthesis protein AlgX	0.304	4.945	1.748
Periplasmic Proteins	G1FZ6-1363	ansB	glutaminase-asparaginase	0.355	-3.024	0.142
Periplasmic Proteins	G1FZ6-3613	algG	alginate-c5-mannuronan-epimerase AlgG	0.055	2.727	-0.125
Periplasmic Proteins	G1FZ6-4664	PA4571	cytochrome C	-0.554	0.864	0.33
Periplasmic Proteins	G1FZ6-684	vreA	hypothetical protein	1.822	2.101	0.597
Periplasmic Proteins	G1FZ6-522	nirC	cytochrome c55X	-3.314		-0.449
Periplasmic Proteins	G1FZ6-777	mucB	sigma factor AlgU regulator MucB	-0.352	-1.639	-0.069
Periplasmic Proteins	G1FZ6-995	PA0974	hypothetical protein	-0.287	-0.092	-0.155
Periplasmic Proteins	G1FZ6-5284	PA5167	C4-dicarboxylate-binding protein	-0.088	1.893	-0.286
Periplasmic Proteins	G1FZ6-3618	algF	alginate o-acetyltransferase AlgF	0.413	2.965	1.009
Periplasmic Proteins	G1FZ6-858	plcR	phospholipase C accessory protein PlcR	0.376	3.232	-0.028
Periplasmic Proteins	G1FZ6-1368	PA1342	ABC transporter	0.263	-2.081	0.056
Periplasmic Proteins	G1FZ6-1024	PA1005	hypothetical protein	-0.232	-1.575	0.038
Periplasmic Proteins	G1FZ6-1054	quiP	acyl-homoserine lactone acylase QuiP	-0.161	-1.18	0.054
Periplasmic Proteins	G1FZ6-1796	PA1765	hypothetical protein	0.3	1.736	0.198
Periplasmic Proteins	G1FZ6-904	aotJ	arginine/ornithine ABC transporter substrate-binding protein AotJ	-0.163	-6.991	-0.077
Periplasmic Proteins	G1FZ6-601	surA	chaperone SurA	-0.385	-0.32	-0.122
Periplasmic Proteins	G1FZ6-5248	PA5133	hypothetical protein	-0.241	-4.781	-0.267
Periplasmic Proteins	G1FZ6-1104	flgF	flagellar basal body rod protein FlgF	0.191	-2.897	0.042
Periplasmic Proteins	G1FZ6-2011	pqqF	coenzyme PQQ synthesis protein F	0.237	-1.104	-0.004
Periplasmic Proteins	G1FZ6-1933	PA1893	hypothetical protein	1.196	1.372	-0.009
Periplasmic Proteins	G1FZ6-5194	PA5078	glucan biosynthesis protein G	-0.115	2.036	0.14
Periplasmic Proteins	G1FZ6-4049	thiD	phosphomethylpyrimidine kinase	-0.047	-4.4	0.061
Periplasmic Proteins	G1FZ6-5625	PA5498	adhesin	0.11	1.059	-0.356
Periplasmic Proteins	G1FZ6-2567	tpx	2-Cys peroxiredoxin	0.386	-0.063	0.003
Periplasmic Proteins	G1FZ6-5616	dsbA	thiol:disulfide interchange protein DsbA	0.272	-3.313	0.105
Periplasmic Proteins	G1FZ6-4585	PA4496	ABC transporter	-0.855	0.479	-0.033
Periplasmic Proteins	G1FZ6-1520	cysP	sulfate ABC transporter substrate-binding protein	0.368	-1.848	0.12
Periplasmic Proteins	G1FZ6-1069	PA1047	esterase	0.013	-2.434	0.086
Periplasmic Proteins	G1FZ6-5218	PA5103	hypothetical protein	0.701	-3.8	-0.138
Periplasmic Proteins	G1FZ6-1275	aprI	alkaline proteinase inhibitor AprI	0.38	-2.647	0.118
Periplasmic Proteins	G1FZ6-611	PA0604	ABC transporter	-0.13	0.728	0.43
Periplasmic Proteins	G1FZ6-1951	femR	sigma factor regulator FemR	3.728	-1.742	1.092
Periplasmic Proteins	G1FZ6-199	tonB2	transporter TonB	1.76	3.155	0.582
Periplasmic Proteins	G1FZ6-3458	nosZ	nitrous-oxide reductase	-3.177	4.612	-0.374
Periplasmic Proteins	G1FZ6-3615	algL	alginate lyase	0.179	3.656	-0.182
Periplasmic Proteins	G1FZ6-3929	PA3858	amino acid-binding protein	0.218	-3.333	0.049
Periplasmic Proteins	G1FZ6-4707	katB	catalase	0.265	2.396	0.089
Periplasmic Proteins	G1FZ6-4747	PA4651	pili assembly chaperone	-1.248	-0.119	-0.16
Periplasmic Proteins	G1FZ6-4801	PA4697	hypothetical protein	-1.225	0.031	-0.305
Periplasmic Proteins	G1FZ6-3377	PA3313	hypothetical protein	-0.163	-1.47	0.085
Periplasmic Proteins	G1FZ6-5198	PA5082	ABC transporter	0.429	-0.337	1.752
Periplasmic Proteins	G1FZ6-5505	PA5378	hypothetical protein	0.102	2.497	0.102
Periplasmic Proteins	G1FZ6-4232	fepB	iron-enterobactin transporter periplasmic binding protein	2.111	2.436	-0.259
Periplasmic Proteins	G1FZ6-1199	napA	nitrate reductase catalytic subunit	-2.544	1.644	-0.336
Periplasmic Proteins	G1FZ6-1012	cupC2	chaperone CupC2			4.558
Periplasmic Proteins	G1FZ6-2606	lecA	PA-I galactophilic lectin	-0.703	-2.377	-0.029
Periplasmic Proteins	G1FZ6-2556	czcB	resistance-nodulation-cell division (RND) divalent metal cation efflux membrane fusion protein CzcB	0.242	3.781	0.262
Periplasmic Proteins	G1FZ6-2841	PA2793	hypothetical protein	-0.173	2.142	0.172
Periplasmic Proteins	G1FZ6-3295	PA3236	glycine betaine-binding protein	0.314	3.282	-0.241
Periplasmic Proteins	G1FZ6-239	PA0237	oxidoreductase	-0.217		2.728
Periplasmic Proteins	G1FZ6-2631	PA2592	spermidine/putrescine-binding protein	-0.872	-4.35	-1.275
Periplasmic Proteins	G1FZ6-1108	flgJ	peptidoglycan hydrolase FlgJ	0.068	1.355	-0.07
Periplasmic Proteins	G1FZ6-3936	PA3865	amino acid binding protein	-0.13	0.752	0.152
Periplasmic Proteins	G1FZ6-899	PA0884	C4-dicarboxylate-binding protein	0.61	1.146	0.263
Periplasmic Proteins	G1FZ6-4998	PA4884	hypothetical protein	-0.488		1.239
Periplasmic Proteins	G1FZ6-2800	eco	ecotin	-0.182	-4.776	0.102
Periplasmic Proteins	G1FZ6-4586	PA4497	ABC transporter	-1.164	0.833	0.14
Periplasmic Proteins	G1FZ6-963	PA0943	hypothetical protein	-0.015	1.312	0.107
Periplasmic Proteins	G1FZ6-2423	pvdQ	acyl-homoserine lactone acylase PvdQ	0.671	-3.387	-0.309
Periplasmic Proteins	G1FZ6-524	nirS	nitrite reductase	-4.469	1.196	-0.739
Periplasmic Proteins	G1FZ6-1285	PA1260	amino acid ABC transporter substrate-binding protein	-0.616	6.478	0.807
Periplasmic Proteins	G1FZ6-4589	PA4500	ABC transporter	-0.927	-0.947	-0.037
Periplasmic Proteins	G1FZ6-2244	PA2204	ABC transporter	2.295	-3.998	0.282
Periplasmic Proteins	G1FZ6-5303	PA5184	chorismate mutase	0.381	-1.234	-0.042
Periplasmic Proteins	G1FZ6-3679	potD	polyamine ABC transporter substrate-binding protein PotD	0.499	3.123	0.562
Periplasmic Proteins	G1FZ6-1317	PA1292	3-mercaptopyruvate sulfurtransferase	0.095	-5.359	0.077
Periplasmic Proteins	G1FZ6-4548	PA4459	hypothetical protein	-0.135	1.543	-0.314
Periplasmic Proteins	G1FZ6-5439	PA5317	dipeptide ABC transporter substrate-binding protein	0.108	-0.18	0.323
Periplasmic Proteins	G1FZ6-2103	pcoA	copper resistance protein A	-0.898	1.124	-0.013
Periplasmic Proteins	G1FZ6-753	sdsA1	SDS hydrolase SdsA1	-0.263	3.478	0.563
Periplasmic Proteins	G1FZ6-350	glpQ	glycerophosphoryl diester phosphodiesterase	-0.984	-4.654	-0.996
Periplasmic Proteins	G1FZ6-476	PA0471	transmembrane sensor	2.484	-3.406	-0.064
Periplasmic Proteins	G1FZ6-1198	napB	cytochrome C protein NapB	-3.613		-0.062
Periplasmic Proteins	G1FZ6-3611	algK	alginate biosynthesis protein AlgK	0.257	3.78	0.796
Periplasmic Proteins	G1FZ6-303	spuE	spermidine ABC transporter substrate-binding protein SpuE	-0.032	-0.631	0.301
Periplasmic Proteins	G1FZ6-205	PA0203	ABC transporter	1.971	2.665	0.764
Periplasmic Proteins	G1FZ6-1312	PA1287	glutathione peroxidase	0.942	0.466	0.589
Periplasmic Proteins	G1FZ6-5269	PA5153	amino acid ABC transporter substrate-binding protein	0.521	-2.478	-0.137
Periplasmic Proteins	G1FZ6-3250	PA3190	sugar ABC transporter substrate-binding protein	-1.154	-3.04	-1.85
Periplasmic Proteins	G1FZ6-3808	dsbC	thiol:disulfide interchange protein DsbC	-0.845	-5.221	-0.119
Periplasmic Proteins	G1FZ6-779	mucD	serine protease MucD	-0.242	-1.786	0.131
Periplasmic Proteins	G1FZ6-5658	tonB1	transporter TonB	1.774	-2.158	-0.394
Periplasmic Proteins	G1FZ6-1097	braC	branched-chain amino acid ABC transporter substrate-binding protein BraC	0.063	-3.28	-0.246
Periplasmic Proteins	G1FZ6-2020	exaA	quinoprotein ethanol dehydrogenase	0.405	3.123	0.551
Periplasmic Proteins	G1FZ6-2517	PA2482	cytochrome C	0.263	-2.998	-0.709
Periplasmic Proteins	G1FZ6-4591	PA4502	ABC transporter	-0.653	0.325	0.239
Periplasmic Proteins	G1FZ6-563	PA0557	hypothetical protein	1.052	1.073	0.123
Periplasmic Proteins	G1FZ6-2831	PA2783	hypothetical protein	-3.362	2.936	-0.21
Periplasmic Proteins	G1FZ6-707	PA0697	hypothetical protein			3.352
Periplasmic Proteins	G1FZ6-3923	PA3852	hypothetical protein	0.58	-4.319	0.222
Periplasmic Proteins	G1FZ6-2444	PA2407	adhesion protein	-0.786	-1.218	-0.36
Periplasmic Proteins	G1FZ6-2511	dsbG	thiol:disulfide interchange protein DsbG	-0.424	-4.313	0.095
Periplasmic Proteins	G1FZ6-3072	PA3020	lytic transglycosylase	-0.047	-0.601	0.078
Periplasmic Proteins	G1FZ6-2516	PA2481	hypothetical protein	-0.005	-2.221	-0.603
Periplasmic Proteins	G1FZ6-1147	yfiR	hypothetical protein	-0.211	1.622	-0.226
Periplasmic Proteins	G1FZ6-4557	sodM	superoxide dismutase	2.725	-3.062	0.246
Periplasmic Proteins	G1FZ6-224	PA0222	hypothetical protein	0.283	4.755	0.313
Periplasmic Proteins	G1FZ6-3265	PA3205	hypothetical protein	0.611	0.599	0.789
Periplasmic Proteins	G1FZ6-4277	ppgL	gluconolactonase PpgL	-0.064	-1.715	0.17
Periplasmic Proteins	G1FZ6-884	pbpG	D-alanyl-D-alanine endopeptidase	1.07	-0.596	-0.19
Periplasmic Proteins	G1FZ6-853	PA0838	glutathione peroxidase	0.177	-3.127	-0.079
Periplasmic Proteins	G1FZ6-5481	PA5359	hypothetical protein	0.834	0.133	0.101
Cell Wall Component Proteins	G1FZ6-954	relA	GTP pyrophosphokinase	0.224	-2.056	-0.108
Cell Wall Component Proteins	G1FZ6-2925	PA2875	hypothetical protein	-0.847	3.59	-0.37
Cell Wall Component Proteins	G1FZ6-3123	PA3070	hypothetical protein	-0.228	-5.573	-0.229
Cell Wall Component Proteins	G1FZ6-4407	PA4322	hypothetical protein	-0.444	-3.991	-0.115
Cell Wall Component Proteins	G1FZ6-5460	spoT	guanosine-3',5'-bis(diphosphate) 3'-pyrophosphohydrolase	-0.086	-1.46	-0.121
Cell Wall Component Proteins	G1FZ6-3706	kdsA	2-dehydro-3-deoxyphosphooctonate aldolase	-0.263	1.814	0.016
Cell Wall Component Proteins	G1FZ6-821	ampDh3	protein AmpDh3	3.289	-3.934	0.209
Cell Wall Component Proteins	G1FZ6-958	PA0938	hypothetical protein	0.246	-1.643	0.201
Cell Wall Component Proteins	G1FZ6-3047	nqrE	Na(+)-translocating NADH-quinone reductase subunit E	-0.23	-3.988	0.172
Cell Wall Component Proteins	G1FZ6-3049	nqrC	Na(+)-translocating NADH-quinone reductase subunit C	-0.331	-0.193	-0.053
Cell Wall Component Proteins	G1FZ6-3050	nqrB	Na(+)-translocating NADH-quinone reductase subunit B	-0.426	0.206	-0.087
Cell Wall Component Proteins	G1FZ6-3610	alg44	alginate biosynthesis protein Alg44	0.33	4.162	-0.657
Cell Wall Component Proteins	G1FZ6-4291	PA4218	transporter	1.766	-4.865	-0.494
Cell Wall Component Proteins	G1FZ6-5612	ampDh2	protein AmpDh2	-0.765	0.025	-0.339
Cell Wall Component Proteins	G1FZ6-3152	xcpY	type II secretion system protein L	-0.69	-2.828	0.001
Cell Wall Component Proteins	G1FZ6-3214	wzy	B-band O-antigen polymerase	-0.86	2.451	-0.097

## Sheet: Cellular Processes
Category	Locus tag	Gene	Product	Log2FC Single-IR vs IRp	Log2FC Mixed-IR vs Single-IR	Log2FC Mixed-IRp vs IRp
Cell Cycle and Division Proteins	G1FZ6-4	gyrB	DNA gyrase subunit B	-0.024	2.366	-0.012
Cell Cycle and Division Proteins	G1FZ6-158	PA0156	resistance-nodulation-cell division (RND) efflux membrane fusion protein	-0.148	1.896	0.224
Cell Cycle and Division Proteins	G1FZ6-159	PA0157	resistance-nodulation-cell division (RND) efflux membrane fusion protein	-0.235	-1.803	-0.047
Cell Cycle and Division Proteins	G1FZ6-160	PA0158	resistance-nodulation-cell division (RND) efflux transporter	-0.248	-0.549	0.177
Cell Cycle and Division Proteins	G1FZ6-379	ftsX	cell division protein FtsX	-0.023	-1.096	-0.173
Cell Cycle and Division Proteins	G1FZ6-672	PA0667	hypothetical protein	0.063	-1.648	-0.054
Cell Cycle and Division Proteins	G1FZ6-990	tolQ	translocation protein TolQ	0.254	-3.31	0.017
Cell Cycle and Division Proteins	G1FZ6-991	tolR	translocation protein TolR	0.212	-2.412	-0.005
Cell Cycle and Division Proteins	G1FZ6-993	tolB	translocation protein TolB	-0.131	-3.418	0.016
Cell Cycle and Division Proteins	G1FZ6-994	oprL	peptidoglycan associated lipoprotein OprL	0.024	-6.896	-0.091
Cell Cycle and Division Proteins	G1FZ6-995	PA0974	hypothetical protein	-0.287	-0.092	-0.155
Cell Cycle and Division Proteins	G1FZ6-1461	PA1435	resistance-nodulation-cell division (RND) efflux membrane fusion protein	0.902	5.628	1.921
Cell Cycle and Division Proteins	G1FZ6-1462	PA1436	resistance-nodulation-cell division (RND) efflux transporter	-0.106	3.061	-0.123
Cell Cycle and Division Proteins	G1FZ6-1554	PA1527	hypothetical protein	-0.235	-1.508	-0.125
Cell Cycle and Division Proteins	G1FZ6-1555	zipA	cell division protein ZipA	-0.354	-3.895	-0.149
Cell Cycle and Division Proteins	G1FZ6-1837	tig	trigger factor	-0.44	-4.056	-0.174
Cell Cycle and Division Proteins	G1FZ6-1839	clpX	ATP-dependent protease ATP-binding subunit ClpX	-0.033	-3.717	-0.118
Cell Cycle and Division Proteins	G1FZ6-2056	PA2018	multidrug efflux protein	1.457	-1.654	-0.274
Cell Cycle and Division Proteins	G1FZ6-2057	PA2019	multidrug efflux lipoprotein	1.465	-3.405	-0.412
Cell Cycle and Division Proteins	G1FZ6-2311	pbpC	penicillin-binding protein 3A	1.006	-0.2	0.127
Cell Cycle and Division Proteins	G1FZ6-2392	PA2353	hypothetical protein	-0.275	0.794	0.224
Cell Cycle and Division Proteins	G1FZ6-2528	mexE	resistance-nodulation-cell division (RND) multidrug efflux membrane fusion protein MexE	1.152	-0.529	-0.334
Cell Cycle and Division Proteins	G1FZ6-2529	mexF	resistance-nodulation-cell division (RND) multidrug efflux transporter MexF	0.928	0.312	-0.189
Cell Cycle and Division Proteins	G1FZ6-2537	PA2502	hypothetical protein	-0.406	2.414	0.076
Cell Cycle and Division Proteins	G1FZ6-2555	czcA	resistance-nodulation-cell division (RND) divalent metal cation efflux transporter CzcA	0.288	5.023	0.857
Cell Cycle and Division Proteins	G1FZ6-2556	czcB	resistance-nodulation-cell division (RND) divalent metal cation efflux membrane fusion protein CzcB	0.242	3.781	0.262
Cell Cycle and Division Proteins	G1FZ6-2561	PA2526	resistance-nodulation-cell division (RND) efflux transporter	-0.315	3.746	0.209
Cell Cycle and Division Proteins	G1FZ6-2562	PA2527	resistance-nodulation-cell division (RND) efflux transporter	0.022	-1.782	-0.159
Cell Cycle and Division Proteins	G1FZ6-2655	ftsK	DNA translocase FtsK	-0.095	-1.878	-0.287
Cell Cycle and Division Proteins	G1FZ6-3029	murB	UDP-N-acetylenolpyruvoylglucosamine reductase	-0.818	1.597	-0.108
Cell Cycle and Division Proteins	G1FZ6-3057	nagZ	beta-hexosaminidase	-0.319	-1.909	-0.002
Cell Cycle and Division Proteins	G1FZ6-3060	PA3008	cell division inhibitor SulA	2.156	-3.418	0.008
Cell Cycle and Division Proteins	G1FZ6-3257	PA3197	hypothetical protein	-0.28	1.892	-0.358
Cell Cycle and Division Proteins	G1FZ6-3258	PA3198	hypothetical protein	0.022	0.982	-0.03
Cell Cycle and Division Proteins	G1FZ6-3261	PA3201	intracellular septation protein A	-0.02	-0.852	-0.075
Cell Cycle and Division Proteins	G1FZ6-3302	minC	septum formation inhibitor	-0.194	-4.38	0.022
Cell Cycle and Division Proteins	G1FZ6-3303	minD	cell division inhibitor MinD	-0.211	-1.926	-0.039
Cell Cycle and Division Proteins	G1FZ6-3304	minE	cell division topological specificity factor MinE	-0.09	-4.055	0.093
Cell Cycle and Division Proteins	G1FZ6-3590	PA3522	resistance-nodulation-cell division (RND) efflux transporter	1.813	-1.485	0.034
Cell Cycle and Division Proteins	G1FZ6-3591	PA3523	resistance-nodulation-cell division (RND) efflux membrane fusion protein	2.068	1.745	-0.425
Cell Cycle and Division Proteins	G1FZ6-3693	PA3623	hypothetical protein	-0.342	-0.831	0.252
Cell Cycle and Division Proteins	G1FZ6-3704	PA3634	cell division protein FtsB	-0.596	-7.895	-0.389
Cell Cycle and Division Proteins	G1FZ6-3746	PA3676	resistance-nodulation-cell division (RND) efflux transporter	-0.584	1.139	-0.383
Cell Cycle and Division Proteins	G1FZ6-3747	PA3677	resistance-nodulation-cell division (RND) efflux membrane fusion protein	-0.961	-2.628	-0.903
Cell Cycle and Division Proteins	G1FZ6-4093	mpl	UDP-N-acetylmuramate:L-alanyl-gamma-D-glutamyl- meso-diaminopimelate ligase	0.009	-1.91	0.083
Cell Cycle and Division Proteins	G1FZ6-4279	mexH	resistance-nodulation-cell division (RND) efflux membrane fusion protein	-1.542	-1.135	-0.39
Cell Cycle and Division Proteins	G1FZ6-4280	mexI	resistance-nodulation-cell division (RND) efflux transporter	-1.815	-0.713	-0.676
Cell Cycle and Division Proteins	G1FZ6-4460	PA4374	resistance-nodulation-cell division (RND) efflux membrane fusion protein	-0.127	-1.788	0.038
Cell Cycle and Division Proteins	G1FZ6-4461	PA4375	multidrug efflux protein	-0.026	3.032	0.519
Cell Cycle and Division Proteins	G1FZ6-4490	PA4404	hypothetical protein	-1.011	0.877	-0.343
Cell Cycle and Division Proteins	G1FZ6-4494	ftsZ	cell division protein FtsZ	0.551	-4.889	0.04
Cell Cycle and Division Proteins	G1FZ6-4495	ftsA	cell division protein FtsA	0.502	-4.367	-0.129
Cell Cycle and Division Proteins	G1FZ6-4498	murC	UDP-N-acetylmuramate--L-alanine ligase	0.585	-1.872	-0.129
Cell Cycle and Division Proteins	G1FZ6-4499	murG	undecaprenyldiphospho-muramoylpentapeptide beta-N- acetylglucosaminyltransferase	0.522	-0.325	-0.062
Cell Cycle and Division Proteins	G1FZ6-4500	ftsW	cell division protein FtsW	0.781	-3.357	-0.112
Cell Cycle and Division Proteins	G1FZ6-4501	murD	UDP-N-acetylmuramoyl-L-alanyl-D-glutamate synthetase	0.666	-2.897	-0.041
Cell Cycle and Division Proteins	G1FZ6-4502	mraY	phospho-N-acetylmuramoyl-pentapeptide- transferase	0.383	-1.888	-0.114
Cell Cycle and Division Proteins	G1FZ6-4503	murF	UDP-N-acetylmuramoyl-tripeptide--D-alanyl-D- alanine ligase	0.626	-0.798	-0.054
Cell Cycle and Division Proteins	G1FZ6-4504	murE	UDP-N-acetylmuramoylalanyl-D-glutamate--2, 6-diaminopimelate ligase	0.705	-2.342	-0.062
Cell Cycle and Division Proteins	G1FZ6-4506	ftsL	cell division protein FtsL	0.935	1.987	0.061
Cell Cycle and Division Proteins	G1FZ6-4526	PA4438	hypothetical protein	-0.306	-1.927	-0.362
Cell Cycle and Division Proteins	G1FZ6-4538	murA	UDP-N-acetylglucosamine 1-carboxyvinyltransferase	-0.658	-2.936	-0.236
Cell Cycle and Division Proteins	G1FZ6-4629	PA4539	hypothetical protein	0.334	0.965	0.053
Cell Cycle and Division Proteins	G1FZ6-4692	mexD	resistance-nodulation-cell division (RND) multidrug efflux transporter MexD	2.447	0.233	0.963
Cell Cycle and Division Proteins	G1FZ6-4693	mexC	resistance-nodulation-cell division (RND) multidrug efflux membrane fusion protein MexC	3.375	-4.808	0.96
Cell Cycle and Division Proteins	G1FZ6-4863	ftsH	cell division protein FtsH	0.142	-1.919	-0.008
Cell Cycle and Division Proteins	G1FZ6-5038	PA4924	hypothetical protein	-0.226	-0.449	1.288
Cell Cycle and Division Proteins	G1FZ6-5080	parC	DNA topoisomerase IV subunit A	-0.888	0.532	-0.211
Cell Cycle and Division Proteins	G1FZ6-5083	parE	DNA topoisomerase IV subunit B	-0.802	-2.585	-0.351
Cell Cycle and Division Proteins	G1FZ6-5248	PA5133	hypothetical protein	-0.241	-4.781	-0.267
Cell Cycle and Division Proteins	G1FZ6-5346	PA5227	hypothetical protein	0.341	-1.369	-0.019
Cell Cycle and Division Proteins	G1FZ6-5401	sss	site-specific tyrosine recombinase XerC	0.056	-1.951	-0.003
Cell Cycle and Division Proteins	G1FZ6-5485	PA5363	hypothetical protein	-0.689	-1.726	-0.345
Cell Cycle and Division Proteins	G1FZ6-5534	PA5407	hypothetical protein	0.828	-1.107	0.129
Cell Cycle and Division Proteins	G1FZ6-5619	PA5492	ribosome biogenesis GTP-binding protein YsxC	-0.127	-1.192	-0.072
Cell Cycle and Division Proteins	G1FZ6-5689	spoOJ	chromosome partitioning protein	-0.217	-5.713	-0.113
Proteins Involved in Cell Death	G1FZ6-701	PA0691	hypothetical protein		6.372	3.049
Proteins Involved in Cell Death	G1FZ6-672	PA0667	hypothetical protein	0.063	-1.648	-0.054
Proteins Involved in Cell Death	G1FZ6-5038	PA4924	hypothetical protein	-0.226	-0.449	1.288
Proteins Involved in Cell Death	G1FZ6-5248	PA5133	hypothetical protein	-0.241	-4.781	-0.267
Proteins Involved in Cell Death	G1FZ6-5485	PA5363	hypothetical protein	-0.689	-1.726	-0.345
Proteins Involved in Cell Death	G1FZ6-3693	PA3623	hypothetical protein	-0.342	-0.831	0.252
Proteins Involved in Cell Death	G1FZ6-4490	PA4404	hypothetical protein	-1.011	0.877	-0.343
Proteins Involved in Cell Death	G1FZ6-925	PA0906	transcriptional regulator	0.573	-0.407	-0.491
Proteins Involved in Cell Death	G1FZ6-926	PA0907	hypothetical protein	0.166	-2.662	-0.178
Proteins Involved in Cell Death	G1FZ6-927	PA0908	hypothetical protein	2.331	-1.208
Proteins Involved in Cell Death	G1FZ6-929	PA0910	hypothetical protein	2.289	-1.194	-0.02
Proteins Involved in Cell Death	G1FZ6-930	PA0911	hypothetical protein	1.746	-3.334	0.645
Proteins Involved in Genetic Transfer	G1FZ6-21	PA0021	hypothetical protein	-0.391		0.897
Proteins Involved in Genetic Transfer	G1FZ6-3036	PA2984	hypothetical protein	0.502	2.393	0.102
Proteins Involved in Quorum Sensing	G1FZ6-1054	quiP	acyl-homoserine lactone acylase QuiP	-0.161	-1.18	0.054
Proteins Involved in Quorum Sensing	G1FZ6-2267	vqsM	HTH-type transcriptional regulator VqsM	-0.239	4.38	1.636
Proteins Involved in Quorum Sensing	G1FZ6-2423	pvdQ	acyl-homoserine lactone acylase PvdQ	0.671	-3.387	-0.309
Proteins Involved in Quorum Sensing	G1FZ6-2626	pqsH	2-heptyl-3-hydroxy-4(1H)-quinolone synthase	-0.574	-4.452	0.185
Proteins Involved in Quorum Sensing	G1FZ6-5291	PA5174	beta-ketoacyl synthase	0.029	-1.122	-0.48
Proteins Involved in Quorum Sensing	G1FZ6-3545	rhlR	transcriptional regulator RhlR	0.944	-2.935	0.095
Proteins Involved in Quorum Sensing	G1FZ6-3544	rhlI	acyl-homoserine-lactone synthase	0.126	-3.425	-0.036
Proteins Involved in Quorum Sensing	G1FZ6-1458	lasI	acyl-homoserine-lactone synthase	0.446	-4.287	-0.148
Proteins Involved in Quorum Sensing	G1FZ6-1456	lasR	transcriptional regulator LasR	0.136	-2.029	-0.141
Proteins Involved in Quorum Sensing	G1FZ6-921	rsmA	carbon storage regulator	-0.087	-0.442	-0.285
Proteins Involved in Response to Bacterium	G1FZ6-3938	PA3866	pyocin protein	2.101	-0.492	-0.102
Proteins Involved in Response to Bacterium	G1FZ6-1176	pys2	pyocin-S2	1.594	1.04	0.269
Proteins Involved in Response to Bacterium	G1FZ6-1005	pyoS5	pyocin S5	2.045	0.842	0.902

## Sheet: Central Dogma
Category	Locus tag	Gene	Product	Log2FC Single-IR vs IRp	Log2FC Mixed-IR vs Single-IR	Log2FC Mixed-IRp vs IRp
Transcription Proteins	G1FZ6-1657	PA1627	transcriptional regulator	0.054	2.673	0.305
Transcription Proteins	G1FZ6-5638	mifR	DNA-binding response regulator MifR	0.15	-1.091	-0.06
Transcription Proteins	G1FZ6-4146	PA4074	transcriptional regulator	0.47	2.526	0.935
Transcription Proteins	G1FZ6-2048	PA2010	transcriptional regulator	-1.217	0.648	-0.133
Transcription Proteins	G1FZ6-2591	PA2556	transcriptional regulator	-0.251	-1.163	-0.08
Transcription Proteins	G1FZ6-2721	PA2681	transcriptional regulator	0.259	-7.815	-0.028
Transcription Proteins	G1FZ6-3221	himD	integration host factor subunit beta	-0.452	-5.371	-0.287
Transcription Proteins	G1FZ6-1286	PA1261	transcriptional regulator	-0.272	-2.936	-0.466
Transcription Proteins	G1FZ6-2359	gntR	GntR family transcriptional regulator	-0.333	-3.245	-0.67
Transcription Proteins	G1FZ6-2586	PA2551	transcriptional regulator	-0.543	-0.145	-0.097
Transcription Proteins	G1FZ6-2156	ada	O6-methylguanine-DNA methyltransferase	-0.624	-2.075	-0.114
Transcription Proteins	G1FZ6-3968	PA3895	transcriptional regulator	0.433	-1.172	0.028
Transcription Proteins	G1FZ6-1154	PA1128	transcriptional regulator	0.474	0.807	0.637
Transcription Proteins	G1FZ6-482	PA0477	transcriptional regulator	0.096	4.743	-0.038
Transcription Proteins	G1FZ6-1120	fleQ	transcriptional regulator FleQ	-0.392	-1.5	-0.224
Transcription Proteins	G1FZ6-182	PA0181	transcriptional regulator	0.099	2.971	-0.008
Transcription Proteins	G1FZ6-2094	PA2056	transcriptional regulator	-0.562	1.855	0.553
Transcription Proteins	G1FZ6-5509	PA5382	transcriptional regulator	-0.068	2.283	-0.342
Transcription Proteins	G1FZ6-1790	PA1759	transcriptional regulator	-0.002	0.713	-0.162
Transcription Proteins	G1FZ6-35	PA0034	two-component response regulator	0.095	5.207	0.647
Transcription Proteins	G1FZ6-1493	PA1467	hypothetical protein	0.377	-3.431	-0.068
Transcription Proteins	G1FZ6-1260	PA1235	transcriptional regulator	0.455	2.362	1.278
Transcription Proteins	G1FZ6-2935	atuR	atu genes repressor	0.509	-0.99	-0.151
Transcription Proteins	G1FZ6-2092	cynR	DNA-binding transcriptional regulator CynR	0.404	4.068	0.28
Transcription Proteins	G1FZ6-1207	PA1182	transcriptional regulator	-0.059	0.841	-0.103
Transcription Proteins	G1FZ6-842	PA0828	transcriptional regulator	0.425	2.729	-0.069
Transcription Proteins	G1FZ6-1035	PA1015	transcriptional regulator	-0.348	-0.969	0.192
Transcription Proteins	G1FZ6-4877	fur	ferric uptake regulation protein	0.125	-1.665	-0.245
Transcription Proteins	G1FZ6-3692	rpoS	RNA polymerase sigma factor RpoS	-0.239	-4.195	0.301
Transcription Proteins	G1FZ6-2736	PA2696	transcriptional regulator	0.336	-1.105	0.231
Transcription Proteins	G1FZ6-477	PA0472	RNA polymerase sigma factor	2.665	-3.12	0.012
Transcription Proteins	G1FZ6-3195	PA3135	transcriptional regulator	0.403	1.996	0.352
Transcription Proteins	G1FZ6-4000	PA3927	transcriptional regulator	0.339	1.809	0.433
Transcription Proteins	G1FZ6-2376	mtlR	transcriptional regulator MtlR	0.396	0.719	0.144
Transcription Proteins	G1FZ6-3916	PA3845	transcriptional regulator	-0.192	-2.139	-0.305
Transcription Proteins	G1FZ6-2236	PA2196	transcriptional regulator	0.216	2.404	0.348
Transcription Proteins	G1FZ6-3769	PA3699	transcriptional regulator	0.457	-1.521	-0.06
Transcription Proteins	G1FZ6-3971	PA3898	transcriptional regulator	-0.553	-2.684	0.234
Transcription Proteins	G1FZ6-4508	PA4421	cell division protein MraZ	0.601	-2.45	-0.021
Transcription Proteins	G1FZ6-5566	PA5438	transcriptional regulator	-0.156	-2.928	-0.18
Transcription Proteins	G1FZ6-3244	PA3184	HTH-type transcriptional regulator	-0.576	2.588	-0.387
Transcription Proteins	G1FZ6-4005	PA3932	transcriptional regulator	3.494	-5.396	0.196
Transcription Proteins	G1FZ6-3748	PA3678	transcriptional regulator	0.119	-2.039	-0.527
Transcription Proteins	G1FZ6-4105	PA4032	two-component response regulator	0.412	-1.834	-0.151
Transcription Proteins	G1FZ6-4094	PA4021	transcriptional regulator	0.386	-2.389	-0.215
Transcription Proteins	G1FZ6-1122	fleR	two-component response regulator	0.145	-0.611	0.06
Transcription Proteins	G1FZ6-1892	PA1853	transcriptional regulator	0.675	-1.451	0.009
Transcription Proteins	G1FZ6-5409	glnK	nitrogen regulatory protein P-II 2	0.624	-2.367	-0.022
Transcription Proteins	G1FZ6-5374	algP	alginate regulatory protein AlgP	0.43	-3.226	0.215
Transcription Proteins	G1FZ6-3631	fruR	FruR family transcriptional regulator	0.003	1.51	-0.572
Transcription Proteins	G1FZ6-2627	PA2588	transcriptional regulator	0.573	-5.897	0.29
Transcription Proteins	G1FZ6-2514	PA2479	two-component response regulator	-0.466	2.414	-0.578
Transcription Proteins	G1FZ6-2134	PA2096	transcriptional regulator	0.635	-0.011	1.768
Transcription Proteins	G1FZ6-5337	PA5218	transcriptional regulator	0.39	-0.891	0.142
Transcription Proteins	G1FZ6-829	PA0815	transcriptional regulator	0.573	0.917	-0.064
Transcription Proteins	G1FZ6-3457	nosR	regulatory protein NosR	-3.332	4.054	-0.481
Transcription Proteins	G1FZ6-407	pyrR	bifunctional pyrimidine regulatory protein PyrR/uracil phosphoribosyltransferase	0.227	-5.569	0.159
Transcription Proteins	G1FZ6-2898	ohrR	transcriptional regulator	0.156	-3.078	0.358
Transcription Proteins	G1FZ6-845	oruR	ornithine utilization transcriptional regulator OruR	-0.097	-0.593	-0.151
Transcription Proteins	G1FZ6-2981	cifR	CifR protein	-1.677	2.336	-1.032
Transcription Proteins	G1FZ6-255	PA0253	transcriptional regulator	0.135	-4.044	-0.203
Transcription Proteins	G1FZ6-468	creB	DNA-binding response regulator CreB	0.125	-2.26	-0.133
Transcription Proteins	G1FZ6-2895	PA2846	transcriptional regulator	1.485	-0.86	0.047
Transcription Proteins	G1FZ6-3842	PA3771	transcriptional regulator	0.225	1.35	-0.011
Transcription Proteins	G1FZ6-2312	soxR	redox-sensitive transcriptional activator SoxR	1.626	0.565	-0.017
Transcription Proteins	G1FZ6-3994	PA3921	transcriptional regulator	-0.753	0.673	0.031
Transcription Proteins	G1FZ6-4238	PA4165	transcriptional regulator	0.393	1.202	0.114
Transcription Proteins	G1FZ6-525	nirQ	denitrification regulatory protein NirQ	-2.063	-0.102	-0.632
Transcription Proteins	G1FZ6-1425	PA1399	transcriptional regulator	0.18	6.719	1.365
Transcription Proteins	G1FZ6-2554	xylS	transcriptional regulator XylS	-1.513	0.911	0.855
Transcription Proteins	G1FZ6-3330	PA3269	transcriptional regulator	0.342	1.843	0.114
Transcription Proteins	G1FZ6-4125	nusB	transcription antitermination protein NusB	-0.159	-4.185	-0.212
Transcription Proteins	G1FZ6-769	PA0756	two-component response regulator	-0.076	-2.748	0.088
Transcription Proteins	G1FZ6-793	pruR	proline utilization regulator	-0.289	2.121	0.027
Transcription Proteins	G1FZ6-4999	irlR	two-component response regulator	-0.881	0.852	0.137
Transcription Proteins	G1FZ6-5105	PA4989	transcriptional regulator	0.512	2.395	0.435
Transcription Proteins	G1FZ6-3178	PA3122	transcriptional regulator	-0.407	-3.273	0.075
Transcription Proteins	G1FZ6-2909	greB	transcription elongation factor GreB	-0.172	-1.79	0.178
Transcription Proteins	G1FZ6-4068	PA3995	transcriptional regulator	0.423	-0.378	-0.031
Transcription Proteins	G1FZ6-711	PA0701	transcriptional regulator	0.26	3.56	0.358
Transcription Proteins	G1FZ6-2753	PA2713	hypothetical protein	0.355	-0.178	0.263
Transcription Proteins	G1FZ6-5652	PA5525	transcriptional regulator	-0.147	-3.826	-0.457
Transcription Proteins	G1FZ6-2803	PA2758	transcriptional regulator	0	2.165	0.331
Transcription Proteins	G1FZ6-534	PA0528	transcriptional regulator	-0.045	2.319	0.163
Transcription Proteins	G1FZ6-2883	PA2834	transcriptional regulator	0.279	2.685	-0.298
Transcription Proteins	G1FZ6-3656	metR	transcriptional regulator MetR	-0.233	1.372	0.216
Transcription Proteins	G1FZ6-3673	erdR	response regulator ErdR	-0.217	1.694	0.074
Transcription Proteins	G1FZ6-3490	PA3423	transcriptional regulator	0.157	1.409	-0.065
Transcription Proteins	G1FZ6-274	PA0272	transcriptional regulator	0.155	-0.98	0.118
Transcription Proteins	G1FZ6-4889	pmrA	two-component regulator system response regulator PmrA	0.868	-5.373	0.333
Transcription Proteins	G1FZ6-879	PA0864	transcriptional regulator	0.226	-2.431	-0.24
Transcription Proteins	G1FZ6-2016	PA1978	glycerol metabolism activator	-0.67	1.395	-0.388
Transcription Proteins	G1FZ6-1164	PA1138	transcriptional regulator	-0.237	3.267	0.064
Transcription Proteins	G1FZ6-4182	ampR	transcriptional regulator AmpR	0.189	2.508	0.03
Transcription Proteins	G1FZ6-1785	cysB	transcriptional regulator CysB	-0.051	1.674	0.117
Transcription Proteins	G1FZ6-2849	PA2802	transcriptional regulator	-0.041	1.331	-0.259
Transcription Proteins	G1FZ6-1864	PA1826	transcriptional regulator	-0.331	1.54	-0.037
Transcription Proteins	G1FZ6-2393	PA2354	transcriptional regulator	0.829	2.136	2.068
Transcription Proteins	G1FZ6-4276	PA4203	transcriptional regulator	0.179	0.33	1.401
Transcription Proteins	G1FZ6-1952	femI	ECF sigma factor FemI	3.482	-5.683	0.065
Transcription Proteins	G1FZ6-1377	PA1351	ECF subfamily sigma-70 factor	0.761	-0.522	-0.265
Transcription Proteins	G1FZ6-1983	PA1945	transcriptional regulator	-0.122	2.442	0.144
Transcription Proteins	G1FZ6-220	PA0218	transcriptional regulator	0.725	-0.389	0.033
Transcription Proteins	G1FZ6-5633	PA5506	hypothetical protein	1.13	-2.385	-0.067
Transcription Proteins	G1FZ6-2774	PA2736	hypothetical protein	0.221	-1.259	-0.113
Transcription Proteins	G1FZ6-480	PA0475	transcriptional regulator	0.18	4.221	0.699
Transcription Proteins	G1FZ6-1373	PA1347	transcriptional regulator	1.671	1.195	1.053
Transcription Proteins	G1FZ6-3385	PA3321	transcriptional regulator	-0.156	4.879	0.113
Transcription Proteins	G1FZ6-3130	PA3077	two-component response regulator	-0.481	-3.244	-0.235
Transcription Proteins	G1FZ6-3098	PA3045	two-component response regulator	-0.867	5.294	0.735
Transcription Proteins	G1FZ6-4597	PA4508	transcriptional regulator	1.212	2.284	0.633
Transcription Proteins	G1FZ6-3147	PA3094	transcriptional regulator	2.145	-4.872	-0.523
Transcription Proteins	G1FZ6-5459	rpoZ	DNA-directed RNA polymerase subunit omega	0.267	-5.133	0.095
Transcription Proteins	G1FZ6-1637	PA1607	hypothetical protein	0.397	-1.882	-0.442
Transcription Proteins	G1FZ6-4640	pilR	two-component response regulator PilR	-0.485	-0.804	-0.283
Transcription Proteins	G1FZ6-4300	pchR	transcriptional regulator PchR	1.582	-1.371	-0.395
Transcription Proteins	G1FZ6-2929	PA2879	transcriptional regulator	0.444	2.248	0.011
Transcription Proteins	G1FZ6-2546	PA2511	transcriptional regulator	-1.902	1.894	0.741
Transcription Proteins	G1FZ6-775	algU	RNA polymerase sigma factor AlgU	-0.141	-1.162	-0.344
Transcription Proteins	G1FZ6-270	PA0268	transcriptional regulator	-0.06	-1.121	-0.373
Transcription Proteins	G1FZ6-135	PA0133	HTH-type transcriptional activator BauR	0.145	5.094	0.15
Transcription Proteins	G1FZ6-3828	PA3757	transcriptional regulator	-0.545	-0.357	-0.423
Transcription Proteins	G1FZ6-5016	PA4902	transcriptional regulator	-0.115	-2.631	-0.257
Transcription Proteins	G1FZ6-1511	PA1484	transcriptional regulator	-0.168	1.794	0.087
Transcription Proteins	G1FZ6-1649	PA1619	transcriptional regulator	-0.417	2.946	0.243
Transcription Proteins	G1FZ6-2705	PA2665	anaerobic nitric oxide reductase transcriptional regulator	-1.515	-3.482	-0.902
Transcription Proteins	G1FZ6-3633	PA3565	transcriptional regulator	0.046	2.211	-0.418
Transcription Proteins	G1FZ6-583	rpoD	RNA polymerase sigma factor RpoD	-0.032	-2.851	-0.105
Transcription Proteins	G1FZ6-4021	rocA1	two-component response regulator RocA1	-0.236	2.356	0.133
Transcription Proteins	G1FZ6-4152	PA4080	response regulator	-0.407	3.064	0.579
Transcription Proteins	G1FZ6-3700	PA3630	transcriptional regulator	0.046	3.311	1.725
Transcription Proteins	G1FZ6-2285	bkdR	Bkd operon transcriptional regulator BkdR	-1.071	1.49	-0.533
Transcription Proteins	G1FZ6-2246	PA2206	transcriptional regulator	-0.368	0.875	0.208
Transcription Proteins	G1FZ6-277	PA0275	transcriptional regulator	0.663	-4.602	0.264
Transcription Proteins	G1FZ6-1204	phoP	two-component response regulator PhoP	-0.114	-3.414	-0.307
Transcription Proteins	G1FZ6-2309	PA2270	transcriptional regulator	0.315	2.088	0.814
Transcription Proteins	G1FZ6-5359	rho	transcription termination factor Rho	-0.691	-3.118	-0.303
Transcription Proteins	G1FZ6-811	PA0797	transcriptional regulator	1.233	-2.521	-0.296
Transcription Proteins	G1FZ6-3576	PA3508	transcriptional regulator	0.057	-1.205	-0.432
Transcription Proteins	G1FZ6-854	PA0839	transcriptional regulator	1.564	-0.663	0.818
Transcription Proteins	G1FZ6-4038	PA3965	transcriptional regulator	0.254	1.977	0.974
Transcription Proteins	G1FZ6-3405	PA3341	transcriptional regulator	0.163	0.876	0.021
Transcription Proteins	G1FZ6-2425	fpvI	RNA polymerase sigma factor	0.267	-2.989	0.072
Transcription Proteins	G1FZ6-151	PA0149	ECF subfamily sigma-70 factor	3.71	0.707	1.001
Transcription Proteins	G1FZ6-1340	PA1315	transcriptional regulator	-0.267	-4.898	-0.201
Transcription Proteins	G1FZ6-795	putA	bifunctional proline dehydrogenase/pyrroline-5-carboxylate dehydrogenase	-0.399	0.843	0.8
Transcription Proteins	G1FZ6-308	PA0306	transcriptional regulator	-0.434	2.233	-0.01
Transcription Proteins	G1FZ6-2043	PA2005	transcriptional regulator	-0.473	-3.698	0.069
Transcription Proteins	G1FZ6-157	pcaR	transcriptional regulator PcaR	-0.116	1.673	0.672
Transcription Proteins	G1FZ6-2523	PA2488	transcriptional regulator	-0.465	-2.53	-0.91
Transcription Proteins	G1FZ6-3951	narL	transcriptional regulator NarL	-0.409	1.394	-0.409
Transcription Proteins	G1FZ6-4837	pcnB	poly(A) polymerase	-0.063	-1.996	-0.154
Transcription Proteins	G1FZ6-4142	PA4070	FeaR family transcriptional regulator	-1.242	0.671	1.127
Transcription Proteins	G1FZ6-5028	PA4914	transcriptional regulator	0.528	0.792	0.121
Transcription Proteins	G1FZ6-1209	PA1184	transcriptional regulator	0.375	-1.571	0.167
Transcription Proteins	G1FZ6-3875	PA3804	hypothetical protein	-0.342	0.225	-0.238
Transcription Proteins	G1FZ6-1684	PA1653	transcriptional regulator	-0.531	0.805	-0.435
Transcription Proteins	G1FZ6-4350	nusG	transcription antitermination protein NusG	-0.252	-5.692	-0.298
Transcription Proteins	G1FZ6-570	PA0564	transcriptional regulator	0.232	3.743	1.383
Transcription Proteins	G1FZ6-1182	PA1157	two-component response regulator	-0.48	-2.258	-0.2
Transcription Proteins	G1FZ6-2306	PA2267	transcriptional regulator	-0.052	1.517	0.091
Transcription Proteins	G1FZ6-3477	PA3410	ECF subfamily sigma-70 factor	1.841	0.838	0.787
Transcription Proteins	G1FZ6-4467	PA4381	two-component response regulator	-0.364	-6.543	-0.226
Transcription Proteins	G1FZ6-3464	PA3398	transcriptional regulator	0.505	0.452	0.155
Transcription Proteins	G1FZ6-2373	PA2334	transcriptional regulator	2.094	-1.943	0.757
Transcription Proteins	G1FZ6-3346	PA3285	ECF subfamily sigma-70 factor	0.135	-1.454	-0.491
Transcription Proteins	G1FZ6-1406	PA1380	transcriptional regulator	-0.301	2.078	-0.012
Transcription Proteins	G1FZ6-3639	mmsR	transcriptional regulator MmsR	0.486	3.7	0.651
Transcription Proteins	G1FZ6-245	PA0243	transcriptional regulator	0.404	0.881	0.175
Transcription Proteins	G1FZ6-797	PA0784	transcriptional regulator	0.302	-3.449	-0.028
Transcription Proteins	G1FZ6-3642	nalD	transcriptional regulator	-0.304	1.099	-0.331
Transcription Proteins	G1FZ6-3189	PA3133	transcriptional regulator	0.225	4.83	1.305
Transcription Proteins	G1FZ6-5148	PA5032	transcriptional regulator	0.292	5.558	0.09
Transcription Proteins	G1FZ6-4173	bfmR	protein BfmR	0.025	-3.035	0.483
Transcription Proteins	G1FZ6-5414	PA5293	transcriptional regulator	0.25	-0.93	-0.21
Transcription Proteins	G1FZ6-5404	PA5283	transcriptional regulator	-0.169	1.72	0.038
Transcription Proteins	G1FZ6-2355	PA2316	transcriptional regulator	0.179	-4.389	0.239
Transcription Proteins	G1FZ6-2519	PA2484	hypothetical protein	0.529	1.642	0.081
Transcription Proteins	G1FZ6-2946	PA2896	RNA polymerase sigma factor	0.154	2.118	0.327
Transcription Proteins	G1FZ6-3663	PA3594	transcriptional regulator	-0.066	3.014	-0.258
Transcription Proteins	G1FZ6-4193	PA4120	transcriptional regulator	-0.355	0.004	0.908
Transcription Proteins	G1FZ6-3327	capB	major cold shock protein CspA	-1	1.588	-0.05
Transcription Proteins	G1FZ6-2947	PA2897	transcriptional regulator	-0.176	-1.988	-0.002
Transcription Proteins	G1FZ6-2267	vqsM	HTH-type transcriptional regulator VqsM	-0.239	4.38	1.636
Transcription Proteins	G1FZ6-1171	PA1145	transcriptional regulator	-0.452	1.145	0.033
Transcription Proteins	G1FZ6-1226	PA1201	transcriptional regulator	0.454	4.449	0.455
Transcription Proteins	G1FZ6-888	phhR	transcriptional regulator PhhR	-0.407	1.346	-0.148
Transcription Proteins	G1FZ6-1022	mvfR	transcriptional regulator MvfR	1.09	-3.144	-0.067
Transcription Proteins	G1FZ6-1599	PA1570	transcriptional regulator	-0.342	2.669	0.084
Transcription Proteins	G1FZ6-209	PA0207	transcriptional regulator	0.556	-2.137	0.309
Transcription Proteins	G1FZ6-5175	PA5059	transcriptional regulator	0.009	-3.38	0.219
Transcription Proteins	G1FZ6-4258	PA4185	transcriptional regulator	0.179	-3.645	0.071
Transcription Proteins	G1FZ6-1531	PA1504	transcriptional regulator	-0.21	-2.537	-0.089
Transcription Proteins	G1FZ6-3427	amiR	aliphatic amidase regulator	0.12	-4.12	-0.136
Transcription Proteins	G1FZ6-370	PA0367	transcriptional regulator	0.14	1.663	-0.098
Transcription Proteins	G1FZ6-122	PA0120	transcriptional regulator	-0.16	2.341	-0.251
Transcription Proteins	G1FZ6-685	vreI	ECF sigma factor VreI	2.049	2.864
Transcription Proteins	G1FZ6-2088	PA2050	RNA polymerase sigma factor	1.854	2.778
Transcription Proteins	G1FZ6-3284	PA3225	transcriptional regulator	-0.884	-1.247	-0.575
Transcription Proteins	G1FZ6-1334	PA1309	transcriptional regulator	0.108	-0.713	-0.471
Transcription Proteins	G1FZ6-1660	PA1630	transcriptional regulator	0.553	-1.111	0.102
Transcription Proteins	G1FZ6-2454	PA2417	transcriptional regulator	0.215	-2.77	-0.194
Transcription Proteins	G1FZ6-2625	gacA	response regulator GacA	-0.172	-4.907	-0.175
Transcription Proteins	G1FZ6-1553	PA1526	transcriptional regulator	-0.158	-2.946	-0.205
Transcription Proteins	G1FZ6-1221	PA1196	transcriptional regulator	-0.199	1.029	0.032
Transcription Proteins	G1FZ6-2967	PA2917	transcriptional regulator	-1.244	-0.805	0.042
Transcription Proteins	G1FZ6-5099	PA4983	two-component response regulator	0.052	1.954	-0.212
Transcription Proteins	G1FZ6-4130	nrdR	transcriptional regulator NrdR	-0.151	-1.223	-0.123
Transcription Proteins	G1FZ6-3058	psrA	transcriptional regulator PsrA	-1.712	-3.827	-0.014
Transcription Proteins	G1FZ6-3665	PA3596	methylated-DNA--protein-cysteine methyltransferase	0.969	4.77	1.253
Transcription Proteins	G1FZ6-3972	PA3899	RNA polymerase sigma factor	2.807	-7.493	-0.385
Transcription Proteins	G1FZ6-1315	PA1290	transcriptional regulator	-0.546	4.283	0.22
Transcription Proteins	G1FZ6-4674	rtcR	transcriptional regulator RtcR	0.137	1.372	-0.166
Transcription Proteins	G1FZ6-3545	rhlR	transcriptional regulator RhlR	0.944	-2.935	0.095
Transcription Proteins	G1FZ6-3079	PA3027	transcriptional regulator	-0.33	-0.535	-0.127
Transcription Proteins	G1FZ6-2980	PA2930	transcriptional regulator	0.051	0.866	-0.909
Transcription Proteins	G1FZ6-1266	PA1241	transcriptional regulator	-0.055	-5.199	-0.3
Transcription Proteins	G1FZ6-2697	PA2657	two-component response regulator	-0.226	-2.629	0.109
Transcription Proteins	G1FZ6-235	PA0233	transcriptional regulator	-0.06	-0.961	0.243
Transcription Proteins	G1FZ6-4945	PA4831	transcriptional regulator	-0.11	3.863	-0.111
Transcription Proteins	G1FZ6-1807	sigX	RNA polymerase sigma factor SigX	-0.384	-4.373	-0.414
Transcription Proteins	G1FZ6-3120	PA3067	transcriptional regulator	0.548	-3.241	-0.577
Transcription Proteins	G1FZ6-1162	PA1136	transcriptional regulator	-0.165	2.737	-0.408
Transcription Proteins	G1FZ6-2320	PA2281	transcriptional regulator	-0.191	1.562	0.109
Transcription Proteins	G1FZ6-3487	PA3420	transcriptional regulator	-0.043	5.037	0.794
Transcription Proteins	G1FZ6-1898	PA1859	transcriptional regulator	0.174	-1.321	-0.45
Transcription Proteins	G1FZ6-1167	PA1141	transcriptional regulator	0.292	3.438	-0.137
Transcription Proteins	G1FZ6-2503	foxI	ECF sigma factor FoxI	3.161	-8.179	0.1
Transcription Proteins	G1FZ6-5283	PA5166	two-component response regulator	0.078	-0.626	-0.022
Transcription Proteins	G1FZ6-3902	PA3830	transcriptional regulator	0.276	-3.216	-0.395
Transcription Proteins	G1FZ6-3008	PA2957	transcriptional regulator	-0.32	0.422	-0.085
Transcription Proteins	G1FZ6-5201	PA5085	transcriptional regulator	-0.157	2.208	-0.023
Transcription Proteins	G1FZ6-618	prtR	HTH-type transcriptional regulator PrtR	0.355	0.66	-0.226
Transcription Proteins	G1FZ6-2504	PA2469	transcriptional regulator	-0.15	-1.669	-0.197
Transcription Proteins	G1FZ6-3372	PA3308	RNA polymerase-associated protein RapA	-0.521	-2.282	-0.158
Transcription Proteins	G1FZ6-5376	algQ	anti-RNA polymerase sigma 70 factor	0.782	-3.205	-0.076
Transcription Proteins	G1FZ6-2066	PA2028	transcriptional regulator	0.353	1.477	0.638
Transcription Proteins	G1FZ6-4991	PA4877	hypothetical protein	-0.773	-1	0.228
Transcription Proteins	G1FZ6-58	PA0056	transcriptional regulator	0.035	-6.507	0.063
Transcription Proteins	G1FZ6-3853	PA3782	transcriptional regulator	0.27	3.993	0.179
Transcription Proteins	G1FZ6-4257	PA4184	transcriptional regulator	-0.12	1.647	0.164
Transcription Proteins	G1FZ6-5482	phoB	two-component response regulator PhoB	0.135	3.758	0.39
Transcription Proteins	G1FZ6-1517	PA1490	transcriptional regulator	0.767	0.877	0.783
Transcription Proteins	G1FZ6-3275	PA3215	transcriptional regulator	-0.281	2.072	0.07
Transcription Proteins	G1FZ6-805	PA0791	transcriptional regulator	1.395	-0.825	0.216
Transcription Proteins	G1FZ6-5319	amgR	osmolarity response regulator	-0.516	-4.669	-0.058
Transcription Proteins	G1FZ6-3781	PA3711	transcriptional regulator	-1.204	-0.115	-0.008
Transcription Proteins	G1FZ6-238	PA0236	transcriptional regulator	0.287	0.811	0.056
Transcription Proteins	G1FZ6-452	PA0448	transcriptional regulator	-0.002	0.853	-0.257
Transcription Proteins	G1FZ6-164	PA0163	transcriptional regulator	0.233	-8.886	-0.046
Transcription Proteins	G1FZ6-1572	anr	transcriptional regulator Anr	-0.182	-4.781	0.275
Transcription Proteins	G1FZ6-2640	PA2601	transcriptional regulator	-0.19	2.15	0.421
Transcription Proteins	G1FZ6-539	PA0533	transcriptional regulator	0.48	2.463	0.389
Transcription Proteins	G1FZ6-962	PA0942	transcriptional regulator	0.662	1.552	-0.655
Transcription Proteins	G1FZ6-2131	PA2093	RNA polymerase sigma factor	0.943	-0.116
Transcription Proteins	G1FZ6-2582	PA2547	transcriptional regulator	-0.112	2.072	0.436
Transcription Proteins	G1FZ6-1289	PA1264	transcriptional regulator	-0.35	-6.761	-0.351
Transcription Proteins	G1FZ6-5382	algR	alginate biosynthesis regulatory protein AlgR	0.131	-3.23	0.015
Transcription Proteins	G1FZ6-1448	gbuR	protein GbuR	-0.507	2.334	-0.274
Transcription Proteins	G1FZ6-2160	PA2121	transcriptional regulator	-0.386	4.709	0.341
Transcription Proteins	G1FZ6-1254	PA1229	transcriptional regulator	-0.035	1.674	-0.407
Transcription Proteins	G1FZ6-4524	PA4436	transcriptional regulator	-0.631	1.949	-0.253
Transcription Proteins	G1FZ6-657	vfr	cAMP-regulatory protein	-0.637	-2.788	-0.296
Transcription Proteins	G1FZ6-118	PA0116	hypothetical protein	0.142	-0.92	0.025
Transcription Proteins	G1FZ6-2532	PA2497	transcriptional regulator	-0.8	3.241	-0.218
Transcription Proteins	G1FZ6-2036	dhcR	transcriptional regulator DhcR	0.444	0.689	0.02
Transcription Proteins	G1FZ6-2614	PA2577	transcriptional regulator	-0.595	2.827	0.393
Transcription Proteins	G1FZ6-1361	PA1335	two-component response regulator	-0.557	-1.708	0.396
Transcription Proteins	G1FZ6-2120	PA2082	transcriptional regulator	-0.278	2.026	0.119
Transcription Proteins	G1FZ6-2874	ospR	transcriptional regulator	-0.614	-0.529	-0.21
Transcription Proteins	G1FZ6-3526	PA3458	transcriptional regulator	-0.929	2.701	-0.181
Transcription Proteins	G1FZ6-1456	lasR	transcriptional regulator LasR	0.136	-2.029	-0.141
Transcription Proteins	G1FZ6-1694	PA1663	transcriptional regulator	0.117	-3.683	0.421
Transcription Proteins	G1FZ6-4694	nfxB	transcriptional regulator NfxB	-0.06	-2.112	-0.035
Transcription Proteins	G1FZ6-2315	PA2276	transcriptional regulator	0.14	4.715	-0.061
Transcription Proteins	G1FZ6-2486	PA2449	transcriptional regulator	-0.477	1.972	-0.108
Transcription Proteins	G1FZ6-4166	PA4094	transcriptional regulator	0.268	1.383	1.153
Transcription Proteins	G1FZ6-5273	PA5157	transcriptional regulator	0.901	0.799	-0.263
Transcription Proteins	G1FZ6-5220	hutC	histidine utilization repressor HutC	-0.011	-2.406	-0.035
Transcription Proteins	G1FZ6-2812	PA2766	transcriptional regulator	0.824	0.288	0.13
Transcription Proteins	G1FZ6-4900	PA4787	transcriptional regulator	-0.048	-0.895	-0.259
Transcription Proteins	G1FZ6-5240	ntrC	two-component response regulator NtrC	-0.096	-1.58	-0.235
Transcription Proteins	G1FZ6-1028	PA1009	hypothetical protein	-0.378	-2.208	0.107
Transcription Proteins	G1FZ6-5466	oxyR	transcriptional regulator	-0.06	-2.623	-0.036
Transcription Proteins	G1FZ6-5145	PA5029	transcriptional regulator	0.069	3.912	0.152
Transcription Proteins	G1FZ6-891	PA0876	transcriptional regulator	-0.655	-2.438	-0.093
Transcription Proteins	G1FZ6-1889	PA1850	transcriptional regulator	0.678	1.597	0.165
Transcription Proteins	G1FZ6-1836	parR	two-component response regulator ParR	-0.021	-4.496	0.049
Transcription Proteins	G1FZ6-1999	PA1961	transcriptional regulator	0.56	1.877	0.713
Transcription Proteins	G1FZ6-617	prtN	transcriptional regulator PrtN	-0.586	1.791	-0.693
Transcription Proteins	G1FZ6-3279	PA3220	transcriptional regulator	0.089	-2.258	0.009
Transcription Proteins	G1FZ6-4220	acoR	transcriptional regulator AcoR	1.05	1.615	2.959
Transcription Proteins	G1FZ6-1294	PA1269	transcriptional regulator	0.646	-2.933	0.308
Transcription Proteins	G1FZ6-752	PA0739	transcriptional regulator	-0.381	-1.042	0.066
Transcription Proteins	G1FZ6-2726	pfeR	two-component response regulator PfeR	1.311	-1.834	-0.117
Transcription Proteins	G1FZ6-154	pcaQ	transcriptional regulator PcaQ	-0.201	-1.668	-0.293
Transcription Proteins	G1FZ6-484	PA0479	transcriptional regulator	-0.051	-1.066	0.144
Transcription Proteins	G1FZ6-1308	PA1283	transcriptional regulator	0.066	3.709	0.65
Transcription Proteins	G1FZ6-3234	PA3174	transcriptional regulator	1.006	1.93	0.128
Transcription Proteins	G1FZ6-1567	PA1539	hypothetical protein	1.775	-0.761	-0.313
Transcription Proteins	G1FZ6-1354	PA1328	transcriptional regulator	-0.265	4.198	0.709
Transcription Proteins	G1FZ6-4247	PA4174	transcriptional regulator	0.233	-3.301	-0.137
Transcription Proteins	G1FZ6-1090	PA1067	transcriptional regulator	0.254	3.426	0.504
Transcription Proteins	G1FZ6-1629	PA1599	transcriptional regulator	0.083	0.793	0.146
Transcription Proteins	G1FZ6-219	PA0217	transcriptional regulator	0.523	-1.871	0.243
Transcription Proteins	G1FZ6-1667	kdpE	two-component response regulator KdpE	-0.059	-8.404	-0.178
Transcription Proteins	G1FZ6-1389	PA1363	ECF subfamily sigma-70 factor	1.041	1.874	-0.173
Transcription Proteins	G1FZ6-250	PA0248	transcriptional regulator	0.153	1.559	-0.325
Transcription Proteins	G1FZ6-2524	PA2489	transcriptional regulator	-0.103	-0.995	-0.06
Transcription Proteins	G1FZ6-2971	PA2921	transcriptional regulator	-0.52	-1.602	0.04
Transcription Proteins	G1FZ6-4855	nusA	transcription elongation factor NusA	-0.144	-2.532	-0.097
Transcription Proteins	G1FZ6-2260	PA2220	transcriptional regulator	-0.349	2.051	0.099
Transcription Proteins	G1FZ6-5501	betI	BetI family transcriptional regulator	1.997	-1.904	0.161
Transcription Proteins	G1FZ6-1987	rbsR	ribose operon repressor RbsR	0.012	-2.776	-0.044
Transcription Proteins	G1FZ6-3935	dauR	transcriptional regulator	-0.231	-3.341	-0.05
Transcription Proteins	G1FZ6-3886	iscR	HTH-type transcriptional regulator	1.707	-2.757	-0.313
Transcription Proteins	G1FZ6-4208	PA4135	transcriptional regulator	-1.096	3.961	-0.084
Transcription Proteins	G1FZ6-440	PA0436	transcriptional regulator	-0.078	-4.844	0.159
Transcription Proteins	G1FZ6-4897	PA4784	transcriptional regulator	0.025	-1.231	-0.248
Transcription Proteins	G1FZ6-2469	bexR	bistable expression regulator BexR	0.2	3.515	0.797
Transcription Proteins	G1FZ6-1874	PA1836	transcriptional regulator	0.199	-0.86	-0.056
Transcription Proteins	G1FZ6-2630	PA2591	transcriptional regulator	0.893	-0.646	0.246
Transcription Proteins	G1FZ6-3849	PA3778	transcriptional regulator	0.155	1.426	-0.066
Transcription Proteins	G1FZ6-2114	PA2076	transcriptional regulator	-0.448	-1.345	0.426
Transcription Proteins	G1FZ6-380	rpoH	RNA polymerase sigma factor RpoH	0.229	-1.801	-0.161
Transcription Proteins	G1FZ6-5677	glmR	GlmR transcriptional regulator	-0.626	0.596	0.407
Transcription Proteins	G1FZ6-2070	PA2032	transcriptional regulator	0.026	1.905	-0.05
Transcription Proteins	G1FZ6-4269	bfiR	protein BfiR	-0.339	1.625	-0.509
Transcription Proteins	G1FZ6-5308	PA5189	transcriptional regulator	-0.032	0.427	0.834
Transcription Proteins	G1FZ6-1325	PA1300	ECF subfamily sigma-70 factor	2.173	-3.295	-0.314
Transcription Proteins	G1FZ6-1251	PA1226	transcriptional regulator	-0.056	3.203	0.661
Transcription Proteins	G1FZ6-5395	rnk	nucleoside diphosphate kinase regulator	-0.423	-1.042	-0.001
Transcription Proteins	G1FZ6-608	PA0601	two-component response regulator	0.517	-1.018	-0.118
Transcription Proteins	G1FZ6-2421	PA2383	transcriptional regulator	0.89	-3.423	-0.006
Transcription Proteins	G1FZ6-4311	rpoA	DNA-directed RNA polymerase subunit alpha	-0.042	-4.118	0.068
Transcription Proteins	G1FZ6-2162	PA2123	transcriptional regulator	0.273	5.169	0.55
Transcription Proteins	G1FZ6-5010	PA4896	RNA polymerase sigma factor	3.318	-3.447	-0.054
Transcription Proteins	G1FZ6-2777	himA	integration host factor subunit alpha	-0.509	-4.333	-0.58
Transcription Proteins	G1FZ6-4891	cueR	protein CueR	0.478	-3.515	0.351
Transcription Proteins	G1FZ6-4449	iciA	chromosome replication initiation inhibitor protein	-0.581	2.664	-0.235
Transcription Proteins	G1FZ6-3264	PA3204	two-component response regulator	-0.393	-1.991	-0.064
Transcription Proteins	G1FZ6-3059	lexA	LexA repressor	2.268	-3.286	-0.186
Transcription Proteins	G1FZ6-4867	greA	transcription elongation factor GreA	-0.069	-3.518	-0.209
Transcription Proteins	G1FZ6-5558	PA5431	transcriptional regulator	0.334	-0.466	0.908
Transcription Proteins	G1FZ6-125	PA0123	transcriptional regulator	0.005	-2.105	-0.232
Transcription Proteins	G1FZ6-291	gpuR	transcriptional activator GpuR	-0.087	4.181	-0.172
Transcription Proteins	G1FZ6-4218	PA4145	transcriptional regulator	0.444	-0.391	0.138
Transcription Proteins	G1FZ6-3668	PA3599	transcriptional regulator	1.12	-3.679	-0.164
Transcription Proteins	G1FZ6-4230	PA4157	transcriptional regulator	0.145	-4.966	0.013
Transcription Proteins	G1FZ6-5100	PA4984	transcriptional regulator	0.537	-3.017	-0.22
Transcription Proteins	G1FZ6-3791	nalC	transcriptional regulator	-0.017	-4.273	-0.06
Transcription Proteins	G1FZ6-5478	glcC	DNA-binding transcriptional regulator GlcC	0.375	3.873	0.106
Transcription Proteins	G1FZ6-5564	PA5437	transcriptional regulator	-0.415	0.575	0.138
Transcription Proteins	G1FZ6-2897	PA2848	transcriptional regulator	0.125	7.692	1.214
Transcription Proteins	G1FZ6-1463	PA1437	two-component response regulator	0.021	1.058	0.199
Transcription Proteins	G1FZ6-4205	PA4132	hypothetical protein	-0.653	-1.617	0.015
Transcription Proteins	G1FZ6-1423	PA1397	two-component response regulator	-0.743	-4.165	0.041
Transcription Proteins	G1FZ6-2887	PA2838	transcriptional regulator	-0.204	5.303	0.482
Transcription Proteins	G1FZ6-5004	desT	transcriptional regulator	-0.962	-0.473	-0.498
Transcription Proteins	G1FZ6-5446	PA5324	transcriptional regulator	0.416	-0.359	-0.024
Transcription Proteins	G1FZ6-5429	lrp	leucine-responsive regulatory protein	0.123	0.647	0.167
Transcription Proteins	G1FZ6-2398	PA2359	transcriptional regulator	4.311	-2.194	0.411
Transcription Proteins	G1FZ6-2153	PA2115	transcriptional regulator	-1.162	5.3	-0.193
Transcription Proteins	G1FZ6-4920	PA4806	transcriptional regulator	0.041	3.082	-0.098
Transcription Proteins	G1FZ6-5610	algB	two-component response regulator AlgB	0.25	0.577	0.394
Transcription Proteins	G1FZ6-5507	gbdR	protein GbdR	0.241	2.01	0.025
Transcription Proteins	G1FZ6-192	PA0191	transcriptional regulator	2.539	-0.699	0.444
Transcription Proteins	G1FZ6-2259	opdE	transcriptional regulator OpdE	-0.108	4.56	0.498
Transcription Proteins	G1FZ6-4380	pprB	two-component response regulator PprB	-0.324	0.496	-0.427
Transcription Proteins	G1FZ6-1337	PA1312	transcriptional regulator	0.598	2.418	-0.022
Transcription Proteins	G1FZ6-2545	catR	transcriptional regulator CatR	-0.466	2.774	0.278
Transcription Proteins	G1FZ6-1744	exsA	exoenzyme S transcriptional regulator ExsA	-0.18	-1.679	-0.691
Transcription Proteins	G1FZ6-2138	PA2100	transcriptional regulator	-1.196	2.335	-0.24
Transcription Proteins	G1FZ6-1547	PA1520	transcriptional regulator	0.03	-2.312	0.081
Transcription Proteins	G1FZ6-3180	PA3124	transcriptional regulator	-0.774	2.566	-0.181
Transcription Proteins	G1FZ6-2856	copR	two-component response regulator CopR	-0.289	-2.186	-0.106
Transcription Proteins	G1FZ6-296	aguR	transcriptional regulator AguR	-0.273	4.617	-0.258
Transcription Proteins	G1FZ6-489	PA0484	hypothetical protein	1.017	2.017	0.615
Transcription Proteins	G1FZ6-2569	PA2534	transcriptional regulator	-0.209	2.66	0.217
Transcription Proteins	G1FZ6-5296	PA5179	transcriptional regulator	0.655	-0.25	0.428
Transcription Proteins	G1FZ6-3500	PA3433	transcriptional regulator	0.291	4.025	0.159
Transcription Proteins	G1FZ6-123	PA0121	hypothetical protein	-0.135	1.482	0.655
Transcription Proteins	G1FZ6-4426	PA4341	transcriptional regulator	-0.032	1.221	-0.043
Transcription Proteins	G1FZ6-428	mexR	multidrug resistance operon repressor MexR	0.231	-1.631	-0.33
Transcription Proteins	G1FZ6-1310	PA1285	transcriptional regulator	0.51	-4.426	0.166
Transcription Proteins	G1FZ6-4372	PA4288	transcriptional regulator	-1.309	3.779	-0.275
Transcription Proteins	G1FZ6-1168	PA1142	transcriptional regulator	0.413	-2.242	-0.131
Transcription Proteins	G1FZ6-161	PA0159	transcriptional regulator	-0.03	0.596	-0.04
Transcription Proteins	G1FZ6-5555	PA5428	transcriptional regulator	-0.099	1.359	-0.012
Transcription Proteins	G1FZ6-985	pmpR	transcriptional regulator PmpR	-0.183	-0.383	-0.292
Transcription Proteins	G1FZ6-718	toxR	transcriptional regulator ToxR	1.268	-1.321	-0.534
Transcription Proteins	G1FZ6-2338	PA2299	transcriptional regulator	0.473	-3.982	0.092
Translation Proteins	G1FZ6-1383	PA1357	hypothetical protein	0.006	-3.015	0.056
Translation Proteins	G1FZ6-2340	PA2301	hypothetical protein	0.016	-3.637	0.024
Translation Proteins	G1FZ6-4769	PA4672	peptidyl-tRNA hydrolase	-0.228	-1.272	-0.185
Translation Proteins	G1FZ6-5232	typA	regulatory protein TypA	-0.345	-2.51	-0.23
Translation Proteins	G1FZ6-3649	PA3580	hypothetical protein	-0.05	1.604	-0.169
Translation Proteins	G1FZ6-19	def	peptide deformylase	0.317	-3.861	-0.284
Translation Proteins	G1FZ6-586	rpsU	30S ribosomal protein S21	-0.355	-7.355	-0.371
Translation Proteins	G1FZ6-2780	rplT	50S ribosomal protein L20	-0.022	-3.705	-0.311
Translation Proteins	G1FZ6-2781	rpmI	50S ribosomal protein L35	0	-1.585	-0.314
Translation Proteins	G1FZ6-3022	rpmF	50S ribosomal protein L32	-0.315	0.285	-0.162
Translation Proteins	G1FZ6-3222	rpsA	30S ribosomal protein S1	-0.118	-1.517	-0.307
Translation Proteins	G1FZ6-3669	PA3600	50S ribosomal protein L36	1.912	-4.107
Translation Proteins	G1FZ6-3670	PA3601	50S ribosomal protein L31 type B	1.954	-5.458	-0.736
Translation Proteins	G1FZ6-3813	rplS	50S ribosomal protein L19	-0.099	-6.387	-0.074
Translation Proteins	G1FZ6-3816	rpsP	30S ribosomal protein S16	-0.442	-6.55	-0.219
Translation Proteins	G1FZ6-4313	rpsK	30S ribosomal protein S11	-0.005	-1.417	0.152
Translation Proteins	G1FZ6-4314	rpsM	30S ribosomal protein S13	-0.001	-2.274	0.043
Translation Proteins	G1FZ6-4317	rplO	50S ribosomal protein L15	0.06	-2.239	0.015
Translation Proteins	G1FZ6-4319	rpsE	30S ribosomal protein S5	0.04	-4.304	0.116
Translation Proteins	G1FZ6-4322	rpsH	30S ribosomal protein S8	-0.022	-4.79	-0.01
Translation Proteins	G1FZ6-4323	rpsN	30S ribosomal protein S14	-0.211	-2.893	0.045
Translation Proteins	G1FZ6-4324	rplE	50S ribosomal protein L5	-0.176	-3.862	-0.066
Translation Proteins	G1FZ6-4325	rplX	50S ribosomal protein L24	0.033	-2.833	0.233
Translation Proteins	G1FZ6-4328	rpmC	50S ribosomal protein L29	-0.133	3.524	0.279
Translation Proteins	G1FZ6-4331	rplV	50S ribosomal protein L22	0.076	-3.043	0.285
Translation Proteins	G1FZ6-4332	rpsS	30S ribosomal protein S19	0.031	-4.827	0.186
Translation Proteins	G1FZ6-4334	rplW	50S ribosomal protein L23	0.053	-2.563	0.188
Translation Proteins	G1FZ6-4335	rplD	50S ribosomal protein L4	0.019	-1.785	0.175
Translation Proteins	G1FZ6-4336	rplC	50S ribosomal protein L3	-0.056	-6.216	0.079
Translation Proteins	G1FZ6-4337	rpsJ	30S ribosomal protein S10	-0.073	-4.029	-0.1
Translation Proteins	G1FZ6-4340	rpsG	30S ribosomal protein S7	-0.038	-4.049	0.033
Translation Proteins	G1FZ6-4341	rpsL	30S ribosomal protein S12	0.035	-2.271	0.051
Translation Proteins	G1FZ6-4345	rplL	50S ribosomal protein L7/L12	-0.075	-3.417	-0.174
Translation Proteins	G1FZ6-4346	rplJ	50S ribosomal protein L10	-0.037	-3.563	-0.058
Translation Proteins	G1FZ6-4348	rplA	50S ribosomal protein L1	-0.211	-3.016	-0.172
Translation Proteins	G1FZ6-4349	rplK	50S ribosomal protein L11	-0.146	-3.707	-0.139
Translation Proteins	G1FZ6-4520	rpsI	30S ribosomal protein S9	-0.294	-3.577	-0.179
Translation Proteins	G1FZ6-4521	rplM	50S ribosomal protein L13	-0.257	-2.924	-0.185
Translation Proteins	G1FZ6-4571	gatC	aspartyl/glutamyl-tRNA amidotransferase subunit C	-0.242	0.801	-0.056
Translation Proteins	G1FZ6-4572	gatA	aspartyl/glutamyl-tRNA amidotransferase subunit A	-0.122	4.633	-0.037
Translation Proteins	G1FZ6-4656	rpsT	30S ribosomal protein S20	-0.55	-2.017	-0.274
Translation Proteins	G1FZ6-4660	rpmA	50S ribosomal protein L27	-0.412	-6.39	-0.457
Translation Proteins	G1FZ6-4661	rplU	50S ribosomal protein L21	-0.352	-5.153	-0.303
Translation Proteins	G1FZ6-4768	PA4671	50S ribosomal protein L25/general stress protein Ctc	0.091	-5.331	-0.177
Translation Proteins	G1FZ6-4851	rpsO	30S ribosomal protein S15	-0.133	-2.102	-0.217
Translation Proteins	G1FZ6-4856	PA4746	hypothetical protein	-0.389	-1.613	0.071
Translation Proteins	G1FZ6-5046	rplI	50S ribosomal protein L9	-0.373	-4.976	-0.263
Translation Proteins	G1FZ6-5048	rpsR	30S ribosomal protein S18	-0.212	-6.896	-0.145
Translation Proteins	G1FZ6-5049	rpsF	30S ribosomal protein S6	-0.279	-2.325	-0.175
Translation Proteins	G1FZ6-5165	rpmE	50S ribosomal protein L31	-0.158	2.289	-0.003
Translation Proteins	G1FZ6-5316	rimK	ribosomal protein S6 modification protein	0.221	0.516	-0.114
Translation Proteins	G1FZ6-5436	rpmG	50S ribosomal protein L33	-0.313	-2.261	-0.419
Translation Proteins	G1FZ6-5437	rpmB	50S ribosomal protein L28	-0.374	-2.629	-0.213
Translation Proteins	G1FZ6-5697	rpmH	50S ribosomal protein L34	-0.215	-6.853	0.062
Translation Proteins	G1FZ6-3726	rpsB	30S ribosomal protein S2	-0.287	-3.487	-0.255
Translation Proteins	G1FZ6-4310	rplQ	50S ribosomal protein L17	-0.034	-2.627	0.02
Translation Proteins	G1FZ6-4312	rpsD	30S ribosomal protein S4	0.007	-4.356	0.136
Translation Proteins	G1FZ6-4321	rplF	50S ribosomal protein L6	-0.027	-2.095	0.131
Translation Proteins	G1FZ6-4330	rpsC	30S ribosomal protein S3	0.042	-2.678	0.256
Translation Proteins	G1FZ6-4333	rplB	50S ribosomal protein L2	0.077	-1.831	0.234
Translation Proteins	G1FZ6-2782	infC	translation initiation factor IF-3	-0.125	-2.604	-0.324
Translation Proteins	G1FZ6-4854	infB	translation initiation factor IF-2	-0.201	-2.616	-0.03
Translation Proteins	G1FZ6-2659	infA	translation initiation factor IF-1	-0.567	-3.225	-0.236
Translation Proteins	G1FZ6-18	fmt	methionyl-tRNA formyltransferase	0.241	1.567	0.103
Translation Proteins	G1FZ6-4954	PA4840	translation initiation factor Sui1	0.265	-2.232	-0.428
Translation Proteins	G1FZ6-3280	csaA	molecular chaperone CsaA	-0.972	-0.122	0.437
Translation Proteins	G1FZ6-2779	pheS	phenylalanine--tRNA ligase subunit alpha	-0.02	-3.51	-0.134
Translation Proteins	G1FZ6-984	aspS	aspartate--tRNA ligase	-0.248	-2.623	-0.194
Translation Proteins	G1FZ6-9	glyQ	glycine--tRNA ligase subunit alpha	-0.168	-3.975	0.173
Translation Proteins	G1FZ6-3550	metG	methionine--tRNA ligase	-0.061	4.752	0.507
Translation Proteins	G1FZ6-2652	serS	serine--tRNA ligase	-0.274	-3.205	-0.3
Translation Proteins	G1FZ6-8	glyS	glycine--tRNA ligase subunit beta	-0.192	-1.869	0.097
Translation Proteins	G1FZ6-5167	argS	arginine--tRNA ligase	-0.503	-0.433	-0.134
Translation Proteins	G1FZ6-3071	PA3019	ABC transporter ATP-binding protein	-0.332	0.541	-0.257
Translation Proteins	G1FZ6-673	tyrZ	tyrosine--tRNA ligase	-0.335	-1.24	-0.095
Translation Proteins	G1FZ6-4211	tyrS	tyrosine--tRNA ligase	1.192	-0.297	0.294
Translation Proteins	G1FZ6-4527	trpS	tryptophan--tRNA ligase	-0.349	-0.234	-0.063
Translation Proteins	G1FZ6-2783	thrS	threonine--tRNA ligase	-0.375	-1.23	-0.11
Translation Proteins	G1FZ6-919	alaS	alanine--tRNA ligase	-0.15	-1.645	-0.021
Translation Proteins	G1FZ6-2144	PA2106	hypothetical protein	0.417	0.538	0.275
Translation Proteins	G1FZ6-3770	lysS	lysine--tRNA ligase	-0.565	-0.955	-0.102
Translation Proteins	G1FZ6-1827	cysS	cysteine--tRNA ligase	-0.297	1.292	0.048
Translation Proteins	G1FZ6-4061	leuS	leucine--tRNA ligase	-0.135	-2.585	-0.155
Translation Proteins	G1FZ6-1826	glnS	glutamine--tRNA ligase	-0.331	-2.082	-0.167
Translation Proteins	G1FZ6-4830	PA4724	glutamyl-Q tRNA(Asp) synthetase	-0.443	-1.982	-0.155
Translation Proteins	G1FZ6-5055	PA4939	ATP phosphoribosyltransferase	-0.303	0.177	-0.215
Translation Proteins	G1FZ6-3873	hisS	histidine--tRNA ligase	-0.491	-0.587	-0.021
Translation Proteins	G1FZ6-977	proS	proline--tRNA ligase	-0.054	-3.108	0.018
Translation Proteins	G1FZ6-4653	ileS	isoleucine--tRNA ligase	-0.228	-2.467	-0.14
Translation Proteins	G1FZ6-3976	prfC	peptide chain release factor 3	-0.247	-0.685	-0.158
Translation Proteins	G1FZ6-5598	PA5470	peptide chain release factor-like protein	0.853	0.965	0.245
Translation Proteins	G1FZ6-4761	prfA	peptide chain release factor 1	-0.209	-4.032	-0.169
Translation Proteins	G1FZ6-3771	prfB	peptide chain release factor 1	-0.306	-2.525	-0.277
Translation Proteins	G1FZ6-3723	frr	ribosome recycling factor	-0.257	0.165	-0.026
Translation Proteins	G1FZ6-780	lepA	elongation factor 4	-0.336	-0.305	-0.271
Translation Proteins	G1FZ6-2109	fusA2	elongation factor G	0.525	0.758	0.258
Translation Proteins	G1FZ6-2900	efp	elongation factor P	-0.562	-4.821	-0.298
Translation Proteins	G1FZ6-4339	fusA1	elongation factor G	0.07	-2.8	0.144
Translation Proteins	G1FZ6-3725	tsf	elongation factor Ts	-0.143	-2.031	-0.163
Translation Proteins	G1FZ6-883	PA0868	peptidyl-tRNA hydrolase	0.459	-5.167	-0.498
Translation Proteins	G1FZ6-4921	selB	selenocysteine-specific elongation factor	0.337	-1.023	0.073
Translation Proteins	G1FZ6-4922	selA	selenocysteine synthase	0.237	1.328	-0.269
Translation Proteins	G1FZ6-4881	smpB	SsrA-binding protein	-0.13	-0.828	0.109
DNA Metabolism	G1FZ6-3	recF	DNA replication and repair protein RecF	-0.038	-1.429	-0.043
DNA Metabolism	G1FZ6-679	PA0669	error-prone DNA polymerase	2.519	1.59	1.013
DNA Metabolism	G1FZ6-1180	nrdB	ribonucleotide-diphosphate reductase subunit beta	0.696	-2.685	-0.068
DNA Metabolism	G1FZ6-1181	nrdA	ribonucleotide-diphosphate reductase subunit alpha	0.951	-5.164	0.075
DNA Metabolism	G1FZ6-1554	PA1527	hypothetical protein	-0.235	-1.508	-0.125
DNA Metabolism	G1FZ6-1960	nrdD	anaerobic ribonucleoside triphosphate reductase	1.72	2.187	1.019
DNA Metabolism	G1FZ6-3408	recQ	ATP-dependent DNA helicase RecQ	-0.192	0.178	-0.246
DNA Metabolism	G1FZ6-4063	holA	DNA polymerase III subunit delta	-0.4	-0.686	0.021
DNA Metabolism	G1FZ6-4873	dnaJ	molecular chaperone DnaJ	-0.145	0.754	-0.443
DNA Metabolism	G1FZ6-5417	rep	ATP-dependent DNA helicase Rep	-0.147	0.063	-0.424
DNA Metabolism	G1FZ6-5624	nrdJa	ribonucleoside-diphosphate reductase	1.056	-4.432	0.218
DNA Metabolism	G1FZ6-4305	ssb	single-stranded DNA-binding protein	0.055	-2.318	-0.11
DNA Metabolism	G1FZ6-3059	lexA	LexA repressor	2.268	-3.286	-0.186
DNA Metabolism	G1FZ6-3904	holC	DNA polymerase III subunit chi	-0.238	-5.452	-0.014
DNA Metabolism	G1FZ6-4	gyrB	DNA gyrase subunit B	-0.024	2.366	-0.012
DNA Metabolism	G1FZ6-943	dinB	DNA polymerase IV	0.73	1.224	-0.06
DNA Metabolism	G1FZ6-3228	gyrA	DNA gyrase subunit A	-0.313	-3.089	-0.124
DNA Metabolism	G1FZ6-1560	dnaX	DNA polymerase III subunits gamma/tau	-0.3	-1.75	-0.239
DNA Metabolism	G1FZ6-3013	holB	DNA polymerase III subunit delta'	-0.377	-0.127	-0.267
DNA Metabolism	G1FZ6-2	dnaN	DNA polymerase III subunit beta	0.181	-2.455	-0.002
DNA Metabolism	G1FZ6-2177	PA2138	multifunctional non-homologous end joining protein LigD	0.323	1.733	1.496
DNA Metabolism	G1FZ6-3596	rnt	ribonuclease T	-0.048	-0.708	-0.126
DNA Metabolism	G1FZ6-1926	polB	DNA polymerase II	0.268	2.075	-0.078
DNA Metabolism	G1FZ6-986	ruvC	crossover junction endodeoxyribonuclease RuvC	-0.158	-6.046	-0.16
DNA Metabolism	G1FZ6-1	dnaA	chromosome replication initiator DnaA	0.269	-0.89	-0.106
DNA Metabolism	G1FZ6-967	PA0947	DNA replication initiation factor	-0.132	-1.532	-0.352
DNA Metabolism	G1FZ6-5045	dnaB	replicative DNA helicase	0.014	-1.927	0.037
DNA Metabolism	G1FZ6-5166	priA	primosome assembly protein PriA	-0.408	2.194	-0.123
DNA Metabolism	G1FZ6-1853	rnhA	ribonuclease HI	-0.426	-0.809	-0.135
DNA Metabolism	G1FZ6-3712	rnhB	ribonuclease HII	-0.646	-4.687	-0.428
DNA Metabolism	G1FZ6-785	recO	DNA repair protein RecO	-0.297	-2.208	-0.332
DNA Metabolism	G1FZ6-739	PA0728	bacteriophage integrase	0.966	4	1.301
DNA Metabolism	G1FZ6-1053	PA1031	DNA recombination protein RmuC	0.304	-0.064	1.147
DNA Metabolism	G1FZ6-1562	recR	recombination protein RecR	-0.553	-5.838	-0.218
DNA Metabolism	G1FZ6-2190	PA2150	non-homologous end joining protein Ku	-1.116	3.005	0.159
DNA Metabolism	G1FZ6-3324	PA3263	recombination associated protein RdgC	-0.31	-4.711	-0.028
DNA Metabolism	G1FZ6-3795	recJ	single-stranded-DNA-specific exonuclease RecJ	-0.536	-2.851	-0.137
DNA Metabolism	G1FZ6-3939	PA3867	DNA invertase	-0.295	1.992	-0.188
DNA Metabolism	G1FZ6-5467	recG	ATP-dependent DNA helicase RecG	-0.423	-0.47	-0.125
DNA Metabolism	G1FZ6-3221	himD	integration host factor subunit beta	-0.452	-5.371	-0.287
DNA Metabolism	G1FZ6-2777	himA	integration host factor subunit alpha	-0.509	-4.333	-0.58
DNA Metabolism	G1FZ6-988	ruvB	Holliday junction ATP-dependent DNA helicase RuvB	-0.122	1.098	-0.076
DNA Metabolism	G1FZ6-987	ruvA	Holliday junction ATP-dependent DNA helicase RuvA	-0.107	1	0.073
DNA Metabolism	G1FZ6-3686	recA	recombinase A	2.274	-3.311	-0.066
DNA Metabolism	G1FZ6-1394	PA1368	hypothetical protein	0.244	2.958	0.628
DNA Metabolism	G1FZ6-5401	sss	site-specific tyrosine recombinase XerC	0.056	-1.951	-0.003
DNA Metabolism	G1FZ6-1003	PA0983	hypothetical protein	0.81	0.925	0.286
DNA Metabolism	G1FZ6-1006	PA0986	hypothetical protein		7.891	2.649
DNA Metabolism	G1FZ6-1179	PA1154	hypothetical protein	-0.228	2.368	0.633
DNA Metabolism	G1FZ6-1975	PA1937	hypothetical protein	0.501	0.959	0.291
DNA Metabolism	G1FZ6-1431	PA1405	helicase	0.198	2.673	0.095
DNA Metabolism	G1FZ6-4703	radA	DNA repair protein RadA	-0.252	-0.272	-0.197
DNA Metabolism	G1FZ6-4876	recN	DNA repair protein RecN	2.888	-2.123	-0.001
DNA Metabolism	G1FZ6-4367	recD	exodeoxyribonuclease V subunit alpha	-0.109	-3.236	-0.292
DNA Metabolism	G1FZ6-4369	recC	exodeoxyribonuclease V subunit gamma	0.452	-2.005	-0.263
DNA Metabolism	G1FZ6-2284	pslN	hypothetical protein	-0.728	-3.722	0.085
DNA Metabolism	G1FZ6-3063	topA	DNA topoisomerase I	-0.329	-1.898	0.011
DNA Metabolism	G1FZ6-5080	parC	DNA topoisomerase IV subunit A	-0.888	0.532	-0.211
DNA Metabolism	G1FZ6-5083	parE	DNA topoisomerase IV subunit B	-0.802	-2.585	-0.351
DNA Metabolism	G1FZ6-4677	PA4583	hypothetical protein	0.582	-3.001	-0.435
DNA Metabolism	G1FZ6-615	PA0608	phosphoglycolate phosphatase	-0.191	-1.211	0.021
DNA Metabolism	G1FZ6-680	PA0670	hypothetical protein	2.887	-0.713	-0.039
DNA Metabolism	G1FZ6-1161	PA1135	molecular chaperone Hsp31/glyoxalase	0.956	-0.903	0.008
DNA Metabolism	G1FZ6-2580	xthA	exonuclease III	-0.536	-1.545	0.048
DNA Metabolism	G1FZ6-3026	PA2974	hydrolase	0.323	0.896	-0.088
DNA Metabolism	G1FZ6-3201	PA3140	hypothetical protein	0.502	4.566	0.871
DNA Metabolism	G1FZ6-4245	PA4172	nuclease	-0.323	2.082	0.8
DNA Metabolism	G1FZ6-4401	sbcB	exonuclease I	-0.285	-0.853	-0.04
DNA Metabolism	G1FZ6-4486	PA4400	hypothetical protein	0.193	-4.92	-0.124
DNA Metabolism	G1FZ6-2196	PA2156	hypothetical protein	-2.214	3.378	0.325
DNA Metabolism	G1FZ6-2624	uvrC	excinuclease ABC subunit C	-0.494	-2.065	-0.253
DNA Metabolism	G1FZ6-4307	uvrA	excinuclease ABC subunit A	0.442	2.086	0.146
DNA Metabolism	G1FZ6-3198	uvrB	excinuclease ABC subunit B	0.666	-3.876	0.084
DNA Metabolism	G1FZ6-3370	PA3306	hypothetical protein	-0.31	1.557	-0.392
DNA Metabolism	G1FZ6-1014	ogt	methylated-DNA--protein-cysteine methyltransferase	0.88	0.398	0.596
DNA Metabolism	G1FZ6-2156	ada	O6-methylguanine-DNA methyltransferase	-0.624	-2.075	-0.114
DNA Metabolism	G1FZ6-3665	PA3596	methylated-DNA--protein-cysteine methyltransferase	0.969	4.77	1.253
DNA Metabolism	G1FZ6-3689	mutS	DNA mismatch repair protein MutS	-0.292	-1.924	-0.075
DNA Metabolism	G1FZ6-5062	mutL	DNA mismatch repair protein	-0.077	-2.127	-0.215
DNA Metabolism	G1FZ6-10	tag	DNA-3-methyladenine glycosidase I	0.397	0.437	0.439
DNA Metabolism	G1FZ6-1218	PA1193	hypothetical protein	-0.492	-4.725	-0.107
DNA Metabolism	G1FZ6-5262	mutY	A/G-specific adenine glycosylase	0.143	-1.181	0.033
DNA Metabolism	G1FZ6-360	mutM	formamidopyrimidine-DNA glycosylase	-0.174	1.096	-0.124
DNA Metabolism	G1FZ6-3563	nth	endonuclease III	-0.264	3.016	0.106
DNA Metabolism	G1FZ6-1717	alkA	DNA-3-methyladenine glycosidase II	-0.208	0.458	0.001
DNA Metabolism	G1FZ6-763	ung	uracil-DNA glycosylase	-0.043	-1.427	0.064
DNA Metabolism	G1FZ6-1904	PA1865	Fanconi-associated nuclease	1.289	-0.986	-0.113
DNA Metabolism	G1FZ6-800	PA0787	hypothetical protein	-0.385	0.666	-0.09
DNA Metabolism	G1FZ6-2770	PA2732	hypothetical protein	0.079	2.876	0.211
DNA Metabolism	G1FZ6-2916	mttC	secretion protein MttC	0.179	-0.654	0.674
DNA Metabolism	G1FZ6-3011	PA2959	hypothetical protein	-1.081	-0.571	-0.508
DNA Metabolism	G1FZ6-3848	xseA	exodeoxyribonuclease VII large subunit	0.399	0.066	0.055
DNA Metabolism	G1FZ6-3982	eddB	extracelullar DNA degradation protein EddB	0.211	0.73	0.543
DNA Metabolism	G1FZ6-4115	xseB	exodeoxyribonuclease VII small subunit	-0.124	2.207	-0.071
DNA Metabolism	G1FZ6-259	PA0257	hypothetical protein	0.406	3.62	2.011
DNA Metabolism	G1FZ6-999	PA0978	hypothetical protein	1.443	-7.001
DNA Metabolism	G1FZ6-1007	PA0987	hypothetical protein	0.139	4.281	1.966
DNA Metabolism	G1FZ6-1976	PA1938	hypothetical protein	0.085	-3.663	0.044
DNA Metabolism	G1FZ6-2261	PA2221	hypothetical protein	0.543	2.653	0.858
DNA Metabolism	G1FZ6-3203	PA3142	hypothetical protein	0.36	-2.952	0.101
DNA Metabolism	G1FZ6-3940	PA3868	hypothetical protein	0.883	3.271	2.657
DNA Metabolism	G1FZ6-4902	PA4789	hypothetical protein	-0.839	2.136	-0.453
DNA Metabolism	G1FZ6-727	PA0715	hypothetical protein	0.241	1.076	0.301
DNA Metabolism	G1FZ6-1706	PA1675	hypothetical protein	-0.281	0.939	-0.146
DNA Metabolism	G1FZ6-3260	PA3200	hypothetical protein	0.04	-2.607	-0.307
DNA Metabolism	G1FZ6-3632	PA3564	hypothetical protein	0.077	-1.081	-0.593
RNA Metabolism	G1FZ6-783	rnc	ribonuclease III	-0.417	-4.981	-0.35
RNA Metabolism	G1FZ6-4837	pcnB	poly(A) polymerase	-0.063	-1.996	-0.154
RNA Metabolism	G1FZ6-357	PA0354	hypothetical protein	-0.239	0.055	0.136
RNA Metabolism	G1FZ6-1433	PA1407	hypothetical protein	-0.171	4.669	0.402
RNA Metabolism	G1FZ6-1592	PA1563	23S rRNA (cytidine(2498)-2'-O)-methyltransferase RlmM	-0.155	1.111	0.011
RNA Metabolism	G1FZ6-2220	PA2179	hypothetical protein	-1.106	3.241	0.448
RNA Metabolism	G1FZ6-3028	rne	ribonuclease E	0.059	-1.626	-0.173
RNA Metabolism	G1FZ6-3815	rimM	ribosome maturation factor RimM	-0.384	-7.539	-0.153
RNA Metabolism	G1FZ6-4056	PA3982	metalloprotease	-0.163	-2.753	0.004
RNA Metabolism	G1FZ6-4510	PA4422	hypothetical protein	-0.233	-0.319	-0.276
RNA Metabolism	G1FZ6-4566	cafA	cytoplasmic axial filament protein	0.084	-2.207	-0.017
RNA Metabolism	G1FZ6-5050	PA4936	23S rRNA (guanosine(2251)-2'-O)-methyltransferase RlmB	-0.42	-1.08	-0.171
RNA Metabolism	G1FZ6-4853	rbfA	ribosome-binding factor A	-0.355	-1.532	-0.289
RNA Metabolism	G1FZ6-4313	rpsK	30S ribosomal protein S11	-0.005	-1.417	0.152
RNA Metabolism	G1FZ6-4520	rpsI	30S ribosomal protein S9	-0.294	-3.577	-0.179
RNA Metabolism	G1FZ6-408	PA0404	Holliday junction resolvase	-0.371	0.81	0.128
RNA Metabolism	G1FZ6-4077	PA4004	23S rRNA (pseudouridine(1915)-N(3))-methyltransferase RlmH	-0.449	-4.741	-0.005
RNA Metabolism	G1FZ6-374	PA0370	hypothetical protein	-0.211	-0.557	0.337
RNA Metabolism	G1FZ6-599	ksgA	ribosomal RNA small subunit methyltransferase A	-0.07	0.874	-0.01
RNA Metabolism	G1FZ6-3750	PA3680	ribosomal RNA small subunit methyltransferase J	-0.094	2.033	-0.089
RNA Metabolism	G1FZ6-953	ygcA	23S rRNA (uracil(1939)-C(5))-methyltransferase RlmD	-0.303	-2.285	-0.121
RNA Metabolism	G1FZ6-17	PA0017	Ribosomal RNA small subunit methyltransferase B	0.176	-1.573	-0.169
RNA Metabolism	G1FZ6-423	PA0419	16S ribosomal RNA methyltransferase RsmE	0.06	-5.943	-0.173
RNA Metabolism	G1FZ6-1878	PA1839	RNA methyltransferase	-0.399	0.779	0.313
RNA Metabolism	G1FZ6-3912	PA3840	SAM-dependent methyltransferase	0.276	-1.117	0.314
RNA Metabolism	G1FZ6-4507	PA4420	S-adenosyl-methyltransferase MraW	0.763	-3.85	-0.124
RNA Metabolism	G1FZ6-4711	PA4617	hypothetical protein	0.235	-1.247	-0.123
RNA Metabolism	G1FZ6-4721	PA4627	16S rRNA methyltransferase	-0.477	-0.821	-0.003
RNA Metabolism	G1FZ6-5135	PA5019	hypothetical protein	-0.301	1.367	-0.276
RNA Metabolism	G1FZ6-5187	PA5071	16S ribosomal RNA methyltransferase RsmE	-0.688	-0.44	-0.22
RNA Metabolism	G1FZ6-3877	PA3806	23S rRNA (adenine(2503)-C(2))-methyltransferase RlmN	-0.29	-2.741	-0.234
RNA Metabolism	G1FZ6-3101	PA3048	ribosomal RNA large subunit methyltransferase K/L	-0.001	3.491	0.021
RNA Metabolism	G1FZ6-5691	gidB	16S rRNA methyltransferase GidB	-0.3	3.242	0.002
RNA Metabolism	G1FZ6-745	PA0733	16S rRNA pseudouridine(516) synthase	-0.58	-1.546	-0.251
RNA Metabolism	G1FZ6-2081	PA2043	hypothetical protein	-0.815	3.135	0.084
RNA Metabolism	G1FZ6-3027	rluC	ribosomal large subunit pseudouridine synthase C	0.424	0.221	-0.385
RNA Metabolism	G1FZ6-3239	PA3179	ribosomal large subunit pseudouridine synthase B	0.087	-2.416	0.043
RNA Metabolism	G1FZ6-4041	PA3968	pseudouridine synthase	-0.357	-0.253	0.014
RNA Metabolism	G1FZ6-4637	rluD	pseudouridine synthase	-0.239	-0.79	-0.279
RNA Metabolism	G1FZ6-4348	rplA	50S ribosomal protein L1	-0.211	-3.016	-0.172
RNA Metabolism	G1FZ6-5066	PA4950	hypothetical protein	0.162	0.618	-0.205
RNA Metabolism	G1FZ6-5696	rnpA	ribonuclease P	-0.511	-3.127	-0.21
RNA Metabolism	G1FZ6-1319	rnd	ribonuclease D	-0.226	0.108	0.317
RNA Metabolism	G1FZ6-3596	rnt	ribonuclease T	-0.048	-0.708	-0.126
RNA Metabolism	G1FZ6-591	cca	multifunctional tRNA nucleotidyl transferase/2'3'-cyclic phosphodiesterase/2'nucleotidase/phosphatase	0.363	-2.472	-0.106
RNA Metabolism	G1FZ6-5599	PA5471	hypothetical protein	0.308	-2.035	-0.03
RNA Metabolism	G1FZ6-56	PA0054	RNA 2'-phosphotransferase-like protein	0.119	3.495	0.066
RNA Metabolism	G1FZ6-3708	PA3638	tRNA(Ile)-lysidine synthase	-0.357	2.685	-0.019
RNA Metabolism	G1FZ6-919	alaS	alanine--tRNA ligase	-0.15	-1.645	-0.021
RNA Metabolism	G1FZ6-1822	PA1790	hypothetical protein	-0.094	-4.573	-0.023
RNA Metabolism	G1FZ6-4830	PA4724	glutamyl-Q tRNA(Asp) synthetase	-0.443	-1.982	-0.155
RNA Metabolism	G1FZ6-5061	miaA	tRNA delta(2)-isopentenylpyrophosphate transferase	0.18	-1.901	-0.07
RNA Metabolism	G1FZ6-3454	PA3388	S-adenosylmethionine-dependent methyltransferase RcsF	-0.304	1.545	0.119
RNA Metabolism	G1FZ6-4826	trmA	tRNA (uracil-5-)-methyltransferase	-0.036	0.67	0.005
RNA Metabolism	G1FZ6-4903	PA4790	hypothetical protein	-0.585	-8.247	-0.299
RNA Metabolism	G1FZ6-3814	trmD	tRNA (guanine-N(1)-)-methyltransferase	-0.378	-1.802	-0.27
RNA Metabolism	G1FZ6-3888	PA3817	methyltransferase	-0.077	0.747	0.024
RNA Metabolism	G1FZ6-5242	PA5127	rRNA methylase	0.006	-0.801	-0.074
RNA Metabolism	G1FZ6-18	fmt	methionyl-tRNA formyltransferase	0.241	1.567	0.103
RNA Metabolism	G1FZ6-3895	queA	S-adenosylmethionine--tRNA ribosyltransferase-isomerase	-0.688	1.687	-0.422
RNA Metabolism	G1FZ6-3838	PA3767	hypothetical protein	0.533	-10.27	-0.288
RNA Metabolism	G1FZ6-5694	PA5567	tRNA modification GTPase TrmE	-0.154	1.291	-0.012
RNA Metabolism	G1FZ6-787	PA0774	tRNA (mo5U34)-methyltransferase	-0.181	-5.196	-0.153
RNA Metabolism	G1FZ6-788	PA0775	tRNA (cmo5U34)-methyltransferase	-0.206	-3.135	-0.211
RNA Metabolism	G1FZ6-3524	PA3456	tRNA 5-methylaminomethyl-2-thiouridine biosynthesis bifunctional protein MnmC	-0.206	-1.333	0.019
RNA Metabolism	G1FZ6-5692	gidA	tRNA uridine 5-carboxymethylaminomethyl modification protein GidA	0.008	-1.211	-0.195
RNA Metabolism	G1FZ6-2842	PA2795	tRNA-dihydrouridine synthase A	-0.439	-0.823	-0.208
RNA Metabolism	G1FZ6-3185	PA3129	tRNA-dihydrouridine synthase C	-0.366	-2.155	-0.32
RNA Metabolism	G1FZ6-3894	tgt	queuine tRNA-ribosyltransferase	-0.709	-2.403	-0.187
RNA Metabolism	G1FZ6-4852	truB	tRNA pseudouridine synthase B	-0.286	-0.072	-0.058
RNA Metabolism	G1FZ6-3305	rluA	pseudouridine synthase	-0.189	1.138	-0.042
RNA Metabolism	G1FZ6-3170	truA	tRNA pseudouridine synthase A	-0.426	-6.313	-0.502
RNA Metabolism	G1FZ6-1189	PA1164	hypothetical protein	0.333	-1.562	-0.155
RNA Metabolism	G1FZ6-1673	PA1643	tRNA 2-selenouridine synthase	0.222	-1.847	-0.074
RNA Metabolism	G1FZ6-603	PA0596	hypothetical protein	0.302	0.988	-0.057
RNA Metabolism	G1FZ6-22	PA0022	threonylcarbamoyl-AMP synthase	0.09	-6.877	0.062
RNA Metabolism	G1FZ6-3755	PA3685	hypothetical protein	-0.556	-4.998	-0.295
RNA Metabolism	G1FZ6-4054	PA3980	(dimethylallyl)adenosine tRNA methylthiotransferase	-0.1	-2.123	-0.159
RNA Metabolism	G1FZ6-1217	PA1192	tRNA 2-thiocytidine biosynthesis protein TtcA	-0.245	-3.696	-0.278
RNA Metabolism	G1FZ6-5233	thiI	thiamine biosynthesis protein ThiI	-0.273	1.01	-0.373
RNA Metabolism	G1FZ6-2648	PA2608	hypothetical protein	0.229	2.057	-0.125
RNA Metabolism	G1FZ6-1593	PA1564	sulfurtransferase TusA	0.281	-1.99	-0.323
RNA Metabolism	G1FZ6-2647	PA2607	hypothetical protein	0.014	-2.313	-0.126
RNA Metabolism	G1FZ6-2666	trmU	tRNA-specific 2-thiouridylase MnmA	-0.329	-2.445	-0.171
RNA Metabolism	G1FZ6-3932	rhl	ATP-dependent RNA helicase RhlB	-0.585	-5.099	-0.065
RNA Metabolism	G1FZ6-2889	PA2840	ATP-dependent RNA helicase	-0.956	0.412	-0.498
RNA Metabolism	G1FZ6-5164	PA5048	nuclease	-0.242	2.691	-0.155
RNA Metabolism	G1FZ6-1853	rnhA	ribonuclease HI	-0.426	-0.809	-0.135
RNA Metabolism	G1FZ6-3712	rnhB	ribonuclease HII	-0.646	-4.687	-0.428
RNA Metabolism	G1FZ6-4850	pnp	polynucleotide phosphorylase	-0.54	-1.849	0.138
RNA Metabolism	G1FZ6-921	rsmA	carbon storage regulator	-0.087	-0.442	-0.285
RNA Metabolism	G1FZ6-1657	PA1627	transcriptional regulator	0.054	2.673	0.305
RNA Metabolism	G1FZ6-5638	mifR	DNA-binding response regulator MifR	0.15	-1.091	-0.06
RNA Metabolism	G1FZ6-4146	PA4074	transcriptional regulator	0.47	2.526	0.935
RNA Metabolism	G1FZ6-2048	PA2010	transcriptional regulator	-1.217	0.648	-0.133
RNA Metabolism	G1FZ6-2591	PA2556	transcriptional regulator	-0.251	-1.163	-0.08
RNA Metabolism	G1FZ6-2721	PA2681	transcriptional regulator	0.259	-7.815	-0.028
RNA Metabolism	G1FZ6-3221	himD	integration host factor subunit beta	-0.452	-5.371	-0.287
RNA Metabolism	G1FZ6-1286	PA1261	transcriptional regulator	-0.272	-2.936	-0.466
RNA Metabolism	G1FZ6-2359	gntR	GntR family transcriptional regulator	-0.333	-3.245	-0.67
RNA Metabolism	G1FZ6-2586	PA2551	transcriptional regulator	-0.543	-0.145	-0.097
RNA Metabolism	G1FZ6-2054	liuR	liu genes regulator	1.061	-0.572	-0.151
RNA Metabolism	G1FZ6-2156	ada	O6-methylguanine-DNA methyltransferase	-0.624	-2.075	-0.114
RNA Metabolism	G1FZ6-3968	PA3895	transcriptional regulator	0.433	-1.172	0.028
RNA Metabolism	G1FZ6-1154	PA1128	transcriptional regulator	0.474	0.807	0.637
RNA Metabolism	G1FZ6-482	PA0477	transcriptional regulator	0.096	4.743	-0.038
RNA Metabolism	G1FZ6-1120	fleQ	transcriptional regulator FleQ	-0.392	-1.5	-0.224
RNA Metabolism	G1FZ6-182	PA0181	transcriptional regulator	0.099	2.971	-0.008
RNA Metabolism	G1FZ6-2094	PA2056	transcriptional regulator	-0.562	1.855	0.553
RNA Metabolism	G1FZ6-5509	PA5382	transcriptional regulator	-0.068	2.283	-0.342
RNA Metabolism	G1FZ6-1790	PA1759	transcriptional regulator	-0.002	0.713	-0.162
RNA Metabolism	G1FZ6-35	PA0034	two-component response regulator	0.095	5.207	0.647
RNA Metabolism	G1FZ6-1493	PA1467	hypothetical protein	0.377	-3.431	-0.068
RNA Metabolism	G1FZ6-1260	PA1235	transcriptional regulator	0.455	2.362	1.278
RNA Metabolism	G1FZ6-2935	atuR	atu genes repressor	0.509	-0.99	-0.151
RNA Metabolism	G1FZ6-2092	cynR	DNA-binding transcriptional regulator CynR	0.404	4.068	0.28
RNA Metabolism	G1FZ6-1207	PA1182	transcriptional regulator	-0.059	0.841	-0.103
RNA Metabolism	G1FZ6-842	PA0828	transcriptional regulator	0.425	2.729	-0.069
RNA Metabolism	G1FZ6-1035	PA1015	transcriptional regulator	-0.348	-0.969	0.192
RNA Metabolism	G1FZ6-2732	PA2692	transcriptional regulator	0.935	-1.602	-0.435
RNA Metabolism	G1FZ6-4877	fur	ferric uptake regulation protein	0.125	-1.665	-0.245
RNA Metabolism	G1FZ6-4620	PA4530	zinc-binding protein	-0.485	-7.1	-0.341
RNA Metabolism	G1FZ6-3692	rpoS	RNA polymerase sigma factor RpoS	-0.239	-4.195	0.301
RNA Metabolism	G1FZ6-2736	PA2696	transcriptional regulator	0.336	-1.105	0.231
RNA Metabolism	G1FZ6-477	PA0472	RNA polymerase sigma factor	2.665	-3.12	0.012
RNA Metabolism	G1FZ6-3195	PA3135	transcriptional regulator	0.403	1.996	0.352
RNA Metabolism	G1FZ6-4000	PA3927	transcriptional regulator	0.339	1.809	0.433
RNA Metabolism	G1FZ6-2376	mtlR	transcriptional regulator MtlR	0.396	0.719	0.144
RNA Metabolism	G1FZ6-3916	PA3845	transcriptional regulator	-0.192	-2.139	-0.305
RNA Metabolism	G1FZ6-2236	PA2196	transcriptional regulator	0.216	2.404	0.348
RNA Metabolism	G1FZ6-3769	PA3699	transcriptional regulator	0.457	-1.521	-0.06
RNA Metabolism	G1FZ6-3971	PA3898	transcriptional regulator	-0.553	-2.684	0.234
RNA Metabolism	G1FZ6-4508	PA4421	cell division protein MraZ	0.601	-2.45	-0.021
RNA Metabolism	G1FZ6-5566	PA5438	transcriptional regulator	-0.156	-2.928	-0.18
RNA Metabolism	G1FZ6-3244	PA3184	HTH-type transcriptional regulator	-0.576	2.588	-0.387
RNA Metabolism	G1FZ6-4005	PA3932	transcriptional regulator	3.494	-5.396	0.196
RNA Metabolism	G1FZ6-3748	PA3678	transcriptional regulator	0.119	-2.039	-0.527
RNA Metabolism	G1FZ6-4105	PA4032	two-component response regulator	0.412	-1.834	-0.151
RNA Metabolism	G1FZ6-4094	PA4021	transcriptional regulator	0.386	-2.389	-0.215
RNA Metabolism	G1FZ6-1122	fleR	two-component response regulator	0.145	-0.611	0.06
RNA Metabolism	G1FZ6-1892	PA1853	transcriptional regulator	0.675	-1.451	0.009
RNA Metabolism	G1FZ6-5409	glnK	nitrogen regulatory protein P-II 2	0.624	-2.367	-0.022
RNA Metabolism	G1FZ6-1047	PA1026	hypothetical protein	-0.015	3.148	0.448
RNA Metabolism	G1FZ6-5374	algP	alginate regulatory protein AlgP	0.43	-3.226	0.215
RNA Metabolism	G1FZ6-3631	fruR	FruR family transcriptional regulator	0.003	1.51	-0.572
RNA Metabolism	G1FZ6-2627	PA2588	transcriptional regulator	0.573	-5.897	0.29
RNA Metabolism	G1FZ6-2514	PA2479	two-component response regulator	-0.466	2.414	-0.578
RNA Metabolism	G1FZ6-2134	PA2096	transcriptional regulator	0.635	-0.011	1.768
RNA Metabolism	G1FZ6-5337	PA5218	transcriptional regulator	0.39	-0.891	0.142
RNA Metabolism	G1FZ6-829	PA0815	transcriptional regulator	0.573	0.917	-0.064
RNA Metabolism	G1FZ6-3457	nosR	regulatory protein NosR	-3.332	4.054	-0.481
RNA Metabolism	G1FZ6-407	pyrR	bifunctional pyrimidine regulatory protein PyrR/uracil phosphoribosyltransferase	0.227	-5.569	0.159
RNA Metabolism	G1FZ6-2898	ohrR	transcriptional regulator	0.156	-3.078	0.358
RNA Metabolism	G1FZ6-845	oruR	ornithine utilization transcriptional regulator OruR	-0.097	-0.593	-0.151
RNA Metabolism	G1FZ6-2981	cifR	CifR protein	-1.677	2.336	-1.032
RNA Metabolism	G1FZ6-255	PA0253	transcriptional regulator	0.135	-4.044	-0.203
RNA Metabolism	G1FZ6-468	creB	DNA-binding response regulator CreB	0.125	-2.26	-0.133
RNA Metabolism	G1FZ6-2895	PA2846	transcriptional regulator	1.485	-0.86	0.047
RNA Metabolism	G1FZ6-3842	PA3771	transcriptional regulator	0.225	1.35	-0.011
RNA Metabolism	G1FZ6-2662	cspD	cold-shock protein CspD	0.006	-5.792	0.089
RNA Metabolism	G1FZ6-2312	soxR	redox-sensitive transcriptional activator SoxR	1.626	0.565	-0.017
RNA Metabolism	G1FZ6-1184	PA1159	cold-shock protein	-0.076	-6.538	-0.112
RNA Metabolism	G1FZ6-3994	PA3921	transcriptional regulator	-0.753	0.673	0.031
RNA Metabolism	G1FZ6-4238	PA4165	transcriptional regulator	0.393	1.202	0.114
RNA Metabolism	G1FZ6-525	nirQ	denitrification regulatory protein NirQ	-2.063	-0.102	-0.632
RNA Metabolism	G1FZ6-1425	PA1399	transcriptional regulator	0.18	6.719	1.365
RNA Metabolism	G1FZ6-2554	xylS	transcriptional regulator XylS	-1.513	0.911	0.855
RNA Metabolism	G1FZ6-3330	PA3269	transcriptional regulator	0.342	1.843	0.114
RNA Metabolism	G1FZ6-4125	nusB	transcription antitermination protein NusB	-0.159	-4.185	-0.212
RNA Metabolism	G1FZ6-769	PA0756	two-component response regulator	-0.076	-2.748	0.088
RNA Metabolism	G1FZ6-793	pruR	proline utilization regulator	-0.289	2.121	0.027
RNA Metabolism	G1FZ6-4999	irlR	two-component response regulator	-0.881	0.852	0.137
RNA Metabolism	G1FZ6-5105	PA4989	transcriptional regulator	0.512	2.395	0.435
RNA Metabolism	G1FZ6-3178	PA3122	transcriptional regulator	-0.407	-3.273	0.075
RNA Metabolism	G1FZ6-2909	greB	transcription elongation factor GreB	-0.172	-1.79	0.178
RNA Metabolism	G1FZ6-4068	PA3995	transcriptional regulator	0.423	-0.378	-0.031
RNA Metabolism	G1FZ6-711	PA0701	transcriptional regulator	0.26	3.56	0.358
RNA Metabolism	G1FZ6-2753	PA2713	hypothetical protein	0.355	-0.178	0.263
RNA Metabolism	G1FZ6-5652	PA5525	transcriptional regulator	-0.147	-3.826	-0.457
RNA Metabolism	G1FZ6-2803	PA2758	transcriptional regulator	0	2.165	0.331
RNA Metabolism	G1FZ6-534	PA0528	transcriptional regulator	-0.045	2.319	0.163
RNA Metabolism	G1FZ6-2883	PA2834	transcriptional regulator	0.279	2.685	-0.298
RNA Metabolism	G1FZ6-3656	metR	transcriptional regulator MetR	-0.233	1.372	0.216
RNA Metabolism	G1FZ6-2945	PA2895	hypothetical protein	0.295	-1.083	0.14
RNA Metabolism	G1FZ6-3673	erdR	response regulator ErdR	-0.217	1.694	0.074
RNA Metabolism	G1FZ6-3490	PA3423	transcriptional regulator	0.157	1.409	-0.065
RNA Metabolism	G1FZ6-274	PA0272	transcriptional regulator	0.155	-0.98	0.118
RNA Metabolism	G1FZ6-4889	pmrA	two-component regulator system response regulator PmrA	0.868	-5.373	0.333
RNA Metabolism	G1FZ6-5075	fimX	protein FimX	-0.817	-1.422	-0.33
RNA Metabolism	G1FZ6-879	PA0864	transcriptional regulator	0.226	-2.431	-0.24
RNA Metabolism	G1FZ6-4808	cbpA	cAMP-binding protein A	-1.305	1.801	0.041
RNA Metabolism	G1FZ6-1164	PA1138	transcriptional regulator	-0.237	3.267	0.064
RNA Metabolism	G1FZ6-2016	PA1978	glycerol metabolism activator	-0.67	1.395	-0.388
RNA Metabolism	G1FZ6-4182	ampR	transcriptional regulator AmpR	0.189	2.508	0.03
RNA Metabolism	G1FZ6-1785	cysB	transcriptional regulator CysB	-0.051	1.674	0.117
RNA Metabolism	G1FZ6-2849	PA2802	transcriptional regulator	-0.041	1.331	-0.259
RNA Metabolism	G1FZ6-1864	PA1826	transcriptional regulator	-0.331	1.54	-0.037
RNA Metabolism	G1FZ6-2393	PA2354	transcriptional regulator	0.829	2.136	2.068
RNA Metabolism	G1FZ6-4276	PA4203	transcriptional regulator	0.179	0.33	1.401
RNA Metabolism	G1FZ6-1952	femI	ECF sigma factor FemI	3.482	-5.683	0.065
RNA Metabolism	G1FZ6-1377	PA1351	ECF subfamily sigma-70 factor	0.761	-0.522	-0.265
RNA Metabolism	G1FZ6-1983	PA1945	transcriptional regulator	-0.122	2.442	0.144
RNA Metabolism	G1FZ6-220	PA0218	transcriptional regulator	0.725	-0.389	0.033
RNA Metabolism	G1FZ6-2774	PA2736	hypothetical protein	0.221	-1.259	-0.113
RNA Metabolism	G1FZ6-5633	PA5506	hypothetical protein	1.13	-2.385	-0.067
RNA Metabolism	G1FZ6-480	PA0475	transcriptional regulator	0.18	4.221	0.699
RNA Metabolism	G1FZ6-1373	PA1347	transcriptional regulator	1.671	1.195	1.053
RNA Metabolism	G1FZ6-3385	PA3321	transcriptional regulator	-0.156	4.879	0.113
RNA Metabolism	G1FZ6-2558	PA2523	two-component response regulator	-1.581	0.533	-0.183
RNA Metabolism	G1FZ6-3130	PA3077	two-component response regulator	-0.481	-3.244	-0.235
RNA Metabolism	G1FZ6-492	PA0487	molybdenum transport regulator	0.266	-9.542	0.245
RNA Metabolism	G1FZ6-3098	PA3045	two-component response regulator	-0.867	5.294	0.735
RNA Metabolism	G1FZ6-4597	PA4508	transcriptional regulator	1.212	2.284	0.633
RNA Metabolism	G1FZ6-3147	PA3094	transcriptional regulator	2.145	-4.872	-0.523
RNA Metabolism	G1FZ6-4640	pilR	two-component response regulator PilR	-0.485	-0.804	-0.283
RNA Metabolism	G1FZ6-1637	PA1607	hypothetical protein	0.397	-1.882	-0.442
RNA Metabolism	G1FZ6-4300	pchR	transcriptional regulator PchR	1.582	-1.371	-0.395
RNA Metabolism	G1FZ6-2929	PA2879	transcriptional regulator	0.444	2.248	0.011
RNA Metabolism	G1FZ6-2546	PA2511	transcriptional regulator	-1.902	1.894	0.741
RNA Metabolism	G1FZ6-775	algU	RNA polymerase sigma factor AlgU	-0.141	-1.162	-0.344
RNA Metabolism	G1FZ6-270	PA0268	transcriptional regulator	-0.06	-1.121	-0.373
RNA Metabolism	G1FZ6-135	PA0133	HTH-type transcriptional activator BauR	0.145	5.094	0.15
RNA Metabolism	G1FZ6-3828	PA3757	transcriptional regulator	-0.545	-0.357	-0.423
RNA Metabolism	G1FZ6-5016	PA4902	transcriptional regulator	-0.115	-2.631	-0.257
RNA Metabolism	G1FZ6-1511	PA1484	transcriptional regulator	-0.168	1.794	0.087
RNA Metabolism	G1FZ6-1649	PA1619	transcriptional regulator	-0.417	2.946	0.243
RNA Metabolism	G1FZ6-2705	PA2665	anaerobic nitric oxide reductase transcriptional regulator	-1.515	-3.482	-0.902
RNA Metabolism	G1FZ6-3633	PA3565	transcriptional regulator	0.046	2.211	-0.418
RNA Metabolism	G1FZ6-583	rpoD	RNA polymerase sigma factor RpoD	-0.032	-2.851	-0.105
RNA Metabolism	G1FZ6-4021	rocA1	two-component response regulator RocA1	-0.236	2.356	0.133
RNA Metabolism	G1FZ6-4152	PA4080	response regulator	-0.407	3.064	0.579
RNA Metabolism	G1FZ6-3700	PA3630	transcriptional regulator	0.046	3.311	1.725
RNA Metabolism	G1FZ6-2285	bkdR	Bkd operon transcriptional regulator BkdR	-1.071	1.49	-0.533
RNA Metabolism	G1FZ6-2246	PA2206	transcriptional regulator	-0.368	0.875	0.208
RNA Metabolism	G1FZ6-277	PA0275	transcriptional regulator	0.663	-4.602	0.264
RNA Metabolism	G1FZ6-1204	phoP	two-component response regulator PhoP	-0.114	-3.414	-0.307
RNA Metabolism	G1FZ6-2309	PA2270	transcriptional regulator	0.315	2.088	0.814
RNA Metabolism	G1FZ6-5359	rho	transcription termination factor Rho	-0.691	-3.118	-0.303
RNA Metabolism	G1FZ6-811	PA0797	transcriptional regulator	1.233	-2.521	-0.296
RNA Metabolism	G1FZ6-3576	PA3508	transcriptional regulator	0.057	-1.205	-0.432
RNA Metabolism	G1FZ6-854	PA0839	transcriptional regulator	1.564	-0.663	0.818
RNA Metabolism	G1FZ6-4038	PA3965	transcriptional regulator	0.254	1.977	0.974
RNA Metabolism	G1FZ6-3405	PA3341	transcriptional regulator	0.163	0.876	0.021
RNA Metabolism	G1FZ6-2425	fpvI	RNA polymerase sigma factor	0.267	-2.989	0.072
RNA Metabolism	G1FZ6-151	PA0149	ECF subfamily sigma-70 factor	3.71	0.707	1.001
RNA Metabolism	G1FZ6-1340	PA1315	transcriptional regulator	-0.267	-4.898	-0.201
RNA Metabolism	G1FZ6-795	putA	bifunctional proline dehydrogenase/pyrroline-5-carboxylate dehydrogenase	-0.399	0.843	0.8
RNA Metabolism	G1FZ6-308	PA0306	transcriptional regulator	-0.434	2.233	-0.01
RNA Metabolism	G1FZ6-2043	PA2005	transcriptional regulator	-0.473	-3.698	0.069
RNA Metabolism	G1FZ6-157	pcaR	transcriptional regulator PcaR	-0.116	1.673	0.672
RNA Metabolism	G1FZ6-2523	PA2488	transcriptional regulator	-0.465	-2.53	-0.91
RNA Metabolism	G1FZ6-3951	narL	transcriptional regulator NarL	-0.409	1.394	-0.409
RNA Metabolism	G1FZ6-4142	PA4070	FeaR family transcriptional regulator	-1.242	0.671	1.127
RNA Metabolism	G1FZ6-1741	exsC	exoenzyme S synthesis protein ExsC	-0.634	-3.221	-0.295
RNA Metabolism	G1FZ6-5028	PA4914	transcriptional regulator	0.528	0.792	0.121
RNA Metabolism	G1FZ6-1209	PA1184	transcriptional regulator	0.375	-1.571	0.167
RNA Metabolism	G1FZ6-3875	PA3804	hypothetical protein	-0.342	0.225	-0.238
RNA Metabolism	G1FZ6-1684	PA1653	transcriptional regulator	-0.531	0.805	-0.435
RNA Metabolism	G1FZ6-4350	nusG	transcription antitermination protein NusG	-0.252	-5.692	-0.298
RNA Metabolism	G1FZ6-570	PA0564	transcriptional regulator	0.232	3.743	1.383
RNA Metabolism	G1FZ6-1182	PA1157	two-component response regulator	-0.48	-2.258	-0.2
RNA Metabolism	G1FZ6-2306	PA2267	transcriptional regulator	-0.052	1.517	0.091
RNA Metabolism	G1FZ6-3477	PA3410	ECF subfamily sigma-70 factor	1.841	0.838	0.787
RNA Metabolism	G1FZ6-4467	PA4381	two-component response regulator	-0.364	-6.543	-0.226
RNA Metabolism	G1FZ6-5231	PA5116	transcriptional regulator	0.164	-2.06	-0.725
RNA Metabolism	G1FZ6-3464	PA3398	transcriptional regulator	0.505	0.452	0.155
RNA Metabolism	G1FZ6-2373	PA2334	transcriptional regulator	2.094	-1.943	0.757
RNA Metabolism	G1FZ6-3346	PA3285	ECF subfamily sigma-70 factor	0.135	-1.454	-0.491
RNA Metabolism	G1FZ6-3415	flgM	protein FlgM	0.148	-1.205	-0.249
RNA Metabolism	G1FZ6-1406	PA1380	transcriptional regulator	-0.301	2.078	-0.012
RNA Metabolism	G1FZ6-1161	PA1135	molecular chaperone Hsp31/glyoxalase	0.956	-0.903	0.008
RNA Metabolism	G1FZ6-3639	mmsR	transcriptional regulator MmsR	0.486	3.7	0.651
RNA Metabolism	G1FZ6-245	PA0243	transcriptional regulator	0.404	0.881	0.175
RNA Metabolism	G1FZ6-797	PA0784	transcriptional regulator	0.302	-3.449	-0.028
RNA Metabolism	G1FZ6-5626	np20	transcriptional regulator	-0.41	-1.363	-0.409
RNA Metabolism	G1FZ6-3386	PA3322	hypothetical protein	-0.341	-3.422	-0.291
RNA Metabolism	G1FZ6-3642	nalD	transcriptional regulator	-0.304	1.099	-0.331
RNA Metabolism	G1FZ6-3189	PA3133	transcriptional regulator	0.225	4.83	1.305
RNA Metabolism	G1FZ6-2316	arsR	ArsR family transcriptional regulator	0.325	-2.108	-0.333
RNA Metabolism	G1FZ6-5148	PA5032	transcriptional regulator	0.292	5.558	0.09
RNA Metabolism	G1FZ6-4173	bfmR	protein BfmR	0.025	-3.035	0.483
RNA Metabolism	G1FZ6-5414	PA5293	transcriptional regulator	0.25	-0.93	-0.21
RNA Metabolism	G1FZ6-5404	PA5283	transcriptional regulator	-0.169	1.72	0.038
RNA Metabolism	G1FZ6-127	PA0125	hypothetical protein	-0.024	1.931	-0.261
RNA Metabolism	G1FZ6-2355	PA2316	transcriptional regulator	0.179	-4.389	0.239
RNA Metabolism	G1FZ6-2519	PA2484	hypothetical protein	0.529	1.642	0.081
RNA Metabolism	G1FZ6-2946	PA2896	RNA polymerase sigma factor	0.154	2.118	0.327
RNA Metabolism	G1FZ6-3663	PA3594	transcriptional regulator	-0.066	3.014	-0.258
RNA Metabolism	G1FZ6-4193	PA4120	transcriptional regulator	-0.355	0.004	0.908
RNA Metabolism	G1FZ6-3327	capB	major cold shock protein CspA	-1	1.588	-0.05
RNA Metabolism	G1FZ6-2947	PA2897	transcriptional regulator	-0.176	-1.988	-0.002
RNA Metabolism	G1FZ6-2267	vqsM	HTH-type transcriptional regulator VqsM	-0.239	4.38	1.636
RNA Metabolism	G1FZ6-1171	PA1145	transcriptional regulator	-0.452	1.145	0.033
RNA Metabolism	G1FZ6-1226	PA1201	transcriptional regulator	0.454	4.449	0.455
RNA Metabolism	G1FZ6-888	phhR	transcriptional regulator PhhR	-0.407	1.346	-0.148
RNA Metabolism	G1FZ6-1022	mvfR	transcriptional regulator MvfR	1.09	-3.144	-0.067
RNA Metabolism	G1FZ6-1599	PA1570	transcriptional regulator	-0.342	2.669	0.084
RNA Metabolism	G1FZ6-209	PA0207	transcriptional regulator	0.556	-2.137	0.309
RNA Metabolism	G1FZ6-281	PA0279	transcriptional regulator	0.668	4.806	1.785
RNA Metabolism	G1FZ6-5175	PA5059	transcriptional regulator	0.009	-3.38	0.219
RNA Metabolism	G1FZ6-4258	PA4185	transcriptional regulator	0.179	-3.645	0.071
RNA Metabolism	G1FZ6-1531	PA1504	transcriptional regulator	-0.21	-2.537	-0.089
RNA Metabolism	G1FZ6-3427	amiR	aliphatic amidase regulator	0.12	-4.12	-0.136
RNA Metabolism	G1FZ6-370	PA0367	transcriptional regulator	0.14	1.663	-0.098
RNA Metabolism	G1FZ6-122	PA0120	transcriptional regulator	-0.16	2.341	-0.251
RNA Metabolism	G1FZ6-685	vreI	ECF sigma factor VreI	2.049	2.864
RNA Metabolism	G1FZ6-520	PA0515	heme d1 biosynthesis protein NirD	-2.575	0.263	-0.19
RNA Metabolism	G1FZ6-2088	PA2050	RNA polymerase sigma factor	1.854	2.778
RNA Metabolism	G1FZ6-2828	PA2780	hypothetical protein	0.687	4.397	1.801
RNA Metabolism	G1FZ6-3284	PA3225	transcriptional regulator	-0.884	-1.247	-0.575
RNA Metabolism	G1FZ6-1334	PA1309	transcriptional regulator	0.108	-0.713	-0.471
RNA Metabolism	G1FZ6-1660	PA1630	transcriptional regulator	0.553	-1.111	0.102
RNA Metabolism	G1FZ6-2454	PA2417	transcriptional regulator	0.215	-2.77	-0.194
RNA Metabolism	G1FZ6-2625	gacA	response regulator GacA	-0.172	-4.907	-0.175
RNA Metabolism	G1FZ6-4400	mvaT	transcriptional regulator MvaT	0.109	-0.391	-0.252
RNA Metabolism	G1FZ6-1553	PA1526	transcriptional regulator	-0.158	-2.946	-0.205
RNA Metabolism	G1FZ6-1221	PA1196	transcriptional regulator	-0.199	1.029	0.032
RNA Metabolism	G1FZ6-2967	PA2917	transcriptional regulator	-1.244	-0.805	0.042
RNA Metabolism	G1FZ6-5099	PA4983	two-component response regulator	0.052	1.954	-0.212
RNA Metabolism	G1FZ6-4130	nrdR	transcriptional regulator NrdR	-0.151	-1.223	-0.123
RNA Metabolism	G1FZ6-3058	psrA	transcriptional regulator PsrA	-1.712	-3.827	-0.014
RNA Metabolism	G1FZ6-3665	PA3596	methylated-DNA--protein-cysteine methyltransferase	0.969	4.77	1.253
RNA Metabolism	G1FZ6-3972	PA3899	RNA polymerase sigma factor	2.807	-7.493	-0.385
RNA Metabolism	G1FZ6-1315	PA1290	transcriptional regulator	-0.546	4.283	0.22
RNA Metabolism	G1FZ6-4674	rtcR	transcriptional regulator RtcR	0.137	1.372	-0.166
RNA Metabolism	G1FZ6-3545	rhlR	transcriptional regulator RhlR	0.944	-2.935	0.095
RNA Metabolism	G1FZ6-3079	PA3027	transcriptional regulator	-0.33	-0.535	-0.127
RNA Metabolism	G1FZ6-2980	PA2930	transcriptional regulator	0.051	0.866	-0.909
RNA Metabolism	G1FZ6-1266	PA1241	transcriptional regulator	-0.055	-5.199	-0.3
RNA Metabolism	G1FZ6-2697	PA2657	two-component response regulator	-0.226	-2.629	0.109
RNA Metabolism	G1FZ6-235	PA0233	transcriptional regulator	-0.06	-0.961	0.243
RNA Metabolism	G1FZ6-4945	PA4831	transcriptional regulator	-0.11	3.863	-0.111
RNA Metabolism	G1FZ6-1807	sigX	RNA polymerase sigma factor SigX	-0.384	-4.373	-0.414
RNA Metabolism	G1FZ6-3120	PA3067	transcriptional regulator	0.548	-3.241	-0.577
RNA Metabolism	G1FZ6-1162	PA1136	transcriptional regulator	-0.165	2.737	-0.408
RNA Metabolism	G1FZ6-2320	PA2281	transcriptional regulator	-0.191	1.562	0.109
RNA Metabolism	G1FZ6-3487	PA3420	transcriptional regulator	-0.043	5.037	0.794
RNA Metabolism	G1FZ6-5239	ntrB	two-component sensor NtrB	-0.198	2.398	-0.153
RNA Metabolism	G1FZ6-5483	phoR	two-component sensor PhoR	0.131	2.757	0.085
RNA Metabolism	G1FZ6-1898	PA1859	transcriptional regulator	0.174	-1.321	-0.45
RNA Metabolism	G1FZ6-1167	PA1141	transcriptional regulator	0.292	3.438	-0.137
RNA Metabolism	G1FZ6-1950	femA	ferric-mycobactin receptor FemA	1.475	1.243	0.466
RNA Metabolism	G1FZ6-2503	foxI	ECF sigma factor FoxI	3.161	-8.179	0.1
RNA Metabolism	G1FZ6-5283	PA5166	two-component response regulator	0.078	-0.626	-0.022
RNA Metabolism	G1FZ6-2845	PA2798	two-component response regulator	-0.073	-2.924	-0.066
RNA Metabolism	G1FZ6-3902	PA3830	transcriptional regulator	0.276	-3.216	-0.395
RNA Metabolism	G1FZ6-3008	PA2957	transcriptional regulator	-0.32	0.422	-0.085
RNA Metabolism	G1FZ6-5201	PA5085	transcriptional regulator	-0.157	2.208	-0.023
RNA Metabolism	G1FZ6-618	prtR	HTH-type transcriptional regulator PrtR	0.355	0.66	-0.226
RNA Metabolism	G1FZ6-2504	PA2469	transcriptional regulator	-0.15	-1.669	-0.197
RNA Metabolism	G1FZ6-4690	PA4596	transcriptional regulator	1.932	-0.315	-0.428
RNA Metabolism	G1FZ6-287	PA0285	hypothetical protein	-0.242	1.289	0.034
RNA Metabolism	G1FZ6-3372	PA3308	RNA polymerase-associated protein RapA	-0.521	-2.282	-0.158
RNA Metabolism	G1FZ6-5376	algQ	anti-RNA polymerase sigma 70 factor	0.782	-3.205	-0.076
RNA Metabolism	G1FZ6-2066	PA2028	transcriptional regulator	0.353	1.477	0.638
RNA Metabolism	G1FZ6-4992	PA4878	transcriptional regulator	1.104	-2.255	0.126
RNA Metabolism	G1FZ6-58	PA0056	transcriptional regulator	0.035	-6.507	0.063
RNA Metabolism	G1FZ6-3853	PA3782	transcriptional regulator	0.27	3.993	0.179
RNA Metabolism	G1FZ6-4257	PA4184	transcriptional regulator	-0.12	1.647	0.164
RNA Metabolism	G1FZ6-5482	phoB	two-component response regulator PhoB	0.135	3.758	0.39
RNA Metabolism	G1FZ6-1517	PA1490	transcriptional regulator	0.767	0.877	0.783
RNA Metabolism	G1FZ6-3275	PA3215	transcriptional regulator	-0.281	2.072	0.07
RNA Metabolism	G1FZ6-805	PA0791	transcriptional regulator	1.395	-0.825	0.216
RNA Metabolism	G1FZ6-5319	amgR	osmolarity response regulator	-0.516	-4.669	-0.058
RNA Metabolism	G1FZ6-3781	PA3711	transcriptional regulator	-1.204	-0.115	-0.008
RNA Metabolism	G1FZ6-4190	bphP	phytochrome BphP	0.265	-1.797	0.147
RNA Metabolism	G1FZ6-238	PA0236	transcriptional regulator	0.287	0.811	0.056
RNA Metabolism	G1FZ6-452	PA0448	transcriptional regulator	-0.002	0.853	-0.257
RNA Metabolism	G1FZ6-164	PA0163	transcriptional regulator	0.233	-8.886	-0.046
RNA Metabolism	G1FZ6-1572	anr	transcriptional regulator Anr	-0.182	-4.781	0.275
RNA Metabolism	G1FZ6-2640	PA2601	transcriptional regulator	-0.19	2.15	0.421
RNA Metabolism	G1FZ6-539	PA0533	transcriptional regulator	0.48	2.463	0.389
RNA Metabolism	G1FZ6-962	PA0942	transcriptional regulator	0.662	1.552	-0.655
RNA Metabolism	G1FZ6-2131	PA2093	RNA polymerase sigma factor	0.943	-0.116
RNA Metabolism	G1FZ6-2582	PA2547	transcriptional regulator	-0.112	2.072	0.436
RNA Metabolism	G1FZ6-1289	PA1264	transcriptional regulator	-0.35	-6.761	-0.351
RNA Metabolism	G1FZ6-5382	algR	alginate biosynthesis regulatory protein AlgR	0.131	-3.23	0.015
RNA Metabolism	G1FZ6-1448	gbuR	protein GbuR	-0.507	2.334	-0.274
RNA Metabolism	G1FZ6-2160	PA2121	transcriptional regulator	-0.386	4.709	0.341
RNA Metabolism	G1FZ6-1254	PA1229	transcriptional regulator	-0.035	1.674	-0.407
RNA Metabolism	G1FZ6-4524	PA4436	transcriptional regulator	-0.631	1.949	-0.253
RNA Metabolism	G1FZ6-657	vfr	cAMP-regulatory protein	-0.637	-2.788	-0.296
RNA Metabolism	G1FZ6-118	PA0116	hypothetical protein	0.142	-0.92	0.025
RNA Metabolism	G1FZ6-2532	PA2497	transcriptional regulator	-0.8	3.241	-0.218
RNA Metabolism	G1FZ6-2036	dhcR	transcriptional regulator DhcR	0.444	0.689	0.02
RNA Metabolism	G1FZ6-2614	PA2577	transcriptional regulator	-0.595	2.827	0.393
RNA Metabolism	G1FZ6-1361	PA1335	two-component response regulator	-0.557	-1.708	0.396
RNA Metabolism	G1FZ6-2120	PA2082	transcriptional regulator	-0.278	2.026	0.119
RNA Metabolism	G1FZ6-2874	ospR	transcriptional regulator	-0.614	-0.529	-0.21
RNA Metabolism	G1FZ6-3526	PA3458	transcriptional regulator	-0.929	2.701	-0.181
RNA Metabolism	G1FZ6-1694	PA1663	transcriptional regulator	0.117	-3.683	0.421
RNA Metabolism	G1FZ6-4694	nfxB	transcriptional regulator NfxB	-0.06	-2.112	-0.035
RNA Metabolism	G1FZ6-1456	lasR	transcriptional regulator LasR	0.136	-2.029	-0.141
RNA Metabolism	G1FZ6-3411	PA3347	hypothetical protein	0.309	-9.921	-0.001
RNA Metabolism	G1FZ6-925	PA0906	transcriptional regulator	0.573	-0.407	-0.491
RNA Metabolism	G1FZ6-2315	PA2276	transcriptional regulator	0.14	4.715	-0.061
RNA Metabolism	G1FZ6-2486	PA2449	transcriptional regulator	-0.477	1.972	-0.108
RNA Metabolism	G1FZ6-4166	PA4094	transcriptional regulator	0.268	1.383	1.153
RNA Metabolism	G1FZ6-5273	PA5157	transcriptional regulator	0.901	0.799	-0.263
RNA Metabolism	G1FZ6-1803	PA1772	ribonuclease activity regulator protein RraA	0.508	-2.044	0.225
RNA Metabolism	G1FZ6-5220	hutC	histidine utilization repressor HutC	-0.011	-2.406	-0.035
RNA Metabolism	G1FZ6-4020	rocR	DNA-binding response regulator RocR	0.553	3.138	0.471
RNA Metabolism	G1FZ6-2812	PA2766	transcriptional regulator	0.824	0.288	0.13
RNA Metabolism	G1FZ6-4900	PA4787	transcriptional regulator	-0.048	-0.895	-0.259
RNA Metabolism	G1FZ6-5240	ntrC	two-component response regulator NtrC	-0.096	-1.58	-0.235
RNA Metabolism	G1FZ6-1028	PA1009	hypothetical protein	-0.378	-2.208	0.107
RNA Metabolism	G1FZ6-5466	oxyR	transcriptional regulator	-0.06	-2.623	-0.036
RNA Metabolism	G1FZ6-5145	PA5029	transcriptional regulator	0.069	3.912	0.152
RNA Metabolism	G1FZ6-862	PA0847	hypothetical protein	-0.145	2.378	0.13
RNA Metabolism	G1FZ6-4755	PA4659	transcriptional regulator	2.892	-0.801	0.546
RNA Metabolism	G1FZ6-891	PA0876	transcriptional regulator	-0.655	-2.438	-0.093
RNA Metabolism	G1FZ6-1889	PA1850	transcriptional regulator	0.678	1.597	0.165
RNA Metabolism	G1FZ6-1836	parR	two-component response regulator ParR	-0.021	-4.496	0.049
RNA Metabolism	G1FZ6-1999	PA1961	transcriptional regulator	0.56	1.877	0.713
RNA Metabolism	G1FZ6-617	prtN	transcriptional regulator PrtN	-0.586	1.791	-0.693
RNA Metabolism	G1FZ6-3279	PA3220	transcriptional regulator	0.089	-2.258	0.009
RNA Metabolism	G1FZ6-4220	acoR	transcriptional regulator AcoR	1.05	1.615	2.959
RNA Metabolism	G1FZ6-1294	PA1269	transcriptional regulator	0.646	-2.933	0.308
RNA Metabolism	G1FZ6-752	PA0739	transcriptional regulator	-0.381	-1.042	0.066
RNA Metabolism	G1FZ6-2726	pfeR	two-component response regulator PfeR	1.311	-1.834	-0.117
RNA Metabolism	G1FZ6-154	pcaQ	transcriptional regulator PcaQ	-0.201	-1.668	-0.293
RNA Metabolism	G1FZ6-484	PA0479	transcriptional regulator	-0.051	-1.066	0.144
RNA Metabolism	G1FZ6-1308	PA1283	transcriptional regulator	0.066	3.709	0.65
RNA Metabolism	G1FZ6-3234	PA3174	transcriptional regulator	1.006	1.93	0.128
RNA Metabolism	G1FZ6-1567	PA1539	hypothetical protein	1.775	-0.761	-0.313
RNA Metabolism	G1FZ6-1354	PA1328	transcriptional regulator	-0.265	4.198	0.709
RNA Metabolism	G1FZ6-3759	PA3689	transcriptional regulator	-0.221	-3.412	0.335
RNA Metabolism	G1FZ6-4185	PA4112	sensor/response regulator hybrid protein	0.16	-0.786	-0.086
RNA Metabolism	G1FZ6-4247	PA4174	transcriptional regulator	0.233	-3.301	-0.137
RNA Metabolism	G1FZ6-1090	PA1067	transcriptional regulator	0.254	3.426	0.504
RNA Metabolism	G1FZ6-1629	PA1599	transcriptional regulator	0.083	0.793	0.146
RNA Metabolism	G1FZ6-460	PA0456	cold-shock protein	-0.254	-3.456	-0.262
RNA Metabolism	G1FZ6-219	PA0217	transcriptional regulator	0.523	-1.871	0.243
RNA Metabolism	G1FZ6-1667	kdpE	two-component response regulator KdpE	-0.059	-8.404	-0.178
RNA Metabolism	G1FZ6-1389	PA1363	ECF subfamily sigma-70 factor	1.041	1.874	-0.173
RNA Metabolism	G1FZ6-250	PA0248	transcriptional regulator	0.153	1.559	-0.325
RNA Metabolism	G1FZ6-2524	PA2489	transcriptional regulator	-0.103	-0.995	-0.06
RNA Metabolism	G1FZ6-2971	PA2921	transcriptional regulator	-0.52	-1.602	0.04
RNA Metabolism	G1FZ6-4855	nusA	transcription elongation factor NusA	-0.144	-2.532	-0.097
RNA Metabolism	G1FZ6-2260	PA2220	transcriptional regulator	-0.349	2.051	0.099
RNA Metabolism	G1FZ6-5501	betI	BetI family transcriptional regulator	1.997	-1.904	0.161
RNA Metabolism	G1FZ6-1987	rbsR	ribose operon repressor RbsR	0.012	-2.776	-0.044
RNA Metabolism	G1FZ6-3935	dauR	transcriptional regulator	-0.231	-3.341	-0.05
RNA Metabolism	G1FZ6-2844	PA2797	hypothetical protein	0.193	0.738	0.062
RNA Metabolism	G1FZ6-3886	iscR	HTH-type transcriptional regulator	1.707	-2.757	-0.313
RNA Metabolism	G1FZ6-4208	PA4135	transcriptional regulator	-1.096	3.961	-0.084
RNA Metabolism	G1FZ6-1745	exsD	hypothetical protein	-0.579	-1.625	-0.627
RNA Metabolism	G1FZ6-440	PA0436	transcriptional regulator	-0.078	-4.844	0.159
RNA Metabolism	G1FZ6-4897	PA4784	transcriptional regulator	0.025	-1.231	-0.248
RNA Metabolism	G1FZ6-2469	bexR	bistable expression regulator BexR	0.2	3.515	0.797
RNA Metabolism	G1FZ6-1874	PA1836	transcriptional regulator	0.199	-0.86	-0.056
RNA Metabolism	G1FZ6-2630	PA2591	transcriptional regulator	0.893	-0.646	0.246
RNA Metabolism	G1FZ6-3849	PA3778	transcriptional regulator	0.155	1.426	-0.066
RNA Metabolism	G1FZ6-2114	PA2076	transcriptional regulator	-0.448	-1.345	0.426
RNA Metabolism	G1FZ6-380	rpoH	RNA polymerase sigma factor RpoH	0.229	-1.801	-0.161
RNA Metabolism	G1FZ6-5677	glmR	GlmR transcriptional regulator	-0.626	0.596	0.407
RNA Metabolism	G1FZ6-2070	PA2032	transcriptional regulator	0.026	1.905	-0.05
RNA Metabolism	G1FZ6-4269	bfiR	protein BfiR	-0.339	1.625	-0.509
RNA Metabolism	G1FZ6-5308	PA5189	transcriptional regulator	-0.032	0.427	0.834
RNA Metabolism	G1FZ6-1325	PA1300	ECF subfamily sigma-70 factor	2.173	-3.295	-0.314
RNA Metabolism	G1FZ6-1251	PA1226	transcriptional regulator	-0.056	3.203	0.661
RNA Metabolism	G1FZ6-4439	PA4354	hypothetical protein	0.558	0.01	-0.554
RNA Metabolism	G1FZ6-608	PA0601	two-component response regulator	0.517	-1.018	-0.118
RNA Metabolism	G1FZ6-5395	rnk	nucleoside diphosphate kinase regulator	-0.423	-1.042	-0.001
RNA Metabolism	G1FZ6-2421	PA2383	transcriptional regulator	0.89	-3.423	-0.006
RNA Metabolism	G1FZ6-2162	PA2123	transcriptional regulator	0.273	5.169	0.55
RNA Metabolism	G1FZ6-5010	PA4896	RNA polymerase sigma factor	3.318	-3.447	-0.054
RNA Metabolism	G1FZ6-2777	himA	integration host factor subunit alpha	-0.509	-4.333	-0.58
RNA Metabolism	G1FZ6-4891	cueR	protein CueR	0.478	-3.515	0.351
RNA Metabolism	G1FZ6-4449	iciA	chromosome replication initiation inhibitor protein	-0.581	2.664	-0.235
RNA Metabolism	G1FZ6-3264	PA3204	two-component response regulator	-0.393	-1.991	-0.064
RNA Metabolism	G1FZ6-3059	lexA	LexA repressor	2.268	-3.286	-0.186
RNA Metabolism	G1FZ6-4867	greA	transcription elongation factor GreA	-0.069	-3.518	-0.209
RNA Metabolism	G1FZ6-5558	PA5431	transcriptional regulator	0.334	-0.466	0.908
RNA Metabolism	G1FZ6-125	PA0123	transcriptional regulator	0.005	-2.105	-0.232
RNA Metabolism	G1FZ6-291	gpuR	transcriptional activator GpuR	-0.087	4.181	-0.172
RNA Metabolism	G1FZ6-4218	PA4145	transcriptional regulator	0.444	-0.391	0.138
RNA Metabolism	G1FZ6-3668	PA3599	transcriptional regulator	1.12	-3.679	-0.164
RNA Metabolism	G1FZ6-4230	PA4157	transcriptional regulator	0.145	-4.966	0.013
RNA Metabolism	G1FZ6-5100	PA4984	transcriptional regulator	0.537	-3.017	-0.22
RNA Metabolism	G1FZ6-3791	nalC	transcriptional regulator	-0.017	-4.273	-0.06
RNA Metabolism	G1FZ6-5478	glcC	DNA-binding transcriptional regulator GlcC	0.375	3.873	0.106
RNA Metabolism	G1FZ6-5564	PA5437	transcriptional regulator	-0.415	0.575	0.138
RNA Metabolism	G1FZ6-2897	PA2848	transcriptional regulator	0.125	7.692	1.214
RNA Metabolism	G1FZ6-1463	PA1437	two-component response regulator	0.021	1.058	0.199
RNA Metabolism	G1FZ6-4205	PA4132	hypothetical protein	-0.653	-1.617	0.015
RNA Metabolism	G1FZ6-1423	PA1397	two-component response regulator	-0.743	-4.165	0.041
RNA Metabolism	G1FZ6-2887	PA2838	transcriptional regulator	-0.204	5.303	0.482
RNA Metabolism	G1FZ6-5004	desT	transcriptional regulator	-0.962	-0.473	-0.498
RNA Metabolism	G1FZ6-5446	PA5324	transcriptional regulator	0.416	-0.359	-0.024
RNA Metabolism	G1FZ6-5429	lrp	leucine-responsive regulatory protein	0.123	0.647	0.167
RNA Metabolism	G1FZ6-2398	PA2359	transcriptional regulator	4.311	-2.194	0.411
RNA Metabolism	G1FZ6-2153	PA2115	transcriptional regulator	-1.162	5.3	-0.193
RNA Metabolism	G1FZ6-4920	PA4806	transcriptional regulator	0.041	3.082	-0.098
RNA Metabolism	G1FZ6-5610	algB	two-component response regulator AlgB	0.25	0.577	0.394
RNA Metabolism	G1FZ6-5507	gbdR	protein GbdR	0.241	2.01	0.025
RNA Metabolism	G1FZ6-192	PA0191	transcriptional regulator	2.539	-0.699	0.444
RNA Metabolism	G1FZ6-2259	opdE	transcriptional regulator OpdE	-0.108	4.56	0.498
RNA Metabolism	G1FZ6-4380	pprB	two-component response regulator PprB	-0.324	0.496	-0.427
RNA Metabolism	G1FZ6-1337	PA1312	transcriptional regulator	0.598	2.418	-0.022
RNA Metabolism	G1FZ6-2545	catR	transcriptional regulator CatR	-0.466	2.774	0.278
RNA Metabolism	G1FZ6-553	PA0547	transcriptional regulator	0.091	-1.955	-0.411
RNA Metabolism	G1FZ6-1744	exsA	exoenzyme S transcriptional regulator ExsA	-0.18	-1.679	-0.691
RNA Metabolism	G1FZ6-2138	PA2100	transcriptional regulator	-1.196	2.335	-0.24
RNA Metabolism	G1FZ6-1547	PA1520	transcriptional regulator	0.03	-2.312	0.081
RNA Metabolism	G1FZ6-3180	PA3124	transcriptional regulator	-0.774	2.566	-0.181
RNA Metabolism	G1FZ6-2856	copR	two-component response regulator CopR	-0.289	-2.186	-0.106
RNA Metabolism	G1FZ6-296	aguR	transcriptional regulator AguR	-0.273	4.617	-0.258
RNA Metabolism	G1FZ6-489	PA0484	hypothetical protein	1.017	2.017	0.615
RNA Metabolism	G1FZ6-2569	PA2534	transcriptional regulator	-0.209	2.66	0.217
RNA Metabolism	G1FZ6-5296	PA5179	transcriptional regulator	0.655	-0.25	0.428
RNA Metabolism	G1FZ6-3500	PA3433	transcriptional regulator	0.291	4.025	0.159
RNA Metabolism	G1FZ6-123	PA0121	hypothetical protein	-0.135	1.482	0.655
RNA Metabolism	G1FZ6-4426	PA4341	transcriptional regulator	-0.032	1.221	-0.043
RNA Metabolism	G1FZ6-876	PA0861	hypothetical protein	0.542	-0.416	-0.032
RNA Metabolism	G1FZ6-1310	PA1285	transcriptional regulator	0.51	-4.426	0.166
RNA Metabolism	G1FZ6-428	mexR	multidrug resistance operon repressor MexR	0.231	-1.631	-0.33
RNA Metabolism	G1FZ6-4372	PA4288	transcriptional regulator	-1.309	3.779	-0.275
RNA Metabolism	G1FZ6-1168	PA1142	transcriptional regulator	0.413	-2.242	-0.131
RNA Metabolism	G1FZ6-161	PA0159	transcriptional regulator	-0.03	0.596	-0.04
RNA Metabolism	G1FZ6-5555	PA5428	transcriptional regulator	-0.099	1.359	-0.012
RNA Metabolism	G1FZ6-985	pmpR	transcriptional regulator PmpR	-0.183	-0.383	-0.292
RNA Metabolism	G1FZ6-718	toxR	transcriptional regulator ToxR	1.268	-1.321	-0.534
RNA Metabolism	G1FZ6-2338	PA2299	transcriptional regulator	0.473	-3.982	0.092
RNA Metabolism	G1FZ6-1998	PA1960	hypothetical protein	0.113	-2.557	0.055
RNA Metabolism	G1FZ6-8	glyS	glycine--tRNA ligase subunit beta	-0.192	-1.869	0.097
RNA Metabolism	G1FZ6-9	glyQ	glycine--tRNA ligase subunit alpha	-0.168	-3.975	0.173
RNA Metabolism	G1FZ6-673	tyrZ	tyrosine--tRNA ligase	-0.335	-1.24	-0.095
RNA Metabolism	G1FZ6-977	proS	proline--tRNA ligase	-0.054	-3.108	0.018
RNA Metabolism	G1FZ6-984	aspS	aspartate--tRNA ligase	-0.248	-2.623	-0.194
RNA Metabolism	G1FZ6-1383	PA1357	hypothetical protein	0.006	-3.015	0.056
RNA Metabolism	G1FZ6-1826	glnS	glutamine--tRNA ligase	-0.331	-2.082	-0.167
RNA Metabolism	G1FZ6-1827	cysS	cysteine--tRNA ligase	-0.297	1.292	0.048
RNA Metabolism	G1FZ6-1880	PA1841	hypothetical protein	-0.498	1.907	-0.171
RNA Metabolism	G1FZ6-2144	PA2106	hypothetical protein	0.417	0.538	0.275
RNA Metabolism	G1FZ6-2340	PA2301	hypothetical protein	0.016	-3.637	0.024
RNA Metabolism	G1FZ6-2652	serS	serine--tRNA ligase	-0.274	-3.205	-0.3
RNA Metabolism	G1FZ6-2779	pheS	phenylalanine--tRNA ligase subunit alpha	-0.02	-3.51	-0.134
RNA Metabolism	G1FZ6-2783	thrS	threonine--tRNA ligase	-0.375	-1.23	-0.11
RNA Metabolism	G1FZ6-3071	PA3019	ABC transporter ATP-binding protein	-0.332	0.541	-0.257
RNA Metabolism	G1FZ6-3280	csaA	molecular chaperone CsaA	-0.972	-0.122	0.437
RNA Metabolism	G1FZ6-3550	metG	methionine--tRNA ligase	-0.061	4.752	0.507
RNA Metabolism	G1FZ6-3649	PA3580	hypothetical protein	-0.05	1.604	-0.169
RNA Metabolism	G1FZ6-3770	lysS	lysine--tRNA ligase	-0.565	-0.955	-0.102
RNA Metabolism	G1FZ6-3797	PA3727	hypothetical protein	0.283	-4.035	-0.696
RNA Metabolism	G1FZ6-3873	hisS	histidine--tRNA ligase	-0.491	-0.587	-0.021
RNA Metabolism	G1FZ6-3903	pepA	leucyl aminopeptidase	0.119	-2.355	0.175
RNA Metabolism	G1FZ6-4061	leuS	leucine--tRNA ligase	-0.135	-2.585	-0.155
RNA Metabolism	G1FZ6-4129	ribD	riboflavin-specific deaminase/reductase	-0.092	-2.895	0.033
RNA Metabolism	G1FZ6-4211	tyrS	tyrosine--tRNA ligase	1.192	-0.297	0.294
RNA Metabolism	G1FZ6-4311	rpoA	DNA-directed RNA polymerase subunit alpha	-0.042	-4.118	0.068
RNA Metabolism	G1FZ6-4527	trpS	tryptophan--tRNA ligase	-0.349	-0.234	-0.063
RNA Metabolism	G1FZ6-4653	ileS	isoleucine--tRNA ligase	-0.228	-2.467	-0.14
RNA Metabolism	G1FZ6-4673	PA4580	hypothetical protein	-0.239	-2.357	-0.286
RNA Metabolism	G1FZ6-4677	PA4583	hypothetical protein	0.582	-3.001	-0.435
RNA Metabolism	G1FZ6-4679	rtcA	RNA 3'-terminal-phosphate cyclase	-0.844	2.123	-0.34
RNA Metabolism	G1FZ6-4991	PA4877	hypothetical protein	-0.773	-1	0.228
RNA Metabolism	G1FZ6-5045	dnaB	replicative DNA helicase	0.014	-1.927	0.037
RNA Metabolism	G1FZ6-5051	rnr	exoribonuclease R	-0.21	-1.06	-0.19
RNA Metabolism	G1FZ6-5055	PA4939	ATP phosphoribosyltransferase	-0.303	0.177	-0.215
RNA Metabolism	G1FZ6-5166	priA	primosome assembly protein PriA	-0.408	2.194	-0.123
RNA Metabolism	G1FZ6-5167	argS	arginine--tRNA ligase	-0.503	-0.433	-0.134
RNA Metabolism	G1FZ6-5195	PA5079	D-tyrosyl-tRNA(Tyr) deacylase	0.436	2.092	0.425
RNA Metabolism	G1FZ6-5314	PA5195	heat shock protein	0.13	-6.006	-0.005
RNA Metabolism	G1FZ6-5459	rpoZ	DNA-directed RNA polymerase subunit omega	0.267	-5.133	0.095
Protein Metabolism	G1FZ6-4923	fdhE	formate dehydrogenase subunit epsilon	-0.449	-4.018	0.039
Protein Metabolism	G1FZ6-670	PA0665	iron-sulfur cluster insertion protein ErpA	1.062	-4.274	-0.042
Protein Metabolism	G1FZ6-1886	PA1847	Fe/S biogenesis protein NfuA	1.056	-2.771	-0.199
Protein Metabolism	G1FZ6-2934	PA2884	hypothetical protein	-0.005	3.006	0.236
Protein Metabolism	G1FZ6-5247	PA5132	hypothetical protein	-1.072	1.867	-0.445
Protein Metabolism	G1FZ6-4070	lipB	lipoate-protein ligase B	0.096	-4.392	-0.016
Protein Metabolism	G1FZ6-4069	lis	lipoyl synthase	-0.083	-2.174	-0.161
Protein Metabolism	G1FZ6-781	lepB	signal peptidase I	-0.382	-1.272	-0.262
Protein Metabolism	G1FZ6-1328	PA1303	signal peptidase	0.062	2.144	-0.17
Protein Metabolism	G1FZ6-69	prlC	oligopeptidase A	0.409	-3.364	0.185
Protein Metabolism	G1FZ6-3025	PA2973	peptidase	0.274	-1.524	-0.152
Protein Metabolism	G1FZ6-4652	lspA	lipoprotein signal peptidase	-0.47	2.128	-0.029
Protein Metabolism	G1FZ6-4618	pilD	type 4 prepilin peptidase PilD	-1.384	3.642	-0.256
Protein Metabolism	G1FZ6-4031	PA3958	hypothetical protein	-0.755	-3.842	-0.257
Protein Metabolism	G1FZ6-5118	PA5002	hypothetical protein	-0.594	-1.355	-0.248
Protein Metabolism	G1FZ6-5615	PA5488	hypothetical protein	0.308	-1.461	0.058
Protein Metabolism	G1FZ6-2310	PA2271	acetyltransferase	0.736	1.434	0.651
Protein Metabolism	G1FZ6-488	PA0483	acetyltransferase	1.25	-2.633	0.098
Protein Metabolism	G1FZ6-1925	PA1885	hypothetical protein	0.112	2.486	0.267
Protein Metabolism	G1FZ6-3528	PA3460	acetyltransferase	-0.592	2.384	0.504
Protein Metabolism	G1FZ6-4776	rimI	peptide n-acetyltransferase RimI	-0.344	-2.963	0.032
Protein Metabolism	G1FZ6-4907	PA4794	hypothetical protein	0.42	2.085	0.192
Protein Metabolism	G1FZ6-3882	hscB	co-chaperone HscB	0.813	-1.599	-0.136
Protein Metabolism	G1FZ6-5243	secB	preprotein translocase subunit SecB	0.174	-9.231	-0.03
Protein Metabolism	G1FZ6-1091	PA1068	heat shock protein	0.141	-1.611	-0.056
Protein Metabolism	G1FZ6-1626	htpG	chaperone protein HtpG	0.742	-0.047	-0.072
Protein Metabolism	G1FZ6-1825	ppiB	peptidyl-prolyl cis-trans isomerase B	0.572	-3.078	-0.136
Protein Metabolism	G1FZ6-1839	clpX	ATP-dependent protease ATP-binding subunit ClpX	-0.033	-3.717	-0.118
Protein Metabolism	G1FZ6-3321	PA3262	FkbP-type peptidyl-prolyl cis-trans isomerase	-0.43	-2.458	-0.022
Protein Metabolism	G1FZ6-4665	fklB	peptidyl-prolyl cis-trans isomerase FklB	-0.316	-8.529	0.011
Protein Metabolism	G1FZ6-4875	grpE	heat shock protein GrpE	0.162	-3.002	-0.065
Protein Metabolism	G1FZ6-5005	ureE	urease accessory protein UreE	1.573	-2.662	-1.05
Protein Metabolism	G1FZ6-5312	yrfI	heat shock protein 33	0.006	-2.802	-0.226
Protein Metabolism	G1FZ6-3286	ppiA	peptidyl-prolyl cis-trans isomerase A	-0.04	-0.704	-0.292
Protein Metabolism	G1FZ6-544	dsbB	disulfide bond formation protein	-0.258	-0.797	-0.016
Protein Metabolism	G1FZ6-5377	dsbH	disulfide bond formation protein	-0.541	-1.867	-0.224
Protein Metabolism	G1FZ6-3717	PA3647	hypothetical protein	-0.293	-0.875	-0.111
Protein Metabolism	G1FZ6-504	PA0499	pili assembly chaperone	-0.09	3.644	0.206
Protein Metabolism	G1FZ6-1012	cupC2	chaperone CupC2			4.558
Protein Metabolism	G1FZ6-1024	PA1005	hypothetical protein	-0.232	-1.575	0.038
Protein Metabolism	G1FZ6-4157	cupB2	chaperone CupB2			1.528
Protein Metabolism	G1FZ6-4635	clpB	chaperone protein ClpB	-1.386	-2.492	-0.742
Protein Metabolism	G1FZ6-4471	groEL	molecular chaperone GroEL	0.66	-0.947	0.1
Protein Metabolism	G1FZ6-1837	tig	trigger factor	-0.44	-4.056	-0.174
Protein Metabolism	G1FZ6-4873	dnaJ	molecular chaperone DnaJ	-0.145	0.754	-0.443
Protein Metabolism	G1FZ6-4874	dnaK	molecular chaperone DnaK	-0.328	-1.79	-0.481
Protein Metabolism	G1FZ6-3881	hscA	chaperone protein HscA	0.532	-1.89	-0.329
Protein Metabolism	G1FZ6-4472	groES	co-chaperonin GroES	0.855	-0.791	-0.032
Protein Metabolism	G1FZ6-3694	pcm	protein-L-isoaspartate O-methyltransferase	-0.355	-4.297	-0.279
Protein Metabolism	G1FZ6-2876	PA2827	methionine sulfoxide reductase B	-0.245	-3.144	-0.261
Protein Metabolism	G1FZ6-4795	PA4691	sulfite oxidase subunit YedZ	-0.647	0.69	-0.366
Protein Metabolism	G1FZ6-4796	PA4692	sulfite oxidase subunit YedY	-1.248	-2.755	-0.591
Protein Metabolism	G1FZ6-1161	PA1135	molecular chaperone Hsp31/glyoxalase	0.956	-0.903	0.008
Protein Metabolism	G1FZ6-2546	PA2511	transcriptional regulator	-1.902	1.894	0.741
Protein Metabolism	G1FZ6-645	PA0639	hypothetical protein	2.715	-1.311	-0.105
Protein Metabolism	G1FZ6-672	PA0667	hypothetical protein	0.063	-1.648	-0.054
Protein Metabolism	G1FZ6-744	PA0732	hypothetical protein	-0.082	0.56	-0.234
Protein Metabolism	G1FZ6-2140	PA2102	hypothetical protein	-0.465	5.339	0.891
Protein Metabolism	G1FZ6-2661	PA2621	ATP-dependent Clp protease adapter protein Clp	0.199	-4.648	-0.052
Protein Metabolism	G1FZ6-2904	PA2854	hypothetical protein	0.21	-0.5	-0.088
Protein Metabolism	G1FZ6-3858	PA3787	hypothetical protein	-0.132	1.489	0.112
Protein Metabolism	G1FZ6-5038	PA4924	hypothetical protein	-0.226	-0.449	1.288
Protein Metabolism	G1FZ6-5248	PA5133	hypothetical protein	-0.241	-4.781	-0.267
Protein Metabolism	G1FZ6-5485	PA5363	hypothetical protein	-0.689	-1.726	-0.345
Protein Metabolism	G1FZ6-3693	PA3623	hypothetical protein	-0.342	-0.831	0.252
Protein Metabolism	G1FZ6-4490	PA4404	hypothetical protein	-1.011	0.877	-0.343
Protein Metabolism	G1FZ6-279	PA0277	hypothetical protein	1.225	-6.794	-0.289
Protein Metabolism	G1FZ6-331	PA0328	hypothetical protein	-0.708	1.966	0.108
Protein Metabolism	G1FZ6-358	pfpI	protease PfpI	0.536	-1.846	0.482
Protein Metabolism	G1FZ6-376	PA0372	zinc protease	0.115	-2.108	0.438
Protein Metabolism	G1FZ6-464	PA0459	chaperone protein ClpB	-1.302	-1.103	0.132
Protein Metabolism	G1FZ6-578	PA0572	hypothetical protein	0.047	-2.453	0.267
Protein Metabolism	G1FZ6-1187	dapE	succinyl-diaminopimelate desuccinylase	0.781	-2.43	-0.226
Protein Metabolism	G1FZ6-1267	PA1242	hypothetical protein	0.022	-1.075	0.699
Protein Metabolism	G1FZ6-1329	PA1304	oligopeptidase	-0.068	-2.858	-0.051
Protein Metabolism	G1FZ6-1353	PA1327	protease	0.091	3.018	0.029
Protein Metabolism	G1FZ6-1364	ggt	gamma-glutamyltranspeptidase	-0.39	-4.721	-0.191
Protein Metabolism	G1FZ6-1513	PA1486	hypothetical protein	-0.016	2.302	-0.23
Protein Metabolism	G1FZ6-1693	PA1662	ClpA/B-type protease	0.139	0.204	0.49
Protein Metabolism	G1FZ6-1793	PA1762	hypothetical protein	0.172	-1.56	0.12
Protein Metabolism	G1FZ6-1870	PA1832	protease	-0.076	-0.699	-0.084
Protein Metabolism	G1FZ6-1883	PA1844	hypothetical protein	-0.094	-2.774	0.062
Protein Metabolism	G1FZ6-1916	PA1876	ABC transporter ATP-binding protein/permease	-0.898	0.887	-0.01
Protein Metabolism	G1FZ6-1991	PA1953	hypothetical protein	0.752	-1.137	1.051
Protein Metabolism	G1FZ6-2011	pqqF	coenzyme PQQ synthesis protein F	0.237	-1.104	-0.004
Protein Metabolism	G1FZ6-2028	pqqH	peptidase	0.359	2.332	0.079
Protein Metabolism	G1FZ6-2208	PA2168	hypothetical protein	-0.477	1.461	0.702
Protein Metabolism	G1FZ6-2212	PA2172	hypothetical protein	-3.194	-4.537	0.206
Protein Metabolism	G1FZ6-2311	pbpC	penicillin-binding protein 3A	1.006	-0.2	0.127
Protein Metabolism	G1FZ6-2322	PA2283	hypothetical protein	0.931	2.894	0.118
Protein Metabolism	G1FZ6-2410	PA2371	ClpA/B-type protease	0.885	0.55	0.245
Protein Metabolism	G1FZ6-2431	PA2393	dipeptidase	0.936	-4.263	-0.22
Protein Metabolism	G1FZ6-2565	PA2530	hypothetical protein	0.218	-1.509	0.122
Protein Metabolism	G1FZ6-2660	clpA	ATP-binding protease component ClpA	-0.581	-2.357	-0.204
Protein Metabolism	G1FZ6-2790	PA2748	methionine aminopeptidase	0.242	-2.286	-0.295
Protein Metabolism	G1FZ6-2835	cpg2	glutamate carboxypeptidase	0.063	-0.625	0.016
Protein Metabolism	G1FZ6-2879	htpX	protease HtpX	-1.184	0.559	-0.13
Protein Metabolism	G1FZ6-2880	PA2831	hypothetical protein	-0.848	-1.287	0.19
Protein Metabolism	G1FZ6-2989	PA2939	aminopeptidase	-0.655	-2.314	0.096
Protein Metabolism	G1FZ6-3107	PA3054	hypothetical protein	-0.038	1.233	0.234
Protein Metabolism	G1FZ6-3136	pepN	aminopeptidase	0.329	-0.864	0.093
Protein Metabolism	G1FZ6-3306	PA3247	aminopeptidase	-0.001	-1.573	-0.003
Protein Metabolism	G1FZ6-3472	hasE	metalloprotease secretion protein	0.891	-4.156	-0.618
Protein Metabolism	G1FZ6-3603	PA3535	serine protease	-0.854	0.104	0.284
Protein Metabolism	G1FZ6-3827	PA3756	hypothetical protein	0.702	-2.552	-0.241
Protein Metabolism	G1FZ6-3985	PA3912	hypothetical protein	-0.624	-0.245	-0.12
Protein Metabolism	G1FZ6-3986	PA3913	protease	-0.519	-0.738	-0.179
Protein Metabolism	G1FZ6-4056	PA3982	metalloprotease	-0.163	-2.753	0.004
Protein Metabolism	G1FZ6-4089	PA4016	hypothetical protein	-0.097	-2.701	-0.089
Protein Metabolism	G1FZ6-4103	PA4030	hypothetical protein	-0.086	2.684	0.04
Protein Metabolism	G1FZ6-4121	PA4048	hypothetical protein	-0.753	-3.269	-0.294
Protein Metabolism	G1FZ6-4216	PA4143	toxin transporter	1.353	-2.238	-0.011
Protein Metabolism	G1FZ6-4244	PA4171	protease	-0.526	2.036	0.595
Protein Metabolism	G1FZ6-4248	piv	endopeptidase IV	2.445	-6.231	0.05
Protein Metabolism	G1FZ6-4379	fppA	Flp prepilin peptidase FppA	0.949	5.554	3.556
Protein Metabolism	G1FZ6-4561	pmbA	PmbA protein	0.411	-1.178	-0.198
Protein Metabolism	G1FZ6-4563	PA4474	hypothetical protein	0.217	-2.378	-0.173
Protein Metabolism	G1FZ6-4587	PA4498	metallopeptidase	-2.124	-1.466	0.224
Protein Metabolism	G1FZ6-4669	PA4576	ATP-dependent protease	0.453	-2.483	0.062
Protein Metabolism	G1FZ6-4726	PA4632	hypothetical protein	-0.05	-1.697	0.102
Protein Metabolism	G1FZ6-4728	PA4634	hypothetical protein	-0.113	2.532	-0.205
Protein Metabolism	G1FZ6-4863	ftsH	cell division protein FtsH	0.142	-1.919	-0.008
Protein Metabolism	G1FZ6-5057	hflC	protease subunit HflC	-0.385	-2.02	0.013
Protein Metabolism	G1FZ6-5058	hflK	protease subunit HflK	-0.462	-3.906	-0.036
Protein Metabolism	G1FZ6-5163	PA5047	hypothetical protein	0.17	-1.117	-0.146
Protein Metabolism	G1FZ6-5170	hslU	ATP-dependent protease ATP-binding subunit HslU	0.534	-3.657	0.09
Protein Metabolism	G1FZ6-5196	PA5080	prolyl aminopeptidase	0.534	-7.017	0.353
Protein Metabolism	G1FZ6-5249	PA5134	carboxyl-terminal protease	-0.246	-2.405	-0.013
Protein Metabolism	G1FZ6-5317	PA5198	LD-carboxypeptidase	-0.231	0.539	-0.094
Protein Metabolism	G1FZ6-5343	pepP	aminopeptidase	0.08	-1.936	-0.129
Protein Metabolism	G1FZ6-5441	radC	DNA repair protein RadC	0.525	-2.597	-0.019
Protein Metabolism	G1FZ6-5523	PA5396	hypothetical protein	-0.04	1.536	-0.1
Protein Metabolism	G1FZ6-5568	PA5440	peptidase	0.834	0.178	0.241
Protein Metabolism	G1FZ6-5592	PA5464	hypothetical protein	-0.646	1.102	-0.297
Protein Metabolism	G1FZ6-5602	PA5474	metalloprotease	-0.609	-2.447	-0.215
Protein Metabolism	G1FZ6-5161	ponA	penicillin-binding protein 1A	-0.414	-1.945	-0.086
Protein Metabolism	G1FZ6-1274	aprA	alkaline metalloproteinase	0.881	-6.029	-0.152
Protein Metabolism	G1FZ6-884	pbpG	D-alanyl-D-alanine endopeptidase	1.07	-0.596	-0.19
Protein Metabolism	G1FZ6-3059	lexA	LexA repressor	2.268	-3.286	-0.186
Protein Metabolism	G1FZ6-979	oprD	porin D	0.077	-4.202	-0.158
Protein Metabolism	G1FZ6-1911	lasA	protease LasA	-0.986	0.134	0.257
Protein Metabolism	G1FZ6-3794	lasB	elastase LasB	0.501	-4.715	0.493
Protein Metabolism	G1FZ6-3903	pepA	leucyl aminopeptidase	0.119	-2.355	0.175
Protein Metabolism	G1FZ6-1764	PA1733	hypothetical protein	-0.528	-4.988	0.015
Protein Metabolism	G1FZ6-5169	hslV	ATP-dependent protease peptidase subunit	0.438	-1.254	0.176
Protein Metabolism	G1FZ6-2658	PA2618	arginyl-tRNA--protein transferase	-0.772	0.939	-0.425
Protein Metabolism	G1FZ6-1838	clpP	ATP-dependent Clp protease proteolytic subunit	0.142	-1.733	0.16
Protein Metabolism	G1FZ6-2229	PA2189	hypothetical protein	-0.176	4.287	2.22
Protein Metabolism	G1FZ6-3390	PA3326	ATP-dependent Clp protease proteolytic subunit	0.259	-3.899	0.262
Protein Metabolism	G1FZ6-792	PA0779	ATP-dependent protease	0.595	-0.536	0.223
Protein Metabolism	G1FZ6-1840	lon	Lon protease	-0.042	-1.23	-0.064
Protein Metabolism	G1FZ6-2724	PA2684	hypothetical protein	-0.423	0.832	-0.199
Protein Metabolism	G1FZ6-2831	PA2783	hypothetical protein	-3.362	2.936	-0.21
Protein Metabolism	G1FZ6-2475	PA2438	hypothetical protein	-0.101	2.401	-0.074
Protein Metabolism	G1FZ6-3102	rmf	ribosome modulation factor	3.23	-5.365	0.649
Protein Metabolism	G1FZ6-4348	rplA	50S ribosomal protein L1	-0.211	-3.016	-0.172
Protein Metabolism	G1FZ6-3221	himD	integration host factor subunit beta	-0.452	-5.371	-0.287
Protein Metabolism	G1FZ6-2777	himA	integration host factor subunit alpha	-0.509	-4.333	-0.58
Protein Metabolism	G1FZ6-4921	selB	selenocysteine-specific elongation factor	0.337	-1.023	0.073
Protein Metabolism	G1FZ6-4922	selA	selenocysteine synthase	0.237	1.328	-0.269
Protein Metabolism	G1FZ6-3976	prfC	peptide chain release factor 3	-0.247	-0.685	-0.158
Protein Metabolism	G1FZ6-5376	algQ	anti-RNA polymerase sigma 70 factor	0.782	-3.205	-0.076
Protein Metabolism	G1FZ6-2800	eco	ecotin	-0.182	-4.776	0.102
Protein Metabolism	G1FZ6-4578	PA4489	hypothetical protein	0.425	0.419	-0.032
Protein Metabolism	G1FZ6-1275	aprI	alkaline proteinase inhibitor AprI	0.38	-2.647	0.118
Protein Metabolism	G1FZ6-4521	rplM	50S ribosomal protein L13	-0.257	-2.924	-0.185
Protein Metabolism	G1FZ6-4078	PA4005	hypothetical protein	-0.458	-2.594	-0.264
Protein Metabolism	G1FZ6-4880	PA4767	hypothetical protein	0.201	-4.564	-0.235
Protein Metabolism	G1FZ6-4552	PA4463	hypothetical protein	-0.228	-3.771	-0.149
Protein Metabolism	G1FZ6-4689	PA4595	ABC transporter ATP-binding protein	0.308	-5.336	0.134
Protein Metabolism	G1FZ6-780	lepA	elongation factor 4	-0.336	-0.305	-0.271
Protein Metabolism	G1FZ6-4312	rpsD	30S ribosomal protein S4	0.007	-4.356	0.136
Protein Metabolism	G1FZ6-921	rsmA	carbon storage regulator	-0.087	-0.442	-0.285
Protein Metabolism	G1FZ6-1422	PA1396	two-component sensor	-0.278	-1.978	-0.203
Protein Metabolism	G1FZ6-4190	bphP	phytochrome BphP	0.265	-1.797	0.147
Protein Metabolism	G1FZ6-5319	amgR	osmolarity response regulator	-0.516	-4.669	-0.058
Protein Metabolism	G1FZ6-3545	rhlR	transcriptional regulator RhlR	0.944	-2.935	0.095
Protein Metabolism	G1FZ6-4182	ampR	transcriptional regulator AmpR	0.189	2.508	0.03
Protein Metabolism	G1FZ6-5610	algB	two-component response regulator AlgB	0.25	0.577	0.394
Protein Metabolism	G1FZ6-2558	PA2523	two-component response regulator	-1.581	0.533	-0.183
Protein Metabolism	G1FZ6-1456	lasR	transcriptional regulator LasR	0.136	-2.029	-0.141
Protein Metabolism	G1FZ6-8	glyS	glycine--tRNA ligase subunit beta	-0.192	-1.869	0.097
Protein Metabolism	G1FZ6-9	glyQ	glycine--tRNA ligase subunit alpha	-0.168	-3.975	0.173
Protein Metabolism	G1FZ6-18	fmt	methionyl-tRNA formyltransferase	0.241	1.567	0.103
Protein Metabolism	G1FZ6-19	def	peptide deformylase	0.317	-3.861	-0.284
Protein Metabolism	G1FZ6-27	PA0027	hypothetical protein	-0.62	-3.337	-0.005
Protein Metabolism	G1FZ6-67	PA0065	5'-nucleotidase	0.537	-3.138	0.177
Protein Metabolism	G1FZ6-76	ppkA	serine/threonine protein kinase PpkA	0.712	1.219	-0.163
Protein Metabolism	G1FZ6-77	pppA	serine/threonine phosphatase	0.866	-4.585	-0.225
Protein Metabolism	G1FZ6-92	clpV1	secretion protein ClpV1	0.973	0.386	-0.029
Protein Metabolism	G1FZ6-117	PA0115	hypothetical protein	-0.392	1.007	0.047
Protein Metabolism	G1FZ6-174	PA0173	chemotaxis response regulator protein-glutamate methylesterase	-0.899	4.144	0.178
Protein Metabolism	G1FZ6-179	PA0178	two-component sensor	-0.246	1.888	0.033
Protein Metabolism	G1FZ6-211	PA0209	2-(5''-triphosphoribosyl)-3'-dephosphocoenzyme-A synthase	-0.439	3.532	-0.919
Protein Metabolism	G1FZ6-344	lgt	prolipoprotein diacylglyceryl transferase	0.064	-3.941	0.122
Protein Metabolism	G1FZ6-417	chpA	chemotactic signal transduction system protein	-0.67	-0.683	-0.358
Protein Metabolism	G1FZ6-469	creC	sensory histidine kinase CreC	-0.279	0.868	-0.454
Protein Metabolism	G1FZ6-491	PA0486	serine/threonine protein kinase	0.087	1.501	0.129
Protein Metabolism	G1FZ6-580	PA0574	hypothetical protein	0.364	1.539	0.032
Protein Metabolism	G1FZ6-586	rpsU	30S ribosomal protein S21	-0.355	-7.355	-0.371
Protein Metabolism	G1FZ6-595	PA0588	hypothetical protein	0.08	-2.351	-0.365
Protein Metabolism	G1FZ6-607	PA0600	two-component sensor	0.16	-1.494	0.02
Protein Metabolism	G1FZ6-673	tyrZ	tyrosine--tRNA ligase	-0.335	-1.24	-0.095
Protein Metabolism	G1FZ6-770	PA0757	two-component sensor	-0.468	2.024	-0.291
Protein Metabolism	G1FZ6-852	slyD	peptidyl-prolyl cis-trans isomerase SlyD	-0.257	-5.51	-0.002
Protein Metabolism	G1FZ6-883	PA0868	peptidyl-tRNA hydrolase	0.459	-5.167	-0.498
Protein Metabolism	G1FZ6-919	alaS	alanine--tRNA ligase	-0.15	-1.645	-0.021
Protein Metabolism	G1FZ6-950	PA0930	two-component sensor	1.563	-3.944	-0.372
Protein Metabolism	G1FZ6-956	lpxO2	lipopolysaccharide biosynthetic protein LpxO	0.185	-1.774	0.131
Protein Metabolism	G1FZ6-958	PA0938	hypothetical protein	0.246	-1.643	0.201
Protein Metabolism	G1FZ6-977	proS	proline--tRNA ligase	-0.054	-3.108	0.018
Protein Metabolism	G1FZ6-984	aspS	aspartate--tRNA ligase	-0.248	-2.623	-0.194
Protein Metabolism	G1FZ6-1085	PA1062	hypothetical protein	0.484	-2.986	0.039
Protein Metabolism	G1FZ6-1151	PA1125	NAD-dependent protein deacylase	-0.428	-5.236	0.079
Protein Metabolism	G1FZ6-1183	PA1158	two-component sensor	-0.11	2.875	0.368
Protein Metabolism	G1FZ6-1199	napA	nitrate reductase catalytic subunit	-2.544	1.644	-0.336
Protein Metabolism	G1FZ6-1205	phoQ	two-component sensor PhoQ	-0.419	-3.795	-0.324
Protein Metabolism	G1FZ6-1383	PA1357	hypothetical protein	0.006	-3.015	0.056
Protein Metabolism	G1FZ6-1402	aceK	bifunctional isocitrate dehydrogenase kinase/phosphatase	-0.127	2.099	0.067
Protein Metabolism	G1FZ6-1464	PA1438	two-component sensor	-0.205	0.676	-0.151
Protein Metabolism	G1FZ6-1485	PA1459	chemotaxis-specific methylesterase	-0.038	-5.178	-0.085
Protein Metabolism	G1FZ6-1505	ccmE	cytochrome c-type biogenesis protein CcmE	-0.995	-4.83	-0.208
Protein Metabolism	G1FZ6-1526	PA1499	hypothetical protein	0.593		2.21
Protein Metabolism	G1FZ6-1532	moaA2	cyclic pyranopterin monophosphate synthase	0.827	-1.891	-0.017
Protein Metabolism	G1FZ6-1618	sucC	succinyl-CoA ligase subunit beta	-0.134	-3.484	-0.131
Protein Metabolism	G1FZ6-1641	PA1611	sensor/response regulator hybrid protein	-0.318	3.015	0.179
Protein Metabolism	G1FZ6-1646	PA1616	hypothetical protein	0.324	-0.826	0.173
Protein Metabolism	G1FZ6-1666	kdpD	two-component sensor KdpD	-0.351	2.445	0.049
Protein Metabolism	G1FZ6-1701	stp1	serine/threonine phosphoprotein phosphatase Stp1	0.007	-9.059	-0.005
Protein Metabolism	G1FZ6-1702	stk1	serine-threonine kinase Stk1	-0.538	3.677	-0.095
Protein Metabolism	G1FZ6-1709	PA1678	50S ribosomal protein L3 glutamine methyltransferase	-0.392	-3.343	-0.021
Protein Metabolism	G1FZ6-1780	PA1749	hypothetical protein	0.303	-7.57	0.062
Protein Metabolism	G1FZ6-1826	glnS	glutamine--tRNA ligase	-0.331	-2.082	-0.167
Protein Metabolism	G1FZ6-1827	cysS	cysteine--tRNA ligase	-0.297	1.292	0.048
Protein Metabolism	G1FZ6-1835	parS	two-component sensor ParS	-0.277	-0.565	-0.147
Protein Metabolism	G1FZ6-1843	ppiD	peptidyl-prolyl cis-trans isomerase D	-0.295	-1.306	-0.202
Protein Metabolism	G1FZ6-1989	PA1951	hypothetical protein	0.037	0.835	-0.18
Protein Metabolism	G1FZ6-1992	PA1954	hypothetical protein	-0.116	2.407	-0.114
Protein Metabolism	G1FZ6-2014	ercS'	sensor histidine kinase	0.723	2.426	0.766
Protein Metabolism	G1FZ6-2030	ercS	sensor histidine kinase	-0.398	3.598	-0.045
Protein Metabolism	G1FZ6-2109	fusA2	elongation factor G	0.525	0.758	0.258
Protein Metabolism	G1FZ6-2141	PA2103	molybdopterin biosynthesis protein MoeB	-0.386	1.6	0.386
Protein Metabolism	G1FZ6-2144	PA2106	hypothetical protein	0.417	0.538	0.275
Protein Metabolism	G1FZ6-2220	PA2179	hypothetical protein	-1.106	3.241	0.448
Protein Metabolism	G1FZ6-2275	pslE	biofilm formation protein PslE	-0.913	0.746	0.033
Protein Metabolism	G1FZ6-2340	PA2301	hypothetical protein	0.016	-3.637	0.024
Protein Metabolism	G1FZ6-2537	PA2502	hypothetical protein	-0.406	2.414	0.076
Protein Metabolism	G1FZ6-2559	PA2524	two-component sensor	-0.083	3.441	0.421
Protein Metabolism	G1FZ6-2574	PA2539	hypothetical protein	0.25	-2.037	-0.136
Protein Metabolism	G1FZ6-2652	serS	serine--tRNA ligase	-0.274	-3.205	-0.3
Protein Metabolism	G1FZ6-2657	aat	leucyl/phenylalanyl-tRNA--protein transferase	0.284	-1.281	0.071
Protein Metabolism	G1FZ6-2659	infA	translation initiation factor IF-1	-0.567	-3.225	-0.236
Protein Metabolism	G1FZ6-2670	PA2630	hypothetical protein	-0.476	-0.103	-0.079
Protein Metabolism	G1FZ6-2696	PA2656	two-component sensor	-0.579	-1.238	-0.045
Protein Metabolism	G1FZ6-2727	pfeS	two-component sensor histidine kinase PfeS	0.898	0.138	-0.31
Protein Metabolism	G1FZ6-2779	pheS	phenylalanine--tRNA ligase subunit alpha	-0.02	-3.51	-0.134
Protein Metabolism	G1FZ6-2780	rplT	50S ribosomal protein L20	-0.022	-3.705	-0.311
Protein Metabolism	G1FZ6-2781	rpmI	50S ribosomal protein L35	0	-1.585	-0.314
Protein Metabolism	G1FZ6-2782	infC	translation initiation factor IF-3	-0.125	-2.604	-0.324
Protein Metabolism	G1FZ6-2783	thrS	threonine--tRNA ligase	-0.375	-1.23	-0.11
Protein Metabolism	G1FZ6-2857	copS	two-component sensor CopS	-0.488	0.447	-0.011
Protein Metabolism	G1FZ6-2873	PA2824	sensor/response regulator hybrid protein	-0.893	0.519	-0.085
Protein Metabolism	G1FZ6-2900	efp	elongation factor P	-0.562	-4.821	-0.298
Protein Metabolism	G1FZ6-2957	cobL	precorrin-6y-dependent methyltransferase CobL	-0.139	-2.806	-0.338
Protein Metabolism	G1FZ6-3022	rpmF	50S ribosomal protein L32	-0.315	0.285	-0.162
Protein Metabolism	G1FZ6-3030	ptpA	phosphotyrosine protein phosphatase	-0.617	-0.849	-0.031
Protein Metabolism	G1FZ6-3045	PA2993	hypothetical protein	-0.53	-0.617	-0.296
Protein Metabolism	G1FZ6-3071	PA3019	ABC transporter ATP-binding protein	-0.332	0.541	-0.257
Protein Metabolism	G1FZ6-3081	moaB2	molybdopterin biosynthesis protein B	0.019	-0.55	0.04
Protein Metabolism	G1FZ6-3082	mobA	molybdenum cofactor guanylyltransferase	0.484	-1.858	2.071
Protein Metabolism	G1FZ6-3097	PA3044	two-component sensor	-0.09	3.522	0.607
Protein Metabolism	G1FZ6-3222	rpsA	30S ribosomal protein S1	-0.118	-1.517	-0.307
Protein Metabolism	G1FZ6-3251	PA3191	two-component sensor	-1.34	3.732	-1.096
Protein Metabolism	G1FZ6-3266	PA3206	two-component sensor	-0.085	-5.623	0.035
Protein Metabolism	G1FZ6-3280	csaA	molecular chaperone CsaA	-0.972	-0.122	0.437
Protein Metabolism	G1FZ6-3332	PA3271	two-component sensor	0.767	-1.351	-0.449
Protein Metabolism	G1FZ6-3348	PA3287	hypothetical protein	0.237	-3.785	-0.441
Protein Metabolism	G1FZ6-3409	PA3345	hypothetical protein	0.228	-1.229	-0.19
Protein Metabolism	G1FZ6-3412	PA3348	chemotaxis protein methyltransferase	0.176	-3.085	-0.055
Protein Metabolism	G1FZ6-3550	metG	methionine--tRNA ligase	-0.061	4.752	0.507
Protein Metabolism	G1FZ6-3624	arnT	4-amino-4-deoxy-L-arabinose lipid A transferase	0.568	4.351	0.306
Protein Metabolism	G1FZ6-3649	PA3580	hypothetical protein	-0.05	1.604	-0.169
Protein Metabolism	G1FZ6-3669	PA3600	50S ribosomal protein L36	1.912	-4.107
Protein Metabolism	G1FZ6-3670	PA3601	50S ribosomal protein L31 type B	1.954	-5.458	-0.736
Protein Metabolism	G1FZ6-3723	frr	ribosome recycling factor	-0.257	0.165	-0.026
Protein Metabolism	G1FZ6-3725	tsf	elongation factor Ts	-0.143	-2.031	-0.163
Protein Metabolism	G1FZ6-3726	rpsB	30S ribosomal protein S2	-0.287	-3.487	-0.255
Protein Metabolism	G1FZ6-3770	lysS	lysine--tRNA ligase	-0.565	-0.955	-0.102
Protein Metabolism	G1FZ6-3771	prfB	peptide chain release factor 1	-0.306	-2.525	-0.277
Protein Metabolism	G1FZ6-3787	PA3717	FkbP-type peptidyl-prolyl cis-trans isomerase	0.322	-5.457	0.133
Protein Metabolism	G1FZ6-3813	rplS	50S ribosomal protein L19	-0.099	-6.387	-0.074
Protein Metabolism	G1FZ6-3816	rpsP	30S ribosomal protein S16	-0.442	-6.55	-0.219
Protein Metabolism	G1FZ6-3873	hisS	histidine--tRNA ligase	-0.491	-0.587	-0.021
Protein Metabolism	G1FZ6-3942	moaA1	molybdenum cofactor biosynthesis protein A	-0.613	3.698	-0.336
Protein Metabolism	G1FZ6-3943	PA3871	PpiC-type peptidyl-prolyl cis-trans isomerase	-0.799	2.207	-0.845
Protein Metabolism	G1FZ6-3957	tpbA	protein tyrosine phosphatase TpbA	-1.748	1.588	-0.853
Protein Metabolism	G1FZ6-3987	moeA1	molybdenum cofactor biosynthesis protein A	-1.612	3.885	1.483
Protein Metabolism	G1FZ6-3988	moaB1	molybdopterin biosynthesis protein B	-1.655	4.485	-0.474
Protein Metabolism	G1FZ6-3989	moaE	molybdopterin converting factor large subunit	0.566	-1.468	-0.239
Protein Metabolism	G1FZ6-3990	moaD	molybdopterin converting factor small subunit	0.168	1.759	0.281
Protein Metabolism	G1FZ6-3991	moaC	molybdenum cofactor biosynthesis protein MoaC	0.118	-2.999	-0.252
Protein Metabolism	G1FZ6-4048	ladS	lost adherence sensor LadS	-0.243	1.516	-0.125
Protein Metabolism	G1FZ6-4058	lnt	apolipoprotein N-acyltransferase	-0.074	-0.616	0.05
Protein Metabolism	G1FZ6-4061	leuS	leucine--tRNA ligase	-0.135	-2.585	-0.155
Protein Metabolism	G1FZ6-4082	PA4009	hypothetical protein	0.168	0.958	0.365
Protein Metabolism	G1FZ6-4099	PA4026	acetyltransferase	0.443	-1.113	-0.005
Protein Metabolism	G1FZ6-4174	bfmS	protein BfmS	0.035	1.145	0.584
Protein Metabolism	G1FZ6-4185	PA4112	sensor/response regulator hybrid protein	0.16	-0.786	-0.086
Protein Metabolism	G1FZ6-4211	tyrS	tyrosine--tRNA ligase	1.192	-0.297	0.294
Protein Metabolism	G1FZ6-4249	ppiC2	peptidyl-prolyl cis-trans isomerase C2	0.402	-5.997	0.043
Protein Metabolism	G1FZ6-4270	bfiS	protein BfiS	-0.642	2.651	-0.249
Protein Metabolism	G1FZ6-4310	rplQ	50S ribosomal protein L17	-0.034	-2.627	0.02
Protein Metabolism	G1FZ6-4313	rpsK	30S ribosomal protein S11	-0.005	-1.417	0.152
Protein Metabolism	G1FZ6-4314	rpsM	30S ribosomal protein S13	-0.001	-2.274	0.043
Protein Metabolism	G1FZ6-4317	rplO	50S ribosomal protein L15	0.06	-2.239	0.015
Protein Metabolism	G1FZ6-4319	rpsE	30S ribosomal protein S5	0.04	-4.304	0.116
Protein Metabolism	G1FZ6-4321	rplF	50S ribosomal protein L6	-0.027	-2.095	0.131
Protein Metabolism	G1FZ6-4322	rpsH	30S ribosomal protein S8	-0.022	-4.79	-0.01
Protein Metabolism	G1FZ6-4323	rpsN	30S ribosomal protein S14	-0.211	-2.893	0.045
Protein Metabolism	G1FZ6-4324	rplE	50S ribosomal protein L5	-0.176	-3.862	-0.066
Protein Metabolism	G1FZ6-4325	rplX	50S ribosomal protein L24	0.033	-2.833	0.233
Protein Metabolism	G1FZ6-4328	rpmC	50S ribosomal protein L29	-0.133	3.524	0.279
Protein Metabolism	G1FZ6-4330	rpsC	30S ribosomal protein S3	0.042	-2.678	0.256
Protein Metabolism	G1FZ6-4331	rplV	50S ribosomal protein L22	0.076	-3.043	0.285
Protein Metabolism	G1FZ6-4332	rpsS	30S ribosomal protein S19	0.031	-4.827	0.186
Protein Metabolism	G1FZ6-4333	rplB	50S ribosomal protein L2	0.077	-1.831	0.234
Protein Metabolism	G1FZ6-4334	rplW	50S ribosomal protein L23	0.053	-2.563	0.188
Protein Metabolism	G1FZ6-4335	rplD	50S ribosomal protein L4	0.019	-1.785	0.175
Protein Metabolism	G1FZ6-4336	rplC	50S ribosomal protein L3	-0.056	-6.216	0.079
Protein Metabolism	G1FZ6-4337	rpsJ	30S ribosomal protein S10	-0.073	-4.029	-0.1
Protein Metabolism	G1FZ6-4339	fusA1	elongation factor G	0.07	-2.8	0.144
Protein Metabolism	G1FZ6-4340	rpsG	30S ribosomal protein S7	-0.038	-4.049	0.033
Protein Metabolism	G1FZ6-4341	rpsL	30S ribosomal protein S12	0.035	-2.271	0.051
Protein Metabolism	G1FZ6-4345	rplL	50S ribosomal protein L7/L12	-0.075	-3.417	-0.174
Protein Metabolism	G1FZ6-4346	rplJ	50S ribosomal protein L10	-0.037	-3.563	-0.058
Protein Metabolism	G1FZ6-4349	rplK	50S ribosomal protein L11	-0.146	-3.707	-0.139
Protein Metabolism	G1FZ6-4370	PA4286	hypothetical protein	-0.102	-2.647	-0.303
Protein Metabolism	G1FZ6-4377	pprA	two-component sensor PprA	-0.012	1.471	-0.065
Protein Metabolism	G1FZ6-4454	PA4368	hypothetical protein	-0.776	3.205	-0.297
Protein Metabolism	G1FZ6-4466	PA4380	two-component sensor	-0.792	1.986	-0.146
Protein Metabolism	G1FZ6-4484	PA4398	two-component sensor	-0.194	6.153	1.923
Protein Metabolism	G1FZ6-4520	rpsI	30S ribosomal protein S9	-0.294	-3.577	-0.179
Protein Metabolism	G1FZ6-4527	trpS	tryptophan--tRNA ligase	-0.349	-0.234	-0.063
Protein Metabolism	G1FZ6-4571	gatC	aspartyl/glutamyl-tRNA amidotransferase subunit C	-0.242	0.801	-0.056
Protein Metabolism	G1FZ6-4572	gatA	aspartyl/glutamyl-tRNA amidotransferase subunit A	-0.122	4.633	-0.037
Protein Metabolism	G1FZ6-4601	lpxO1	lipopolysaccharide biosynthetic protein LpxO	-0.237	0.756	-0.33
Protein Metabolism	G1FZ6-4624	PA4534	hypothetical protein	-0.242	-5.701	0.022
Protein Metabolism	G1FZ6-4639	pilS	two-component sensor PilS	-0.655	3.617	-0.357
Protein Metabolism	G1FZ6-4651	PA4558	FkbP-type peptidyl-prolyl cis-trans isomerase	-0.067	-1.144	-0.148
Protein Metabolism	G1FZ6-4653	ileS	isoleucine--tRNA ligase	-0.228	-2.467	-0.14
Protein Metabolism	G1FZ6-4656	rpsT	30S ribosomal protein S20	-0.55	-2.017	-0.274
Protein Metabolism	G1FZ6-4660	rpmA	50S ribosomal protein L27	-0.412	-6.39	-0.457
Protein Metabolism	G1FZ6-4661	rplU	50S ribosomal protein L21	-0.352	-5.153	-0.303
Protein Metabolism	G1FZ6-4759	moeB	molybdopterin biosynthesis protein MoeB	-0.114	2.091	0.121
Protein Metabolism	G1FZ6-4760	hemK	methyl transferase	-0.472	-2.92	-0.343
Protein Metabolism	G1FZ6-4761	prfA	peptide chain release factor 1	-0.209	-4.032	-0.169
Protein Metabolism	G1FZ6-4768	PA4671	50S ribosomal protein L25/general stress protein Ctc	0.091	-5.331	-0.177
Protein Metabolism	G1FZ6-4769	PA4672	peptidyl-tRNA hydrolase	-0.228	-1.272	-0.185
Protein Metabolism	G1FZ6-4830	PA4724	glutamyl-Q tRNA(Asp) synthetase	-0.443	-1.982	-0.155
Protein Metabolism	G1FZ6-4851	rpsO	30S ribosomal protein S15	-0.133	-2.102	-0.217
Protein Metabolism	G1FZ6-4854	infB	translation initiation factor IF-2	-0.201	-2.616	-0.03
Protein Metabolism	G1FZ6-4856	PA4746	hypothetical protein	-0.389	-1.613	0.071
Protein Metabolism	G1FZ6-4881	smpB	SsrA-binding protein	-0.13	-0.828	0.109
Protein Metabolism	G1FZ6-4890	pmrB	two-component regulator system signal sensor kinase PmrB	0.833	2.559	0.691
Protein Metabolism	G1FZ6-4893	PA4780	hypothetical protein	-0.767	-4.888	-0.32
Protein Metabolism	G1FZ6-4954	PA4840	translation initiation factor Sui1	0.265	-2.232	-0.428
Protein Metabolism	G1FZ6-4964	prmA	50S ribosomal protein L11 methyltransferase	-0.03	-5.856	0.106
Protein Metabolism	G1FZ6-4977	PA4863	hypothetical protein	-0.147	2.402	0.051
Protein Metabolism	G1FZ6-5000	PA4886	two-component sensor	-0.013	-2.572	0.106
Protein Metabolism	G1FZ6-5046	rplI	50S ribosomal protein L9	-0.373	-4.976	-0.263
Protein Metabolism	G1FZ6-5048	rpsR	30S ribosomal protein S18	-0.212	-6.896	-0.145
Protein Metabolism	G1FZ6-5049	rpsF	30S ribosomal protein S6	-0.279	-2.325	-0.175
Protein Metabolism	G1FZ6-5055	PA4939	ATP phosphoribosyltransferase	-0.303	0.177	-0.215
Protein Metabolism	G1FZ6-5124	PA5008	hypothetical protein	-0.337	-1.627	-0.207
Protein Metabolism	G1FZ6-5125	waaP	lipopolysaccharide kinase WaaP	-0.514	-0.41	-0.263
Protein Metabolism	G1FZ6-5134	msrA	peptide methionine sulfoxide reductase	0.623	-0.146	0.234
Protein Metabolism	G1FZ6-5165	rpmE	50S ribosomal protein L31	-0.158	2.289	-0.003
Protein Metabolism	G1FZ6-5167	argS	arginine--tRNA ligase	-0.503	-0.433	-0.134
Protein Metabolism	G1FZ6-5232	typA	regulatory protein TypA	-0.345	-2.51	-0.23
Protein Metabolism	G1FZ6-5239	ntrB	two-component sensor NtrB	-0.198	2.398	-0.153
Protein Metabolism	G1FZ6-5282	PA5165	two-component sensor	0.183	-0.814	-0.159
Protein Metabolism	G1FZ6-5297	PA5180	hypothetical protein	-0.989	1.67	0.068
Protein Metabolism	G1FZ6-5316	rimK	ribosomal protein S6 modification protein	0.221	0.516	-0.114
Protein Metabolism	G1FZ6-5318	amgS	protein AmgS	-0.495	0.769	0.027
Protein Metabolism	G1FZ6-5381	hemC	porphobilinogen deaminase	0.252	-1.899	-0.124
Protein Metabolism	G1FZ6-5436	rpmG	50S ribosomal protein L33	-0.313	-2.261	-0.419
Protein Metabolism	G1FZ6-5437	rpmB	50S ribosomal protein L28	-0.374	-2.629	-0.213
Protein Metabolism	G1FZ6-5483	phoR	two-component sensor PhoR	0.131	2.757	0.085
Protein Metabolism	G1FZ6-5598	PA5470	peptide chain release factor-like protein	0.853	0.965	0.245
Protein Metabolism	G1FZ6-5611	PA5484	two-component sensor	0.135	-2.681	0.468
Protein Metabolism	G1FZ6-5676	glmS	glucosamine--fructose-6-phosphate aminotransferase	-0.594	0.524	0.613
Protein Metabolism	G1FZ6-5697	rpmH	50S ribosomal protein L34	-0.215	-6.853	0.062
Protein Folding	G1FZ6-3882	hscB	co-chaperone HscB	0.813	-1.599	-0.136
Protein Folding	G1FZ6-5243	secB	preprotein translocase subunit SecB	0.174	-9.231	-0.03
Protein Folding	G1FZ6-1091	PA1068	heat shock protein	0.141	-1.611	-0.056
Protein Folding	G1FZ6-1626	htpG	chaperone protein HtpG	0.742	-0.047	-0.072
Protein Folding	G1FZ6-1825	ppiB	peptidyl-prolyl cis-trans isomerase B	0.572	-3.078	-0.136
Protein Folding	G1FZ6-1839	clpX	ATP-dependent protease ATP-binding subunit ClpX	-0.033	-3.717	-0.118
Protein Folding	G1FZ6-3321	PA3262	FkbP-type peptidyl-prolyl cis-trans isomerase	-0.43	-2.458	-0.022
Protein Folding	G1FZ6-4665	fklB	peptidyl-prolyl cis-trans isomerase FklB	-0.316	-8.529	0.011
Protein Folding	G1FZ6-4875	grpE	heat shock protein GrpE	0.162	-3.002	-0.065
Protein Folding	G1FZ6-5005	ureE	urease accessory protein UreE	1.573	-2.662	-1.05
Protein Folding	G1FZ6-5312	yrfI	heat shock protein 33	0.006	-2.802	-0.226
Protein Folding	G1FZ6-3286	ppiA	peptidyl-prolyl cis-trans isomerase A	-0.04	-0.704	-0.292
Protein Folding	G1FZ6-544	dsbB	disulfide bond formation protein	-0.258	-0.797	-0.016
Protein Folding	G1FZ6-5377	dsbH	disulfide bond formation protein	-0.541	-1.867	-0.224
Protein Folding	G1FZ6-3717	PA3647	hypothetical protein	-0.293	-0.875	-0.111
Protein Folding	G1FZ6-504	PA0499	pili assembly chaperone	-0.09	3.644	0.206
Protein Folding	G1FZ6-1012	cupC2	chaperone CupC2			4.558
Protein Folding	G1FZ6-1024	PA1005	hypothetical protein	-0.232	-1.575	0.038
Protein Folding	G1FZ6-4157	cupB2	chaperone CupB2			1.528
Protein Folding	G1FZ6-4635	clpB	chaperone protein ClpB	-1.386	-2.492	-0.742
Protein Folding	G1FZ6-4471	groEL	molecular chaperone GroEL	0.66	-0.947	0.1
Protein Folding	G1FZ6-1837	tig	trigger factor	-0.44	-4.056	-0.174
Protein Folding	G1FZ6-4873	dnaJ	molecular chaperone DnaJ	-0.145	0.754	-0.443
Protein Folding	G1FZ6-4874	dnaK	molecular chaperone DnaK	-0.328	-1.79	-0.481
Protein Folding	G1FZ6-3881	hscA	chaperone protein HscA	0.532	-1.89	-0.329
Protein Folding	G1FZ6-4472	groES	co-chaperonin GroES	0.855	-0.791	-0.032
Protein Folding	G1FZ6-2660	clpA	ATP-binding protease component ClpA	-0.581	-2.357	-0.204
Protein Folding	G1FZ6-5170	hslU	ATP-dependent protease ATP-binding subunit HslU	0.534	-3.657	0.09

## Sheet: Degradation
Category	Locus tag	Gene	Product	Log2FC Single-IR vs IRp	Log2FC Mixed-IR vs Single-IR	Log2FC Mixed-IRp vs IRp
Amino Acid Degradation	G1FZ6-913	aruG	arginine N-succinyltransferase subunit beta	0.76	-1.197	-0.067
Amino Acid Degradation	G1FZ6-912	aruF	arginine N-succinyltransferase subunit alpha	0.822	-3.715	-0.032
Amino Acid Degradation	G1FZ6-915	aruB	N-succinylarginine dihydrolase	0.878	-3.608	0.148
Amino Acid Degradation	G1FZ6-911	aruC	acetylornithine aminotransferase	0.932	-1.682	-0.004
Amino Acid Degradation	G1FZ6-914	aruD	N-succinylglutamate 5-semialdehyde dehydrogenase	0.752	-1.897	0.063
Amino Acid Degradation	G1FZ6-917	aruE	succinylglutamate desuccinylase	0.526	-1.445	0.043
Amino Acid Degradation	G1FZ6-4953	speA	arginine decarboxylase	0.629	-0.363	0.1
Amino Acid Degradation	G1FZ6-294	aguA	agmatine deiminase	0.436	0.786	0.004
Amino Acid Degradation	G1FZ6-295	aguB	N-carbamoylputrescine amidohydrolase	0.63	-0.01	1.549
Amino Acid Degradation	G1FZ6-5288	arcA	arginine deiminase	-1.661	-0.478	-0.278
Amino Acid Degradation	G1FZ6-5289	arcB	ornithine carbamoyltransferase	-1.273	-3.044	-0.347
Amino Acid Degradation	G1FZ6-3605	argF	ornithine carbamoyltransferase	-0.714	-0.297	-0.313
Amino Acid Degradation	G1FZ6-5290	arcC	carbamate kinase	-0.761	-1.624	-0.304
Amino Acid Degradation	G1FZ6-1363	ansB	glutaminase-asparaginase	0.355	-3.024	0.142
Amino Acid Degradation	G1FZ6-3199	PA3139	aspartate aminotransferase	-0.228	-0.306	-0.273
Amino Acid Degradation	G1FZ6-5152	gltB	glutamate synthase subunit alpha	-0.624	-2.079	-0.28
Amino Acid Degradation	G1FZ6-5151	gltD	glutamate synthase subunit beta	-0.607	0.063	-0.23
Amino Acid Degradation	G1FZ6-4870	carA	carbamoyl phosphate synthase small subunit	-0.538	-1.988	-0.205
Amino Acid Degradation	G1FZ6-4868	carB	carbamoyl phosphate synthase large subunit	-0.298	-1.71	-0.101
Amino Acid Degradation	G1FZ6-3707	pyrG	CTP synthetase	-0.177	-1.864	-0.157
Amino Acid Degradation	G1FZ6-5257	hisH1	imidazole glycerol phosphate synthase subunit HisH	-0.56	-0.756	-0.185
Amino Acid Degradation	G1FZ6-5255	hisF1	imidazole glycerol phosphate synthase subunit HisF	-0.466	1.996	-0.092
Amino Acid Degradation	G1FZ6-3212	hisH2	imidazole glycerol phosphate synthase subunit HisH	-0.878	2.099	-0.162
Amino Acid Degradation	G1FZ6-3211	hisF2	imidazole glycerol phosphate synthase subunit HisF	-0.904	-1.292	-0.479
Amino Acid Degradation	G1FZ6-1668	PA1638	glutaminase	-0.636	4.268	0.02
Amino Acid Degradation	G1FZ6-4682	gdhA	glutamate dehydrogenase	-0.252	-4.304	-0.178
Amino Acid Degradation	G1FZ6-3121	gdhB	NAD-specific glutamate dehydrogenase	0.906	-1.662	0.362
Amino Acid Degradation	G1FZ6-5556	aspA	aspartate ammonia-lyase	1.03	-4.993	0.621
Amino Acid Degradation	G1FZ6-5332	gcvP1	glycine dehydrogenase	0.767	0.042	0.015
Amino Acid Degradation	G1FZ6-2482	gcvP2	glycine dehydrogenase	-1.175	-1.352	0.28
Amino Acid Degradation	G1FZ6-1617	lpdG	2-oxoglutarate dehydrogenase complex dihydrolipoyl dehydrogenase	-0.223	-2.71	-0.016
Amino Acid Degradation	G1FZ6-2289	lpdV	branched-chain alpha-keto acid dehydrogenase complex dihydrolipoyl dehydrogenase	-0.928	-2.399	-0.288
Amino Acid Degradation	G1FZ6-4943	lpd3	dihydrolipoamide dehydrogenase	-0.468	0.431	-0.091
Amino Acid Degradation	G1FZ6-5334	gcvT1	glycine cleavage system aminomethyltransferase T	-0.007	-1.944	0.038
Amino Acid Degradation	G1FZ6-5213	hutH	histidine ammonia-lyase	-1.771	-1.096	-0.543
Amino Acid Degradation	G1FZ6-5208	PA5093	histidine/phenylalanine ammonia-lyase	-1.499	-4.903	-0.345
Amino Acid Degradation	G1FZ6-5215	hutU	urocanate hydratase	-0.92	-0.547	-0.316
Amino Acid Degradation	G1FZ6-5207	hutI	imidazolonepropionase	-0.936	1.268	0.014
Amino Acid Degradation	G1FZ6-3235	PA3175	formimidoylglutamase	0.303	2.932	-0.102
Amino Acid Degradation	G1FZ6-5221	PA5106	N-formimino-L-glutamate deiminase	-0.732	0.022	-0.202
Amino Acid Degradation	G1FZ6-5206	hutG	N-formylglutamate amidohydrolase	-0.964	1.529	-0.056
Amino Acid Degradation	G1FZ6-5129	ilvE	branched-chain amino acid aminotransferase	-0.124	-5.316	0.107
Amino Acid Degradation	G1FZ6-2287	bkdA2	2-oxoisovalerate dehydrogenase subunit beta	-1.149	-2.468	-0.234
Amino Acid Degradation	G1FZ6-759	PA0746	acyl-CoA dehydrogenase	0.133	-3.089	-0.179
Amino Acid Degradation	G1FZ6-3493	PA3426	enoyl-CoA hydratase	-0.115	1.362	0.116
Amino Acid Degradation	G1FZ6-3066	faoA	fatty acid oxidation complex subunit alpha	-0.372	-0.905	0.467
Amino Acid Degradation	G1FZ6-2890	PA2841	enoyl-CoA hydratase	-0.765	-1.45	-0.056
Amino Acid Degradation	G1FZ6-1859	PA1821	enoyl-CoA hydratase	-0.475	-0.061	-0.093
Amino Acid Degradation	G1FZ6-1779	PA1748	enoyl-CoA hydratase	-0.447	2.27	0.456
Amino Acid Degradation	G1FZ6-1265	PA1240	enoyl-CoA hydratase	1.501	4.972	1.66
Amino Acid Degradation	G1FZ6-758	PA0745	enoyl-CoA hydratase	0.613	-2.853	-0.12
Amino Acid Degradation	G1FZ6-2589	PA2554	short-chain dehydrogenase	0.035	-7.28	0.005
Amino Acid Degradation	G1FZ6-4898	PA4785	acetyl-CoA acetyltransferase	0.223	1.237	0.716
Amino Acid Degradation	G1FZ6-3658	PA3589	acetyl-CoA acetyltransferase			2.766
Amino Acid Degradation	G1FZ6-2039	atoB	acetyl-CoA acetyltransferase	0.321	-5.222	-0.239
Amino Acid Degradation	G1FZ6-1767	PA1736	acetyl-CoA acetyltransferase	-0.879	-0.334	0.915
Amino Acid Degradation	G1FZ6-2053	liuA	isovaleryl-CoA dehydrogenase	0.553	-4.411	-0.191
Amino Acid Degradation	G1FZ6-2052	liuB	methylcrotonyl-CoA carboxylase subunit beta	0.14	-3.244	-0.187
Amino Acid Degradation	G1FZ6-2049	liuE	3-hydroxy-3-isohexenylglutaryl-CoA/hydroxy- methylglutaryl-CoA lyase	0.196	-3.613	-0.085
Amino Acid Degradation	G1FZ6-552	metK	S-adenosylmethionine synthetase	0.121	-1.229	-0.199
Amino Acid Degradation	G1FZ6-436	sahH	adenosylhomocysteinase	0.644	-3.233	0.219
Amino Acid Degradation	G1FZ6-886	phhB	pterin-4-alpha-carbinolamine dehydratase	-1.634	-1.396	0.029
Amino Acid Degradation	G1FZ6-887	phhA	phenylalanine 4-monooxygenase	-1.458	-7.515	-0.016
Amino Acid Degradation	G1FZ6-795	putA	bifunctional proline dehydrogenase/pyrroline-5-carboxylate dehydrogenase	-0.399	0.843	0.8
Amino Acid Degradation	G1FZ6-2480	sdaA	L-serine dehydratase	-0.757	-0.83	0.107
Amino Acid Degradation	G1FZ6-5506	sdaB	L-serine dehydratase	0.476	3.796	0.522
Amino Acid Degradation	G1FZ6-2723	PA2683	serine/threonine dehydratase	-1.185	1.246	0.661
Amino Acid Degradation	G1FZ6-2616	kynA	tryptophan 2,3-dioxygenase	0.289	-1.976	0.217
Amino Acid Degradation	G1FZ6-2118	kynU	kynureninase KynU	-0.176	-3.745	-0.02
Amino Acid Degradation	G1FZ6-885	phhC	aromatic amino acid aminotransferase	-1.799	-6.228	-0.131
Amino Acid Degradation	G1FZ6-880	hpd	4-hydroxyphenylpyruvate dioxygenase	-3.899	-0.853	-0.293
Amino Acid Degradation	G1FZ6-2047	hmgA	homogentisate 1,2-dioxygenase	-3.227	3.68	0.479
Amino Acid Degradation	G1FZ6-2045	maiA	maleylacetoacetate isomerase	-2.613	-1.707	0.357
Amino Acid Degradation	G1FZ6-2046	fahA	fumarylacetoacetase	-2.817	-3.208	0.377
Amino Acid Degradation	G1FZ6-2286	bkdA1	2-oxoisovalerate dehydrogenase subunit alpha	-1.285	0.089	-0.287
Amino Acid Degradation	G1FZ6-757	PA0744	enoyl-CoA hydratase	0.329	-5.497	-0.029
Amino Acid Degradation	G1FZ6-1605	PA1576	3-hydroxyisobutyrate dehydrogenase	-0.461	-1.057	0.065
Amino Acid Degradation	G1FZ6-3637	mmsB	3-hydroxyisobutyrate dehydrogenase	0.684	-1.45	0.095
Amino Acid Degradation	G1FZ6-3376	PA3312	3-hydroxyisobutyrate dehydrogenase	-0.135	-1.327	-0.207
Amino Acid Degradation	G1FZ6-3638	mmsA	methylmalonate-semialdehyde dehydrogenase	0.659	-4.019	0.104
Amino Acid Degradation	G1FZ6-268	PA0266	5-aminovalerate aminotransferase DavT	0.553	-2.403	0.079
Nucleoside and Nucleotide Degradation	G1FZ6-4044	amn	AMP nucleosidase	0.295	1.866	0.255
Nucleoside and Nucleotide Degradation	G1FZ6-150	PA0148	adenosine deaminase	0.158	-0.31	0.361
Nucleoside and Nucleotide Degradation	G1FZ6-1548	PA1521	guanine deaminase	-0.297	2.265	-0.168
Nucleoside and Nucleotide Degradation	G1FZ6-136	PA0134	guanine deaminase	-0.06	-0.604	-0.399
Nucleoside and Nucleotide Degradation	G1FZ6-3056	PA3004	S-methyl-5'-thioinosine phosphorylase	-0.395	-1.102	-0.124
Nucleoside and Nucleotide Degradation	G1FZ6-3841	guaB	inosine 5'-monophosphate dehydrogenase	-0.017	-3.552	-0.134
Nucleoside and Nucleotide Degradation	G1FZ6-67	PA0065	5'-nucleotidase	0.537	-3.138	0.177
Nucleoside and Nucleotide Degradation	G1FZ6-3695	surE	5'-nucleotidase SurE	-0.4	-0.848	-0.312
Nucleoside and Nucleotide Degradation	G1FZ6-1603	PA1574	hypothetical protein	-0.439	0.3	0.515
Nucleoside and Nucleotide Degradation	G1FZ6-1551	xdhA	xanthine dehydrogenase	-0.063	2.213	0.057
Nucleoside and Nucleotide Degradation	G1FZ6-443	PA0439	dihydropyrimidine dehydrogenase	-0.051	2.423	-0.027
Nucleoside and Nucleotide Degradation	G1FZ6-445	dht	D-hydantoinase/dihydropyrimidinase	0.754	3.649	1.95
Nucleoside and Nucleotide Degradation	G1FZ6-955	PA0935	nucleoside triphosphate pyrophosphohydrolase	0.268	0.28	0.056
Nucleoside and Nucleotide Degradation	G1FZ6-5443	dut	deoxyuridine 5'-triphosphate nucleotidohydrolase	-0.323	-0.956	-0.08
Nucleoside and Nucleotide Degradation	G1FZ6-3707	pyrG	CTP synthetase	-0.177	-1.864	-0.157
Fatty Acid and Lipid Degradation	G1FZ6-3065	foaB	3-ketoacyl-CoA thiolase	-0.478	-1.024	0.462
Fatty Acid and Lipid Degradation	G1FZ6-230	pcaF	beta-ketoadipyl CoA thiolase	-2.123	2.508	2.012
Fatty Acid and Lipid Degradation	G1FZ6-3998	PA3925	acyl-CoA thiolase	-0.095	-0.003	0.266
Fatty Acid and Lipid Degradation	G1FZ6-3522	PA3454	acyl-CoA thiolase	-0.225	-2.007	0.653
Fatty Acid and Lipid Degradation	G1FZ6-2990	PA2940	acyl-CoA thiolase	-0.626	1.862	-0.323
Fatty Acid and Lipid Degradation	G1FZ6-2588	PA2553	acyl-CoA thiolase	0.092	-6.441	0.061
Fatty Acid and Lipid Degradation	G1FZ6-4271	PA4198	acyl-CoA synthetase	-0.097	1.976	-0.159
Fatty Acid and Lipid Degradation	G1FZ6-3997	PA3924	long-chain-fatty-acid--CoA ligase	-0.083	-2.021	0.252
Fatty Acid and Lipid Degradation	G1FZ6-3931	PA3860	acyl-CoA synthetase	-0.598	-1.51	0.053
Fatty Acid and Lipid Degradation	G1FZ6-3361	fadD2	long-chain-fatty-acid--CoA ligase	0.031	0.309	0.503
Fatty Acid and Lipid Degradation	G1FZ6-3360	fadD1	long-chain-fatty-acid--CoA ligase	-0.524	-1.821	0.081
Fatty Acid and Lipid Degradation	G1FZ6-2943	atuH	long-chain-acyl-CoA synthetase	0.364	2.761	0.365
Fatty Acid and Lipid Degradation	G1FZ6-1661	PA1631	acyl-CoA dehydrogenase	0.437	3.867	0.991
Fatty Acid and Lipid Degradation	G1FZ6-1563	PA1535	acyl-CoA dehydrogenase	-0.369	2.492	0.03
Fatty Acid and Lipid Degradation	G1FZ6-1309	PA1284	acyl-CoA dehydrogenase	0.233	2.602	0.331
Fatty Acid and Lipid Degradation	G1FZ6-1212	PA1187	acyl-CoA dehydrogenase	-0.642	8.973	1.66
Fatty Acid and Lipid Degradation	G1FZ6-1043	PA1022	acyl-CoA dehydrogenase	0.401	-2.081	0.14
Fatty Acid and Lipid Degradation	G1FZ6-1041	PA1020	acyl-CoA dehydrogenase	0.458	4.133	0.782
Fatty Acid and Lipid Degradation	G1FZ6-759	PA0746	acyl-CoA dehydrogenase	0.133	-3.089	-0.179
Fatty Acid and Lipid Degradation	G1FZ6-513	PA0508	acyl-CoA dehydrogenase	-0.954	-0.182	0.512
Fatty Acid and Lipid Degradation	G1FZ6-512	PA0507	acyl-CoA dehydrogenase	0.439	2.048	1.12
Fatty Acid and Lipid Degradation	G1FZ6-511	PA0506	acyl-CoA dehydrogenase	-1.31	1.705	0.145
Fatty Acid and Lipid Degradation	G1FZ6-5306	PA5187	acyl-CoA dehydrogenase	0.432	0.105	0.145
Fatty Acid and Lipid Degradation	G1FZ6-5136	PA5020	acyl-CoA dehydrogenase	0.36	-0.216	1.171
Fatty Acid and Lipid Degradation	G1FZ6-5111	PA4995	acyl-CoA dehydrogenase	-0.105	3.239	0.156
Fatty Acid and Lipid Degradation	G1FZ6-5110	PA4994	acyl-CoA dehydrogenase	0.392	3.514	0.547
Fatty Acid and Lipid Degradation	G1FZ6-5095	PA4979	acyl-CoA dehydrogenase	0.046	-1.829	-0.517
Fatty Acid and Lipid Degradation	G1FZ6-4523	PA4435	acyl-CoA dehydrogenase	0.059	0.843	0.42
Fatty Acid and Lipid Degradation	G1FZ6-4272	PA4199	acyl-CoA dehydrogenase	0.43	0.191	-0.088
Fatty Acid and Lipid Degradation	G1FZ6-4046	PA3972	acyl-CoA dehydrogenase	-0.029	-0.152	0.404
Fatty Acid and Lipid Degradation	G1FZ6-3662	PA3593	acyl-CoA dehydrogenase	0.415	5.138	1.196
Fatty Acid and Lipid Degradation	G1FZ6-2862	PA2815	acyl-CoA dehydrogenase	-0.017	-0.403	0.439
Fatty Acid and Lipid Degradation	G1FZ6-2587	PA2552	acyl-CoA dehydrogenase	-0.001	-3.437	-0.033
Fatty Acid and Lipid Degradation	G1FZ6-2585	PA2550	acyl-CoA dehydrogenase	-0.213	1.279	1.114
Fatty Acid and Lipid Degradation	G1FZ6-3493	PA3426	enoyl-CoA hydratase	-0.115	1.362	0.116
Fatty Acid and Lipid Degradation	G1FZ6-2890	PA2841	enoyl-CoA hydratase	-0.765	-1.45	-0.056
Fatty Acid and Lipid Degradation	G1FZ6-1859	PA1821	enoyl-CoA hydratase	-0.475	-0.061	-0.093
Fatty Acid and Lipid Degradation	G1FZ6-1779	PA1748	enoyl-CoA hydratase	-0.447	2.27	0.456
Fatty Acid and Lipid Degradation	G1FZ6-1265	PA1240	enoyl-CoA hydratase	1.501	4.972	1.66
Fatty Acid and Lipid Degradation	G1FZ6-758	PA0745	enoyl-CoA hydratase	0.613	-2.853	-0.12
Fatty Acid and Lipid Degradation	G1FZ6-3066	faoA	fatty acid oxidation complex subunit alpha	-0.372	-0.905	0.467
Amide, Amidine, Amine, and Polyamine Degradation	G1FZ6-268	PA0266	5-aminovalerate aminotransferase DavT	0.553	-2.403	0.079
Amide, Amidine, Amine, and Polyamine Degradation	G1FZ6-267	gabD	glutarate-semialdehyde dehydrogenase DavD	0.355	-2.459	0.079
Amide, Amidine, Amine, and Polyamine Degradation	G1FZ6-5290	arcC	carbamate kinase	-0.761	-1.624	-0.304
Amide, Amidine, Amine, and Polyamine Degradation	G1FZ6-445	dht	D-hydantoinase/dihydropyrimidinase	0.754	3.649	1.95
Amide, Amidine, Amine, and Polyamine Degradation	G1FZ6-448	PA0444	allantoate amidohydrolase	-0.044	-0.98	-0.095
Amide, Amidine, Amine, and Polyamine Degradation	G1FZ6-1166	PA1140	hypothetical protein	0.626	0.947	0.805
Amide, Amidine, Amine, and Polyamine Degradation	G1FZ6-31	betC	choline sulfatase	0.327	2.539	0.175
Amide, Amidine, Amine, and Polyamine Degradation	G1FZ6-5500	betB	betaine aldehyde dehydrogenase	1.706	-0.576	-0.227
Amide, Amidine, Amine, and Polyamine Degradation	G1FZ6-5499	betA	choline dehydrogenase	1.975	-1.476	-0.277
Amide, Amidine, Amine, and Polyamine Degradation	G1FZ6-4098	PA4025	ethanolamine ammonia-lyase small subunit	0.025	1.425	-0.275
Amide, Amidine, Amine, and Polyamine Degradation	G1FZ6-4097	eutB	ethanolamine ammonia-lyase large subunit	-0.034	-3.466	-0.249
Amide, Amidine, Amine, and Polyamine Degradation	G1FZ6-3135	gbt	glycine betaine transmethylase	-0.911	0.609	-0.326
Amide, Amidine, Amine, and Polyamine Degradation	G1FZ6-5543	soxB	sarcosine oxidase subunit beta	0.697	3.998	0.742
Amide, Amidine, Amine, and Polyamine Degradation	G1FZ6-2480	sdaA	L-serine dehydratase	-0.757	-0.83	0.107
Amide, Amidine, Amine, and Polyamine Degradation	G1FZ6-5506	sdaB	L-serine dehydratase	0.476	3.796	0.522
Amide, Amidine, Amine, and Polyamine Degradation	G1FZ6-2723	PA2683	serine/threonine dehydratase	-1.185	1.246	0.661
Amide, Amidine, Amine, and Polyamine Degradation	G1FZ6-5542	glyA1	serine hydroxymethyltransferase	0.66	-8.315	-0.13
Amide, Amidine, Amine, and Polyamine Degradation	G1FZ6-4696	glyA3	serine hydroxymethyltransferase	-0.09	-3.15	-0.171
Amide, Amidine, Amine, and Polyamine Degradation	G1FZ6-2481	glyA2	serine hydroxymethyltransferase	-1.403	-2.719	0.154
Amide, Amidine, Amine, and Polyamine Degradation	G1FZ6-3829	PA3758	N-acetylglucosamine-6-phosphate deacetylase	-0.413	-3.92	-0.075
Amide, Amidine, Amine, and Polyamine Degradation	G1FZ6-4982	ureC	urease subunit alpha	-0.094	-0.443	0.225
Amide, Amidine, Amine, and Polyamine Degradation	G1FZ6-4981	ureB	urease subunit beta	-0.522	3.64	0.727
Amide, Amidine, Amine, and Polyamine Degradation	G1FZ6-4979	ureA	urease subunit gamma	-0.265	4.518	0.569
Carbohydrates and Carboxylates Degradation	G1FZ6-3651	glpK	glycerol kinase	0.073	-5.718	-0.58
Carbohydrates and Carboxylates Degradation	G1FZ6-3648	PA3579	glycerol kinase	0.206	-1.886	-0.287
Carbohydrates and Carboxylates Degradation	G1FZ6-2391	PA2352	glycerophosphoryl diester phosphodiesterase	-0.83	5.063	0.324
Carbohydrates and Carboxylates Degradation	G1FZ6-350	glpQ	glycerophosphoryl diester phosphodiesterase	-0.984	-4.654	-0.996
Carbohydrates and Carboxylates Degradation	G1FZ6-3653	glpD	glycerol-3-phosphate dehydrogenase	-0.721	-1.658	-0.518
Carbohydrates and Carboxylates Degradation	G1FZ6-3077	PA3025	FAD-dependent glycerol-3-phosphate dehydrogenase	-0.322	3.679	-0.104
Carbohydrates and Carboxylates Degradation	G1FZ6-2382	mtlY	xylulose kinase			1.664
Carbohydrates and Carboxylates Degradation	G1FZ6-3615	algL	alginate lyase	0.179	3.656	-0.182
Carbohydrates and Carboxylates Degradation	G1FZ6-2300	PA2261	2-ketogluconate kinase	-0.549	-6.5	-1.147
Carbohydrates and Carboxylates Degradation	G1FZ6-2339	chiC	chitinase	0.569	-5.141	0.153
Carbohydrates and Carboxylates Degradation	G1FZ6-3057	nagZ	beta-hexosaminidase	-0.319	-1.909	-0.002
Carbohydrates and Carboxylates Degradation	G1FZ6-5580	wbpW	phosphomannose isomerase/mannose-1-phosphate guanylyl transferase	-0.582	-0.297	-0.156
Carbohydrates and Carboxylates Degradation	G1FZ6-3619	algA	bifunctional mannose-1-phosphate guanylyltransferase/mannose-6-phosphate isomerase	0.149	3.754	0.82
Carbohydrates and Carboxylates Degradation	G1FZ6-3629	fruK	1-phosphofructokinase	-0.047	-6.611	-1.487
Carbohydrates and Carboxylates Degradation	G1FZ6-2329	gcd	glucose dehydrogenase	0.61	-3.389	-0.261
Carbohydrates and Carboxylates Degradation	G1FZ6-4277	ppgL	gluconolactonase PpgL	-0.064	-1.715	0.17
Carbohydrates and Carboxylates Degradation	G1FZ6-2304	PA2265	gluconate dehydrogenase	-0.689	1.71	-0.808
Carbohydrates and Carboxylates Degradation	G1FZ6-3829	PA3758	N-acetylglucosamine-6-phosphate deacetylase	-0.413	-3.92	-0.075
Carbohydrates and Carboxylates Degradation	G1FZ6-3253	glk	glucokinase	-1.218	-5.529	-0.894
Carbohydrates and Carboxylates Degradation	G1FZ6-2453	treA	trehalase	0.313	-1.867	1.017
Carbohydrates and Carboxylates Degradation	G1FZ6-4843	acsB	acetyl-CoA synthetase	0.047	1.664	0.118
Carbohydrates and Carboxylates Degradation	G1FZ6-902	acsA	acetyl-CoA synthetase	-0.643	-2.784	-0.366
Carbohydrates and Carboxylates Degradation	G1FZ6-2360	PA2321	gluconokinase	-0.984	1.006	-1.115
Carbohydrates and Carboxylates Degradation	G1FZ6-451	gcdH	glutaryl-CoA dehydrogenase	-1.973	-0.141	-0.26
Carbohydrates and Carboxylates Degradation	G1FZ6-758	PA0745	enoyl-CoA hydratase	0.613	-2.853	-0.12
Carbohydrates and Carboxylates Degradation	G1FZ6-1265	PA1240	enoyl-CoA hydratase	1.501	4.972	1.66
Carbohydrates and Carboxylates Degradation	G1FZ6-1779	PA1748	enoyl-CoA hydratase	-0.447	2.27	0.456
Carbohydrates and Carboxylates Degradation	G1FZ6-1859	PA1821	enoyl-CoA hydratase	-0.475	-0.061	-0.093
Carbohydrates and Carboxylates Degradation	G1FZ6-2890	PA2841	enoyl-CoA hydratase	-0.765	-1.45	-0.056
Carbohydrates and Carboxylates Degradation	G1FZ6-3493	PA3426	enoyl-CoA hydratase	-0.115	1.362	0.116
Carbohydrates and Carboxylates Degradation	G1FZ6-3066	faoA	fatty acid oxidation complex subunit alpha	-0.372	-0.905	0.467
Carbohydrates and Carboxylates Degradation	G1FZ6-4898	PA4785	acetyl-CoA acetyltransferase	0.223	1.237	0.716
Carbohydrates and Carboxylates Degradation	G1FZ6-3658	PA3589	acetyl-CoA acetyltransferase			2.766
Carbohydrates and Carboxylates Degradation	G1FZ6-2039	atoB	acetyl-CoA acetyltransferase	0.321	-5.222	-0.239
Carbohydrates and Carboxylates Degradation	G1FZ6-1767	PA1736	acetyl-CoA acetyltransferase	-0.879	-0.334	0.915
Carbohydrates and Carboxylates Degradation	G1FZ6-1529	gcl	glyoxylate carboligase	0.008	4.242	0.475
Carbohydrates and Carboxylates Degradation	G1FZ6-5475	glcF	glycolate oxidase iron-sulfur subunit	0.771	2.14	-0.99
Carbohydrates and Carboxylates Degradation	G1FZ6-1527	PA1500	2-hydroxy-3-oxopropionate reductase	0.653	4.575	0.492
Carbohydrates and Carboxylates Degradation	G1FZ6-1526	PA1499	hypothetical protein	0.593		2.21
Carbohydrates and Carboxylates Degradation	G1FZ6-3539	PA3471	NAD-dependent malic enzyme	-0.228	0.367	0.164
Carbohydrates and Carboxylates Degradation	G1FZ6-2943	atuH	long-chain-acyl-CoA synthetase	0.364	2.761	0.365
Carbohydrates and Carboxylates Degradation	G1FZ6-3360	fadD1	long-chain-fatty-acid--CoA ligase	-0.524	-1.821	0.081
Carbohydrates and Carboxylates Degradation	G1FZ6-3361	fadD2	long-chain-fatty-acid--CoA ligase	0.031	0.309	0.503
Carbohydrates and Carboxylates Degradation	G1FZ6-3931	PA3860	acyl-CoA synthetase	-0.598	-1.51	0.053
Carbohydrates and Carboxylates Degradation	G1FZ6-3997	PA3924	long-chain-fatty-acid--CoA ligase	-0.083	-2.021	0.252
Carbohydrates and Carboxylates Degradation	G1FZ6-4271	PA4198	acyl-CoA synthetase	-0.097	1.976	-0.159
Carbohydrates and Carboxylates Degradation	G1FZ6-3636	PA3568	propionyl-CoA synthetase	-0.261	1.371	-0.075
Carbohydrates and Carboxylates Degradation	G1FZ6-809	prpC	methylcitrate synthase	0.632	-1.298	0.233
Carbohydrates and Carboxylates Degradation	G1FZ6-806	prpD	2-methylcitrate dehydratase	1.766	-1.783	0.236
Carbohydrates and Carboxylates Degradation	G1FZ6-810	prpB	2-methylisocitrate lyase	1.029	-3.087	0.167
Carbohydrates and Carboxylates Degradation	G1FZ6-1819	acnB	aconitate hydratase B	0.36	-1.237	0.09
Secondary Metabolite Degradation	G1FZ6-2941	atuF	geranyl-CoA carboxylase subunit alpha	0.021	2.863	0.215
Secondary Metabolite Degradation	G1FZ6-2938	atuC	geranyl-CoA carboxylase subunit beta	-0.167	3.927	0.58
Secondary Metabolite Degradation	G1FZ6-2049	liuE	3-hydroxy-3-isohexenylglutaryl-CoA/hydroxy- methylglutaryl-CoA lyase	0.196	-3.613	-0.085
Secondary Metabolite Degradation	G1FZ6-4843	acsB	acetyl-CoA synthetase	0.047	1.664	0.118
Secondary Metabolite Degradation	G1FZ6-902	acsA	acetyl-CoA synthetase	-0.643	-2.784	-0.366
Cofactor, Carrier, and Vitamin Degradation	G1FZ6-3019	fabG	3-oxoacyl-[acyl-carrier-protein] reductase FabG	-0.71	-2.287	-0.605
Cofactor, Carrier, and Vitamin Degradation	G1FZ6-2626	pqsH	2-heptyl-3-hydroxy-4(1H)-quinolone synthase	-0.574	-4.452	0.185
Alcohol Degradation	G1FZ6-3651	glpK	glycerol kinase	0.073	-5.718	-0.58
Alcohol Degradation	G1FZ6-3648	PA3579	glycerol kinase	0.206	-1.886	-0.287
Alcohol Degradation	G1FZ6-2391	PA2352	glycerophosphoryl diester phosphodiesterase	-0.83	5.063	0.324
Alcohol Degradation	G1FZ6-350	glpQ	glycerophosphoryl diester phosphodiesterase	-0.984	-4.654	-0.996
Alcohol Degradation	G1FZ6-3653	glpD	glycerol-3-phosphate dehydrogenase	-0.721	-1.658	-0.518
Alcohol Degradation	G1FZ6-3077	PA3025	FAD-dependent glycerol-3-phosphate dehydrogenase	-0.322	3.679	-0.104
Alcohol Degradation	G1FZ6-2382	mtlY	xylulose kinase			1.664
Aromatic Compound Degradation	G1FZ6-3699	adhC	alcohol dehydrogenase	0.141	-1.567	0.141
Aromatic Compound Degradation	G1FZ6-4290	phzS	hypothetical protein	-0.171	-5.062	-0.965
Aromatic Compound Degradation	G1FZ6-2505	gtdA	gentisate 1,2-dioxygenase	0.482	1.5	-0.098
Aromatic Compound Degradation	G1FZ6-2506	PA2471	hypothetical protein	0.47	2.8	0.657
Aromatic Compound Degradation	G1FZ6-3176	leuD	isopropylmalate isomerase small subunit	-0.476	0.339	0.324
Aromatic Compound Degradation	G1FZ6-2548	antB	anthranilate dioxygenase small subunit	-3.373	-3.767	1.634
Aromatic Compound Degradation	G1FZ6-2547	antA	anthranilate dioxygenase large subunit	-3.765	0.902	1.495
Aromatic Compound Degradation	G1FZ6-4163	hpaA	4-hydroxyphenylacetate 3-monooxygenase large subunit	0.801	-0.187	4.654
Aromatic Compound Degradation	G1FZ6-4197	hpcB	homoprotocatechuate 2,3-dioxygenase	-0.537	-0.277	2.759
Aromatic Compound Degradation	G1FZ6-4196	hpcC	5-carboxy-2-hydroxymuconate semialdehyde dehydrogenase	-0.614	2.614	3.625
Aromatic Compound Degradation	G1FZ6-4198	hpcD	5-carboxymethyl-2-hydroxymuconate isomerase	-0.235	4.851	3.09
Aromatic Compound Degradation	G1FZ6-4195	PA4122	hypothetical protein	-0.397	2.268	4.048
Aromatic Compound Degradation	G1FZ6-4200	hpcG	2-oxo-hepta-3-ene-1,7-dioic acid hydratase	-0.888	-1.194	1.284
Aromatic Compound Degradation	G1FZ6-4201	PA4128	2,4-dihydroxyhept-2-ene-1,7-dioic acid aldolase	-1.129	0.148	0.224
Aromatic Compound Degradation	G1FZ6-267	gabD	glutarate-semialdehyde dehydrogenase DavD	0.355	-2.459	0.079
Aromatic Compound Degradation	G1FZ6-230	pcaF	beta-ketoadipyl CoA thiolase	-2.123	2.508	2.012
Aromatic Compound Degradation	G1FZ6-3493	PA3426	enoyl-CoA hydratase	-0.115	1.362	0.116
Aromatic Compound Degradation	G1FZ6-3066	faoA	fatty acid oxidation complex subunit alpha	-0.372	-0.905	0.467
Aromatic Compound Degradation	G1FZ6-2890	PA2841	enoyl-CoA hydratase	-0.765	-1.45	-0.056
Aromatic Compound Degradation	G1FZ6-1859	PA1821	enoyl-CoA hydratase	-0.475	-0.061	-0.093
Aromatic Compound Degradation	G1FZ6-1779	PA1748	enoyl-CoA hydratase	-0.447	2.27	0.456
Aromatic Compound Degradation	G1FZ6-1265	PA1240	enoyl-CoA hydratase	1.501	4.972	1.66
Aromatic Compound Degradation	G1FZ6-758	PA0745	enoyl-CoA hydratase	0.613	-2.853	-0.12
Aromatic Compound Degradation	G1FZ6-2542	catA	catechol 1,2-dioxygenase	-5.3		1.847
Aromatic Compound Degradation	G1FZ6-2544	catB	muconate cycloisomerase I	-4.857		1.737
Aromatic Compound Degradation	G1FZ6-2543	catC	muconolactone delta-isomerase	-3.756		1.838
Aromatic Compound Degradation	G1FZ6-233	pcaD	3-oxoadipate enol-lactonase	-0.005	0.224	1.533
Aromatic Compound Degradation	G1FZ6-5538	gbcB	protein GbcB	0.181	4.666	0.099
Aromatic Compound Degradation	G1FZ6-155	pcaH	protocatechuate 3,4-dioxygenase subunit beta	-0.678	4.494	0.465
Aromatic Compound Degradation	G1FZ6-232	pcaB	3-carboxy-cis,cis-muconate cycloisomerase	-0.269	2.242	0.944
Aromatic Compound Degradation	G1FZ6-234	pcaC	4-carboxymuconolactone decarboxylase	-0.243	3.704	1.605
Aromatic Compound Degradation	G1FZ6-144	PA0142	8-oxoguanine deaminase	0.479	-1.598	0.175
Aromatic Compound Degradation	G1FZ6-441	codA	cytosine deaminase	-0.123	1.098	0.234
Aromatic Compound Degradation	G1FZ6-3230	PA3170	N-ethylammeline chlorohydrolase	0.172	-3.33	-0.165
Aromatic Compound Degradation	G1FZ6-2405	PA2366	uricase	0.796	-1.688	0.456
Aromatic Compound Degradation	G1FZ6-1543	PA1516	hypothetical protein	-0.984		0.109
Aromatic Compound Degradation	G1FZ6-1545	PA1518	5-hydroxyisourate hydrolase	0.235	-3.971	0.448
Aromatic Compound Degradation	G1FZ6-5019	vanB	vanillate O-demethylase	0.708	5.696	0.611
Aromatic Compound Degradation	G1FZ6-5018	vanA	vanillate O-demethylase oxygenase	0.143	4.257	0.915
Other Degradation	G1FZ6-4427	PA4342	amidase	0.424	6.86	0.922
Other Degradation	G1FZ6-4236	PA4163	amidase	0.088	-1.923	0.131
Other Degradation	G1FZ6-3430	amiE	acylamide amidohydrolase	0.372	-2.96	-0.255
Other Degradation	G1FZ6-715	PA0704	amidase	0.233	-0.763	0.085
Other Degradation	G1FZ6-204	PA0202	amidase	5.583	0.047	0.663
Other Degradation	G1FZ6-134	PA0132	beta alanine--pyruvate transaminase	-1.097	0.269	-0.071
Other Degradation	G1FZ6-3638	mmsA	methylmalonate-semialdehyde dehydrogenase	0.659	-4.019	0.104
Other Degradation	G1FZ6-5425	dadA	D-amino acid dehydrogenase small subunit	2.059	-6.491	0.548
Other Degradation	G1FZ6-3933	dauB	NAD(P)H-dependent anabolic L-arginine dehydrogenase DauB	-0.069	-0.8	0.012
Other Degradation	G1FZ6-3421	dsdA	D-serine dehydratase	-0.25	-1.472	0.095
Other Degradation	G1FZ6-5289	arcB	ornithine carbamoyltransferase	-1.273	-3.044	-0.347
Other Degradation	G1FZ6-3605	argF	ornithine carbamoyltransferase	-0.714	-0.297	-0.313
Other Degradation	G1FZ6-5290	arcC	carbamate kinase	-0.761	-1.624	-0.304
Other Degradation	G1FZ6-5471	PA5349	rubredoxin reductase	0.302	-1.72	0.132
Other Degradation	G1FZ6-1552	alkB2	alkane-1 monooxygenase	0.368	0.63	0.055
Other Degradation	G1FZ6-2611	alkB1	alkane-1 monooxygenase	0.015	2.299	0.119
Other Degradation	G1FZ6-4172	PA4100	dehydrogenase	1.234	3.887	4.578
Other Degradation	G1FZ6-5013	PA4899	aldehyde dehydrogenase	0.413	0.145	1.439
Other Degradation	G1FZ6-2943	atuH	long-chain-acyl-CoA synthetase	0.364	2.761	0.365
Other Degradation	G1FZ6-3360	fadD1	long-chain-fatty-acid--CoA ligase	-0.524	-1.821	0.081
Other Degradation	G1FZ6-3361	fadD2	long-chain-fatty-acid--CoA ligase	0.031	0.309	0.503
Other Degradation	G1FZ6-3931	PA3860	acyl-CoA synthetase	-0.598	-1.51	0.053
Other Degradation	G1FZ6-3997	PA3924	long-chain-fatty-acid--CoA ligase	-0.083	-2.021	0.252
Other Degradation	G1FZ6-4271	PA4198	acyl-CoA synthetase	-0.097	1.976	-0.159

## Sheet: Energy Metabolism
Category	Locus tag	Gene	Product	Log2FC Single-IR vs IRp	Log2FC Mixed-IR vs Single-IR	Log2FC Mixed-IRp vs IRp
Glycolysis	G1FZ6-4414	pykA	pyruvate kinase	0.04	-3.48	0.121
Glycolysis	G1FZ6-3705	eno	enolase	-0.318	6.836	0.017
Glycolysis	G1FZ6-5246	pgm	2,3-bisphosphoglycerate-independent phosphoglycerate mutase	0.281	-0.926	-0.09
Glycolysis	G1FZ6-558	pgk	phosphoglycerate kinase	-0.036	-1.132	0.325
Glycolysis	G1FZ6-3053	PA3001	glyceraldehyde-3-phosphate dehydrogenase	-0.175	-1.774	-0.209
Glycolysis	G1FZ6-4860	tpiA	triosephosphate isomerase	-0.392	-1.755	-0.248
Glycolysis	G1FZ6-561	fda	fructose-1,6-bisphosphate aldolase	-0.055	-2.246	0.058
Glycolysis	G1FZ6-1801	ppsA	phosphoenolpyruvate synthase	-0.232	-2.157	-0.035
Glycolysis	G1FZ6-5225	fbp	fructose-1,6-bisphosphatase	0.048	-3.806	-0.01
Glycolysis	G1FZ6-4842	pgi	glucose-6-phosphate isomerase	0.199	-1.705	-0.02
TCA cycle	G1FZ6-1615	sucA	2-oxoglutarate dehydrogenase subunit E1	-0.148	-1.431	0.069
TCA cycle	G1FZ6-4943	lpd3	dihydrolipoamide dehydrogenase	-0.468	0.431	-0.091
TCA cycle	G1FZ6-4736	mqoB	malate:quinone oxidoreductase	0.413	0.147	0.03
TCA cycle	G1FZ6-3520	mqoA	malate:quinone oxidoreductase	0.754	-3.541	-0.862
TCA cycle	G1FZ6-1614	sdhB	succinate dehydrogenase iron-sulfur subunit	-0.446	-1.157	-0.004
TCA cycle	G1FZ6-1612	sdhD	succinate dehydrogenase subunit D	-0.594	-2.654	-0.182
TCA cycle	G1FZ6-1611	sdhC	succinate dehydrogenase subunit C	-0.499	-1.771	-0.09
TCA cycle	G1FZ6-4559	fumC1	fumarate hydratase	2.486	-3.723	0.223
TCA cycle	G1FZ6-869	fumC2	fumarate hydratase	0.255	-4.191	0.25
TCA cycle	G1FZ6-4418	PA4333	fumarase	-0.298	0.376	-0.084
TCA cycle	G1FZ6-1610	gltA	citrate synthase	0.139	-1.508	0.127
TCA cycle	G1FZ6-1819	acnB	aconitate hydratase B	0.36	-1.237	0.09
TCA cycle	G1FZ6-1591	acnA	aconitate hydratase	-1.404	-1.564	-0.049
TCA cycle	G1FZ6-4682	gdhA	glutamate dehydrogenase	-0.252	-4.304	-0.178
TCA cycle	G1FZ6-5152	gltB	glutamate synthase subunit alpha	-0.624	-2.079	-0.28
TCA cycle	G1FZ6-5151	gltD	glutamate synthase subunit beta	-0.607	0.063	-0.23
TCA cycle	G1FZ6-3757	ppc	phosphoenolpyruvate carboxylase	0.022	-1.253	0.216
TCA cycle	G1FZ6-3199	PA3139	aspartate aminotransferase	-0.228	-0.306	-0.273
TCA cycle	G1FZ6-1619	sucD	succinyl-CoA ligase subunit alpha	-0.156	-4.527	-0.156
TCA cycle	G1FZ6-1618	sucC	succinyl-CoA ligase subunit beta	-0.134	-3.484	-0.131
TCA cycle	G1FZ6-1613	sdhA	succinate dehydrogenase flavoprotein subunit	-0.552	-1.878	-0.087
Pentose Phosphate Pathway	G1FZ6-2843	tal	transaldolase B	0.299	-1.146	0.247
Pentose Phosphate Pathway	G1FZ6-554	tktA	transketolase	-0.172	-3.684	-0.088
Pentose Phosphate Pathway	G1FZ6-614	rpe	ribulose-phosphate 3-epimerase	-0.116	-6.469	-0.057
Fermentation	G1FZ6-850	ackA	acetate kinase	-1.046	-0.072	-0.374
Fermentation	G1FZ6-849	pta	phosphate acetyltransferase	-0.472	-1.554	-0.026
Aerobic Respiration	G1FZ6-3077	PA3025	FAD-dependent glycerol-3-phosphate dehydrogenase	-0.322	3.679	-0.104
Aerobic Respiration	G1FZ6-3653	glpD	glycerol-3-phosphate dehydrogenase	-0.721	-1.658	-0.518
Aerobic Respiration	G1FZ6-1345	cyoD	cytochrome o ubiquinol oxidase subunit IV	2.536	-5.249	-0.191
Aerobic Respiration	G1FZ6-1344	cyoC	cytochrome o ubiquinol oxidase subunit III	2.794	-1.851	0.141
Aerobic Respiration	G1FZ6-1343	cyoB	cytochrome o ubiquinol oxidase subunit I	2.339	4.375	1.416
Aerobic Respiration	G1FZ6-1342	cyoA	cytochrome o ubiquinol oxidase subunit II	2.428	-1.327	0.062
Aerobic Respiration	G1FZ6-2681	nuoF	NADH dehydrogenase I subunit F	-0.601	-4.746	0.064
Aerobic Respiration	G1FZ6-795	putA	bifunctional proline dehydrogenase/pyrroline-5-carboxylate dehydrogenase	-0.399	0.843	0.8
Aerobic Respiration	G1FZ6-1613	sdhA	succinate dehydrogenase flavoprotein subunit	-0.552	-1.878	-0.087
Aerobic Respiration	G1FZ6-1611	sdhC	succinate dehydrogenase subunit C	-0.499	-1.771	-0.09
Aerobic Respiration	G1FZ6-1612	sdhD	succinate dehydrogenase subunit D	-0.594	-2.654	-0.182
Aerobic Respiration	G1FZ6-1614	sdhB	succinate dehydrogenase iron-sulfur subunit	-0.446	-1.157	-0.004
Other Energy	G1FZ6-1616	sucB	2-oxoglutarate dehydrogenase complex dihydrolipoyllysine-residue succinyltransferase	-0.246	-1.707	0.096
Other Energy	G1FZ6-1617	lpdG	2-oxoglutarate dehydrogenase complex dihydrolipoyl dehydrogenase	-0.223	-2.71	-0.016
Other Energy	G1FZ6-2289	lpdV	branched-chain alpha-keto acid dehydrogenase complex dihydrolipoyl dehydrogenase	-0.928	-2.399	-0.288
Other Energy	G1FZ6-4943	lpd3	dihydrolipoamide dehydrogenase	-0.468	0.431	-0.091
Other Energy	G1FZ6-1615	sucA	2-oxoglutarate dehydrogenase subunit E1	-0.148	-1.431	0.069
Other Energy	G1FZ6-4225	PA4152	branched-chain alpha-keto acid dehydrogenase subunit E2	0.582	3.098	4.835
Other Energy	G1FZ6-3482	PA3415	branched-chain alpha-keto acid dehydrogenase subunit E2	-1.922	-2.1	-0.438
Other Energy	G1FZ6-2287	bkdA2	2-oxoisovalerate dehydrogenase subunit beta	-1.149	-2.468	-0.234
Other Energy	G1FZ6-2286	bkdA1	2-oxoisovalerate dehydrogenase subunit alpha	-1.285	0.089	-0.287
Other Energy	G1FZ6-3254	edd	phosphogluconate dehydratase	-1.045	-3.614	-0.89
Other Energy	G1FZ6-3241	PA3181	2-dehydro-3-deoxy-phosphogluconate aldolase	-0.851	-3.867	-1.036
Other Energy	G1FZ6-487	glcB	malate synthase G	0.779	-2.663	0.058
Other Energy	G1FZ6-1610	gltA	citrate synthase	0.139	-1.508	0.127
Other Energy	G1FZ6-1819	acnB	aconitate hydratase B	0.36	-1.237	0.09
Other Energy	G1FZ6-1591	acnA	aconitate hydratase	-1.404	-1.564	-0.049
Other Energy	G1FZ6-2674	aceA	isocitrate lyase	1.316	0.332	0.204
Other Energy	G1FZ6-499	PA0494	acetyl-CoA carboxylase biotin carboxylase subunit	-0.489	0.2	-0.432
Other Energy	G1FZ6-4962	accC	acetyl-CoA carboxylase biotin carboxylase subunit	-0.483	-0.298	-0.357
Other Energy	G1FZ6-5563	PA5436	acetyl-CoA carboxylase subunit alpha	-0.387	0.373	0.045
Other Energy	G1FZ6-3709	accA	acetyl-CoA carboxylase carboxyltransferase subunit alpha	-0.273	-1.281	-0.217
Other Energy	G1FZ6-3168	accD	acetyl-CoA carboxylase carboxyltransferase subunit beta	-0.389	-4.996	-0.46

## Sheet: Regulation Sigma Factors
Category	Locus tag	Gene	Product	Log2FC Single-IR vs IRp	Log2FC Mixed-IR vs Single-IR	Log2FC Mixed-IRp vs IRp
Sigma Factors	G1FZ6-3692	rpoS	RNA polymerase sigma factor RpoS	-0.239	-4.195	0.301
Sigma Factors	G1FZ6-583	rpoD	RNA polymerase sigma factor RpoD	-0.032	-2.851	-0.105
Sigma Factors	G1FZ6-2946	PA2896	RNA polymerase sigma factor	0.154	2.118	0.327
Sigma Factors	G1FZ6-477	PA0472	RNA polymerase sigma factor	2.665	-3.12	0.012
Sigma Factors	G1FZ6-5010	PA4896	RNA polymerase sigma factor	3.318	-3.447	-0.054
Sigma Factors	G1FZ6-775	algU	RNA polymerase sigma factor AlgU	-0.141	-1.162	-0.344
Sigma Factors	G1FZ6-380	rpoH	RNA polymerase sigma factor RpoH	0.229	-1.801	-0.161
Sigma Factors	G1FZ6-2088	PA2050	RNA polymerase sigma factor	1.854	2.778
Sigma Factors	G1FZ6-2425	fpvI	RNA polymerase sigma factor	0.267	-2.989	0.072
Sigma Factors	G1FZ6-2131	PA2093	RNA polymerase sigma factor	0.943	-0.116
Sigma Factors	G1FZ6-1807	sigX	RNA polymerase sigma factor SigX	-0.384	-4.373	-0.414
Sigma Factors	G1FZ6-3972	PA3899	RNA polymerase sigma factor	2.807	-7.493	-0.385

## Sheet: Stimulus Response
Category	Locus tag	Gene	Product	Log2FC Single-IR vs IRp	Log2FC Mixed-IR vs Single-IR	Log2FC Mixed-IRp vs IRp
Proteins Involved in Response to Starvation	G1FZ6-435	PA0431	hypothetical protein	0.5	-0.652	0.193
Proteins Involved in Response to Starvation	G1FZ6-5460	spoT	guanosine-3',5'-bis(diphosphate) 3'-pyrophosphohydrolase	-0.086	-1.46	-0.121
[truncated: 497 more rows]

## Sheet: Virulence
Category	Locus tag	Gene	Product	Log2FC Single-IR vs IRp	Log2FC Mixed-IR vs Single-IR	Log2FC Mixed-IRp vs IRp
[truncated: 364 more rows]

[truncated: 1 more sheets: Other]
