# Supplementary material for: Enterococcus faecalis alters antibiotic susceptibility in Pseudomonas aeruginosa mixed-species biofilms
Source: J Bacteriol. 2026 Apr 30;208(5):e00548-25. doi: 10.1128/jb.00548-25 (PMC13192264; doi:10.1128/jb.00548-25)
Supplement: Table S9 — Raw CFU/mL macrocolony values used for generating Fig. 1B-E, Fig. 2B-D, Fig. 4B-E, and Fig. S1 Part 1 and Part 2, as well as z-scores for Fig. 4A. [file jb.00548-25-s0007.xlsx]

## Sheet: 1B
Biological Replicate	Time	Condition	Concentration	Ef	Ef (Pa)	Pa (Single)	Pa (Mixed, Ef)	22D Concentration
1	24h	Growth	NA	1600000000	3.23333e+08	8.66667e+08	1.73333e+09	0 mM
2	24h	Growth	NA	1400000000	480000000	1300000000	2650000000	0 mM
3	24h	Growth	NA	1500000000	355000000	1200000000	1800000000	0 mM
1	24h	Growth	NA	6.63333e+08	1300000000	5.56667e+08	666667	2 mM
2	24h	Growth	NA	540000000	1550000000	230000000	4650000	2 mM
3	24h	Growth	NA	475000000	1100000000	260000000	4050000	2 mM
4	24h	Growth	NA	735000000	950000000	96000000	1650000	2 mM
5	24h	Growth	NA	480000000	1200000000	155000000	200000	2 mM
1	24h	Growth	NA	4.46667e+08	340000000	86700000	4670	3 mM
2	24h	Growth	NA	230000000	670000000	70000000	22000	3 mM
3	24h	Growth	NA	475000000	625000000	150000000	26000	3 mM
4	24h	Growth	NA	370000000	835000000	125000000	33500	3 mM
5	24h	Growth	NA	750000000	925000000	155000000	23000	3 mM

## Sheet: 1C, 1E, 4B-E, S1
Replicate	Condition	Ef	Ef (Pa)	Ef (Pa ΔarnT)	Ef (Pa ΔmfsC)	Ef (Pa ΔsiaD)	Ef (Pa ΔpmrA)	Pa (Single)	Pa ΔarnT (Single)	Pa ΔmfsC (Single)	Pa ΔsiaD (Single)	Pa ΔpmrA (Single)	Pa (Mixed, Ef)	Pa ΔarnT (Mixed, Ef)	Pa ΔmfsC (Mixed, Ef)	Pa ΔsiaD (Mixed, Ef)	Pa ΔpmrA (Mixed, Ef)
1	PBS	1600000000	1800000000	1000000000	600000000	600000000	1000000000	2200000000	1800000000	4500000000	2000000000	1500000000	600	600	1600	1200	400
2	PBS	1600000000	1600000000	2000000000	2400000000	1600000000	1400000000	2400000000	1600000000	1200000000	1200000000	2100000000	600	2600	1600	400	800
3	PBS	1200000000	800000000	800000000	1600000000	1000000000	400000000	2600000000	1800000000	2200000000	1600000000	1600000000	400	1400	2200	800	2000
		1.46667e+09	1400000000	1.26667e+09	1.53333e+09	1.06667e+09	9.33333e+08	2400000000	1.73333e+09	2.63333e+09	1600000000	1.73333e+09	533.333	1533.33	1800	800	1066.67
1	Ampicillin (50 mg/mL)	3800000000	800000000	1000000000	60000000	80000000	39000000	12000000	12000000	80000000	4000000	10000000	466667	200	200	200	200
2	Ampicillin (50 mg/mL)	4600000000	800000000	1400000000	200000000	120000000	82000000	33000000	14000000	20000000	200000000	140000000	5066.67	200	200	200	400
3	Ampicillin (50 mg/mL)	3800000000	600000000	1000000000	260000000	40000000	98000000	15000000	6000000	120000000	1.06667e+07	16000000	2733.33	200	200	200	200
1	Ampicillin (50 mg/mL)	2.59091	0.571429	0.789474	0.0391304	0.075	0.0417857	0.005	0.00692308	0.0303797	0.0025	0.00576923	875	0.130435	0.111111	0.25	0.1875
2	Ampicillin (50 mg/mL)	3.13636	0.571429	1.10526	0.130435	0.1125	0.0878571	0.01375	0.00807692	0.00759494	0.125	0.0807692	9.5	0.130435	0.111111	0.25	0.375
3	Ampicillin (50 mg/mL)	2.59091	0.428571	0.789474	0.169565	0.0375	0.105	0.00625	0.00346154	0.0455696	0.00666667	0.00923077	5.125	0.130435	0.111111	0.25	0.1875
1	Cefepime (1 mg/mL)	350000000	460000000	100000000	80000000	60000000	100000000	100000000	200	48000000	1.82667e+09	210000000	200	200	200	200	200
2	Cefepime (1 mg/mL)	540000000	630000000	1600000000	60000000	120000000	40000000	60000000	300000000	32000000	1260000000	180000000	200	200	200	200	1200
3	Cefepime (1 mg/mL)	480000000	310000000	160000000	20000000	100000000	80000000	40000000	80000000	36000000	8.66667e+08	260000000	200	200	200	200	200
1	Cefepime (1 mg/mL)	0.238636	0.328571	0.0789474	0.0521739	0.05625	0.107143	0.0416667	1.15385e-07	0.0182278	1.14167	0.121154	0.375	0.130435	0.111111	0.25	0.1875
2	Cefepime (1 mg/mL)	0.368182	0.45	1.26316	0.0391304	0.1125	0.0428571	0.025	0.173077	0.0121519	0.7875	0.103846	0.375	0.130435	0.111111	0.25	1.125
3	Cefepime (1 mg/mL)	0.327273	0.221429	0.126316	0.0130435	0.09375	0.0857143	0.0166667	0.0461538	0.0136709	0.541667	0.15	0.375	0.130435	0.111111	0.25	0.1875
1	Ciprofloxacin (1 mg/mL)	390000000	850000000	600000000	600000000	800000000	1000000000	1000	800	1600	1400	1800	200	200	200	200	200
2	Ciprofloxacin (1 mg/mL)	380000000	460000000	400000000	400000000	600000000	400000000	600	1000	1200	1000	1000	200	200	200	200	200
3	Ciprofloxacin (1 mg/mL)	330000000	3830000000	400000000	600000000	400000000	600000000	400	600	400	1000	600	800	200	200	200	200
1	Ciprofloxacin (1 mg/mL)	0.265909	0.607143	0.473684	0.391304	0.75	1.07143	4.16667e-07	4.61538e-07	6.07595e-07	8.75e-07	1.03846e-06	0.375	0.130435	0.111111	0.25	0.1875
2	Ciprofloxacin (1 mg/mL)	0.259091	0.328571	0.315789	0.26087	0.5625	0.428571	2.5e-07	5.76923e-07	4.55696e-07	6.25e-07	5.76923e-07	0.375	0.130435	0.111111	0.25	0.1875
3	Ciprofloxacin (1 mg/mL)	0.225	2.73571	0.315789	0.391304	0.375	0.642857	1.66667e-07	3.46154e-07	1.51899e-07	6.25e-07	3.46154e-07	1.5	0.130435	0.111111	0.25	0.1875
1	Colistin (10 µg/mL)	2600000000	1000000000	1200000000	1400000000	1200000000	1200000000	800000000	1600000000	1600000000	600000000	600000000	200	200	200	200	200
2	Colistin (10 µg/mL)	3100000000	800000000	800000000	1800000000	1400000000	1800000000	1000000000	1600000000	2000000000	1000000000	1000000000	200	200	200	200	200
3	Colistin (10 µg/mL)	1000000000	800000000	1800000000	2400000000	1600000000	1200000000	1000000000	1200000000	1300000000	800000000	600000000	200	200	200	200	200
1	Colistin (10 µg/mL)	1.77273	0.714286	0.947368	0.913043	1.125	1.28571	0.333333	0.923077	0.607595	0.375	0.346154	0.375	0.130435	0.111111	0.25	0.1875
2	Colistin (10 µg/mL)	2.11364	0.571429	0.631579	1.17391	1.3125	1.92857	0.416667	0.923077	0.759494	0.625	0.576923	0.375	0.130435	0.111111	0.25	0.1875
3	Colistin (10 µg/mL)	0.681818	0.571429	1.42105	1.56522	1.5	1.28571	0.416667	0.692308	0.493671	0.5	0.346154	0.375	0.130435	0.111111	0.25	0.1875
Replicate	Condition	Ef	Ef (Pa)	Pa (Single)	Pa (Mixed, Ef)
1	PBS	1800000000	1000000000	400000000	3800
2	PBS	1600000000	2000000000	400000000	3600
3	PBS	1400000000	2000000000	400000000	4000
4	PBS	1000000000	2400000000	1200000000	4000
		1450000000	1850000000	600000000	3850
1	Ampicillin (50 mg/mL)	200000000	1400000000	200	22000
2	Ampicillin (50 mg/mL)	800000000	1600000000	80000000	10000
3	Ampicillin (50 mg/mL)	1000000000	2200000000	200	8000
4	Ampicillin (50 mg/mL)	1000000000	1400000000	60000000	16000
1	Ampicillin (50 mg/mL)	0.137931	0.756757	3.33333e-07	5.71429
2	Ampicillin (50 mg/mL)	0.551724	0.864865	0.133333	2.5974
4	Ampicillin (50 mg/mL)	0.689655	1.18919	3.33333e-07	2.07792
3	Ampicillin (50 mg/mL)	0.689655	0.756757	0.1	4.15584
1	Cefepime (1 mg/mL)	600000000	1800000000	10000000	6000
2	Cefepime (1 mg/mL)	200000000	1200000000	6000000	4800
3	Cefepime (1 mg/mL)	200000000	800000000	12000000	5600
4	Cefepime (1 mg/mL)	200000000	1800000000	14000000	5800
1	Cefepime (1 mg/mL)	0.413793	0.972973	0.0166667	1.55844
2	Cefepime (1 mg/mL)	0.137931	0.648649	0.01	1.24675
3	Cefepime (1 mg/mL)	0.137931	0.432432	0.02	1.45455
4	Cefepime (1 mg/mL)	0.137931	0.972973	0.0233333	1.50649
1	Ciprofloxacin (1 mg/mL)	800000000	1400000000	200	6000
2	Ciprofloxacin (1 mg/mL)	660000000	1400000000	200	4000
3	Ciprofloxacin (1 mg/mL)	400000000	2200000000	200	6000
4	Ciprofloxacin (1 mg/mL)	600000000	1600000000	200	6000
1	Ciprofloxacin (1 mg/mL)	0.551724	0.756757	3.33333e-07	1.55844
2	Ciprofloxacin (1 mg/mL)	0.455172	0.756757	3.33333e-07	1.03896
3	Ciprofloxacin (1 mg/mL)	0.275862	1.18919	3.33333e-07	1.55844
4	Ciprofloxacin (1 mg/mL)	0.413793	0.864865	3.33333e-07	1.55844
Replicate	Condition	Ef	Ef (Pa)	Ef (Pa ΔarnT)	Pa (Single)	Pa ΔarnT (Single)	Pa (Mixed, Ef)	Pa ΔarnT (Mixed, Ef)
1-1	PBS	1200000000	1600000000	2600000000	2200000000	3400000000	10000	8000
1-2	PBS	1800000000	1000000000	2000000000	3000000000	2000000000	6000	6000
1-3	PBS	2200000000	200000000	2200000000	1800000000	2400000000	10000	2000
		1.73333e+09	9.33333e+08	2.26667e+09	2.33333e+09	2600000000	8666.67	5333.33
1-1	Cefepime (1 mg/mL)	600000000	600000000	1800000000	400000000	200000000	6000	3600
1-2	Cefepime (1 mg/mL)	400000000	1200000000	1200000000	800000000	1400000000	4000	1000
1-3	Cefepime (1 mg/mL)	400000000	1200000000	1000000000	800000000	400000000	4000	4000
		4.66667e+08	1000000000	1.33333e+09	6.66667e+08	6.66667e+08	4666.67	2866.67
1 (dArnT #3)	Cefepime (1 mg/mL)	0.269231	1.07143	0.588235	0.285714	0.25641	0.538462	0.5375
Replicate	Condition	Ef	Ef (Pa)	Ef (Pa ΔarnT)	Pa (Single)	Pa ΔarnT (Single)	Pa (Mixed, Ef)	Pa ΔarnT (Mixed, Ef)
1-1	PBS	1400000000	2200000000	2000000000	4000000000	2800000000	2000	6000
1-2	PBS	1400000000	1600000000	2200000000	3000000000	3400000000	6000	6000
1-3	PBS	2200000000	1800000000	1200000000		2800000000	4000	8000
		1.66667e+09	1.86667e+09	1800000000	3500000000	3000000000	4000	6666.67
1-1	Ampicillin (50 mg/mL)	1000000000	800000000	800000000	240000000	14000000	12000	6000
1-2	Ampicillin (50 mg/mL)	400000000	1400000000	800000000	20000000	20000000	12000	6000
1-3	Ampicillin (50 mg/mL)	400000000	600000000	1200000000	26000000	18000000	6000	12000
		600000000	9.33333e+08	9.33333e+08	9.53333e+07	1.73333e+07	10000	8000
1 (dArnT #6)	Ampicillin (50 mg/mL)	0.36	0.5	0.518519	0.0272381	0.00577778	2.5	1.2
1-1	Cefepime (1 mg/mL)	1000000000	600000000	1200000000	600000000	1200000000	3400	1800
1-2	Cefepime (1 mg/mL)	1400000000	1600000000	1000000000	600000000	1000000000	3400	2000
1-3	Cefepime (1 mg/mL)	600000000	1000000000	1600000000	1000000000	1600000000	3400	1400
		1000000000	1.06667e+09	1.26667e+09	7.33333e+08	1.26667e+09	3400	1733.33
1 (dArnT #6)	Cefepime (1 mg/mL)	0.681818	0.571429	0.703704	0.209524	0.422222	0.85	0.26
Replicate	Condition	Ef	Ef (Pa)	Pa (Single)	Pa (Mixed, Ef)
1	PBS	3400000000	2800000000	2200000000	60000
2	PBS	2600000000	4000000000	2200000000	180000
3	PBS	2800000000	4200000000	1600000000	40000
		2.93333e+09	3.66667e+09	2000000000	93333.3
1	Colistin (10 µg/mL)	2800000000	4000000000	2200000	200
2	Colistin (10 µg/mL)	2200000000	2000000000	2600000	200
3	Colistin (10 µg/mL)	4200000000	4000000000	1400000	200
1	Colistin (10 µg/mL)	0.954545	1.09091	0.0011	0.00214286
2	Colistin (10 µg/mL)	0.75	0.545455	0.0013	0.00214286
3	Colistin (10 µg/mL)	1.43182	1.09091	0.0007	0.00214286
Replicate	Condition	Ef (Pa)	Pa (Single)	Pa (Mixed, Ef)
1	PBS	1800000000	2800000000	1400
2	PBS	2600000000	3600000000	1000
3	PBS	2800000000	3000000000	600
		2400000000	3.13333e+09	1000
1	Cefepime (1 mg/mL)	2200000000	210000000	1600
2	Cefepime (1 mg/mL)	1200000000	140000	2000
3	Cefepime (1 mg/mL)	1000000000	4200000	1800
1	Cefepime (1 mg/mL)	0.916667	0.0670213	1.6
2	Cefepime (1 mg/mL)	0.5	4.46809e-05	2
3	Cefepime (1 mg/mL)	0.416667	0.00134043	1.8
1	PBS + 17 mM Lactic Acid		2500000000
2	PBS + 17 mM Lactic Acid		110000000
3	PBS + 17 mM Lactic Acid		2000000
			8.70667e+08
1	Cefepime (1 mg/mL) + 17 mM Lactic Acid		8000
2	Cefepime (1 mg/mL) + 17 mM Lactic Acid		6000
3	Cefepime (1 mg/mL) + 17 mM Lactic Acid		8000
1	Cefepime (1 mg/mL) + 17 mM Lactic Acid		9.18836e-06
2	Cefepime (1 mg/mL) + 17 mM Lactic Acid		6.89127e-06
3	Cefepime (1 mg/mL) + 17 mM Lactic Acid		9.18836e-06
Grubbs' test, Extreme Studentized Deviate outlier, removed from plotting and calculations.

## Sheet: 1D
Biological Replicate	Time	Condition	Concentration	Ef	Ef (Pa)	Pa (Single)	Pa (Mixed, Ef)	22D Concentration
1	24h	Growth: LA Assay	0 mM LA	400000000	1800000000	330000000	4000	3 mM
2	24h	Growth: LA Assay	0 mM LA	800000000	800000000	190000000	7400	3 mM
3	24h	Growth: LA Assay	0 mM LA	200000000	1200000000	170000000	2000	3 mM
1	24h	Growth: LA Assay	0 mM LA	600000000	1400000000	90000000	8000	3 mM
2	24h	Growth: LA Assay	0 mM LA	800000000	800000000	120000000	14000	3 mM
3	24h	Growth: LA Assay	0 mM LA	240000000	1200000000	130000000	12000	3 mM
1	24h	Growth: LA Assay	17 mM LA	40000000	120000000	29000	200	3 mM
2	24h	Growth: LA Assay	17 mM LA	80000000	60000000	37000	200	3 mM
3	24h	Growth: LA Assay	17 mM LA	20000000	120000000	26000	200	3 mM
1	24h	Growth: LA Assay	34 mM LA	80000	600000	200	200	3 mM
2	24h	Growth: LA Assay	34 mM LA	180000	200000	200	200	3 mM
3	24h	Growth: LA Assay	34 mM LA	100000	200000	200	200	3 mM
1	24h	Growth: LA Assay	67 mM LA	200	200	200	200	3 mM
2	24h	Growth: LA Assay	67 mM LA	200	200	200	200	3 mM
3	24h	Growth: LA Assay	67 mM LA	200	200	200	200	3 mM
1	24h	Growth: LA Assay	314 mM LA	200	200	200	200	3 mM
2	24h	Growth: LA Assay	314 mM LA	200	200	200	200	3 mM
3	24h	Growth: LA Assay	314 mM LA	200	200	200	200	3 mM

## Sheet: 2
CFU Results for 24h Growth in Macrocolony								24h Growth in Macrocolony
Biological Replicate	Time	Condition	Ef	Ef (Pa)	Pa (Single)	Pa (Mixed, Ef)		Biological Replicate	Time	Condition	Ef	Ef (Pa)	Pa (Single)	Pa (Mixed, Ef)
1	24h	Growth (3 mM 22D; TSBG)	1600000000	1000000000	1200000000	400000		1	24h	Growth (3 mM 22D; TSBG)	1600000000	1000000000	1200000000	400000
2	24h	Growth (3 mM 22D; TSBG)	1800000000	1400000000	1000000000	200000		2	24h	Growth (3 mM 22D; TSBG)	1800000000	1400000000	1000000000	200000
3	24h	Growth (3 mM 22D; TSBG)	1600000000	1200000000	800000000	200000		3	24h	Growth (3 mM 22D; TSBG)	1600000000	1200000000	800000000	200000
Average			1.66667e+09	1200000000	1000000000	266667		Average			1.66667e+09	1200000000	1000000000	266667
CFU Results for 24h Macrocolony overlaid with 1 mL PBS and Incubated for 24h								CFU Results for 24h Macrocolony overlaid with 1 mL Ampicillin (50 mg/mL in PBS) and Incubated for 24h
Replicate	Condition	Condition	Ef (Single)	Ef (Mixed, Pa)	Pa (Single)	Pa (Mixed, Ef)		Replicate	Condition	Condition	Ef (Single)	Ef (Mixed, Pa)	Pa (Single)	Pa (Mixed, Ef)
1	PBS Supernatant	Abx Macrocolony (3 mM 22D; TSBG)	18000000	160000000	200000000	200000		1	Ampicillin (50 mg/mL) Supernatant	Abx Macrocolony (3 mM 22D; TSBG)	120000	7.93333e+08	100000000	40000
2	PBS Supernatant	Abx Macrocolony (3 mM 22D; TSBG)	4000000	120000000	200000000	140000		2	Ampicillin (50 mg/mL) Supernatant	Abx Macrocolony (3 mM 22D; TSBG)	2800000	690000000	60000000	100000
3	PBS Supernatant	Abx Macrocolony (3 mM 22D; TSBG)	30000000	120000000	800000000	800000		3	Ampicillin (50 mg/mL) Supernatant	Abx Macrocolony (3 mM 22D; TSBG)	1500000	760000000	140000000	40000
1	PBS Macrocolony	Abx Macrocolony (3 mM 22D; TSBG)	4200000000	4000000000	12000000000	210000		1	Ampicillin (50 mg/mL) Macrocolony	Abx Macrocolony (3 mM 22D; TSBG)	1400000000	2400000000	80000000	800000
2	PBS Macrocolony	Abx Macrocolony (3 mM 22D; TSBG)	5000000000	6000000000	10000000000	330000		2	Ampicillin (50 mg/mL) Macrocolony	Abx Macrocolony (3 mM 22D; TSBG)	1400000000	1600000000	80000000	400000
3	PBS Macrocolony	Abx Macrocolony (3 mM 22D; TSBG)	4800000000	10000000000	6000000000	800000		3	Ampicillin (50 mg/mL) Macrocolony	Abx Macrocolony (3 mM 22D; TSBG)	2000000000	2200000000	40000000	600000
PBS CFU results normalized to 24h Growth (starting point at PBS addition) - PBS CFU/Avg 24h Growth CFU x 100%								Ampicillin (50 mg/mL in PBS) CFU results normalized to 24h Growth (starting point at Ampicillin addition) - Ampicillin CFU/Avg 24h Growth CFU x 100%
Replicate	Condition	Condition	Ef (Single)	Ef (Mixed, Pa)	Pa (Single)	Pa (Mixed, Ef)		Replicate	Condition	Condition	Ef (Single)	Ef (Mixed, Pa)	Pa (Single)	Pa (Mixed, Ef)
1	PBS Supernatant	Abx Macrocolony (3 mM 22D; TSBG)	0.0108	0.133333	0.2	0.75		1	Ampicillin (50 mg/mL) Supernatant	Abx Macrocolony (3 mM 22D; TSBG)	7.2e-05	0.661111	0.1	0.15
2	PBS Supernatant	Abx Macrocolony (3 mM 22D; TSBG)	0.0024	0.1	0.2	0.525		2	Ampicillin (50 mg/mL) Supernatant	Abx Macrocolony (3 mM 22D; TSBG)	0.00168	0.575	0.06	0.375
3	PBS Supernatant	Abx Macrocolony (3 mM 22D; TSBG)	0.018	0.1	0.8	3		3	Ampicillin (50 mg/mL) Supernatant	Abx Macrocolony (3 mM 22D; TSBG)	0.0009	0.633333	0.14	0.15
1	PBS Macrocolony	Abx Macrocolony (3 mM 22D; TSBG)	2.52	3.33333	12	0.7875		1	Ampicillin (50 mg/mL) Macrocolony	Abx Macrocolony (3 mM 22D; TSBG)	0.84	2	0.08	3
2	PBS Macrocolony	Abx Macrocolony (3 mM 22D; TSBG)	3	5	10	1.2375		2	Ampicillin (50 mg/mL) Macrocolony	Abx Macrocolony (3 mM 22D; TSBG)	0.84	1.33333	0.08	1.5
3	PBS Macrocolony	Abx Macrocolony (3 mM 22D; TSBG)	2.88	8.33333	6	3		3	Ampicillin (50 mg/mL) Macrocolony	Abx Macrocolony (3 mM 22D; TSBG)	1.2	1.83333	0.04	2.25
Fraction Dispersed or Macrocolony Associated after 24h PBS Overlay (48h total growth) - (PBS CFU Supernatant or Macrocolony / (PBS CFU Supernatant + PBS CFU Macrocolony)) x 100%								Fraction Dispersed or Macrocolony Associated after 24h Ampicillin (50 mg/mL in PBS) Overlay (48h total growth) - (Ampicillin CFU Supernatant or Macrocolony / (Ampicillin CFU Supernatant + Ampicillin CFU Macrocolony)) x 100%
Replicate	Condition	Condition	Ef (Single)	Ef (Mixed, Pa)	Pa (Single)	Pa (Mixed, Ef)		Replicate	Condition	Condition	Ef (Single)	Ef (Mixed, Pa)	Pa (Single)	Pa (Mixed, Ef)
1	PBS Supernatant	Abx Macrocolony (3 mM 22D; TSBG)	0.00426743	0.0384615	0.0163934	0.487805		1	Ampicillin (50 mg/mL) Supernatant	Abx Macrocolony (3 mM 22D; TSBG)	8.57069e-05	0.248434	0.555556	0.047619
2	PBS Supernatant	Abx Macrocolony (3 mM 22D; TSBG)	0.000799361	0.0196078	0.0196078	0.297872		2	Ampicillin (50 mg/mL) Supernatant	Abx Macrocolony (3 mM 22D; TSBG)	0.00199601	0.30131	0.428571	0.2
3	PBS Supernatant	Abx Macrocolony (3 mM 22D; TSBG)	0.00621118	0.0118577	0.117647	0.5		3	Ampicillin (50 mg/mL) Supernatant	Abx Macrocolony (3 mM 22D; TSBG)	0.000749438	0.256757	0.777778	0.0625
1	PBS Macrocolony	Abx Macrocolony (3 mM 22D; TSBG)	0.995733	0.961538	0.983607	0.512195		1	Ampicillin (50 mg/mL) Macrocolony	Abx Macrocolony (3 mM 22D; TSBG)	0.999914	0.751566	0.444444	0.952381
2	PBS Macrocolony	Abx Macrocolony (3 mM 22D; TSBG)	0.999201	0.980392	0.980392	0.702128		2	Ampicillin (50 mg/mL) Macrocolony	Abx Macrocolony (3 mM 22D; TSBG)	0.998004	0.69869	0.571429	0.8
3	PBS Macrocolony	Abx Macrocolony (3 mM 22D; TSBG)	0.993789	0.988142	0.882353	0.5		3	Ampicillin (50 mg/mL) Macrocolony	Abx Macrocolony (3 mM 22D; TSBG)	0.999251	0.743243	0.222222	0.9375
% Survival after 24h Exposure to Ampicillin (50 mg/mL in PBS) - Normalized to equivalent PBS Condition - ((Ampicillin CFU / Avg PBS CFU) x 100%)
Replicate	Condition	Condition	Ef (Single)	Ef (Mixed, Pa)	Pa (Single)	Pa (Mixed, Ef)
Average (n = 3)	PBS Supernatant Average	Abx Macrocolony (3 mM 22D; TSBG)	1.73333e+07	1.33333e+08	400000000	380000
Average (n = 3)	PBS Macrocolony Average	Abx Macrocolony (3 mM 22D; TSBG)	4.66667e+09	6.66667e+09	9.33333e+09	446667
Replicate	Condition	Condition	Ef (Single)	Ef (Mixed, Pa)	Pa (Single)	Pa (Mixed, Ef)
1	% Survival (Amp50 vs PBS)	Abx Macrocolony (3 mM 22D; TSBG)	0.00692308	5.95	0.25	0.105263
2	% Survival (Amp50 vs PBS)	Abx Macrocolony (3 mM 22D; TSBG)	0.161538	5.175	0.15	0.263158
3	% Survival (Amp50 vs PBS)	Abx Macrocolony (3 mM 22D; TSBG)	0.0865385	5.7	0.35	0.105263
1	% Survival (Amp50 vs PBS)	Abx Macrocolony (3 mM 22D; TSBG)	0.3	0.36	0.00857143	1.79104
2	% Survival (Amp50 vs PBS)	Abx Macrocolony (3 mM 22D; TSBG)	0.3	0.24	0.00857143	0.895522
3	% Survival (Amp50 vs PBS)	Abx Macrocolony (3 mM 22D; TSBG)	0.428571	0.33	0.00428571	1.34328
PBS CFU results normalized to 24h Growth (starting point at PBS addition) - Log Normalized								Ampicillin (50 mg/mL in PBS) CFU results normalized to 24h Growth (starting point at Ampicillin addition) - Log Normalized
Replicate	Condition	Condition	Ef (Single)	Ef (Mixed, Pa)	Pa (Single)	Pa (Mixed, Ef)		Replicate	Condition	Condition	Ef (Single)	Ef (Mixed, Pa)	Pa (Single)	Pa (Mixed, Ef)
1	PBS Supernatant	Abx Macrocolony (3 mM 22D; TSBG)	-1.96658	-0.875061	-0.69897	-0.124939		1	Ampicillin (50 mg/mL) Supernatant	Abx Macrocolony (3 mM 22D; TSBG)	-4.14267	-0.179726	-1	-0.823909
2	PBS Supernatant	Abx Macrocolony (3 mM 22D; TSBG)	-2.61979	-1	-0.69897	-0.279841		2	Ampicillin (50 mg/mL) Supernatant	Abx Macrocolony (3 mM 22D; TSBG)	-2.77469	-0.240332	-1.22185	-0.425969
3	PBS Supernatant	Abx Macrocolony (3 mM 22D; TSBG)	-1.74473	-1	-0.09691	0.477121		3	Ampicillin (50 mg/mL) Supernatant	Abx Macrocolony (3 mM 22D; TSBG)	-3.04576	-0.198368	-0.853872	-0.823909
1	PBS Macrocolony	Abx Macrocolony (3 mM 22D; TSBG)	0.401401	0.522879	1.07918	-0.103749		1	Ampicillin (50 mg/mL) Macrocolony	Abx Macrocolony (3 mM 22D; TSBG)	-0.0757207	0.30103	-1.09691	0.477121
2	PBS Macrocolony	Abx Macrocolony (3 mM 22D; TSBG)	0.477121	0.69897	1	0.0925452		2	Ampicillin (50 mg/mL) Macrocolony	Abx Macrocolony (3 mM 22D; TSBG)	-0.0757207	0.124939	-1.09691	0.176091
3	PBS Macrocolony	Abx Macrocolony (3 mM 22D; TSBG)	0.459392	0.920819	0.778151	0.477121		3	Ampicillin (50 mg/mL) Macrocolony	Abx Macrocolony (3 mM 22D; TSBG)	0.0791812	0.263241	-1.39794	0.352183

## Sheet: 3A
	Amp	Cef	Cipro	Col
Ef (Single)	1.59	0.09	-0.87	0.4
Ef (Mixed, Pa)	0.36	1.34	1.25	-1.6
Ef (Mixed; Pa ΔpmrA)	-0.85	-0.78	1.06	1.23
Ef (Mixed; Pa ΔarnT)	0.54	1.06	-1.05	-0.69
Ef (Mixed; Pa ΔmfsC)	-0.78	-0.95	-0.65	0.15
Ef (Mixed; Pa ΔsiaD)	-0.85	-0.75	0.26	0.51
Strain / Condition	Amp	Cef	Cipro	Col
Pa (Single)	-0.36	-0.71	-0.52	-0.61
Pa (Mixed, Ef)	2.84	2.35	2.75	-0.64
Pa ΔpmrA (Single)	-0.36	-0.49	-0.52	0.32
Pa ΔpmrA (Mixed, Ef)	-0.25	-0.34	0.02	-0.64
Pa ΔarnT (Single)	-0.38	-0.36	-0.52	2.05
Pa ΔarnT (Mixed, Ef)	-0.29	-0.21	-0.15	-0.88
Pa ΔmfsC (Single)	-0.36	-0.77	-0.52	1.12
Pa ΔmfsC (Mixed, Ef)	-0.3	-0.53	-0.2	-0.96
Pa ΔsiaD (Single)	-0.35	1.24	-0.52	0.63
Pa ΔsiaD (Mixed, Ef)	-0.2	-0.18	0.2	-0.39
